# Supplementary material for: Decoding cancer heterogeneity: studying patient-specific signaling signatures towards personalized cancer therapy
Source: Theranostics. 2019 Jul 9;9(18):5149–65. doi: 10.7150/thno.31657 (PMC6691586; doi:10.7150/thno.31657)
Supplement: Supplementary file 2 — Table S1. [file thnov09p5149s2.xlsx]

## Sheet: Complete dataset
TCGA_ID	Tumor	Set	Sample_Source	Sample_description	UUID	1433EPSILON	4EBP1	4EBP1PS65	4EBP1PT37T46	53BP1	ACCPS79	ACC1	AKT	AKTPS473	AKTPT308	AMPKALPHA	AMPKPT172	AR	ATM	BAK	BAX	BCL2	BCLXL	BECLIN	BETACATENIN	BID	BIM	CJUNPS73	CKIT	CMETPY1235	CMYC	CRAF	CRAFPS338	CASPASE7CLEAVEDD198	CAVEOLIN1	CD31	CD49B	CDK1	CHK1	CHK1PS345	CHK2	CHK2PT68	CIAP	CLAUDIN7	COLLAGENVI	CYCLINB1	CYCLIND1	CYCLINE1	DJ1
TCGA-BL-A0C8	BLCA	set64	Bladder A209	TCGA-BL-A0C8-01A-21-A209-20	528E4260-EE95-4CB7-B35F-2157E0080A94	-0.118709	-0.523181	-0.206161	0.898188	-0.202132	-0.142569	-0.379532	-0.314248	-0.0366	-0.127334	0.632053	0.487032	-0.729165	-0.452912	-0.426656	-0.192625	-0.939223	0.429831	-0.043893	1.16231	0.435453	0.149379	0.135199	-0.488943	-0.156191	-0.335898	0.925547	0.746651	-0.796114	0.667481	0.0845108	-0.169141	-0.2324	-0.159029	0.154051	-0.275859	-0.149954	0.309954	0.238774	-0.0564083	0.222497	-0.10611	0.270082	-0.454238
TCGA-BL-A13I	BLCA	set64	Bladder A209	TCGA-BL-A13I-01A-21-A209-20	7448BC49-8AEC-4EFE-A2E9-3F66DDBC6657	-0.0584518	-0.0913737	0.160089	-0.264831	-0.280696	-0.0683796	-0.272106	0.513513	-0.391883	-0.293126	0.161158	0.400381	-0.18511	1.17607	-0.794388	0.0495336	-0.340196	0.00175823	0.222551	-1.19472	0.208484	-0.581297	-0.0378053	0.845532	-0.126163	0.10819	0.254235	0.0166557	-0.317866	1.88148	0.677616	-0.148056	0.174052	-0.0383079	0.0205558	-0.133618	-0.205169	-0.0468962	-1.23238	0.880928	-0.0562155	-0.157602	-0.198665	-0.0167286
TCGA-BL-A13J	BLCA	set64	Bladder A209	TCGA-BL-A13J-01A-21-A209-20	4D35E648-3E54-4AC1-89E9-EDC4A53B5FD2	-0.1766	0.401954	-0.232845	-0.444808	-0.69625	0.338533	-0.291005	-0.123452	-1.33348	-1.06139	-0.0109821	-0.729634	-0.743259	-0.692447	-0.634532	-0.29188	-0.90752	-0.2436	-0.169136	-0.344939	0.11874	0.180685	-0.217087	-0.0208901	-0.168814	-0.289396	-0.044056	-0.19118	-0.054946	0.019568	-0.298462	0.800978	0.0363935	0.127589	0.120797	-0.143924	-0.0593823	0.140768	0.50583	-0.295918	0.30345	-0.311532	0.489177	-0.244584
TCGA-BL-A3JM	BLCA	set64	Bladder A23Y	TCGA-BL-A3JM-01A-21-A23Y-20	F483EC22-2343-47F7-862C-0E8B50C80525	-0.0265779	0.868802	0.0334493	0.0294858	0.569803	0.920201	1.36738	0.415011	-0.549425	-0.603552	0.0994632	0.925753	-0.437437	0.586326	-0.551392	0.140434	0.165188	-0.156521	0.196351	-0.823627	0.114652	0.857374	-0.0449203	0.0585272	0.0303841	0.204655	0.190318	-0.191195	1.73374	0.0709414	0.29382	0.204762	0.485336	0.073051	0.122449	0.190136	-0.0606303	0.0723353	1.39943	1.13056	1.04874	0.11727	0.44715	0.173849
TCGA-BT-A0S7	BLCA	set64	Bladder A209	TCGA-BT-A0S7-01A-21-A209-20	5D8E684B-26F8-4401-B6DB-AE62DD837C20	0.0885768	0.265206	-0.264557	-0.603105	-0.0923217	0.485252	0.428848	0.0384292	-0.402644	-0.4744	-0.073458	0.735741	-0.344153	1.06025	-0.816709	0.037402	-0.366032	-0.104588	0.0996775	-0.454145	0.216725	-0.600636	0.0919821	0.104869	-0.00857947	0.636369	0.230061	0.290359	-0.661071	0.818925	0.273775	-0.199715	-0.197364	0.0898869	-0.1191	-0.314452	-0.206697	-0.157763	-0.355287	0.853189	0.348625	0.366031	0.327216	-0.118184
TCGA-BT-A0YX	BLCA	set64	Bladder A209	TCGA-BT-A0YX-01A-21-A209-20	0D31230A-B069-4A9B-9C43-3A1990F55057	-0.164075	-0.00580199	-0.147344	-0.0145772	-1.1374	0.476941	-0.37707	-0.373957	0.668483	0.340893	-0.354699	-1.30712	-0.523663	-0.898766	-0.793421	-0.602526	-0.801231	-0.0887811	-0.159206	-0.804129	-0.112959	-0.274061	-0.324363	-0.555197	-0.266488	-0.559188	-0.257477	-0.0664899	0.879359	-0.692646	-0.0654776	0.367155	0.0203318	-0.0848195	0.238593	-0.0303886	-0.368839	-0.0970059	0.372402	-0.566448	-0.167571	-0.430842	0.410126	-0.647698
TCGA-BT-A20J	BLCA	set64	Bladder A209	TCGA-BT-A20J-01A-21-A209-20	79A758BF-4336-4EBE-AB56-0819D4FC8BFF	0.313889	0.848895	-0.158558	-1.35878	-0.0968754	-0.613909	0.426053	-0.0334865	-1.0336	-0.409249	0.255239	0.430776	0.102444	0.995854	-0.458135	-0.223436	-0.313415	0.668324	0.308416	0.503553	0.344167	1.37584	0.0519843	1.70217	0.106546	0.0801108	0.25655	0.678732	1.18889	-0.631952	1.24271	0.420868	-0.0229902	0.426556	-0.0295374	0.309962	0.220907	0.210611	0.0816751	0.166749	1.35023	0.339331	0.86716	0.513761
TCGA-BT-A20N	BLCA	set64	Bladder A209	TCGA-BT-A20N-01A-21-A209-20	8D5F0CDC-B332-407A-9D6C-63EB3BA19F65	-0.0942737	1.08136	-0.290714	-0.696172	0.229486	0.34427	1.2339	0.0481719	-0.933977	-0.214174	-0.0104059	0.0803491	-0.663342	0.0206303	-0.368995	0.17524	-0.815969	-0.164211	0.414697	1.20208	0.310844	-0.465662	-0.376651	-0.0531273	0.11617	-0.152109	0.753855	0.0842529	-0.23109	0.856509	-5.94945e-05	1.34862	0.142628	-0.0751255	-0.198314	0.98779	-0.0943565	0.156244	1.60072	-0.225836	1.33186	0.0627559	0.863932	0.221775
TCGA-BT-A20O	BLCA	set64	Bladder A209	TCGA-BT-A20O-01A-31-A209-20	0EAE559B-48A7-4013-8DB7-64842435AF74	0.0549065	0.910157	-0.194957	-1.5339	0.402977	-0.10412	0.972521	0.416823	-1.30444	-1.05456	0.573126	0.293216	-0.462845	1.3694	-0.0753029	0.318201	-0.632711	0.258317	0.189359	-2.08251	0.288146	0.13781	-0.160493	-0.0337944	0.142687	-0.196105	0.667364	0.261114	2.74377	0.861543	0.110227	1.07208	-0.019358	0.125185	0.14813	0.449862	0.0535656	0.549736	-0.961271	-0.46063	1.4196	0.169403	1.52826	0.103614
TCGA-BT-A20P	BLCA	set64	Bladder A209	TCGA-BT-A20P-01A-21-A209-20	E915C7CE-A382-46CA-95E6-A445020B6AF7	-0.0797972	0.0911121	-0.12382	0.369103	0.286385	1.27456	1.45699	0.116856	-1.17025	-0.745402	1.07906	-0.0619622	0.055942	0.176246	0.039176	0.220574	-1.05438	0.252679	0.117262	-0.149235	0.13448	-1.04061	-0.0209969	2.43855	0.0162449	-0.536576	0.0869376	-0.117267	-0.732918	0.689732	0.213842	0.464117	-0.209837	-0.0260063	0.503298	0.38395	-0.330009	-0.0858099	0.287101	-0.557069	1.33586	-0.0574939	0.667101	-0.177622
TCGA-BT-A20Q	BLCA	set64	Bladder A209	TCGA-BT-A20Q-01A-21-A209-20	113CE561-CFB5-4E2A-AE14-253EC6839868	-0.495622	0.1454	-0.352287	0.626057	0.0374326	0.992287	1.02123	0.0905383	-1.5939	-0.529756	0.375291	0.237075	0.438814	-0.426581	-0.314552	0.256351	-1.38111	-0.0601505	-0.32502	0.0659476	0.52959	-0.0699888	-0.0161299	0.175669	-0.294427	-0.327045	0.0320329	-0.132303	-0.11496	-0.276299	-0.533924	-0.472946	-0.188658	-0.120396	0.133116	-0.183532	-0.587378	-0.350156	-0.516061	-0.443604	-1.5829	-0.136464	-0.553572	-0.401278
TCGA-BT-A20R	BLCA	set64	Bladder A209	TCGA-BT-A20R-01A-21-A209-20	88D1289E-44CF-40D2-8E78-8027A23611CF	-0.140088	-0.146865	-0.152291	-0.131843	-0.0894474	0.137335	0.194551	0.405795	-0.66856	0.0570969	0.773551	0.475759	-0.00686147	0.565109	-0.854659	0.413349	-0.522678	0.279272	0.233773	0.124817	0.131189	0.0174076	-0.239832	0.804631	-0.0396095	-0.12862	-0.0711306	0.313703	-0.343622	1.86232	-0.0860685	0.200728	0.459459	0.0400904	-0.0846814	-0.682738	-0.122835	0.0737928	1.09718	1.37931	-0.243964	0.0249636	0.75054	0.160644
TCGA-BT-A20T	BLCA	set64	Bladder A209	TCGA-BT-A20T-01A-21-A209-20	CA062F28-7C8E-4546-836B-2112C3F8E5B3	-0.10397	0.0492211	-0.340028	-0.200417	0.17127	-0.0157009	0.501482	0.0423017	-1.25242	-0.741598	0.180296	-0.0144609	-0.396441	0.248367	-0.542865	0.014196	-0.811195	-0.186861	0.188673	-0.196915	0.215664	-0.287654	-0.0837391	0.0300308	-0.0494602	0.321504	0.158027	-0.0746466	0.84419	1.53647	0.0869377	0.314937	-0.355851	-0.0121104	-0.203274	-0.198339	-0.204887	0.0427106	-0.239836	-0.317947	-0.750109	0.0300212	-0.165662	-0.0599657
TCGA-BT-A20U	BLCA	set64	Bladder A209	TCGA-BT-A20U-01A-21-A209-20	6B4DCC54-D492-40B8-8C23-06427BBF7A5B	-0.0570775	0.104811	-0.425801	-1.34842	-0.0180435	0.218586	0.772896	0.635843	-1.20589	-0.691092	0.215813	0.324212	0.00748862	0.608801	-0.703588	0.255548	-0.794272	-0.10502	0.0968809	0.110372	0.394364	-0.0449227	-0.467668	0.1506	0.0144682	-0.324652	0.118314	-0.0110584	0.351975	1.89847	-0.0734649	1.11737	0.185482	0.248578	-0.276823	0.105056	-0.233275	0.0911137	0.421754	-0.0618753	0.581263	0.0908832	0.738319	-0.0189839
TCGA-BT-A20V	BLCA	set64	Bladder A209	TCGA-BT-A20V-01A-21-A209-20	DAE7C47F-3222-4579-911E-B2631C3685C4	-0.0680226	0.743915	-0.377613	-0.350484	-0.215636	0.168836	0.402066	-0.251929	-1.48767	-1.05036	0.337142	0.338103	-0.604044	0.754328	-0.658377	0.0518611	0.336584	0.0716598	-0.0920516	1.07055	0.207468	0.965239	-0.402705	0.00504272	-0.127396	-0.679206	0.014015	0.196455	1.35509	0.51414	-0.231815	0.677497	-0.114338	0.159409	-0.277824	0.554903	-0.0182825	0.0877284	0.550103	-0.572181	1.45235	-0.0638915	0.556244	0.670403
TCGA-BT-A20W	BLCA	set64	Bladder A209	TCGA-BT-A20W-01A-11-A209-20	7811197E-1D9C-4FAE-96E9-E0F2FF430F0F	0.0275267	-0.143099	-0.440517	-0.461093	-0.40381	-0.00415432	0.26356	0.0856505	-0.969381	-0.632379	0.354343	0.290516	-0.123119	0.441584	-0.893924	-0.00821574	-0.276004	0.117608	0.265736	-0.711431	-0.0439062	0.194109	-0.196994	1.2726	-0.115194	0.270087	0.183314	0.0166557	0.362733	2.39743	0.538742	-0.0722715	-0.317028	0.0513009	0.188325	0.673142	-0.0316299	0.289487	0.279523	0.760865	-0.0352982	0.0807709	0.777737	0.184668
TCGA-BT-A20X	BLCA	set64	Bladder A209	TCGA-BT-A20X-01A-21-A209-20	AD1B5DF3-3E5D-4A62-9A34-17DC4ADA824E	-0.0853546	1.07196	-0.427925	-0.98012	-0.16145	0.474112	0.985034	0.471223	-1.0814	-0.684547	0.120674	0.152214	-0.449098	-0.000104581	-0.474255	-0.169887	-0.728276	-0.0674289	0.12367	0.0113888	0.339071	0.258059	-0.158323	0.119488	0.138894	0.407328	0.387762	0.284298	1.36207	0.661034	-0.0500197	0.194461	0.0942927	0.355945	-0.113487	-0.289507	0.135514	0.00402102	-0.780174	-0.0248682	1.60939	0.17055	0.165867	-0.250971
TCGA-BT-A2LA	BLCA	set64	Bladder A209	TCGA-BT-A2LA-01A-21-A209-20	88173237-9BE1-48EE-B9A7-ADB573A1E7E4	-0.156648	0.895045	0.0892668	0.638566	0.996573	0.0109201	-0.0951942	0.949213	0.762234	0.0764253	0.706041	0.859194	-0.357492	-1.33583	0.499054	-0.377117	-0.659599	-0.057383	-0.23901	0.191669	0.205469	0.408172	0.213647	0.283576	-0.0304287	-0.0912547	0.370656	0.186984	-0.701103	0.592431	-0.0892879	-0.244603	-0.0651305	0.079695	-0.0385751	0.389562	0.0530442	0.154213	-0.875129	-0.640859	0.297802	-0.0877296	1.09278	-0.236689
TCGA-BT-A2LB	BLCA	set64	Bladder A209	TCGA-BT-A2LB-01A-21-A209-20	5FDE830D-E1D6-4D9F-8198-2EA77A89363C	-0.380665	-0.287252	-0.347288	-0.069068	0.169851	0.320813	0.0194539	0.342726	-0.289605	-0.545891	0.10524	0.175325	-0.471094	-8.67205e-05	-0.751178	-0.254837	-0.94112	-0.370798	-0.20644	0.513499	-0.241201	-0.72182	-0.0978843	-0.0938791	-0.221687	-0.518095	0.0211231	0.0293081	0.654208	1.3731	-0.309254	0.239993	-0.256415	-0.287147	0.107853	0.389201	-0.129478	0.0364623	-0.143209	-0.667532	-0.434785	-0.415098	-0.00186953	-0.663293
TCGA-BT-A2LD	BLCA	set64	Bladder A23Y	TCGA-BT-A2LD-01A-21-A23Y-20	EBE1C6C6-7F46-453B-B083-C314BD4A87EC	0.163653	0.0791841	0.121967	0.81265	-1.02929	-0.636068	-0.191924	-0.481046	-0.575783	-0.412369	-0.25706	-0.039928	-0.33616	-0.298453	-0.891718	0.51465	0.186528	0.079307	0.143821	-1.15734	0.0623026	0.33637	-0.0291114	0.513916	0.120389	0.107389	0.0481961	0.371098	1.6073	1.25165	0.579637	0.760962	0.330176	0.608067	-0.0820788	0.109697	0.131228	0.219956	0.32291	0.909166	1.09693	0.0287415	1.62289	0.277002
TCGA-BT-A3PH	BLCA	set64	Bladder A23Y	TCGA-BT-A3PH-01A-21-A23Y-20	EF9D40E8-1E14-4DEE-B854-BF96D9E9E893	0.144825	-0.0826303	-0.367974	-1.45501	-0.0603759	0.600738	1.57831	-0.230919	-1.08842	-1.21082	0.127509	0.0432796	-0.587895	-1.1971	0.0402501	-0.20043	-0.469687	-0.0173729	0.294813	0.235507	0.10851	-0.0669122	0.0201664	-0.198963	0.111512	-0.119018	0.678377	-0.0496628	0.322771	-0.735601	0.288275	1.43051	0.175574	-0.0286058	-0.157805	0.223378	0.0989595	-0.0207982	2.38105	-0.0193135	1.5966	0.00295777	1.79	-0.0215665
TCGA-BT-A3PJ	BLCA	set64	Bladder A23Y	TCGA-BT-A3PJ-01A-11-A23Y-20	3591ED14-03A3-4A37-B799-208198F126E0	0.0944022	0.0628908	-0.148102	-0.618613	-0.186332	-0.377312	-0.113	0.0116632	-1.19244	-1.19995	-0.329151	-0.148079	-0.658868	0.920323	-0.43641	0.138132	-0.51787	-0.233917	0.135365	0.227481	-2.431e-05	-0.0241893	0.241976	-0.226522	0.0359793	0.450319	0.0260475	0.00417095	2.66225	1.70684	0.245106	1.19835	0.363592	0.29963	-0.0579938	0.0144498	0.318	0.25927	1.04919	0.596735	0.394817	0.0342955	0.175704	-0.0531263
TCGA-BT-A3PK	BLCA	set64	Bladder A23Y	TCGA-BT-A3PK-01A-11-A23Y-20	8A96B2C1-E1A6-4283-A8A3-249112EB8905	0.552603	0.849979	-0.286641	-0.894298	-1.49995	-0.205311	0.724348	-1.2049	-1.20366	-0.242421	0.344644	-0.061142	-0.18205	-1.34921	-0.556901	0.792161	-0.0469787	0.0537294	0.544919	-2.82799	0.222245	-0.295764	0.227662	0.449912	0.469153	0.997337	-0.27057	0.470411	0.911396	1.27764	0.913508	1.30456	0.70901	1.38043	-0.396205	-0.498714	0.325793	0.307428	1.0269	1.29202	0.242553	0.167233	0.492922	0.565888
TCGA-BT-A42B	BLCA	set64	Bladder A23Y	TCGA-BT-A42B-01A-41-A23Y-20	47E19A6F-2557-4CB9-BDEA-4354653B10FB	0.156878	-0.375142	-0.174866	-0.676386	-0.65376	0.0656318	-0.238102	-0.0647182	-0.199825	-0.234542	-0.241935	0.167843	0.0377915	0.394944	-0.652731	0.0569124	0.062146	0.129056	0.564715	-0.735444	0.562959	-0.175405	0.295461	0.833155	0.10206	0.894365	0.104653	0.170705	0.0823268	0.515991	0.343692	-0.0359203	0.412195	0.474766	-0.0761739	-0.681003	0.239379	-0.157763	-1.3154	1.22119	-1.30019	0.454258	-0.525525	0.148777
TCGA-BT-A42C	BLCA	set64	Bladder A23Y	TCGA-BT-A42C-01A-21-A23Y-20	E3FBC9FE-EA0F-410D-B780-FF444A869951	-0.0976958	-0.570143	-0.331132	-0.251114	-0.123961	1.49847	1.28604	-0.493212	-0.811809	-0.729047	0.68884	-0.188477	0.21857	-0.566328	-0.773933	-0.246287	-0.860478	0.0175181	0.0319903	0.763814	-0.0380465	-0.407769	0.064271	1.38003	-0.414457	-0.456302	-0.0298706	0.0973171	1.82165	-0.0223813	-0.347247	0.677061	0.112776	-0.0954847	0.178593	0.0328829	-0.212128	-0.262195	-0.163387	-0.482966	0.31704	-0.173143	0.416205	-0.0573464
TCGA-C4-A0EZ	BLCA	set64	Bladder A209	TCGA-C4-A0EZ-01A-11-A209-20	486BF6F7-EF3E-4004-B946-18F78B385D78	-0.114207	-0.691036	0.0468504	0.164153	-0.917073	-0.537199	-0.778305	-0.0796282	0.516116	0.611716	-0.105973	-0.653278	0.240888	-0.0732159	-0.672566	-0.384442	-0.321087	0.0114264	0.0384382	-1.15357	0.445087	-0.0697053	0.232456	1.50125	-0.134666	0.867367	-0.103189	0.678127	-0.465169	0.457978	0.167349	-0.423916	0.142151	0.298731	-0.162135	-0.728526	0.383446	-0.2854	-0.804348	0.687128	-0.0540376	0.194797	-0.257006	-0.329976
TCGA-C4-A0F0	BLCA	set64	Bladder A209	TCGA-C4-A0F0-01A-21-A209-20	A4FEA865-1720-47B7-BC85-DABC6C537EE2	-0.0163257	0.274859	-0.120406	-0.969901	-0.950503	0.106918	-0.0428587	0.700257	-0.690702	-0.347721	0.437316	0.566133	-0.125705	0.548832	-0.64027	0.0594664	-0.335246	0.0376394	0.251236	-1.23718	0.481985	-0.248562	0.0206294	0.976908	0.128008	0.99306	0.155906	0.371578	0.570227	2.27652	0.226152	-0.124365	0.91952	0.464224	0.0405066	-0.4145	0.257325	0.799093	-1.28376	1.11759	0.740453	0.164727	0.44257	0.264574
TCGA-C4-A0F1	BLCA	set64	Bladder A209	TCGA-C4-A0F1-01A-21-A209-20	910D7591-66A8-400F-B456-124EE43736BC	-0.253364	0.899355	-0.120406	0.203166	-0.702577	0.205346	0.0750723	0.347947	-0.31924	0.210307	0.240952	0.205768	-0.807922	-0.583499	-0.582462	-0.250046	-1.23035	-0.44376	-0.419371	0.9546	0.0236717	0.0452143	-0.171884	-0.436569	-0.312987	-0.427995	0.168867	-0.103817	0.34764	0.6846	-0.389757	0.642942	-0.17531	-0.188142	0.199491	-0.492516	-0.269474	0.157924	0.905715	-0.721056	1.0231	-0.364253	0.0759502	-0.687934
TCGA-C4-A0F6	BLCA	set64	Bladder A209	TCGA-C4-A0F6-01A-21-A209-20	80E04DE8-2FD9-4CFB-8581-CB9939890E4E	-0.0903359	0.766039	-0.315061	0.663248	-0.149317	0.604147	0.697603	0.401208	0.190521	1.06095	0.0346194	-0.870857	-0.242755	-0.325235	-0.368371	0.202774	-0.974431	-0.219157	-0.121264	0.386816	-0.0208713	-0.787947	-0.0961279	0.0279191	-0.104254	-0.573365	0.123772	0.0739287	-0.570305	0.498712	-0.312661	0.0719515	-0.312512	0.0088075	0.0457857	0.708427	0.19827	-0.277276	1.2504	-0.0511558	0.320841	-0.00660321	1.35048	-0.3366
TCGA-C4-A0F7	BLCA	set64	Bladder A209	TCGA-C4-A0F7-01A-21-A209-20	20BA373E-7EF0-46F6-9461-E9F3C0107C06	-0.268382	0.975148	0.137499	0.120495	-0.343768	0.837605	0.569125	0.630887	-0.488104	-0.73962	0.219509	0.329927	0.253263	-0.00289107	-0.518518	-0.752986	-0.98693	-0.418127	-0.127452	0.044529	-0.0971354	0.545167	0.109069	-0.238023	-0.113068	-0.0714215	0.158968	0.311972	0.423387	0.789161	-0.353327	-0.0375244	0.100665	-0.0211232	0.00710175	0.0617979	0.517026	-0.251505	0.838585	0.836793	1.29357	-0.0935809	0.284237	-0.35811
TCGA-CF-A1HR	BLCA	set64	Bladder A209	TCGA-CF-A1HR-01A-21-A209-20	E2908CAF-374E-4822-BE63-5B9742D086C9	0.114821	-0.225709	-0.254002	0.175208	-0.27296	1.16477	0.90973	0.00346471	-0.451205	-0.547823	0.311421	0.0228505	-0.0352239	0.914575	-1.02953	-0.155034	-0.176909	0.230364	0.117432	0.223559	0.0302807	-0.209749	0.12854	1.22107	-0.2654	-0.331025	0.166049	0.0579522	0.540399	1.66588	0.278045	0.025082	-0.327032	-0.0496966	0.163278	0.0396721	0.0470956	0.0508807	0.328375	0.245709	-1.05565	-0.134235	-0.29181	-0.286852
TCGA-CF-A1HS	BLCA	set64	Bladder A209	TCGA-CF-A1HS-01A-21-A209-20	D91EECF5-336C-49EA-AE5D-366AADCF17CA	-0.190837	1.02001	0.158906	-0.263192	-0.400244	-0.306425	-0.551047	-0.145547	-1.31701	-0.85726	-0.463718	0.16813	-0.789007	-1.27187	-0.612839	0.364131	-1.2204	0.562225	-0.42316	1.18999	0.358599	0.22159	-0.20398	-0.282571	-0.1083	0.126417	-0.166342	-0.0293806	0.165472	0.101138	-0.310633	0.406142	-0.00217502	0.144467	0.176948	-0.143016	-0.0736075	-0.356405	0.577753	0.0110462	0.738331	-0.136204	2.14786	-0.758798
TCGA-CF-A27C	BLCA	set64	Bladder A209	TCGA-CF-A27C-01A-21-A209-20	68C0F488-DA09-49A7-A277-F40219E525DC	-0.343439	0.0794578	-0.537156	-0.0407804	0.064274	0.818811	0.533868	-0.506025	-1.03018	-0.735334	-0.109682	-0.524697	0.777718	-1.37219	-0.011101	-0.579198	-1.29595	-0.142264	-0.172054	1.11939	-0.242772	-0.810024	-0.23395	-0.0721988	0.0109517	-0.511337	0.0935213	-0.213396	-0.63193	-1.13403	-0.470711	0.62221	-0.138783	-0.384012	0.827685	0.0943504	-0.349065	0.0229946	1.29128	-1.01348	-0.295052	-0.353997	-0.762228	-0.552649
TCGA-CF-A3MF	BLCA	set64	Bladder A23Y	TCGA-CF-A3MF-01A-21-A23Y-20	98A52B06-17C6-47D4-9641-84DDA86ACEAA	-0.0702387	0.0225899	-0.260071	-0.15387	0.371301	0.680883	0.576719	0.234228	-0.562057	-0.629524	0.559725	0.482924	-0.82037	0.234792	0.0638682	-0.136747	-0.914524	-0.0573964	-0.056117	1.05532	-0.122199	-0.527759	-0.0990557	-0.179359	-0.0763021	-0.319928	0.189007	0.0498701	-1.05947	-0.293838	-0.181745	1.54337	-0.0767289	-0.298386	0.213197	0.824337	-0.145749	0.254847	1.70238	-0.501648	-0.80225	-0.42425	2.21535	0.0296862
TCGA-CF-A3MG	BLCA	set64	Bladder A23Y	TCGA-CF-A3MG-01A-21-A23Y-20	09E91FD2-F872-430A-9F25-E2621802BD8F	-0.0147982	0.218159	-0.151167	0.117972	-0.227804	2.09172	1.46401	-0.0808863	-1.02638	-0.686092	0.377777	-0.0795172	-0.648127	-0.0927003	0.117311	-0.0939659	-0.772653	-0.124909	0.0411697	0.0112159	-0.135917	-0.879967	-0.0538528	2.10019	-0.1338	-0.447496	0.272016	-0.0292185	-0.997026	-1.16703	-0.168632	0.708585	-0.0150862	-0.0863118	0.391511	0.471449	0.079491	-0.0200006	0.787541	-0.344511	0.0997384	-0.169583	1.00772	-0.286125
TCGA-CF-A3MH	BLCA	set64	Bladder A23Y	TCGA-CF-A3MH-01A-21-A23Y-20	8E617205-C636-4F4A-A51F-AFBAEB2225C8	-0.0129403	-0.348385	-0.382085	-0.205579	-0.447141	0.849247	0.723456	0.0229885	-0.161582	0.0626164	0.260834	0.189464	0.100964	-0.0361138	-0.821436	-0.0922267	-0.576303	-0.399597	0.292182	0.23147	0.109399	-0.563273	-0.140863	0.431298	-0.102403	0.454293	0.18614	0.0891088	-0.631927	0.476923	0.101241	1.071	0.0538893	0.085983	-0.204772	0.111714	-0.0966852	-0.065776	1.07073	0.328005	-0.80225	-0.103759	-0.26908	-0.0878997
TCGA-CF-A3MI	BLCA	set64	Bladder A23Y	TCGA-CF-A3MI-01A-21-A23Y-20	5D93D0AA-DCEA-46B5-9030-59B55534B11E	-0.173869	-0.564197	-0.173126	0.296485	0.154154	0.727453	0.697803	-0.124871	-1.15848	-1.00505	-0.200559	0.0326148	-0.871407	0.0607774	-0.278104	-0.0997654	-1.0384	-0.48978	0.0345293	0.769584	-0.185902	-1.06707	-0.128892	-0.431611	-0.0732521	-0.112432	0.299397	0.0442645	-0.339967	-0.421081	-0.181095	0.715025	-0.157231	-0.234262	0.246751	-0.0940048	-0.225222	0.328599	1.73651	-0.364518	-0.00540778	-0.361836	1.20866	-0.339507
TCGA-CU-A0YN	BLCA	set64	Bladder A209	TCGA-CU-A0YN-01A-11-A209-20	B29C44F6-9EE6-46AC-BE42-2715AA890F87	0.448994	0.289963	-0.193032	-0.858707	-2.14493	-1.0082	-0.616962	-0.715343	-0.230359	-0.0542361	-0.370785	-1.48194	-0.0778506	-0.911958	-0.536527	0.10064	-0.210027	0.630262	0.364127	-1.92833	0.554265	-0.193524	0.129292	0.244733	0.260083	0.939456	0.0536062	0.472471	0.198552	-0.0560388	1.27881	1.59405	-0.0143412	1.61988	-0.0705743	-0.351262	0.289051	-0.0665637	1.22241	0.727189	-0.377301	0.0833608	0.49453	0.170926
TCGA-CU-A3KJ	BLCA	set64	Bladder A23Y	TCGA-CU-A3KJ-01A-21-A23Y-20	3AA1B62C-83F8-450A-AB04-7CA28CD90D1A	-0.028653	-0.00522067	-0.215934	-0.396981	0.176188	0.327062	0.882561	0.52226	-0.728632	-0.722113	-0.293178	-0.0110355	-0.641562	0.217024	-0.651665	0.119492	-0.557518	-0.117753	0.205115	0.194434	-0.181297	0.342972	0.178013	-0.255051	-0.0640647	0.01703	-0.00245684	-0.0374411	0.158904	0.00583329	0.218969	1.01278	0.0984698	0.0985077	-0.135393	-0.119808	0.105782	-0.128011	-1.34026	0.0129655	1.67922	-0.202121	0.0171781	-0.189382
TCGA-CU-A3QU	BLCA	set64	Bladder A23Y	TCGA-CU-A3QU-01A-21-A23Y-20	A8CF2853-BC56-4EA6-B8FD-BBBBB1AAF498	-0.0494683	0.639461	0.208119	1.28013	-0.115783	1.31177	1.23756	-0.330666	-0.938283	-0.356681	0.252838	-0.216655	1.97572	-0.105701	-0.863234	-0.0213281	-0.63563	-0.219901	-0.00433758	0.0775443	-0.343976	-0.420366	0.0958237	-0.613867	-0.206669	-0.604191	-0.0582105	0.169384	-0.965811	-1.19567	-0.140424	-0.31456	-0.087543	-0.0554959	0.493107	-0.513518	-0.210678	0.0545347	1.82594	-0.248574	0.53879	-0.532939	0.491924	0.317373
TCGA-CU-A3YL	BLCA	set64	Bladder A23Y	TCGA-CU-A3YL-01A-21-A23Y-20	C322FDC4-CB5A-4B91-9B1F-564097D6E602	0.134831	0.0931043	-0.184073	0.279363	0.347632	0.500435	0.469417	-0.635741	-1.09213	-1.01909	-0.194791	-2.4172	-0.685472	-0.418421	0.16834	0.0578543	-0.317157	0.185937	0.201653	-0.0630002	0.100612	-0.258855	-0.0163758	0.251731	0.189284	-0.0828667	0.155423	-0.0475281	-0.633844	1.62485	0.150742	-0.113188	-0.337947	-0.0395521	0.0261147	-0.198896	-0.0981738	-0.110288	0.806792	0.275193	0.326378	0.145351	1.08963	0.107762
TCGA-DK-A1A3	BLCA	set64	Bladder A209	TCGA-DK-A1A3-01A-21-A209-20	BA65F1A2-8131-4F30-812E-7C910C726AB4	-0.225645	0.317058	-0.526274	-0.367808	-0.866428	0.544923	-0.0589165	-0.259448	-0.933394	-0.460906	-0.00459549	-0.828942	0.335604	-0.39846	-0.887574	-0.0160464	-0.243217	0.306958	-0.0201935	-1.39027	0.00527222	0.0168479	-0.252554	0.329454	-0.225834	-0.276832	-0.198918	0.132168	0.202832	-0.0594769	0.339037	0.152839	-0.290159	-0.280244	0.391511	0.114957	-0.211544	-0.0623488	0.575417	-0.358925	-0.326992	0.0156989	1.11274	-0.0477431
TCGA-DK-A1A5	BLCA	set64	Bladder A209	TCGA-DK-A1A5-01A-21-A209-20	8D160869-84CF-4A9E-ADB8-1B0879FBF20C	-0.323853	0.194622	-0.120406	-0.0500387	0.104848	0.795119	0.509981	-0.379221	-1.14887	-0.996657	0.129618	0.437031	-0.785171	0.152704	-0.728543	-0.214888	-1.06291	-0.297653	-0.28708	0.90407	-0.0899056	-0.353546	-0.149808	1.03912	-0.269608	-0.594679	-0.000395861	0.174728	0.38973	-0.210342	-0.398177	0.601154	-0.0643889	0.0160969	-0.0953775	-0.170239	-0.0377817	-0.166087	0.659617	-0.288385	0.169185	-0.171196	-0.695957	-0.235424
TCGA-DK-A1A6	BLCA	set64	Bladder A209	TCGA-DK-A1A6-01A-21-A209-20	29CB1C36-C220-4C85-90E7-67EA2CC9286C	-0.0218077	0.28395	-0.378934	-0.439224	0.123356	0.820753	1.23432	0.00760093	-1.18433	-0.714333	0.0864286	0.0103992	-0.67149	0.0109168	0.0426774	-0.0537454	-0.999051	0.196623	-0.0324222	-0.230595	0.223511	-0.124673	-0.0875036	-0.475485	0.0311085	0.766149	0.728859	-0.12713	2.11016	-0.271229	-0.0159103	0.290937	0.557866	-0.120663	0.86975	0.928853	-0.134823	0.0506751	1.38274	-0.259622	1.75452	0.471814	0.905874	-0.379925
TCGA-DK-A1AA	BLCA	set64	Bladder A209	TCGA-DK-A1AA-01A-21-A209-20	DC9AEBE6-7F1C-427E-AACF-9E160BE724BC	-0.122228	-0.0420442	-0.400383	0.358073	-0.855638	0.217041	-0.534518	-0.14458	-0.724974	-0.46941	-0.0184459	-1.03175	0.905722	-0.725196	-0.783899	-0.506877	-0.953357	0.0450164	-0.143965	-0.600608	-0.085408	-0.585689	-0.0925958	-0.110767	-0.319499	-0.455858	-0.168813	-0.134123	-0.760374	-0.282306	-0.29394	0.894206	-0.288939	-0.242758	0.0990268	-0.179489	-0.195912	-0.13844	0.507043	-0.414674	-0.684867	-0.10493	0.124478	-0.211405
TCGA-DK-A1AB	BLCA	set64	Bladder A209	TCGA-DK-A1AB-01A-21-A209-20	64F24A77-9DD5-48D2-8B7A-00673BFEA22C	-0.198245	0.0162625	-0.120406	-0.440287	0.0289634	-0.208868	-0.566788	0.414904	0.121675	0.714653	-0.0678184	-0.327	0.165288	-0.700335	-0.670349	-0.163372	-0.479499	-0.16267	-0.0732775	0.77615	0.124663	-0.343668	-0.0486804	0.949727	-0.258575	-0.450817	-0.409087	-0.045018	-0.674992	2.35646	-0.279918	0.374967	0.125731	-0.222138	0.308912	0.0683945	0.0875483	0.0167606	0.337648	-0.511961	-0.681637	-0.343167	-0.607862	-0.0981505
TCGA-DK-A1AC	BLCA	set64	Bladder A209	TCGA-DK-A1AC-01A-21-A209-20	7AA1A048-11C9-4D76-8C05-D416D6CAF268	0.172988	0.199169	-0.339666	-0.483008	0.0424968	0.357421	0.831352	-0.0284414	-1.06567	-0.965994	-0.0623445	0.249486	1.44526	0.429657	0.167237	0.149076	-0.810605	0.432478	-0.047867	-0.744044	0.310689	0.624845	0.164341	-0.205081	0.0684155	-0.478351	0.525416	0.226318	0.0502598	-0.982838	-0.0489702	0.381674	-0.0306625	-0.120586	0.311296	0.260298	0.0539304	0.119237	1.47748	-0.515503	0.642127	0.0510939	0.196658	0.242341
TCGA-DK-A1AD	BLCA	set64	Bladder A209	TCGA-DK-A1AD-01A-21-A209-20	09934543-8BB2-4E5C-B9E1-BD756E3350C3	-0.0546998	0.250604	0.0380791	0.392926	-0.887083	0.487353	-0.323259	0.0920182	-0.570209	-0.503002	-0.000578089	-0.879155	1.20748	-0.406914	-0.92316	-0.450604	-0.528582	-0.146739	0.0394935	-0.61953	0.0148809	0.0430949	0.124959	1.06681	-0.215089	-0.270519	-0.006019	0.274631	-0.625438	-0.0455596	-0.187946	0.27796	-0.154366	0.0489568	0.152346	0.408201	0.105919	-0.157763	-0.035355	0.283687	-0.936124	0.00199234	0.203727	-0.0516738
TCGA-DK-A1AE	BLCA	set64	Bladder A209	TCGA-DK-A1AE-01A-21-A209-20	31C56943-1A6F-4EDF-A30C-C2AA52C87CD0	0.0708086	-0.0404038	-0.0800081	-1.22779	-0.13769	0.338702	0.51087	0.451593	-1.09535	-1.19154	0.195388	0.722401	0.2469	0.72844	0.232318	-0.0138715	0.676157	0.0248332	-0.0636744	0.283161	0.183225	0.712623	-0.200776	1.42652	0.184324	-0.0858107	0.349568	0.0184052	1.92417	1.34038	0.0247516	1.08681	0.194306	-0.070365	0.0796757	0.597022	0.177268	0.371758	-1.08117	-0.208036	1.67223	0.0332754	0.37294	-0.0649636
TCGA-DK-A1AF	BLCA	set64	Bladder A209	TCGA-DK-A1AF-01A-21-A209-20	81CD21F2-341A-4606-99DC-CF1425E9198A	-0.181013	0.134263	-0.091061	-0.00171574	-0.53525	0.297461	-0.166614	0.348011	-0.324626	-0.434809	0.015655	-0.508169	-0.452822	-0.0185085	-1.02356	-0.173018	-0.363523	-0.410393	-0.0293608	-1.09017	-0.124508	-0.56502	0.112516	0.289233	-0.224538	0.0239878	-0.160073	0.0166557	0.302106	0.553663	0.170136	-0.0495355	0.203397	-0.0400214	0.0745041	-0.156031	-0.133972	-0.0957273	-0.999651	0.0178755	-0.649569	-0.15065	-0.359424	0.222807
TCGA-DK-A1AG	BLCA	set64	Bladder A209	TCGA-DK-A1AG-01A-21-A209-20	F5CD883F-32F1-4E25-A665-B43D31AC48E0	-0.122975	-0.0220535	-0.356394	1.12492	0.32657	0.479605	0.476768	0.0617572	-0.305025	0.647254	0.0962946	-1.23942	-0.389539	0.34338	-0.705493	0.138728	-0.919617	-0.29221	-0.194568	0.523958	-0.0535738	-0.507374	0.0546218	-0.0191274	-0.240625	-0.27769	0.042171	-0.141001	-0.966805	-0.621728	0.391806	1.1065	-0.24599	-0.194596	-0.241828	-0.331694	-0.329445	-0.190362	1.8447	-0.643721	0.0608224	-0.301384	-0.178961	0.0369147
TCGA-DK-A2HX	BLCA	set64	Bladder A209	TCGA-DK-A2HX-01A-21-A209-20	45E5581F-48F2-4492-9B8A-504DC26262FA	-0.101138	-0.0228282	-0.428183	-0.97858	-0.582375	-0.31321	-0.215592	0.558661	-0.790835	-0.718963	0.429176	0.745509	-0.582242	-0.172046	-0.940764	0.133688	-0.517612	0.693628	0.499008	-0.0836649	-0.000363853	0.0341145	-0.135184	0.290887	-0.0602165	-0.0511823	0.138944	-0.189774	-0.581834	2.43339	-0.0065756	0.184454	0.226327	-0.0497199	-0.154877	-0.540125	-0.361288	0.451879	0.771587	0.174057	-0.0921799	-0.226578	0.713344	0.265324
TCGA-DK-A2I1	BLCA	set64	Bladder A209	TCGA-DK-A2I1-01A-21-A209-20	F7CE9568-E0E8-40D7-8F8F-E3270BBCD7B8	-0.331664	0.631592	-0.357753	1.04713	-0.4087	1.60958	1.36763	-0.301073	-0.999482	-0.578573	-0.0592867	-0.344475	-0.745402	0.38982	0.0891014	0.0608043	-1.08617	-0.0962122	0.14203	0.381315	0.0569726	-0.64958	-0.141515	1.16053	-0.11274	-0.633383	0.332602	-0.0216454	0.816771	-0.303164	-0.341437	-0.14114	-0.369865	-0.0761305	0.445356	0.263357	-0.158452	0.265076	-0.196442	-0.592446	-0.421553	-0.233604	1.36923	0.0869723
TCGA-DK-A2I2	BLCA	set64	Bladder A209	TCGA-DK-A2I2-01A-21-A209-20	C4616C25-0583-4FE8-8576-EB808CC51EC4	0.152412	0.901494	0.14596	-0.299552	-0.882521	1.03019	1.54737	0.705965	-0.667964	-0.325734	0.248342	0.32151	-0.669943	0.471927	-0.875688	0.551215	-0.661696	0.183696	0.1623	-0.573608	0.146747	0.197977	-0.294449	-0.208969	0.103527	-0.554019	-0.199046	0.0891894	0.726588	2.40888	0.278921	0.601762	-0.108117	0.949682	-0.239787	0.328965	-0.242772	0.54636	-0.881394	0.11367	1.52653	0.0378522	1.44179	-0.0399394
TCGA-DK-A2I4	BLCA	set64	Bladder A23Y	TCGA-DK-A2I4-01A-21-A23Y-20	49BBA92E-C1CD-40C5-A2AC-B3D923201E60	-0.118817	-0.551614	-0.298836	-0.413056	-0.720892	0.497487	0.503791	0.00589681	-0.9103	-0.983932	-0.148639	0.412459	-0.95602	0.800368	-0.498502	0.624593	-0.657091	0.912789	-0.154814	-0.0300214	-0.0779137	0.600217	0.0909933	-0.44708	-0.310645	-0.495174	1.30342	0.343516	1.26009	-0.280834	-0.112674	1.65873	-0.30428	-0.150162	-0.212004	-0.301032	-0.336996	-0.0902576	-0.103619	-0.25063	-0.11269	-0.395704	0.317992	-0.459253
TCGA-DK-A3IK	BLCA	set64	Bladder A23Y	TCGA-DK-A3IK-01A-41-A23Y-20	7CADE47F-E65D-4BCC-8C0D-2C26D20FEDD2	0.0249099	0.100408	-0.0265991	-0.634126	-0.444267	-0.715908	-0.39309	0.0928168	-0.988323	-0.82156	-0.109812	0.183378	-0.410521	-0.888707	-0.592861	0.307971	-0.464761	-0.287796	0.254203	-0.464572	0.201333	-0.235795	-0.238039	0.262929	-0.02863	0.263739	0.0864971	0.0204293	-0.0627282	0.898337	0.217648	0.467951	0.0162169	0.243326	-0.0449592	-0.299128	0.0517758	-0.189199	1.05225	0.807518	-0.895044	-0.0236771	-0.00983669	0.0280769
TCGA-DK-A3IL	BLCA	set64	Bladder A23Y	TCGA-DK-A3IL-01A-21-A23Y-20	28474781-BFD6-45F7-97D9-85288D26625E	-0.042341	-0.095345	-0.0505872	0.677761	0.128076	1.52846	1.42429	0.322004	-0.466462	0.321185	-0.0302445	-0.553328	0.494134	0.128331	-0.406855	0.306337	-0.596483	-0.169131	0.263271	0.664119	0.132728	-0.240924	0.115596	-0.0224275	-0.107028	-0.068563	0.0134146	-0.0457003	-0.271354	1.32622	-0.129952	-0.122327	0.262135	0.0486838	0.221088	-0.0956643	0.0725657	0.494583	1.28995	0.530426	0.0809002	-0.0152956	0.950693	0.0792075
TCGA-DK-A3IM	BLCA	set64	Bladder A23Y	TCGA-DK-A3IM-01A-21-A23Y-20	D3EEA6DF-D073-44A2-8BB1-C2D208A1D448	0.382716	0.426252	-0.263738	-1.17364	-0.42582	-0.85766	-0.193233	-0.973454	-1.1704	0.275559	-0.35251	-1.00798	-0.172545	-1.40028	-0.35149	0.173497	-0.403112	0.30209	0.276735	-0.338066	0.523119	0.722807	-0.0300367	0.340635	0.251167	1.25999	0.397619	0.312547	0.286327	1.25905	0.503735	1.73777	0.380389	0.637666	-0.283557	-0.380326	0.337726	-0.268698	1.38155	0.928213	0.942653	0.400802	0.910961	0.0477215
TCGA-DK-A3IN	BLCA	set64	Bladder A23Y	TCGA-DK-A3IN-01A-21-A23Y-20	99F5C158-E5A6-4475-839F-FEAEEA546919	-0.0210208	-0.108948	-0.0556209	0.351681	-0.339838	0.267707	0.586804	-0.106151	0.243333	0.621478	0.224486	0.398765	-0.71232	0.305564	-0.59268	0.326734	-0.883702	-0.208697	-0.162645	0.0763462	-0.149963	-0.17232	-0.0731718	-0.395231	-0.117628	-0.186509	2.03173	1.08551	0.767385	0.655613	-0.174047	1.12335	0.219968	0.180989	-0.241714	0.621942	0.00295039	-0.0729395	0.730492	-0.38515	0.816905	-0.358556	0.38437	-0.210803
TCGA-DK-A3IQ	BLCA	set64	Bladder A23Y	TCGA-DK-A3IQ-01A-41-A23Y-20	301867A5-491F-477F-ADA5-1E4DCE32B8D6	0.321951	-0.14255	-0.248792	0.0613384	-0.371278	-0.170697	-0.53565	-0.068687	0.883966	0.419249	-0.132032	-0.662487	0.0336244	-0.0338168	-0.714094	-0.206764	-0.157234	0.0976595	-0.0754272	-0.767336	0.420143	-0.27463	0.425211	0.181042	0.0941111	1.22545	-0.128303	0.0907809	-0.58065	0.986915	-0.0390552	-0.138106	0.315697	0.339636	-0.195653	-0.836718	-0.156537	-0.311074	-1.30426	1.41605	-1.28822	0.412953	-0.337597	0.104873
TCGA-DK-A3IT	BLCA	set64	Bladder A23Y	TCGA-DK-A3IT-01A-21-A23Y-20	CFF66457-DE62-4B49-BA6C-F1D4B622DB6C	0.0418556	-0.225892	-0.199251	-0.385132	-0.257714	0.476817	0.682216	0.0134484	-0.783502	-0.67424	0.250146	0.705904	-0.535216	0.572103	-0.658245	-0.0980409	-0.308782	-0.228149	0.234421	-0.262763	-0.119675	-0.225355	-0.0663046	-0.0860735	-0.166909	-0.119317	-0.214493	-0.182625	-0.135572	2.59442	-0.0775041	0.650797	0.659381	-0.107438	0.000752213	-0.121758	-0.0924174	-0.149367	0.349567	0.902215	0.620425	-0.240774	0.485983	-0.0177468
TCGA-DK-A3IU	BLCA	set64	Bladder A23Y	TCGA-DK-A3IU-01A-21-A23Y-20	4C8DAEE7-C863-4545-8686-206D36436FAD	-0.0706134	0.827965	0.0670003	1.09161	0.102073	-0.0544603	0.0471446	-0.0325712	-0.386756	-0.218112	0.228176	0.297769	-0.624692	0.646694	-0.564435	0.0115055	-0.584955	-0.229701	0.0800659	-0.000546277	-0.131552	-0.115011	0.0358184	-0.3468	-0.247609	-0.0766526	0.0298275	-0.0534223	2.62425	1.67233	-0.01995	0.0710061	0.184002	-0.0879016	0.181224	-0.0447483	-0.0491273	0.291087	0.0897217	-0.266518	0.179418	-0.368929	0.187985	-0.172992
TCGA-DK-A3IV	BLCA	set64	Bladder A23Y	TCGA-DK-A3IV-01A-11-A23Y-20	73ACEF0B-ACC1-462F-81F9-594EB63D2E77	-0.12335	-0.147783	-0.145487	0.627795	-1.08112	-0.45605	0.013071	-0.115665	0.099112	-0.166562	0.0132286	0.129074	-0.410795	0.184688	-0.96043	0.318778	0.131681	0.172402	0.414704	-1.16159	-0.178594	0.710535	0.0055994	0.298764	-0.122509	-0.182877	-0.116397	0.260603	2.47138	1.0492	0.546519	1.15946	0.0483639	0.390268	-0.131904	-0.191307	-0.0600955	0.314047	1.13178	0.000757841	0.237162	-0.309524	0.473666	0.236166
TCGA-DK-A3WW	BLCA	set64	Bladder A23Y	TCGA-DK-A3WW-01A-11-A23Y-20	BB2A6210-CFB1-4B40-AD37-6E52D756CE42	0.351147	0.5989	0.00540868	-0.976141	-1.64751	-0.404743	0.402054	-0.336441	-0.677651	-0.121259	0.429211	0.131642	-0.348942	-0.0781668	-0.570497	0.834089	-0.129821	0.249448	0.474312	-2.16957	0.560214	-0.119609	-0.108972	0.313789	0.226417	0.321823	-0.115315	0.236213	3.22103	2.08753	0.641855	0.741441	0.317675	1.01235	0.0633945	0.0423914	0.110193	0.0926914	-0.502797	0.775759	0.18648	0.203801	0.0966669	0.33911
TCGA-DK-A3WX	BLCA	set64	Bladder A23Y	TCGA-DK-A3WX-01A-11-A23Y-20	9E400588-2309-4CDB-84F9-DF42808E6DB3	0.150521	0.843808	1.22892	2.73766	-1.64661	-1.34975	-0.760902	-1.79321	-0.516043	-0.518629	-0.267151	-1.83126	-0.137363	-1.58621	-0.0281722	1.47918	-0.432619	-0.0408105	0.587071	-2.96792	0.42367	-0.0319776	0.172428	0.572549	0.70012	1.09348	0.0529272	0.570028	0.410203	3.56368	1.4367	0.847051	0.766166	2.5404	-0.161814	0.744286	0.476805	0.143699	0.663816	1.86486	-1.02586	0.250468	-0.597775	-0.124959
TCGA-DK-A3WY	BLCA	set64	Bladder A23Y	TCGA-DK-A3WY-01A-21-A23Y-20	495B75D2-5E24-4894-B2DC-A63CFDC76377	0.286358	-0.279497	-0.130553	-1.19453	-0.72258	-0.596634	-0.652746	-0.327726	-1.0156	-0.179306	0.187701	0.579094	0.00151545	0.622255	-0.46752	0.473516	0.489433	0.148545	0.167947	-1.21779	0.89001	0.482967	0.201469	1.09359	0.322	1.25185	0.435707	0.0705109	0.442622	1.60771	0.538918	-0.0865574	1.03714	0.562317	0.0491852	-0.518292	0.161373	-0.275781	-1.09858	1.40204	-0.840489	0.120256	-0.298124	0.335084
TCGA-DK-A3X1	BLCA	set64	Bladder A23Y	TCGA-DK-A3X1-01A-21-A23Y-20	83995EA4-5564-421B-BEC1-F58F0BB7AEB1	-0.0380358	0.713431	-0.529957	0.173855	0.346357	1.12884	0.638657	0.517438	-1.13073	-1.08958	0.306655	0.709715	-0.34761	0.590395	-0.37831	0.391899	-0.694385	0.0415792	0.585081	0.698881	-0.0180956	0.191128	-0.164497	-0.0747987	-0.0664019	-0.611036	-0.14095	-0.134348	1.13668	1.39048	-0.0342339	-0.188215	0.0982519	-0.09358	0.600045	0.314529	0.424411	0.217257	-0.251383	-0.136897	0.0626309	-0.203363	1.3309	0.158744
TCGA-DK-A3X2	BLCA	set64	Bladder A23Y	TCGA-DK-A3X2-01A-21-A23Y-20	516881CF-1E79-4602-A4A9-17B12BC7E542	0.126912	1.00649	-0.149373	-1.53755	-0.0373737	0.466942	0.575779	-0.37047	-1.43175	-1.25297	-0.208241	-0.368794	0.4793	-0.734905	0.191321	-0.0390566	-0.630683	0.130375	0.235436	0.241236	-0.0849669	0.77599	0.125645	0.251731	0.149802	0.249756	0.517934	-0.0659415	0.482029	0.350423	0.1288	0.110563	0.476834	0.00614184	0.0370869	0.3049	0.0529004	0.239735	1.27663	-0.170931	1.21295	0.0312396	0.572932	0.0362853
TCGA-E5-A2PC	BLCA	set64	Bladder A209	TCGA-E5-A2PC-01A-21-A209-20	ED6F52D6-BB22-45D0-9A63-CC2FA3114320	-0.0293915	0.453066	-0.397763	-1.35357	0.0665656	0.735188	1.38281	0.0898363	-1.18769	-0.58217	-0.0737362	-1.58001	-0.856994	-0.812478	-0.220852	0.539229	-0.687641	0.187915	0.0417654	0.333063	0.100716	0.0644672	-0.403716	-0.237221	0.147513	-0.507068	-0.0144906	-0.0332914	1.44367	1.07257	0.32995	1.60456	-0.300382	-0.0941584	-0.257645	-0.253274	-0.37006	-0.251528	1.06576	-0.0166777	0.77583	0.131889	0.0627272	0.517421
TCGA-E7-A3X6	BLCA	set64	Bladder A23Y	TCGA-E7-A3X6-01A-21-A23Y-20	A678333E-16B5-4B72-9347-2E9941150EF6	-0.0237191	-0.144412	-0.166455	-0.470558	0.296439	0.839415	1.12281	0.300036	-1.13229	-1.25004	0.240858	1.2166	-0.709218	0.902534	-0.570241	-0.298039	-0.678503	-0.415436	0.35945	1.04267	-0.262729	0.076373	-0.203856	-0.267436	-0.172816	-0.0221657	0.278701	-0.182043	0.623246	-0.226915	0.954599	0.518364	-0.108968	0.00768747	-0.357492	-0.00564781	-0.115747	0.0226771	1.94732	0.116622	-0.523867	-0.099714	-0.382493	-0.374389
TCGA-E7-A3Y1	BLCA	set64	Bladder A23Y	TCGA-E7-A3Y1-01A-21-A23Y-20	0023671B-A86F-487D-B102-8B4180F79710	0.097984	-0.171787	-0.0690292	0.486421	0.622309	0.13376	-0.0135477	0.509002	-0.448123	-0.721947	0.476163	0.117061	1.208	-1.3154	-0.138709	0.0262248	-0.92044	-0.124408	-0.083308	1.14783	-0.121482	-1.06302	0.561318	1.43772	-0.120691	0.0339941	0.000541516	-0.136682	-0.619641	0.752431	-0.193075	0.325166	-0.304248	-0.390792	0.689671	-0.287197	-0.407356	0.288631	2.02569	-0.365699	-0.388025	-0.301357	-0.18306	-0.334941
TCGA-FD-A3B3	BLCA	set64	Bladder A209	TCGA-FD-A3B3-01A-21-A209-20	B032EC9F-482D-479C-901F-E576E8C31B99	-0.10017	0.224612	-0.112067	0.470282	-1.4339	-0.265729	-0.219516	0.11313	-0.0152951	-0.100114	0.265537	0.48134	-0.206062	0.825493	-0.769716	0.150936	-0.0894852	-0.115987	0.391816	-1.6647	0.305876	-0.20959	0.0613806	0.793337	0.103131	0.443624	0.184063	0.547857	1.31692	2.41955	0.283391	-0.0868424	0.175325	0.35757	-0.150004	-0.12201	0.0918777	-0.00608758	-0.728948	1.15249	0.628021	0.185255	0.293032	0.0667393
TCGA-FD-A3B4	BLCA	set64	Bladder A209	TCGA-FD-A3B4-01A-21-A209-20	92E52269-E9BE-4754-AEF2-8BD7900F8125	0.0476925	-0.0693782	0.0973908	-0.579898	-1.5207	-0.250567	-0.362917	-0.0529195	-0.417425	0.0272854	0.458318	0.556633	0.0179803	0.274393	-0.721213	0.180287	-0.200836	0.130716	0.437349	-2.37496	0.679092	-0.135441	-0.00504489	1.36752	0.158511	0.490663	0.25252	0.587746	0.330527	2.90204	0.308211	-0.165597	0.740346	0.459946	-0.0216473	-0.782148	0.357	-0.331222	-1.31346	2.24703	-0.740864	0.291733	-0.498332	0.58176
TCGA-FD-A3B5	BLCA	set64	Bladder A23Y	TCGA-FD-A3B5-01A-21-A23Y-20	104241EE-6039-4B00-9969-458CE4C1C658	0.0280637	0.153293	-0.0551388	-0.658876	0.250081	1.85248	1.62791	0.187112	-0.967274	-0.917835	0.0655559	0.442368	-0.57558	-0.949754	-0.318456	-0.274547	-0.76181	-0.195803	0.248747	0.856478	-0.0527897	-0.283379	-0.0324742	-0.285651	-0.00366192	-0.154965	0.162433	0.0125533	-0.0190441	0.906267	-0.0731579	0.19812	-0.17588	-0.0271496	0.338532	-0.166267	0.016956	0.0738929	-0.406708	-0.183835	0.273347	-0.14687	0.255026	-0.424075
TCGA-FD-A3B6	BLCA	set64	Bladder A23Y	TCGA-FD-A3B6-01A-11-A23Y-20	104284DE-9DED-4647-B7E4-6E68DBA02DD5	0.182671	-0.352284	1.41455	0.0828728	-1.1848	-0.33481	-0.0994831	0.133294	0.664797	0.509949	0.371694	0.058669	0.25545	0.0591064	-0.511577	-0.00931369	0.267019	-0.145546	0.375393	-1.60043	0.408749	-0.419375	0.141663	0.604513	0.189481	0.805529	0.126307	0.300021	-0.161026	3.05641	0.264621	-0.319012	0.80578	0.358381	0.0193276	-0.508474	0.056992	-0.432091	-1.22618	1.63049	-1.54237	0.1364	-0.694957	0.524515
TCGA-FD-A3B7	BLCA	set64	Bladder A23Y	TCGA-FD-A3B7-01A-41-A23Y-20	740A3D7E-BAB7-460D-A82E-5C0CE279D725	0.150392	0.514932	-0.128355	-0.518452	-0.36423	-0.200669	-0.063623	0.23079	-0.993227	-0.388876	0.2248	-0.0586297	-0.320208	0.894822	-0.345057	0.507982	-0.24612	0.0440194	0.278156	-0.741315	0.398633	0.228164	-0.0982228	0.499849	0.163454	0.128075	0.419463	0.234043	2.54616	1.11135	0.350581	1.14102	0.0195363	0.353168	0.0760866	-0.0933291	0.125711	-0.0541044	-1.04502	0.328516	-0.0609732	0.217879	0.236323	0.0990426
TCGA-FD-A3B8	BLCA	set64	Bladder A23Y	TCGA-FD-A3B8-01A-41-A23Y-20	4BD320F4-9175-4A56-A17C-6ADFA8B98CD1	-0.0326873	0.256287	-0.346439	-0.624753	-0.675673	-0.343422	0.438415	-0.18677	-0.635126	-0.443255	0.301123	0.696401	-0.491638	0.060006	-0.590041	0.355451	-0.466119	-0.139518	-0.0514157	-0.612928	0.165886	0.563652	-0.309035	0.30205	-0.0659633	0.127509	-0.0505477	0.0210764	2.21627	1.52846	-0.0895285	0.480311	0.095585	0.104199	-0.323657	-0.175634	-0.0696077	-0.142905	-0.796882	0.5591	0.217778	-0.299066	1.00282	0.146901
TCGA-FD-A3N5	BLCA	set64	Bladder A23Y	TCGA-FD-A3N5-01A-21-A23Y-20	2D757C00-AF0B-49E8-AEE0-8945B0FC280F	0.141938	0.658601	0.695732	-0.917568	-0.615022	0.11103	0.54679	0.164665	-1.10035	-0.869802	0.0358528	0.702704	-0.667443	-0.21036	-0.520561	-0.177925	-0.138983	-0.155671	0.0265569	-0.0759419	-0.102493	-0.0951885	0.0130407	-0.345518	0.0665248	-0.349009	-0.0818706	-0.0915854	1.34024	2.89282	-0.100547	0.708113	0.588798	0.337105	-0.143257	-0.295789	-0.191182	0.339624	-0.173843	0.0941907	1.66256	-0.0578339	1.23621	-0.211396
TCGA-FD-A3N6	BLCA	set64	Bladder A23Y	TCGA-FD-A3N6-01A-21-A23Y-20	5E856BC5-BBF6-4487-8C63-5B300BAFEB63	0.224026	0.721485	-0.158681	-1.23919	-0.752685	-0.664202	-0.161733	-0.750038	-1.03073	-0.733924	-0.0875997	0.0689851	-0.433838	-0.988281	-0.148071	0.279037	-0.678399	2.10773	0.297531	-0.2426	0.375034	-0.494569	0.379302	-0.144116	0.171849	1.97841	0.115413	0.0166557	1.02061	-0.841673	-0.0901167	0.770378	0.88615	0.890252	-0.165147	-0.212706	0.205894	0.0113504	0.858215	0.251062	0.423858	-0.00367841	0.107356	-0.184397
TCGA-FD-A3NA	BLCA	set64	Bladder A23Y	TCGA-FD-A3NA-01A-21-A23Y-20	F9ECCB0E-449B-4B67-8F48-4ACBF9B0227D	-0.154207	1.03332	0.213928	1.21145	-0.408255	1.08326	0.90835	-0.459262	-1.1311	-0.722933	-0.370029	-0.628337	-0.536703	-0.398502	-0.45224	-0.413593	-1.01109	-0.209235	-0.0518863	-0.178284	-0.213667	-0.612469	-0.0462472	-0.634799	-0.112274	-0.828556	-0.0284115	-0.259351	0.0287676	-0.551999	-0.369892	1.31709	0.0467519	-0.0999567	0.597413	0.117242	0.235115	0.10447	0.31198	-0.492535	1.33675	-0.423632	0.114225	-0.414267
TCGA-FD-A3SJ	BLCA	set64	Bladder A23Y	TCGA-FD-A3SJ-01A-21-A23Y-20	B1550197-71EE-4BCE-A13B-0538BA72D93D	0.077976	0.480249	-0.102648	0.176902	-0.87042	0.692453	1.39985	0.00856646	-0.580896	-0.4275	0.0328137	0.232636	0.637171	-0.153188	-0.621019	0.112644	-0.212266	-0.392047	0.473997	-1.56046	-0.0593209	-0.1164	0.0460617	1.28645	0.0657745	0.264269	0.295731	0.0990792	-0.3002	2.99466	0.00581439	0.0429588	0.712404	0.141954	0.0847116	0.0246773	0.0311948	-0.0826504	-0.488412	1.13964	-0.285791	0.0594024	0.360017	0.363134
TCGA-FD-A3SL	BLCA	set64	Bladder A23Y	TCGA-FD-A3SL-01A-41-A23Y-20	260D8053-7361-46C1-8F36-5FD05DF596CF	0.168086	0.237716	0.109559	-0.545258	-0.310666	-0.401561	0.0941055	0.391864	-0.814557	-0.735226	0.243684	0.826662	0.111351	0.20485	-0.748537	0.0896309	-0.0734671	-0.0362408	0.317643	-0.730762	0.154405	0.292612	-0.0531862	0.367041	0.0410962	0.49062	0.20448	-0.00768293	-0.138369	2.73016	0.421247	0.245272	0.913392	0.104005	0.102558	-0.0875375	0.0642157	0.0858668	-0.124272	0.686588	-1.02994	0.134248	-0.0982416	0.570623
TCGA-FD-A3SM	BLCA	set64	Bladder A23Y	TCGA-FD-A3SM-01A-21-A23Y-20	132DCC78-663F-4B1E-88B9-BFCA472E042C	0.119965	0.485391	-0.0923175	0.303687	0.410175	0.797557	1.10817	-0.0788047	-0.349372	-0.146031	0.272167	0.554183	0.654536	0.460707	-0.655931	0.691238	-0.497715	-0.221381	0.440447	0.270504	0.284094	-0.438791	0.0447624	0.0199289	0.00396901	0.698576	-0.134951	-0.0549055	-0.731554	1.15231	0.00879468	-0.104408	0.0758252	-0.0276149	-0.383024	-0.547649	-0.340026	-0.251238	1.25412	1.05172	-0.779428	0.087538	-0.339272	0.348867
TCGA-FD-A3SN	BLCA	set64	Bladder A23Y	TCGA-FD-A3SN-01A-21-A23Y-20	F7D1356E-0E88-41AD-9A5B-DD4CE27BF351	-0.189944	0.0841028	0.0291304	-0.373476	-0.764262	0.0525917	0.132755	-0.321148	0.0934311	0.349819	-0.0890027	-0.169724	-0.793318	-0.710411	-0.869115	-0.182984	-0.88158	-0.514913	0.061566	0.359491	-0.0742548	-0.110219	0.00878151	-0.164835	-0.23866	0.0240812	0.0106829	-0.171923	0.700053	1.24371	-0.159157	1.19041	-0.0496562	-0.0956966	-0.256225	0.172154	-0.00548475	0.197355	-0.21424	0.206817	0.332513	-0.039551	0.41671	-0.181549
TCGA-FD-A3SO	BLCA	set64	Bladder A23Y	TCGA-FD-A3SO-01A-21-A23Y-20	EEF7924C-3196-4275-9493-AA87191CDEF5	0.0877704	0.0317969	-0.0334285	-0.152336	-1.07334	-0.629591	0.0870114	0.28977	-0.960533	-0.746832	-0.00856961	0.511537	-0.536549	-0.157012	-0.811442	-0.0560642	-0.217411	-0.285761	0.384131	-1.95487	0.0532696	0.397477	-0.0962894	1.1382	0.100111	0.143655	0.00401672	0.0877267	0.491464	2.74202	0.476402	0.474647	0.38594	0.159277	-0.159787	-0.293602	-0.0553266	0.0318624	-0.380406	0.852547	0.798384	0.0510683	-0.0130883	0.149714
TCGA-FD-A3SP	BLCA	set64	Bladder A23Y	TCGA-FD-A3SP-01A-41-A23Y-20	03AA73D6-9CAB-4E62-A1CE-FC85AAC83630	0.696539	-0.0750552	0.392295	-0.466651	-1.78475	-1.12189	-1.43944	-1.74547	-0.943357	0.105546	-0.652919	-2.33388	0.627172	-1.38219	-0.0274393	0.545608	-0.163493	0.367266	1.04765	-2.85154	1.20786	-0.475732	0.676573	0.749762	1.04591	2.06218	0.573265	1.00426	0.577045	-0.366927	0.795304	0.925458	1.13748	2.52914	0.214838	-0.561564	1.11086	-0.270311	-0.191507	1.6687	-0.864321	0.975423	-0.280778	-0.104571
TCGA-FD-A3SQ	BLCA	set64	Bladder A23Y	TCGA-FD-A3SQ-01A-11-A23Y-20	FE477AA8-F5B2-4EEC-AAA9-E8C2488BD106	0.0751526	-0.0117485	0.0633256	-0.297131	-0.284845	0.335747	0.543316	0.212758	-0.264084	-0.482785	0.138458	0.673013	-0.0779707	0.34781	-0.863234	0.190004	-0.097629	-0.135563	0.163607	-0.526007	0.0856953	0.427465	-0.0128556	1.01901	-0.122929	0.635997	-0.0487791	0.00318125	-0.112379	1.9861	0.496876	0.140377	0.442871	0.0886683	-0.360935	-0.194607	-0.225859	-0.0531909	-1.16154	1.21493	-1.33959	0.276781	-0.402951	0.616915
TCGA-FD-A3SR	BLCA	set64	Bladder A23Y	TCGA-FD-A3SR-01A-21-A23Y-20	EF9F73BB-0A5B-4921-8EA1-1A1FA77FD3F2	-0.0243709	0.478712	0.135162	-0.020347	-0.00637261	0.0221427	-0.00121922	0.0532592	-1.02541	-0.967163	0.384459	1.00181	-0.241342	-0.252545	-0.621319	-0.381036	-0.28136	0.101754	0.210571	0.00278426	0.039159	0.130675	-0.0828316	-0.00490763	-0.00325683	0.433867	-0.281653	-0.12732	-0.649774	2.27419	-0.164511	0.00273264	0.321405	-0.0242033	0.216191	-0.565021	-0.21894	-0.0661689	0.502682	0.451167	-0.551676	-0.330806	0.62424	0.0570333
TCGA-FD-A3SS	BLCA	set64	Bladder A23Y	TCGA-FD-A3SS-01A-21-A23Y-20	103D3095-F80B-4EEB-AE4C-107FF53D8654	0.115925	0.0683403	0.0847674	0.85891	-0.381305	0.200353	-0.158226	0.0711432	-0.650458	-0.147117	0.110061	-0.398947	-0.798284	-0.811901	-0.860908	0.0131466	-0.518571	0.0381195	0.0059104	0.428624	0.163826	-0.138029	0.00401376	0.114094	-0.203916	0.0379315	-0.0487245	-0.181433	-0.392354	1.64519	-0.289695	-0.116028	0.288136	-0.0221335	0.0271846	-0.183928	-0.107895	-0.109156	0.656883	-0.109994	-0.181792	-0.00261666	0.342361	0.0889425
TCGA-FJ-A3Z7	BLCA	set64	Bladder A23Y	TCGA-FJ-A3Z7-01A-21-A23Y-20	84BF09D6-37C3-4F35-87C2-3C08E3438D4D	0.386396	0.412405	-0.179711	-0.496018	-0.887678	1.10129	1.57443	-0.577871	-1.09154	-0.920334	0.542416	-0.151475	1.06259	-0.232165	-0.784636	0.682999	-0.466334	0.959078	0.458767	-0.870844	1.26054	-0.428536	0.0505141	0.184011	-0.0494056	-0.119584	0.659991	0.178715	-0.034118	1.72507	0.224612	-0.0837856	-0.0262276	0.327808	0.589222	-0.53162	-0.114616	0.581983	0.494805	0.400336	-0.176081	0.0378304	0.672575	0.343302
TCGA-FJ-A3ZE	BLCA	set64	Bladder A23Y	TCGA-FJ-A3ZE-01A-21-A23Y-20	33FE9268-25F6-4DD8-AA11-06911627F666	-0.229799	1.96645	0.874851	1.91312	0.40129	-0.200705	-0.0991155	0.0738234	-0.277953	-0.459036	0.347269	-0.158822	0.582217	-1.01421	0.152894	-0.152124	-0.857438	0.0924726	0.258145	1.01862	-0.136441	-0.661507	0.0462754	-0.461165	-0.0921594	-0.513041	-0.00638317	-0.157918	-0.20438	2.05216	0.201077	0.50123	-0.0051764	-0.163532	0.129326	0.344348	0.0649561	-0.399868	2.29885	0.0772344	-0.455065	-0.0517689	-0.0977955	-0.369288
TCGA-FJ-A3ZF	BLCA	set64	Bladder A23Y	TCGA-FJ-A3ZF-01A-21-A23Y-20	0F77A84B-7071-4AEC-99B9-3B1469CC1661	-0.0352428	-0.655983	-0.180111	0.583581	0.466837	0.694815	0.607968	-0.710074	0.930337	-0.0142982	-0.126945	0.283458	-0.118517	-0.396318	0.110641	-0.235794	-0.948474	0.0178404	-0.211553	0.107416	0.375955	-0.204438	-0.0771608	-0.0256437	-0.253806	-0.611368	-0.280192	0.179792	-0.683531	0.10184	-0.22998	0.225344	-0.0364481	-0.140641	0.463207	0.154713	0.14364	0.166768	1.21664	-0.635707	0.880332	-0.350059	1.07239	-0.519368
TCGA-G2-A2EC	BLCA	set64	Bladder A209	TCGA-G2-A2EC-01A-21-A209-20	CC4454C8-1CCA-4DC4-B481-35DFDC1A7365	-0.312226	-0.0302944	0.530824	0.647581	-1.17903	-0.601784	-1.02402	-1.23205	-0.412993	-0.348533	-0.527027	-2.36293	0.381686	-2.2029	0.283114	0.944345	-0.556486	0.794714	1.50925	-2.0772	1.00231	0.329686	0.492409	0.4612	0.695591	2.03063	0.256308	0.391667	0.55453	4.71842	1.25672	0.931318	0.77795	1.76584	0.144265	0.105248	0.944956	-0.330748	0.439136	2.4276	-0.594528	0.993674	-0.0170918	-0.676051
TCGA-G2-A2EF	BLCA	set64	Bladder A209	TCGA-G2-A2EF-01A-21-A209-20	785BA5C8-6E2A-4333-8FC3-2B63EDA5A515	-0.142747	0.416895	0.348061	0.809733	-0.882189	-1.25743	-1.47005	-1.12721	-0.298158	0.537571	-0.0241059	-0.326894	-0.613621	-1.34863	-0.51974	1.01644	-0.719319	0.428284	-0.0361003	-0.959541	0.247237	0.125311	0.946356	-0.16239	0.171569	0.765702	-0.0834093	0.236058	3.29622	3.43227	0.381891	2.53075	0.598636	0.660516	-0.271112	0.315878	0.275668	-0.549884	0.409225	0.22598	1.20073	0.198536	-0.161362	0.0100876
TCGA-G2-A2EJ	BLCA	set64	Bladder A209	TCGA-G2-A2EJ-01A-21-A209-20	A0DC1D19-6E8D-46B8-AC00-A9F0DDFD2435	-0.461124	0.27876	-0.0829042	0.166344	-0.858129	0.0509609	0.0761158	-0.238671	0.263812	0.210211	-0.172777	0.343721	-0.709276	0.334227	-0.688617	0.366341	-0.544852	-0.279217	-0.249083	0.408728	0.256523	0.134626	0.236312	0.0837802	-0.35553	0.34926	-0.157558	0.0638835	2.24232	1.57952	-0.228197	-0.407084	0.375555	0.147057	-0.252804	-0.313897	-0.319495	-0.22812	2.4844	-0.0888627	0.148527	-0.320245	-0.5117	-0.0917157
TCGA-G2-A2EK	BLCA	set64	Bladder A209	TCGA-G2-A2EK-01A-11-A209-20	6463D651-7ED8-405E-B914-D052C5BFE23A	-0.188938	-0.766993	-0.027737	0.212827	-0.829252	-0.268492	-0.663479	0.0190593	1.36122	0.769662	0.0156453	-0.75142	0.229761	-0.525476	-0.836542	-0.631547	-0.425686	-0.0969004	-0.0907308	-0.788286	0.274939	-0.657661	-0.00361027	0.706636	-0.341959	0.363654	-0.344881	0.399539	-0.435006	0.0613881	0.0834163	-0.0736418	0.0227606	0.179839	-0.196352	-0.445302	0.229306	-0.484879	-0.454965	0.365415	-1.27523	0.019015	-0.402495	-0.139344
TCGA-G2-A2EL	BLCA	set64	Bladder A209	TCGA-G2-A2EL-01A-21-A209-20	14C2D6B0-4365-4E93-99B8-FC5F277822E9	-0.194496	0.12022	0.199432	0.310431	-0.972312	0.320531	-0.398122	-0.0649116	1.93203	1.44553	-0.0747408	-0.934452	-0.639637	-0.790597	-0.352648	-0.173525	0.755592	0.0439672	-0.15235	-0.627671	0.0734064	0.826588	0.796918	1.69323	-0.178276	0.313504	-0.0745354	0.338358	0.401562	-1.37039	0.0862403	-0.0211158	0.100757	0.229902	0.259898	0.152504	0.440816	-0.0680453	-0.413451	-0.374132	0.540296	-0.0655419	0.234059	0.273521
TCGA-G2-A2EO	BLCA	set64	Bladder A209	TCGA-G2-A2EO-01A-21-A209-20	8F33A141-7167-487F-9806-12602D53FD47	-0.178527	0.757207	-0.283853	0.327157	0.259075	0.633446	0.564413	0.164169	-1.30127	-0.77079	0.152658	0.305315	0.441595	0.725271	-0.139589	0.0069764	-0.751955	-0.110674	-0.191933	0.158479	-0.0396435	-0.201447	-0.256758	-0.372076	-0.207766	-0.426272	0.280763	0.193664	1.58296	-0.902506	-0.253556	0.512398	-0.158169	-0.123086	0.304098	0.308463	-0.0461552	0.0402516	0.0101306	-0.842557	1.2666	-0.265153	0.528729	-0.224171
TCGA-G2-A2ES	BLCA	set64	Bladder A209	TCGA-G2-A2ES-01A-21-A209-20	273DAB7E-02AF-4DB4-8216-CD843A60E0D6	-0.119394	0.565846	-0.243471	-1.00184	-0.967895	0.399409	-0.0709526	0.0127116	-1.1762	-1.00389	-0.0583765	-0.747586	-0.724596	-0.914827	-0.566881	-0.480024	-0.746148	0.229579	0.0150934	-0.313726	0.143475	0.551579	-0.270232	0.213187	-0.204031	-0.15336	0.187635	-0.0728764	1.42888	0.0723563	-0.0479496	1.61183	0.0218842	0.102453	-0.0484645	0.78707	0.17125	-0.157763	0.888967	-0.483319	0.613549	-0.0193842	0.811743	-0.257697
TCGA-G2-A3IB	BLCA	set64	Bladder A23Y	TCGA-G2-A3IB-01A-21-A23Y-20	C264715C-3846-420F-AD42-60063B3BF688	0.156292	0.960329	0.534425	1.27355	-1.09722	0.0863092	0.129014	-0.799513	-0.252926	-0.332582	-0.368946	-0.0970936	-0.586373	-0.82959	-0.365263	0.155496	-0.719841	-0.164821	0.101924	-0.0926335	0.0363998	0.349603	0.633159	-0.178816	0.0401042	0.46655	-0.310233	0.234608	0.947262	2.75631	0.321153	0.939345	0.456415	0.328468	-0.178632	0.397118	0.37815	-0.479236	1.45258	0.432298	0.707425	-0.0631702	-0.12326	-0.150945
TCGA-G2-A3IE	BLCA	set64	Bladder A23Y	TCGA-G2-A3IE-01A-21-A23Y-20	8EA83826-B103-4B71-A242-D450720C3AAF	0.125209	-0.441561	-0.120406	1.11758	0.0252596	0.656007	1.43199	0.560386	0.480161	0.119258	0.336846	0.493397	0.776828	-0.774455	-0.689337	0.148907	-0.510681	0.148943	0.471802	-0.720385	0.172492	0.167739	0.0663614	-0.292305	0.00882537	0.99916	0.0526643	0.146316	0.617378	0.0830109	0.182506	0.549342	0.635982	0.038332	0.145618	-0.0721781	0.0173638	0.451849	-0.979974	-0.0863288	0.0490388	-0.0623222	0.842511	-0.143825
TCGA-G2-A3VY	BLCA	set64	Bladder A23Y	TCGA-G2-A3VY-01A-21-A23Y-20	CD95D600-CEFE-44B1-A023-B261AB72A563	0.254243	0.871829	0.452163	2.27298	0.327942	0.285197	0.645683	0.333323	0.345443	-0.145824	0.293392	-0.0715351	0.317746	-1.1164	-0.106777	0.453663	-0.889137	0.500743	0.156591	-0.0643556	-0.0492373	-0.056462	0.00325664	-0.296503	-0.204949	-0.21599	-0.121773	-0.08795	-0.619948	-0.150884	-0.1582	-0.298673	0.153717	-0.117736	0.757721	0.1577	0.233464	0.27005	0.139466	-0.185388	-0.273301	-0.0638722	1.56078	0.247865
TCGA-GC-A3BM	BLCA	set64	Bladder A23Y	TCGA-GC-A3BM-01A-21-A23Y-20	8776F7E1-FCFA-459F-A023-CA9545030C6B	-0.101122	-0.07404	-0.0484656	0.147523	-0.313023	0.679706	0.555763	-0.0819181	-0.649488	-0.728661	0.0957521	0.00237576	0.774231	0.607139	-0.16743	-0.419082	-0.578919	-0.250057	0.119364	0.631661	-0.343518	-0.499306	0.142331	-0.229215	-0.204274	-0.0968411	-0.16511	-0.0549435	-0.76812	-0.127943	-0.0592245	0.482959	-0.378408	-0.160227	0.122301	0.330667	0.406726	-0.157763	-0.13594	-0.405515	-0.217861	-0.332653	0.124351	0.0326001
TCGA-GC-A3I6	BLCA	set64	Bladder A23Y	TCGA-GC-A3I6-01A-21-A23Y-20	6BCEDBE6-2ED5-419C-8807-7406FB55AC63	-0.244441	0.433266	-0.431848	-0.0121545	-0.499394	0.234054	0.417234	0.0597075	-0.78659	-1.06594	-0.0578119	0.4069	-1.00113	0.550458	-0.982059	-0.312955	-0.6845	0.89238	-0.0110381	0.522916	-0.284287	0.283111	-0.209284	0.416145	-0.341795	0.345108	-0.00671326	-0.11395	2.06525	1.37935	0.0380144	0.36086	0.318989	-0.169674	-0.169388	0.316453	-0.13509	0.217614	1.24827	0.242529	1.39251	-0.416505	0.396448	-0.30992
TCGA-GC-A3WC	BLCA	set64	Bladder A23Y	TCGA-GC-A3WC-01A-21-A23Y-20	A028B24E-8822-488B-BF68-A065FAB7EE48	0.305212	-0.122913	-0.113423	-0.691375	-0.649697	0.115463	0.0251987	-0.0409291	-0.56637	-0.907413	-0.0721604	-0.354282	-0.409225	-0.0567579	-0.302266	-0.348126	-0.354889	-0.21519	0.249482	-0.312124	-0.225078	0.234358	0.404672	0.101805	-0.0844774	-0.0598924	-0.204284	-0.0464437	1.05957	0.212019	0.206904	0.255013	-0.0681833	0.038872	-0.0431923	-0.250939	0.0725734	0.43711	-1.12695	-0.229662	0.552906	-0.161839	-0.0479393	-0.21543
TCGA-GC-A3YS	BLCA	set64	Bladder A23Y	TCGA-GC-A3YS-01A-21-A23Y-20	7A6FB7C0-2233-48B0-87E5-DC8CEE6D2778	0.0316058	0.485012	-0.16128	-0.63349	-0.276752	-0.0206431	-0.0969288	0.341725	-1.313	-1.24122	0.180029	0.0654834	-0.634332	-0.813395	-0.654747	-0.000554768	-0.788511	-0.279993	0.0456391	-0.0367488	0.143505	0.193731	-0.101661	0.0452513	-0.0683215	0.268696	-0.10237	-0.0502887	0.881807	0.863767	0.00643002	2.24191	0.263192	0.187671	-0.268942	-0.255973	-0.0366609	0.610454	0.20011	0.286352	0.81037	-0.030346	0.659389	-0.0207904
TCGA-GD-A2C5	BLCA	set64	Bladder A209	TCGA-GD-A2C5-01A-21-A209-20	C4D217F3-5D4B-4B35-9335-E252BBA58AA6	-0.247782	0.861755	0.513012	1.44353	-0.23704	-0.189947	-0.490175	0.236775	-0.630969	-0.834641	0.102407	0.358119	-0.364156	-0.528315	-0.654123	0.279353	-0.708797	0.142619	0.0671322	0.740953	-0.0420549	-0.4686	-0.0895463	0.23999	-0.0196111	-0.204009	-0.128344	-0.119846	0.0925451	1.93821	-0.0959014	0.0179133	-0.150912	-0.281142	0.177154	-0.0808394	-0.437293	-0.20788	0.472988	-0.474214	-0.563131	0.650275	-0.0194735	0.27748
TCGA-GD-A3OP	BLCA	set64	Bladder A23Y	TCGA-GD-A3OP-01A-11-A23Y-20	9ED5B9A6-74F0-4EB8-83D1-E0FDE8976F46	0.00865376	-0.293888	-0.22124	-0.317792	-1.06246	-0.0197484	0.145268	0.131471	-0.377304	-0.376543	0.282466	0.491055	0.175632	-0.138329	-0.850827	0.226618	-0.178027	-0.152101	0.294371	-1.24049	0.135058	-0.185468	-0.0794839	0.548451	-0.0746189	0.27661	0.0633546	0.0604041	0.226024	2.42265	0.351007	0.0764247	0.225578	0.101692	-0.00569656	-0.473468	0.0695159	0.0150703	-0.249885	0.50487	-1.11107	-0.153469	0.671399	0.256449
TCGA-GD-A3OQ	BLCA	set64	Bladder A23Y	TCGA-GD-A3OQ-01A-41-A23Y-20	A1A494B5-8B0E-4B89-A792-60E4BBC20F30	0.0637689	-0.631888	-0.494694	-0.168159	-0.389173	-0.265315	-0.403154	-0.471375	0.739642	0.298242	0.152039	-0.38785	0.298835	0.0911685	-0.820513	-0.334793	-0.472586	-0.0840024	0.21892	-0.061509	0.0191177	-0.885639	0.341772	0.793391	-0.264197	0.623045	-0.0582861	0.0711151	-0.464689	0.954085	0.147735	0.29842	0.0857783	0.068387	0.0479218	-0.25016	0.0997542	0.0271893	0.776763	0.266253	-1.61224	-0.332053	-0.461599	-0.094473
TCGA-GD-A3OS	BLCA	set64	Bladder A23Y	TCGA-GD-A3OS-01A-21-A23Y-20	FDDCCB43-05BC-4AE5-BAEF-91F88A01F0A9	0.160628	0.177359	0.715032	1.15926	-0.885265	-1.198	-1.12573	-1.80924	-0.29145	-0.121316	-0.750263	-1.86454	-0.148228	-1.17779	0.259775	1.37899	0.124415	0.207	0.769529	-1.78312	0.442215	1.01958	0.498732	0.349326	0.590903	0.587861	-0.0653436	0.349933	0.310901	2.35027	1.36704	1.85883	0.630302	1.77522	-0.066775	0.693306	0.606137	-0.200514	2.69446	1.39495	-0.304106	0.379787	-0.473676	-0.451315
TCGA-GU-A42R	BLCA	set64	Bladder A23Y	TCGA-GU-A42R-01A-21-A23Y-20	EC98DA9F-7D4B-4CC0-95DA-6D9CE860A0F0	-0.0159459	-0.734722	0.00745757	0.186682	-1.02434	0.155997	-0.0142188	-0.341718	0.170487	-0.700642	-0.0515818	0.0703697	0.419991	-0.665338	-0.863234	-0.317377	-0.466593	0.0295194	0.0445661	0.527028	0.0244203	-0.662774	-0.0237282	-0.132964	-0.172513	-0.174991	-0.273706	-0.0313003	-0.189701	1.08203	0.250842	1.4595	-0.213311	-0.160735	-0.166634	-0.177572	0.0371366	-0.25469	-0.384405	0.0474573	-0.329454	-0.106319	0.445288	-0.486117
TCGA-GV-A3JV	BLCA	set64	Bladder A23Y	TCGA-GV-A3JV-01A-21-A23Y-20	6DB16685-CA25-4BCA-8C2E-94BDC838B599	0.264886	0.356241	-0.485532	-1.82382	-0.728693	-0.805741	1.07856	-0.444937	-1.51861	-0.712441	-0.0803695	-0.232014	-0.188376	1.35538	-0.449925	0.613188	0.92798	0.322928	0.303441	-1.57523	0.26128	1.22124	-0.056722	0.91555	0.250771	0.653516	0.586878	0.19875	0.923298	1.30204	0.741634	0.342823	0.0643646	0.228	-0.215787	-0.236652	0.226649	0.0413038	-0.161711	0.307496	-0.816751	0.145392	0.135358	0.597706
TCGA-GV-A3JW	BLCA	set64	Bladder A23Y	TCGA-GV-A3JW-01A-21-A23Y-20	4CAE1890-9D14-49E3-8FDC-A11D2629A651	0.0764967	0.145665	0.0800878	1.11115	-0.833335	-0.355284	0.0310257	-0.629337	0.0874186	0.118825	-0.343301	-0.285097	0.0176217	-0.04735	-0.699547	0.0982071	-0.223924	-0.21006	0.176471	-0.574128	-0.0804102	0.0509798	-0.0339384	0.327059	-0.0669337	0.19018	0.14863	0.199597	0.35103	2.18779	0.188636	0.228656	0.360867	0.00132756	-0.328878	0.479214	0.283253	-0.339531	2.68796	0.542449	0.0463857	-0.135454	0.58848	-0.241026
TCGA-GV-A3JZ	BLCA	set64	Bladder A23Y	TCGA-GV-A3JZ-01A-21-A23Y-20	588DA2C9-27F4-457F-9FE7-6BA36240C409	0.128069	0.413006	-0.000500954	0.0455487	-0.241237	1.2187	1.91713	-0.405316	-1.66153	-1.37254	-0.427081	-0.390447	0.67203	-0.380878	-0.70861	-0.147989	-0.83146	-0.332067	0.0196943	-0.422385	-0.0721192	0.171945	-0.253049	-0.356201	-0.172894	-0.544822	0.145832	-0.0803075	-0.317475	-0.632055	0.0790124	0.598504	0.0174268	-0.00333213	-0.217359	0.449188	-0.113372	0.0373543	1.13489	-0.1835	1.11529	-0.278092	1.9802	-0.107623
TCGA-GV-A3QF	BLCA	set64	Bladder A23Y	TCGA-GV-A3QF-01A-41-A23Y-20	6C105C24-E018-4503-9678-C0334CCF8627	0.587969	-0.228047	-0.148105	-0.373121	-1.66609	-0.482813	-0.000560867	-1.34527	-0.873637	-0.436818	-0.566792	-1.91823	-0.0535821	-1.41733	-0.417153	0.130628	-0.189784	0.850617	0.98847	-2.64729	0.774657	-0.590344	0.360406	0.179057	0.481212	1.50977	0.0608992	0.60461	0.238396	-2.05378	0.754871	1.01151	0.835374	1.39758	0.0473684	-0.200989	0.588342	-0.196685	0.785394	1.1858	-1.14116	0.401711	0.349011	0.244125
TCGA-GV-A3QG	BLCA	set64	Bladder A23Y	TCGA-GV-A3QG-01A-21-A23Y-20	CE686ED4-5BEE-4A25-84C9-D7228C80C510	0.283336	-0.00742317	-0.273499	-0.977646	-0.377784	-0.093377	0.556229	0.0633761	-1.18181	-0.326329	-0.0501446	-0.490309	-0.573231	0.16313	-0.674229	0.305456	-0.320923	0.184732	0.382286	0.212893	0.309554	0.67269	-0.153761	0.765325	0.180946	0.0584492	0.542475	0.209013	0.241166	2.51149	0.308499	1.98169	0.459306	0.219561	-0.242178	0.188904	-0.0588775	0.178467	0.940041	0.492597	1.13907	0.292538	1.2128	0.170272
TCGA-GV-A3QH	BLCA	set64	Bladder A23Y	TCGA-GV-A3QH-01A-21-A23Y-20	46D6E4C4-FEE6-413E-A7ED-F11A9366C711	-0.160381	-0.732193	-0.0991554	0.376191	-0.249051	0.741329	0.868346	-0.717388	0.861857	0.323085	-0.365166	0.0787272	0.477104	-1.05093	-0.303843	0.0516855	-1.00247	-0.202368	0.0748375	-0.625468	-0.261733	0.228332	0.0861579	-0.270167	-0.0729411	-0.240151	-0.216265	-0.15531	-0.696184	0.789874	-0.142271	0.0364718	0.590568	-0.161273	-0.0820271	0.664104	0.576386	-0.454772	1.66285	-0.315429	0.87123	-0.319218	0.325557	-0.539845
TCGA-GV-A3QI	BLCA	set64	Bladder A23Y	TCGA-GV-A3QI-01A-21-A23Y-20	1DB4E254-080E-41AC-9802-10440A7C15F4	0.107224	1.01893	-0.228124	-0.652649	0.763773	0.397307	0.883257	0.118423	-1.24516	-1.46686	0.216321	0.463234	1.41001	0.80346	0.172806	0.222935	-0.364965	-0.344141	0.198318	0.44262	-0.173302	-0.241737	-0.081673	-0.233212	0.107598	-0.238645	0.483313	0.0166557	-0.570885	-0.141068	0.0370621	-0.0830605	-0.150563	-0.160794	-0.0192557	0.29132	0.0344459	0.644035	1.68213	-0.0461191	0.946419	-0.286602	1.06247	-0.312556
TCGA-GV-A3QK	BLCA	set64	Bladder A23Y	TCGA-GV-A3QK-01B-21-A23Y-20	A64D527F-A004-475E-BB43-6602E3443C34	-0.0131711	0.0487227	-0.218912	-0.0341747	-0.326312	1.58242	1.5677	-0.260819	-1.3131	-0.774835	0.196922	0.124818	-0.616051	-0.0280102	-0.627501	-0.147345	-0.408725	-0.0200521	0.445174	0.819109	0.158932	-0.45689	-0.0892827	0.251731	0.0530619	0.129988	0.229794	0.0149034	0.618266	1.60712	-0.0900903	0.332403	0.320827	-0.0377278	0.322751	0.520078	-0.114491	-0.0168333	0.483545	0.381431	0.232151	-0.0455939	0.00238497	0.0594594
TCGA-GV-A40E	BLCA	set64	Bladder A23Y	TCGA-GV-A40E-01A-21-A23Y-20	EE7E0B78-5294-4B08-9004-4EAAA38316BA	-0.35117	0.296562	0.413246	0.933065	-0.344839	-0.408437	-0.603209	-0.910449	0.0801926	-0.158608	-0.192739	0.323988	-1.18192	-1.99994	-0.838393	0.182298	-1.1608	0.283626	-0.261471	0.5453	-0.297673	0.222365	0.495964	-0.361855	-0.26648	-0.663827	-0.404875	-0.210189	0.780826	1.77627	-0.350997	1.34168	0.382734	-0.0644603	-0.16605	-0.258777	-0.369582	0.930855	0.479294	-0.210033	1.08305	-0.172703	0.105646	-0.668558
TCGA-GV-A40G	BLCA	set64	Bladder A23Y	TCGA-GV-A40G-01A-21-A23Y-20	0637FED3-1F55-4884-9D64-E6D035C59770	0.0694295	-0.119189	-0.0984034	0.162293	-0.0981392	1.08364	1.09162	-0.597743	-0.981391	-0.315628	0.236544	-0.633346	0.491452	-1.93332	-0.144467	-0.459751	-0.78079	-0.0641667	0.189493	0.186687	-0.227864	0.504439	-0.00903986	-0.542049	-0.0752466	-0.517518	0.214647	-0.155373	-0.894003	0.814378	0.0578868	-0.173852	0.0955795	-0.153152	0.122556	0.11454	-0.239371	-0.282081	0.922104	-0.199133	0.0822479	-0.242727	0.816981	0.027661
TCGA-H4-A2HO	BLCA	set64	Bladder A209	TCGA-H4-A2HO-01A-21-A209-20	193674E2-51E8-4EE1-9051-108EE7609AFE	0.217221	-0.437864	-0.262432	0.280751	-0.120743	0.297547	-0.138637	-0.0135681	-0.383658	-0.212426	0.381505	0.0750823	-0.379751	0.395807	-0.409502	-0.378169	-0.495754	0.195131	0.250407	0.94089	-0.0610638	0.0297127	0.30076	0.0717327	-0.22205	-0.496386	-0.203288	0.325958	-0.779934	0.827325	0.203204	-0.0761387	-0.164508	-0.121329	0.409776	-0.0799662	0.153551	0.709391	0.751392	-0.070557	-1.44243	-0.0319684	0.779861	-0.213771
TCGA-H4-A2HQ	BLCA	set64	Bladder A209	TCGA-H4-A2HQ-01A-21-A209-20	F896DD20-A0B5-4D7B-97B2-0F7E393936FF	-0.357842	-0.707963	-0.209865	0.237616	-0.809789	0.871884	0.6628	-0.958412	0.146161	0.274789	-0.483511	-0.327144	-0.846675	-0.280689	-0.646776	-0.059582	-0.672322	-0.263269	0.0827612	0.0503787	-0.22725	-0.641878	0.112767	-0.089681	-0.177107	-0.701865	-0.375401	-0.236984	-0.357741	2.36152	0.52937	0.983442	0.246657	-0.196605	-0.156097	-0.525338	0.144571	-0.372423	1.6557	-0.156124	-0.420092	-0.36185	-0.217046	-0.504662
TCGA-HQ-A2OE	BLCA	set64	Bladder A209	TCGA-HQ-A2OE-01A-21-A209-20	91853E93-B78E-44F9-85DB-3B6926D6444F	-0.47809	0.58375	-0.32852	-0.548577	-0.255935	0.973712	0.880938	-1.07499	-1.42732	-1.59031	0.154159	0.459936	-0.382375	-1.56345	0.510508	0.52736	-1.19869	0.446441	-0.318978	0.784611	-0.185181	0.464687	-0.0903538	-0.259564	-0.0962887	-0.825512	0.197596	-0.104683	0.965911	0.876623	-0.472367	0.930601	0.108008	-0.353075	0.106676	0.721589	0.116676	-0.099693	-0.126887	-0.445983	0.335597	-0.372371	-0.611224	-0.168468
TCGA-K4-A3WS	BLCA	set64	Bladder A23Y	TCGA-K4-A3WS-01A-21-A23Y-20	AE8E5FDC-A851-41DD-AD9C-B6B2E32DE2EE	0.215571	0.0233011	0.140936	-0.654407	-0.839456	-0.533469	0.0724654	-0.376777	-1.07449	-0.518781	-0.00379601	-1.00849	-0.368124	-0.0237341	-0.70853	0.393373	0.0569833	0.101923	0.603743	-0.92847	0.326875	0.290191	0.00161685	0.842584	0.252036	0.568678	-0.0051929	0.243983	0.836937	2.47957	0.400797	0.59105	0.333938	0.25889	-0.11119	-0.205203	0.127124	-0.102305	-0.026423	1.14763	-0.122306	0.256364	0.384302	0.555212
TCGA-K4-A3WU	BLCA	set64	Bladder A23Y	TCGA-K4-A3WU-01B-21-A23Y-20	6A464F0B-D588-47B8-A97B-BF938708A5AB	-0.224515	-0.774339	1.06668	-0.0822517	-0.732237	-0.252799	-0.47147	0.183018	0.834254	0.309458	0.0789709	-0.627749	1.69286	-0.16531	-1.1315	-0.488101	0.455555	-0.0672085	0.167867	-0.692395	-0.129069	-0.572133	0.091855	0.9052	-0.247134	0.0867877	-0.244953	-0.0631558	-0.752753	0.836453	-0.125075	-0.13134	0.0503982	-0.103541	0.118716	-0.621834	-0.302017	-0.483483	-0.346878	0.723204	-2.13053	-0.229313	-0.179956	-0.0807387
TCGA-K4-A3WV	BLCA	set64	Bladder A23Y	TCGA-K4-A3WV-01A-21-A23Y-20	9DC09455-6D5C-4C94-9A5E-38952AE5160D	0.0805543	1.29056	0.74955	1.94626	-0.609039	0.821816	0.839776	0.0140617	-0.791092	-0.639316	0.174065	0.113739	-0.0580575	-0.779557	-0.889255	-0.0401852	-0.0571879	0.000510311	0.302304	-0.626348	-0.0797443	-0.238843	-0.339929	0.560812	-0.16977	-0.0242549	0.0261556	0.0750606	0.104138	1.65391	-0.192188	0.0626797	0.117925	0.104385	-0.0653992	-0.747995	-0.345376	0.0871663	-0.671646	0.233051	0.139939	0.000870195	0.825955	0.205542
TCGA-A1-A0SF	BRCA	set64	TCGA Breast A17I	TCGA-A1-A0SF-01A-21-A17I-20	F0B3D871-C0AA-4EF8-AB74-C3E812393ED5	-0.258485	0.208862	-0.199769	0.00298371	-0.0147627	0.638571	0.285536	0.0994921	-0.198916	-0.333737	-0.0859414	-0.338726	2.27052	0.578031	-0.473397	-0.336475	0.774212	-0.277287	-0.102029	0.0424049	-0.104945	0.533677	0.0845883	0.855266	-0.271226	0.6365	-0.244719	-0.0731994	-0.777601	-0.142779	-0.0704725	-0.0610995	-0.23389	-0.196253	-0.264046	-0.172301	-0.191787	0.132454	-0.187327	0.979738	-1.35451	-0.355006	-0.714098	-0.0164993
TCGA-A1-A0SH	BRCA	set35	Breast Cancer	TCGA-A1-A0SH-01A-21-A13A-20	D573317C-0B6E-475D-B950-237809987AA9	-0.11626	-0.0893029	-0.239888	-0.253725	-0.411192	1.67381	1.69378	0.385775	0.0282363	0.0901626	0.146139	-0.0290836	1.01779	-0.0244705	-0.275349	-0.235342	0.527961	-0.477389	0.00282323	-0.0632746	-0.0904326	-0.273017	0.362844	0.80329	-0.0390533	-0.104228	-0.00413733	-0.0282014	-0.738485	-0.279237	0.0973072	0.181704	0.0232634	0.037694	-0.160472	-0.265221	0.161465	0.0137802	-0.405851	0.0933939	-1.80529	-0.0887463	-0.668447	0.0191646
TCGA-A1-A0SJ	BRCA	set64	TCGA Breast A13A	TCGA-A1-A0SJ-01A-21-A13A-20	CBBB3D44-67B9-4506-8A11-725A1E96C7D8	0.115292	-0.040554	-0.461517	-1.2757	-0.581227	0.24936	0.44097	-0.0410864	-0.842704	-0.461737	-0.435169	-0.465545	0.79568	0.0345469	-0.749016	-0.320893	1.50612	-0.222372	0.0521351	-0.894124	-0.0935124	0.889714	-0.256289	0.289092	-0.152276	0.208144	-0.110043	-0.20584	-0.729014	0.520836	0.182969	0.424292	-0.440064	-0.239899	-0.243829	-0.600339	-0.406229	0.215808	-0.251	1.34004	0.0029421	0.128085	-0.26601	0.372026
TCGA-A1-A0SK	BRCA	set35	Breast Cancer	TCGA-A1-A0SK-01A-21-A13A-20	B462ABC6-05FA-4B38-A0A3-8FA953F218E8	0.157842	2.29949	0.250366	1.18603	-0.228015	-0.674329	-0.534067	-0.0804518	-1.02482	-0.616028	-0.400152	-0.130188	-0.456406	-0.110731	-0.14722	-0.175337	2.01275	-0.221406	0.107462	-0.774626	0.162534	1.25872	0.184826	3.30961	0.181181	0.459753	-0.00378202	0.0235022	-0.691089	-1.74639	0.232529	-0.149269	0.0507527	0.388103	0.050068	0.502461	0.449445	-0.0542267	1.33539	0.122619	0.753899	-0.00766421	1.09607	0.0394121
TCGA-A1-A0SO	BRCA	set35	Breast Cancer	TCGA-A1-A0SO-01A-11-A13A-20	975CA458-EC1E-4FF2-A764-843584AA446D	-0.125002	0.113247	-0.0634318	0.460556	-0.215697	0.714139	0.7049	0.472111	-0.659835	-0.032504	-0.116937	-0.938446	-0.80606	0.580461	-0.315257	-0.0967455	-0.280636	-0.369861	-0.178024	-0.32052	-0.148148	-0.381563	-0.139264	0.710076	-0.0884909	0.299283	0.397172	-0.285057	-0.745944	-1.21751	-0.0774236	0.34544	-0.365291	-0.0574961	-0.24179	0.0665205	0.0276893	-0.323764	-0.821234	0.391286	-0.0176073	-0.243727	-0.0746989	-0.726815
TCGA-A1-A0SQ	BRCA	set64	TCGA Breast A17I	TCGA-A1-A0SQ-01A-11-A17I-20	5F624F7E-A0D0-454E-BA7A-6CA212EC4FDA	-0.181404	-0.17193	-0.219148	-0.603661	0.244926	1.53643	1.25365	0.223714	-0.902908	-0.894067	0.481669	0.82951	0.829289	-0.23089	-0.197872	-0.840732	1.525	-0.0491508	0.626448	0.427453	0.283703	1.61863	-0.000665827	-0.109066	-0.177832	0.454053	-0.0280828	-0.0037205	-0.883746	-0.347394	0.00450039	-0.388511	-0.513945	0.11034	-0.142771	0.145796	-0.113113	0.166604	0.219804	0.323495	-0.950682	0.270998	-0.926445	0.563865
TCGA-A2-A04N	BRCA	set64	TCGA Breast A13A	TCGA-A2-A04N-01A-21-A13A-20	995BB21D-0164-4AED-9712-517BBBEF3721	0.0163541	0.568895	-0.214255	0.495528	-0.739102	-1.13053	-0.680749	0.0106048	0.135831	0.0164764	-0.174217	-0.656149	0.768227	-0.578371	-0.470993	-0.101593	0.406268	-0.444673	0.0315573	-0.84867	-0.0448765	-0.0142658	0.3342	1.16913	-0.151186	0.542638	-0.0416678	0.132353	-0.620825	-0.046328	0.0215558	-0.214077	-0.381755	0.0562152	-0.343253	-0.539359	-0.0336905	0.0722862	-0.444988	1.41327	-1.762	0.0300212	-0.773996	0.256231
TCGA-A2-A04P	BRCA	set35	Breast Cancer	TCGA-A2-A04P-01A-41-A13A-20	F89494C5-ED06-4642-8A71-53D46B2F3CB4	0.0598255	-0.233184	0.0612941	0.551524	-0.212439	0.190576	0.158136	1.09436	0.711139	0.364712	-0.37172	0.637014	-0.629406	0.159036	-0.298907	-0.242335	-0.313711	-0.468994	0.204031	0.0679344	-0.203447	-0.174385	0.17868	1.33803	0.00673205	1.12887	-0.112645	-0.205604	-0.275252	-1.13641	0.247524	0.497277	-0.283381	-0.0664556	-0.20531	0.363016	0.241684	0.241311	1.31481	-0.0160731	-0.126251	-0.381976	0.513485	-0.547113
TCGA-A2-A04Q	BRCA	set64	TCGA Breast A13A	TCGA-A2-A04Q-01A-11-A13A-20	6989B198-4B7B-495B-B688-0FC6FA3EE154	0.283946	-0.656666	-0.193981	-0.635572	-0.904421	-0.864334	-1.13814	-0.556433	-0.512959	-0.106437	-0.522014	-0.538413	0.476607	0.14768	-0.246878	-0.0959984	0.445304	-0.174147	0.208163	-0.845298	0.73897	0.21657	0.217455	2.25818	0.332709	1.51034	0.131868	0.288789	0.291817	0.81457	0.297651	0.24328	0.266189	0.598335	-0.0222076	-0.650988	0.667229	-0.259921	-0.563944	2.35086	-1.27748	0.233722	-0.603626	-0.131983
TCGA-A2-A04T	BRCA	set64	TCGA Breast A13A	TCGA-A2-A04T-01A-31-A13A-20	933C6F38-A1CF-4B90-8761-5E4132AB10F5	0.113847	0.571633	-0.264045	-0.33584	-0.398299	-0.2635	-0.409746	0.0646931	-0.0449539	-0.140835	-0.534347	-0.284668	-0.558236	0.184948	0.31218	-0.45099	-0.171734	-0.345464	0.163821	-0.308929	-0.220025	0.303704	0.229727	1.39452	-0.0150611	0.261562	0.317449	-0.0472658	0.937489	-0.456723	0.0944869	-0.0486196	0.291971	-0.0639361	0.28024	0.388719	0.357364	0.165734	-0.810067	0.463755	0.860176	-0.160258	0.615269	-0.186472
TCGA-A2-A04U	BRCA	set64	TCGA Breast A13A	TCGA-A2-A04U-01A-21-A13A-20	13060C7C-D528-436B-90DD-A66D3DD820D9	0.223733	0.547551	-0.00749576	-0.228033	0.491782	-0.173739	-0.0164823	-0.191589	-0.790532	-0.822011	-0.257653	0.0514424	-0.373356	-0.519148	0.505704	-0.25519	0.123238	-0.171212	0.273609	-0.950334	0.134005	-0.0674893	0.123001	0.247974	0.296698	0.395966	-0.098226	0.0377949	-0.582942	-0.852191	0.249475	-0.114213	0.384684	0.114236	0.0276106	0.28299	0.391618	-0.0963852	-0.682815	0.604238	1.10681	0.0820846	0.634226	-0.215583
TCGA-A2-A04V	BRCA	set64	TCGA Breast A13A	TCGA-A2-A04V-01A-11-A13A-20	C40EF52E-52B1-4A1F-AB86-D25D223CF5B7	-0.0759807	-0.17716	-0.514988	-1.14613	0.144312	-0.266341	0.0125842	0.388164	-1.12667	-0.910768	0.0995634	0.410603	1.56008	-0.19429	0.0520176	-0.254777	1.53104	-0.477875	0.059759	-0.298494	-0.20642	1.28214	-0.0401794	-0.0136729	0.112915	-0.261501	0.0241561	-0.0742571	-0.634798	0.440642	0.170692	-0.293881	-0.44155	-0.224623	-0.297521	-0.615662	-0.203657	0.119097	-0.325424	0.410285	-0.78824	-0.0351461	-0.691363	-0.0434713
TCGA-A2-A04W	BRCA	set64	TCGA Breast A13A	TCGA-A2-A04W-01A-21-A13A-20	1A2BC2A0-67B9-41EA-ABAB-1DB9BA071A88	0.0316337	0.172987	-0.34051	-0.847146	-0.536189	-0.219498	0.554165	0.254203	0.0612395	0.353247	-0.117122	-0.302332	0.303701	-0.45556	-0.575066	-0.226286	-0.476732	-0.411848	0.303395	-0.813728	-0.0639953	-0.448585	0.118807	0.130187	-0.00478408	0.340842	-0.271706	0.0166557	-0.753459	-1.07197	-0.0203044	-0.293109	-0.195666	0.0379363	-0.290426	-0.151617	-0.0856269	0.0332426	0.230885	0.436089	-0.111711	0.197595	0.272187	-0.105523
TCGA-A2-A04Y	BRCA	set64	TCGA Breast A13A	TCGA-A2-A04Y-01A-11-A13A-20	FE535ED5-5F7D-4828-B957-28601C3707CC	0.00159877	-0.44146	-0.332796	-0.586286	-0.341558	1.12747	1.3037	0.0205589	-0.75924	-0.44326	-0.590567	-0.734673	0.0941761	0.619518	-0.130428	0.0341937	0.699685	-0.197413	0.0320243	0.103553	-0.081088	0.266298	-0.0595161	-0.00226947	-0.0249256	-0.205706	-0.0370161	-0.17887	-0.637293	-0.863968	0.0721792	0.372085	-0.274473	-0.203028	-0.0320365	-0.471184	-0.1589	0.178114	0.137094	0.449682	-0.0840373	0.0123061	0.0384178	0.319801
TCGA-A2-A0CK	BRCA	set64	TCGA Breast A24A	TCGA-A2-A0CK-01A-21-A24A-20	9C5F525E-A62E-4BFD-AED9-96603A95F72B	0.00304143	-0.306408	-0.536141	-0.805774	0.165487	1.13817	1.09985	0.106311	-0.624582	-0.387856	-0.00410894	0.58715	1.33445	-0.144329	-0.376988	-0.129977	1.17417	-0.37687	0.0352293	-2.0383	0.128282	1.31977	0.250823	0.484699	-0.0875053	0.87874	0.0699037	-0.0749926	-0.591033	-0.0533778	-0.000710359	-0.0576968	-0.182115	0.157772	-0.207631	-0.0955938	0.120821	-0.119929	-0.401581	1.19939	-0.874234	0.153701	-0.841527	0.42329
TCGA-A2-A0CL	BRCA	set35	Breast Cancer	TCGA-A2-A0CL-01A-21-A13C-20	0D5FC8D4-2C22-4EAE-B310-681A89E83327	-0.0412992	-0.613049	-0.266272	-0.326593	-0.315903	0.179776	0.0168694	-0.0714677	-0.45949	-0.400089	-0.610658	-0.0607826	1.19927	1.2932	-0.223051	-0.0500271	0.841171	-0.456193	0.173008	-1.07032	-0.176249	0.106445	-0.0151746	0.172554	-0.0386952	-0.32989	-0.0292224	-0.184687	0.442802	0.0744851	0.231917	-0.0967917	0.164931	0.0500567	-0.191599	0.0593955	0.15983	-0.141528	-0.653464	0.841445	-0.662606	-0.0751	-0.247841	-0.211321
TCGA-A2-A0CM	BRCA	set35	Breast Cancer	TCGA-A2-A0CM-01A-21-A13C-20	015D6702-7C5E-4EEA-B0AA-E503F872D078	-0.102521	0.507464	0.0247447	-0.0702977	-0.0117017	0.0682512	0.108151	0.0579594	-0.593201	-0.966603	-0.331488	0.102074	-0.5465	0.303459	-0.442276	-0.00637727	-0.331376	-0.241422	0.189518	0.273294	-0.0779381	0.548138	0.318174	1.77451	0.0738678	1.51011	0.126095	-0.111993	0.78339	-1.16211	0.215715	-0.382346	0.0994517	0.00255316	-0.103078	-0.245267	0.21221	-0.081598	1.47193	0.487292	0.907064	-0.0622129	0.820395	-0.108522
TCGA-A2-A0CP	BRCA	set35	Breast Cancer	TCGA-A2-A0CP-01A-21-A13B-20	AF35CE9E-701F-4EAF-A8F8-3A592E5895C4	0.24052	0.511704	-0.250951	-0.656199	-0.613935	-0.561959	-0.0209483	0.122415	0.24583	-0.0245571	-0.0787167	-0.454628	0.26037	-0.33608	-0.000719325	0.319191	0.579683	-0.0356773	0.141869	-0.204842	0.191108	0.314165	0.19006	-0.0821794	0.19198	0.385625	-0.179794	0.138332	-0.406506	0.10808	0.296808	0.176266	-0.236923	0.144036	0.15833	-0.819237	0.308955	0.209913	0.180492	0.724076	-1.74072	0.208375	-0.612144	0.838715
TCGA-A2-A0CQ	BRCA	set35	Breast Cancer	TCGA-A2-A0CQ-01A-11-A13B-20	02FD8DCA-E310-4948-B966-6CBF9B343920	0.0374641	-0.359026	-0.286153	-0.686646	0.277127	0.562605	0.933336	0.496379	-0.980456	-1.33498	0.0658044	0.879607	2.02387	0.777163	-0.566493	-0.340186	1.77865	-0.410768	-0.0232841	0.522186	-0.239532	0.968547	0.0559174	-0.258156	-0.117957	-0.133358	-0.0526317	-0.343567	-0.911946	0.102203	0.125074	-0.123031	-0.407364	-0.339251	-0.357506	-0.168137	-0.115802	0.246342	0.613886	1.81339	-0.722311	-0.0564518	-1.04517	0.587422
TCGA-A2-A0CR	BRCA	set64	TCGA Breast A24A	TCGA-A2-A0CR-01A-22-A24A-20	3ED7FA0F-B208-4493-AAC0-71CB01860AC9	0.155365	-0.447447	-0.361761	0.0726404	-0.0599688	-0.236257	-0.592719	0.109469	-0.230653	-0.215419	0.0221978	0.582172	1.49791	1.17134	-0.648668	0.106723	0.515377	-0.220041	0.251805	-1.43573	0.319626	0.271877	0.230249	0.312854	-0.114213	0.874575	0.154784	-0.0816374	0.301551	1.72103	0.357445	-0.332339	-0.0508276	0.191699	-0.230647	-0.39388	-0.120957	-0.0471106	-0.749721	1.59704	-1.06373	0.124648	-0.796025	0.53234
TCGA-A2-A0CS	BRCA	set35	Breast Cancer	TCGA-A2-A0CS-01A-21-A13B-20	F6C8B2D3-A748-46CC-92D9-0D1836AD846F	0.0336725	0.0696049	-0.312634	-0.693785	-0.176063	1.16246	1.11188	0.307626	1.12154	1.52157	-0.0655343	0.493968	1.90378	0.378256	-0.140806	0.161512	0.969117	-0.146358	0.167601	0.138423	-0.0594095	0.319174	0.129306	0.0674167	-0.0464174	0.047022	0.0942491	-0.0184073	-1.06964	-0.0766631	0.0829541	-0.209782	-0.419439	-0.208426	-0.0672238	-0.177787	0.128813	0.207484	-0.1435	0.240094	-0.715187	-0.0253691	-0.651351	0.162867
TCGA-A2-A0CT	BRCA	set35	Breast Cancer	TCGA-A2-A0CT-01A-11-A13B-20	06EE39D2-7436-4E4D-84AC-2159682F9220	-0.0165725	0.128773	-0.222841	-0.709629	-1.03029	1.32147	1.43939	0.0448348	-1.20141	-0.969643	-0.0659124	0.602514	1.10212	-0.354737	-0.320216	0.116123	1.10109	-0.00568296	0.0204725	0.695632	0.0291082	1.57881	-0.0171498	-0.0368532	0.0242231	0.0343619	0.34596	-0.0231786	-1.00393	-1.22646	0.185605	-0.208262	-0.172999	-0.00463189	0.106099	0.322806	0.251737	0.102675	0.438019	0.153848	-0.769349	0.345497	-0.204757	0.290335
TCGA-A2-A0CU	BRCA	set35	Breast Cancer	TCGA-A2-A0CU-01A-21-A13B-20	51E0630E-016C-40E8-B3A6-95E6CB18B63D	-0.0319337	0.0216584	-0.307697	-0.15819	0.379109	0.789766	0.655412	-0.358483	-1.07128	-0.632085	0.370254	0.473962	1.76806	-1.06227	-0.527427	-0.264939	1.07199	-0.089053	-0.105617	0.0566301	-0.0662437	0.0175631	0.105909	-0.187336	-0.224296	0.00758843	-0.0470308	-0.255132	-1.43655	0.625249	-0.101173	-0.282013	-0.331577	-0.160491	-0.285875	-0.174363	-0.374601	-0.0778197	-0.661406	1.44754	-0.988795	0.190995	-0.506717	0.400753
TCGA-A2-A0CV	BRCA	set35	Breast Cancer	TCGA-A2-A0CV-01A-21-A13B-20	B687237F-413F-41F7-9EE7-3262C6993A22	0.0594323	0.283646	-0.321011	-0.482601	0.668046	-0.369898	-0.509388	0.31217	-0.692891	-0.900993	0.0936809	1.03032	2.33248	0.856287	-0.341368	0.085308	1.42929	0.0148066	0.156824	0.373159	0.148447	1.09143	0.280329	0.26996	0.0944455	0.282861	0.118342	0.0170718	-0.601311	-0.278954	0.303106	0.220812	-0.155003	-0.0522862	-0.00325419	0.0187427	0.263723	0.131673	0.85597	0.113733	-2.32404	0.0992517	-0.684857	0.657809
TCGA-A2-A0CW	BRCA	set35	Breast Cancer	TCGA-A2-A0CW-01A-11-A13B-20	990FDF60-D430-4339-A7E0-21E652BA154E	-0.0592065	-0.258364	-0.154283	-0.117917	0.269965	0.861016	0.704837	0.322262	-0.908823	-0.915048	-0.70669	-0.20403	0.964831	0.0148441	-0.380138	-0.237829	1.14605	-0.278088	0.041589	-0.365619	-0.13337	0.93522	0.065255	-0.380739	-0.0707344	-0.225596	-0.185393	-0.262861	-0.495629	-1.2041	0.145544	0.67941	-0.153011	-0.149241	-0.0928719	-0.301372	0.00541663	0.250482	-0.556421	0.581454	0.215248	-0.159619	0.316543	-0.619682
TCGA-A2-A0CX	BRCA	set35	Breast Cancer	TCGA-A2-A0CX-01A-11-A13B-20	6453DABE-9D86-449F-BC77-CC3AC5ABF791	-0.053785	0.276571	-0.158	-0.585434	-0.0540746	1.14062	1.28147	0.443682	-0.221213	-0.71262	-0.0471152	0.709444	1.84586	0.0939704	-0.333509	-0.259863	-0.610253	-0.348092	-0.0851575	-0.745127	-0.0370637	-0.00914773	-0.147346	0.148433	-0.0288222	0.464396	-0.17136	-0.15441	-0.716916	-0.444653	0.193103	-0.0466074	-0.118344	-0.138258	-0.0902894	0.0424403	0.131356	0.0900009	-0.931363	0.489439	0.0410956	-0.141087	-0.0352932	-0.492242
TCGA-A2-A0CY	BRCA	set35	Breast Cancer	TCGA-A2-A0CY-01A-21-A13C-20	EA392271-387F-4527-A079-51C719D4A4D9	-0.0183593	0.47402	-0.0727777	-0.278015	0.0938059	-0.0864818	0.00596026	-0.326399	-1.48371	-1.37459	-0.123704	0.652724	0.706878	0.0321695	-0.123733	-0.14187	-0.902337	-0.196207	-0.283876	0.29307	0.0169594	0.301634	-0.185551	-0.473561	7.33729e-06	0.682022	0.537191	-0.0597398	-0.613378	-1.06563	0.0479059	0.123262	-0.369692	0.00885973	-0.0988183	0.012419	0.104828	-0.011261	1.42883	0.387519	-0.153533	-0.0662775	-0.037867	-0.71533
TCGA-A2-A0CZ	BRCA	set35	Breast Cancer	TCGA-A2-A0CZ-01A-21-A13C-20	B3E6F6EF-6207-4B83-8E77-F194CDFAD1E1	0.25228	-0.401182	0.200722	-0.199612	-0.34815	0.0938158	-0.393456	-0.391966	0.0195535	-0.0530241	-0.389894	-0.609181	0.843065	-0.192109	0.341898	-0.459163	0.392516	-0.091637	0.0959769	0.036656	0.680011	0.456658	0.29879	2.45367	0.316508	1.06842	-0.237762	0.451685	-0.0640298	1.13965	0.357434	0.587829	-0.154511	0.263304	0.28705	-0.648635	0.325765	-0.179577	-0.025427	2.99878	-1.98815	0.528199	-0.585687	-0.148868
TCGA-A2-A0D0	BRCA	set35	Breast Cancer	TCGA-A2-A0D0-01A-21-A13C-20	0B7BDFC6-F0A1-40A4-B76F-26ECC7488B46	0.351947	0.652991	-0.0376364	-0.826738	-0.52479	-0.084339	0.736649	-0.688641	-0.418428	0.434133	-0.470341	-1.33015	-0.335438	-0.460604	-0.0224675	0.518359	-0.397587	0.220193	0.00940029	-0.38259	0.139843	1.1678	-0.136346	1.62215	0.225035	0.00364161	-0.33423	0.225777	2.53262	-0.639001	0.270499	0.372353	0.297539	0.829493	0.276256	0.254934	0.349537	0.0920058	0.1778	0.534003	1.28429	-0.0177462	1.68106	0.4701
TCGA-A2-A0D1	BRCA	set35	Breast Cancer	TCGA-A2-A0D1-01A-21-A13C-20	16D209DE-A5B3-437D-B939-87C4FB6B2DFB	0.00073429	1.25838	0.261404	1.4022	0.200576	-0.376596	-0.563279	0.621861	0.0242557	-0.108765	-1.01069	-0.540611	1.56495	0.4186	0.128129	-0.625874	0.669123	-0.346824	0.0722441	-0.839111	0.0971057	-0.00443867	0.123147	0.770766	0.147435	-0.379983	0.279211	-0.045228	-0.345473	-0.443657	0.242571	0.253392	-0.0152482	0.192836	0.0423197	-0.0430559	0.404868	-0.0954152	-0.46185	2.88352	0.0746149	0.0125101	-0.775244	0.3803
TCGA-A2-A0D2	BRCA	set64	TCGA Breast A13C	TCGA-A2-A0D2-01A-11-A13C-20	A5D801EF-F983-4B82-A21D-60BE5441FC3A	0.13988	0.782054	-0.240063	-1.0154	-0.727732	-0.370338	-0.153567	-0.325219	-0.91209	-0.723603	-0.282657	0.228973	-0.237273	-0.196515	-0.14464	-0.0244729	-0.35203	-0.251155	0.167822	-0.357282	0.373264	-0.463061	0.0532251	0.55054	0.0839251	0.630917	0.00508971	0.0322694	0.821428	-0.472236	0.307271	0.0856422	0.0939083	0.286787	-0.0393592	0.273474	0.53921	-0.0172346	-0.14344	0.439579	0.939295	0.238146	-0.217844	-0.342146
TCGA-A2-A0D3	BRCA	set35	Breast Cancer	TCGA-A2-A0D3-01A-21-A13A-20	B15E810E-A151-4B98-B627-8E712683B7B3	-0.165663	-0.248205	-0.266199	-0.537749	0.353896	-0.0543845	-0.320199	0.409006	-0.524767	-0.454508	-0.0857433	0.357075	1.44257	0.74692	-0.370966	-0.227485	1.0042	-0.317493	0.156787	0.0805868	-0.0486141	0.427252	0.355667	-0.201875	0.0192266	0.297721	0.078344	-0.0419985	-0.426963	-1.23164	0.147003	0.0408142	-0.11049	0.0394142	-0.140746	-0.0936994	0.186016	-0.0243933	0.800389	-0.160087	-0.75642	-0.0848465	-0.805623	-0.0636059
TCGA-A2-A0D4	BRCA	set35	Breast Cancer	TCGA-A2-A0D4-01A-21-A13C-20	F6AAFE98-ACCF-4D60-9190-B9398829D736	0.00934127	0.0205611	-0.244837	0.327113	-0.768592	0.530167	0.381588	-0.530132	-1.14586	-0.721329	0.124042	0.074023	-0.415106	-0.924556	-0.529683	-0.34825	0.819604	-0.146225	-0.0932563	0.463116	-0.136395	0.779013	-0.122144	-0.00947276	-0.180291	-0.354626	-0.228955	-0.239238	-1.04511	0.272632	0.110129	-0.122813	-0.219902	-0.0690804	-0.190486	-0.226296	-0.243032	-0.00214843	0.733488	0.558133	-0.059362	0.182001	-0.747471	0.235867
TCGA-A2-A0EO	BRCA	set35	Breast Cancer	TCGA-A2-A0EO-01A-21-A13B-20	2D33ABF1-E9A9-4E14-813D-BECCE1C7FA5E	-0.012383	-0.170112	-0.36285	-0.0593527	-0.246767	1.3339	1.42681	0.563736	0.149996	-0.122875	-0.144046	0.151164	1.94915	0.505414	-0.284642	-0.117385	0.128752	-0.243134	0.236134	-0.0847325	-0.0677581	-0.0475165	0.341017	0.150241	-0.134624	0.612554	-0.132894	-0.0491129	-0.771866	0.755798	0.114511	-0.0472555	-0.378305	-0.163917	-0.201316	-0.273513	0.0676489	0.118682	-0.78169	0.599139	-1.00413	-0.022358	-0.940167	-0.0818142
TCGA-A2-A0EP	BRCA	set64	TCGA Breast A24A	TCGA-A2-A0EP-01A-61-A24A-20	BE62A150-20F9-449E-8992-796D4640879A	0.0767468	-0.526596	-0.0380243	0.787608	-0.680697	0.59235	0.947444	-0.0249845	1.19828	0.978606	0.087576	0.098411	1.93174	-0.260674	-0.565818	-0.375175	0.565501	-0.0844183	-0.0241856	-1.93106	0.467294	0.374025	-0.259796	0.775921	-0.114779	1.22854	-0.261387	-0.016434	-0.481939	2.97535	0.306906	0.410034	-0.524489	0.150102	-0.728824	-0.35088	-0.46763	-0.318938	-0.266305	2.10161	-1.01608	0.305857	-0.758062	0.811236
TCGA-A2-A0EQ	BRCA	set35	Breast Cancer	TCGA-A2-A0EQ-01A-21-A13C-20	3C9DF165-F49D-4BA9-BCE9-1182AC88702D	0.00741881	-0.323192	0.0021877	-0.36699	-0.457504	0.406464	0.31063	-0.133143	-0.549848	0.502244	-0.56508	-0.11525	0.730754	0.460341	-0.441344	-0.164754	1.03117	-0.267902	0.177082	-0.690962	0.00663507	0.687884	0.107197	0.187923	0.0310708	0.15547	0.149196	-0.14701	0.83529	-1.15162	0.214535	-0.235271	0.00333585	0.102175	-0.111064	0.130858	0.187337	-0.123326	-0.318227	1.10052	-0.0587712	-0.0579981	-0.799176	-0.3246
TCGA-A2-A0ER	BRCA	set35	Breast Cancer	TCGA-A2-A0ER-01A-11-A13C-20	A04F5AD3-05E0-41A1-991E-CAAB28AE23D2	0.321132	-0.669056	-0.0759783	0.384582	-0.825811	-0.718124	-0.610832	-0.444764	0.541595	0.0603807	-0.498528	-0.647922	0.717065	-0.625221	0.251779	-0.660125	0.553969	-0.489457	0.145499	-0.686116	0.44985	-0.0503739	0.425244	1.58385	0.350318	1.04281	-0.391425	0.306954	-0.28868	1.53468	0.231812	0.484486	-0.238391	0.292469	0.115901	-1.08351	0.316565	-0.281204	-0.411166	3.05687	-1.60829	0.380125	-0.963367	-0.0484548
TCGA-A2-A0ES	BRCA	set35	Breast Cancer	TCGA-A2-A0ES-01A-21-A13B-20	3B1253AE-7A90-40DC-B34A-2AA1F134576C	0.237705	0.700658	-0.00692578	0.917051	-0.399311	0.33333	0.24802	-0.00405583	-0.771288	-0.309904	-0.117677	0.318603	1.17878	-0.310317	0.0736578	-0.386813	0.431506	-0.383295	0.242543	-0.66746	0.27178	0.337621	0.28543	0.765032	0.14876	0.755807	-0.20038	0.174246	-0.607554	0.43627	0.321452	0.403449	-0.0400322	0.105781	-0.0335086	-0.801353	0.221444	0.117945	-0.276559	3.04204	-1.6114	0.232086	-0.880503	0.110329
TCGA-A2-A0EU	BRCA	set35	Breast Cancer	TCGA-A2-A0EU-01A-11-A13B-20	F0069C49-C812-4D2C-8241-FF92BE16B350	0.476221	-0.474062	-0.305971	0.509279	-0.633958	-0.373241	-0.0726877	-0.500203	0.495001	-0.114444	-0.6377	-0.760956	1.56174	-0.650823	0.370014	0.359491	0.580928	-0.0384062	-0.200725	-0.87362	0.187565	0.391283	0.0986411	0.591223	-0.0800508	0.449139	-0.478084	0.0229252	-0.504551	1.25814	-0.197681	0.45558	-0.185673	0.265415	-0.331144	-0.527681	-0.132283	-0.0604921	-0.373116	2.46157	-0.680854	0.427948	-0.528672	0.47444
TCGA-A2-A0EV	BRCA	set35	Breast Cancer	TCGA-A2-A0EV-01A-21-A13C-20	FE9C832F-777E-4398-8E20-C2EA35F5CE94	0.0501796	-0.298342	-0.428105	-0.0458481	-0.150218	0.201775	0.309825	-0.068223	0.104722	-0.256121	-0.307307	0.0325461	-0.00423028	0.0909428	-0.0862582	0.320352	0.602333	-0.35927	-0.689398	-0.711824	0.0147852	0.16571	0.081457	0.168579	-0.451291	-0.486937	0.0981256	-0.246368	-0.492886	0.692049	-0.695509	-0.172031	-0.529096	-0.0655857	-0.618184	-0.568192	-0.597905	-0.360887	-0.401539	1.09412	-1.05691	0.0638573	-0.648774	-0.0909163
TCGA-A2-A0EW	BRCA	set35	Breast Cancer	TCGA-A2-A0EW-01A-31-A13B-20	7E550547-6BB9-4B76-970E-7E3EB4D65775	0.209953	0.932954	0.120046	1.35456	-0.171078	-0.225502	-0.257771	0.275814	0.374449	0.154586	-0.215897	0.568238	1.36494	-0.158084	0.271322	-0.0461717	0.702714	-0.0917672	-0.204686	-0.942347	0.450943	0.546156	0.100405	1.32506	-0.169709	0.284627	-0.0269579	0.0782905	-0.453725	1.42858	-0.551415	0.23753	-0.144632	-0.0343901	-0.307456	-0.772808	-0.720538	-0.395246	-0.464604	1.99864	-1.43573	0.46243	-0.639578	0.835571
TCGA-A2-A0EX	BRCA	set35	Breast Cancer	TCGA-A2-A0EX-01A-11-A13C-20	CEE95117-D5F0-4FF1-A4B2-25DC21B6FA32	0.120048	0.0489614	-0.474286	-0.0733754	-0.602522	0.0336311	0.0250233	0.0286412	-0.490297	-0.913484	-0.225833	0.422663	1.04388	0.539495	-0.0466126	-0.0808054	0.295825	-0.540059	0.125604	-1.30053	-0.0575616	0.266761	0.0853971	0.959387	0.139967	0.364928	-0.143714	0.0599878	-0.564122	0.549658	0.204282	0.181006	-0.454955	0.0616238	-0.122849	-0.48417	0.194589	-0.105964	-0.94171	2.40446	-1.99602	0.0869979	-0.995231	0.173747
TCGA-A2-A0EY	BRCA	set35	Breast Cancer	TCGA-A2-A0EY-01A-21-A13C-20	0926D06D-6864-490E-A959-F3EAC4A4A9A0	0.0112644	-0.02645	-0.245133	-0.0268621	-0.340965	1.34519	1.17078	0.106654	-0.384247	-0.455499	-0.253186	0.0509078	2.72198	-0.30701	-0.411963	-0.214733	-0.186881	-0.382456	0.125897	-0.480831	-0.0932352	-0.194177	0.0323632	0.195656	-0.0507806	0.0490161	0.0191001	-0.106363	-0.943274	-1.22986	0.173806	0.0655628	-0.272108	-0.171423	-0.223062	-0.352813	0.129906	0.0651528	-0.361245	0.148502	-1.2668	-0.011931	-0.896951	-0.507213
TCGA-A2-A0ST	BRCA	set35	Breast Cancer	TCGA-A2-A0ST-01A-21-A13A-20	9FB26C4C-7C58-44BC-8DCC-2ED58F5D31BA	0.14632	-0.00417228	-0.321427	0.241524	-0.928418	-1.38411	-0.701846	-0.376554	-0.549181	-0.276235	-0.594764	-1.00937	-0.605928	0.428862	-0.114739	0.287105	0.850083	-0.384213	-0.210578	-0.759589	-0.148498	0.556803	0.194762	1.89685	-0.0122676	-0.456015	-0.245695	0.0672916	1.39804	-0.510387	0.171473	0.0544051	0.159214	0.212066	-0.0539206	-0.132668	0.144308	-0.287025	-0.18481	1.58523	0.484177	-0.0761015	0.703245	-0.102409
TCGA-A2-A0SU	BRCA	set35	Breast Cancer	TCGA-A2-A0SU-01A-21-A13C-20	2F9FE4AB-8C84-45C7-8C67-DAAF8519DF06	0.0273954	-0.228954	-0.37852	-1.3828	-0.0822124	0.420252	0.760977	1.10146	-1.26861	-0.940882	-0.0670261	1.07167	0.999047	-0.0608258	-0.352969	-0.173284	1.18973	-0.214259	0.0825866	0.0210972	-0.0638657	0.25153	0.0512389	-0.171147	-0.201412	1.16161	0.200909	-0.216386	-0.932759	-0.274958	-0.148574	-0.0152501	-0.670981	-0.174035	-0.419022	-0.819538	-0.288721	0.0770936	-0.00635459	0.68286	-1.5595	0.0931628	-0.595119	-0.0375985
TCGA-A2-A0SV	BRCA	set35	Breast Cancer	TCGA-A2-A0SV-01A-21-A13A-20	33EA9F99-135E-422E-8ADE-CB88503C57FE	-0.0935697	1.33372	-0.0410725	0.395256	-0.383555	0.361076	1.5154	-0.00329528	-0.24199	-1.00245	-0.205133	0.000310232	1.26084	0.160088	-0.519902	-0.282497	-0.297576	-0.229056	-0.0377805	-0.366044	-0.192347	0.464818	-0.199187	-0.0582015	-0.118709	-0.37195	0.168794	-0.283658	-0.546821	-0.782287	0.105136	-0.045134	-0.211085	-0.0133822	-0.253364	-0.298733	0.0621091	0.103128	-0.00854724	-0.157023	0.371857	-0.143647	-0.434459	-0.0259022
TCGA-A2-A0SW	BRCA	set35	Breast Cancer	TCGA-A2-A0SW-01A-21-A13A-20	CFF25A77-FC89-40B5-A826-A0C09F586DEA	-0.0764268	1.37082	-0.0259114	0.314652	-0.399504	0.336311	1.66234	0.000223654	-0.276803	-0.866918	-0.118349	0.221765	1.34416	0.281953	-0.477895	-0.291604	-0.230262	-0.173495	-0.011463	-0.101127	-0.208531	0.488153	-0.14211	-0.0215332	-0.0412739	-0.250064	0.210112	-0.191271	-0.484894	-0.697959	0.193353	-0.107079	-0.124468	-0.0288517	-0.208945	-0.248978	0.106928	0.105093	0.0366609	-0.0281112	0.308459	-0.085093	-0.417907	0.0742565
TCGA-A2-A0SX	BRCA	set35	Breast Cancer	TCGA-A2-A0SX-01A-21-A13A-20	1F9DEA04-20D1-4F01-B24C-6EB171D837E2	-0.0902866	-0.169239	-0.107805	-0.574747	-0.463252	-0.487173	-0.467986	0.217668	-0.783761	-0.0667858	-0.16153	0.322538	-0.430103	0.852458	-0.271921	-0.0148022	0.553181	-0.242976	1.0322	-1.898	-0.0977618	0.553849	0.374279	1.56744	-0.0431191	1.05693	0.0753484	-0.064314	0.332149	-0.385556	0.29986	-0.272102	0.282436	0.0655323	-0.175091	0.0046097	0.128937	0.0962399	0.199534	0.666737	0.224437	-0.126571	0.767211	-0.265893
TCGA-A2-A0T0	BRCA	set35	Breast Cancer	TCGA-A2-A0T0-01A-11-A13D-20	3F8AAA4E-1B43-4AD0-BBD9-611CEACB954C	-0.113372	-0.200342	0.166431	0.425532	-0.639722	0.940634	0.706619	0.789609	0.620803	1.3593	-0.422056	-0.495481	-0.204338	0.281702	-0.588883	0.102278	-0.679924	-0.246421	0.100497	0.00580706	-0.0220062	-0.471438	0.251517	1.72286	-0.0118663	1.25623	0.00347019	0.0585162	-0.0332075	-1.10368	0.0968066	-0.230401	-0.185346	0.127998	-0.0987988	-0.026467	0.164993	0.166604	0.123402	0.319084	-0.218764	-0.172667	-0.102403	-0.609261
TCGA-A2-A0T1	BRCA	set35	Breast Cancer	TCGA-A2-A0T1-01A-11-A13D-20	A2615ACA-B240-4352-8A49-6F78360FB9D7	-0.17631	-0.325277	0.25942	0.13416	-0.233805	1.82387	1.57349	0.906233	-0.731999	-0.856404	-0.494853	-0.287264	0.378145	0.161537	-0.366596	-0.239793	-0.451218	-0.258384	-0.0150709	0.00886654	-0.0311988	-0.658616	0.473098	0.485617	0.0306631	-0.128403	-0.0322711	-0.0712068	-0.125958	-0.784036	0.162344	-0.335798	-0.279451	-0.0896386	-0.186267	-0.359916	0.129349	0.154547	0.331785	0.272361	-0.566988	-0.200587	-1.02602	-0.26506
TCGA-A2-A0T2	BRCA	set35	Breast Cancer	TCGA-A2-A0T2-01A-21-A13D-20	1BBA4FA0-1856-4199-A0C6-912EDBFF6850	-0.0989601	0.467844	-0.07405	-0.0615395	-0.0763764	0.660641	0.43547	-0.315961	0.598676	1.10455	-0.598	-0.462257	-0.620145	-0.211073	-0.401819	-0.14013	-0.536626	-0.329529	-0.21195	-0.31847	-0.195926	-0.322509	-0.0131667	0.306001	-0.0181093	-0.189823	0.0149439	-0.103578	-0.364931	-0.840271	0.140505	-0.219335	-0.0706675	-0.14361	-0.107804	0.323862	0.17511	-0.0135238	0.15531	0.695463	0.645196	-0.214061	0.392846	0.0628007
TCGA-A2-A0T3	BRCA	set35	Breast Cancer	TCGA-A2-A0T3-01A-11-A13D-20	7B9710A4-1470-45C5-B723-14D03BB36DB7	0.254561	0.439645	-0.0304507	0.581609	-0.332316	0.244449	0.221229	-0.311835	-0.462852	-0.411929	-0.34168	-0.0301913	1.16332	-0.190021	0.374195	-0.322345	0.32178	-0.315585	-0.211349	-0.795381	0.636044	0.350532	0.282238	1.03713	0.138364	0.125546	-0.179159	0.284153	-0.166463	0.879669	0.128682	0.360038	-0.162525	0.276317	0.00754203	-0.753685	0.0642468	-0.202306	-0.336731	2.61497	-1.08243	0.407834	-0.752642	0.285294
TCGA-A2-A0T4	BRCA	set35	Breast Cancer	TCGA-A2-A0T4-01A-21-A13D-20	21077C8E-F85B-44EF-994C-C79F415022B8	0.257542	-0.569556	-0.235301	-0.276563	-0.297357	0.0106233	0.267229	-0.105897	0.280434	-0.219299	-0.239772	0.238187	0.881519	-0.40883	0.560347	0.257527	0.786206	-0.130102	-0.639771	-1.20514	0.552161	0.109164	-0.306793	1.07215	-0.186664	0.813432	-0.22553	0.211689	-0.12458	1.53872	-0.725475	-0.129273	-0.711279	0.0952389	-0.316968	-0.879411	-0.7123	-0.440768	-0.515433	2.21105	-1.06346	0.471369	-0.618219	0.138488
TCGA-A2-A0T5	BRCA	set35	Breast Cancer	TCGA-A2-A0T5-01A-11-A13D-20	D48700C7-4C4A-4A51-8C40-7D3F34CB9F45	-0.0906645	-0.32654	-0.39125	-0.889842	0.204321	0.158341	0.0482925	0.329646	-0.82419	-0.749135	-0.297335	0.273456	0.808292	0.0909081	-0.122979	-0.464255	0.612664	-0.355031	-0.0409036	0.0871387	0.00250915	1.20166	0.0584755	0.544482	-0.0597871	0.655788	0.0830022	-0.16291	-0.778228	-0.83475	0.0676375	0.298118	-0.0883764	-0.253045	-0.200494	0.117093	0.073028	-0.0627775	1.06118	-0.0646468	0.24467	-0.05246	-0.892668	-0.170823
TCGA-A2-A0T6	BRCA	set35	Breast Cancer	TCGA-A2-A0T6-01A-21-A13C-20	3D30C50E-1003-4D21-B13D-FF2D7C5A073E	0.0853427	0.0995092	-0.475632	-0.323947	-0.040367	0.0618978	0.0395009	0.150743	-0.00182803	-0.0757129	0.270931	0.797891	1.27754	0.500674	-0.0606265	0.420241	0.56925	-0.171751	-0.274309	-1.11927	0.228596	0.375862	0.161256	0.833169	-0.423273	-0.559454	0.0344491	-0.346002	-0.936178	0.591514	-0.922437	-0.269582	-0.26453	-0.199384	-0.499783	-0.765273	-0.746563	-0.409167	0.954843	0.660954	-1.66958	0.119365	-0.633888	0.570907
TCGA-A2-A0T7	BRCA	set35	Breast Cancer	TCGA-A2-A0T7-01A-11-A13A-20	6CFDC1FB-B0D5-48A9-9C65-61D766A7C7FA	0.107951	0.119817	-0.236736	-0.754519	-0.281734	-0.237441	0.750801	0.256355	-0.250613	-0.854627	-0.217491	0.178588	0.700126	-0.518637	-0.0292099	0.351519	0.295024	-0.130155	-0.146713	-0.16756	0.25515	0.831892	0.11437	1.2225	0.0302898	-0.296857	0.356859	-0.135271	-0.397321	0.852408	-0.0815689	0.36465	-0.344688	0.103173	-0.300734	-0.437547	-0.234296	-0.39533	-0.0391992	1.24202	-0.255081	0.206479	-0.667105	2.09386e-05
TCGA-A2-A0YC	BRCA	set35	Breast Cancer	TCGA-A2-A0YC-01A-21-A13D-20	922BE8E3-1662-4DA9-890E-EB1821472C64	0.318019	-0.866159	-0.0609137	-0.341983	-0.819989	-0.460516	-0.743722	-0.524133	-0.359671	0.0189666	-0.501798	-1.20356	0.982563	-0.599129	0.400239	-0.489171	0.27009	-0.00476065	0.302432	-1.61215	0.719327	0.182788	0.48381	0.874183	0.421558	0.86154	-0.347581	0.460874	0.0506595	0.167969	0.544449	0.277269	0.224426	0.528584	0.409934	-0.838381	0.525842	-0.239811	-0.869622	3.96571	-1.07185	0.471116	-0.788214	-0.446593
TCGA-A2-A0YD	BRCA	set35	Breast Cancer	TCGA-A2-A0YD-01A-21-A13D-20	BEEA86C1-EBFB-4F64-8E4D-6261D39C162E	-0.0439427	-0.458778	-0.353901	-0.252415	0.50498	-0.476119	-0.803235	0.20825	0.596976	0.388937	0.211289	0.0932042	1.35468	0.0297093	-0.435422	0.336558	1.01127	-0.141507	0.167528	-1.49739	-0.0556027	0.0405614	0.343135	-0.0714785	-0.00296358	-0.157547	0.0924993	-0.0776239	-0.87613	-0.967431	0.207953	-0.0786479	-0.322648	-0.0719881	-0.0266181	-0.435552	0.141593	-0.105706	-0.533577	0.578125	-1.46418	-0.00503613	-0.853966	0.392133
TCGA-A2-A0YE	BRCA	set35	Breast Cancer	TCGA-A2-A0YE-01A-21-A13D-20	8B4F33ED-61B5-4622-AEA9-E04B9E568491	0.00172807	0.242278	-0.0393694	0.306195	-0.0123787	1.03557	0.867623	0.625296	0.394279	0.31437	-0.150728	0.692925	-0.661288	-0.320154	-0.511207	0.0101792	-0.632184	-0.252536	0.0687408	0.189527	-0.146338	-0.281417	-0.106793	0.400709	0.00494748	-0.220626	-0.0382342	-0.0280751	-0.600877	-1.21687	0.0990193	-0.188477	-0.0102974	0.037816	-0.0826893	0.0216176	0.301339	-0.32554	0.209409	0.147854	1.22314	-0.123698	0.257933	-0.35499
TCGA-A2-A0YF	BRCA	set35	Breast Cancer	TCGA-A2-A0YF-01A-11-A13D-20	C7E36105-7041-48CB-8D79-21AF74C82419	0.486587	-0.832541	-0.0689668	-0.687868	-1.01263	-0.871879	-1.16603	-0.9131	-0.326616	0.332891	-0.322084	-0.976888	1.09708	-0.322959	0.76571	-0.230409	0.751561	0.0495721	0.659393	-0.792579	0.934184	0.447061	0.61392	1.86449	0.563966	1.63387	-0.588003	0.542235	0.0725274	1.6636	0.66157	0.625011	0.257037	0.765463	0.466806	-0.985313	0.610422	-0.25196	-0.581252	4.72769	-1.35855	0.555626	-0.660809	-0.111197
TCGA-A2-A0YG	BRCA	set35	Breast Cancer	TCGA-A2-A0YG-01A-31-A13D-20	0961B1A9-F328-45EB-A5A3-06D922173B1E	-0.0788207	0.511704	-0.0281505	0.695112	0.217302	0.493337	0.460371	0.788237	-0.454244	-0.354477	-0.823441	-0.545981	1.46029	-0.160308	-0.335186	0.00884985	-0.39669	-0.44049	-0.0300002	-0.237509	-0.0727916	0.37623	-0.0503137	-0.29977	-0.195884	-0.484025	-0.0636648	-0.162904	-0.620992	-1.04459	-0.00126988	-0.149645	-0.157848	0.0392328	-0.372873	-0.278601	-0.188844	-0.120668	-0.331169	0.506405	0.443457	-0.142803	-0.312772	-0.507226
TCGA-A2-A0YH	BRCA	set35	Breast Cancer	TCGA-A2-A0YH-01A-21-A13D-20	17FA9366-CF2B-42EC-9199-CDD81449BEBE	-0.112546	1.51406	0.297845	1.9067	0.528971	1.34255	1.3494	0.346876	-0.86752	-0.60183	-1.10879	-0.836567	0.990904	-0.296872	-0.334575	0.353748	-0.263588	-0.150204	0.101437	-0.313971	-0.266088	-0.146187	-0.117223	-0.327882	-0.089997	0.568996	0.0528867	0.0244758	0.80523	-1.48937	0.120075	0.0188649	-0.210358	-0.15119	-0.191599	0.0426738	0.118115	0.0746106	0.229053	0.313771	0.440503	0.0530218	-0.66709	-0.518245
TCGA-A2-A0YI	BRCA	set35	Breast Cancer	TCGA-A2-A0YI-01A-21-A13D-20	E38D0E27-677F-484B-8CE9-DCD889D173ED	0.0337341	-0.50905	-0.392908	-0.120636	0.492392	0.745816	0.524965	0.458002	-0.930109	-0.238276	-0.245559	0.671926	2.04996	0.382796	-0.00440732	0.316019	1.14203	-0.270073	-1.17249	0.4938	0.165401	0.960188	-0.339862	0.696558	-0.520117	-1.70073	0.106692	-0.302739	-0.767336	0.00121325	-1.27941	-0.326195	-0.810644	-0.325487	-0.64231	-0.249231	-1.18458	-0.676248	0.0291952	0.694593	-1.5461	0.103339	-1.06028	0.00428897
TCGA-A2-A0YJ	BRCA	set35	Breast Cancer	TCGA-A2-A0YJ-01A-21-A13D-20	31774542-78CD-470D-A29A-76755B20A152	0.00656697	-0.310083	-0.0675351	0.612458	-0.549159	0.549366	0.407828	-0.266527	-0.890324	-1.0872	-0.671471	-0.137985	-0.589281	-0.306638	-0.394155	-0.39379	-0.777919	-0.410646	0.0288195	-0.0980044	-0.0259828	-0.396484	0.100935	0.317935	0.0576654	0.883203	-0.180517	-0.0631435	-0.591142	-0.819325	0.159839	-0.129455	-0.283725	0.0231463	-0.174746	-0.297435	0.130175	-0.11377	0.268942	0.304771	-0.263444	-0.0921061	-0.754438	-0.715141
TCGA-A2-A0YK	BRCA	set35	Breast Cancer	TCGA-A2-A0YK-01A-31-A13D-20	4520FD45-5CF2-4FC9-8ED8-4370CF9DAF3A	0.228457	0.510229	0.140274	0.970409	-0.523076	0.00383726	-0.168416	-0.105942	-0.153299	0.0224242	-0.425891	-0.157908	1.23088	-0.0401835	0.639891	-0.156023	0.131674	-0.155071	0.276066	-1.4825	0.726656	0.175467	0.236321	1.07484	0.155153	0.473376	-0.364174	0.249192	-0.216064	1.03028	0.200557	0.0757911	-0.0926952	0.295305	0.214202	-0.72477	0.0687983	-0.295581	-0.811631	2.53135	-1.05152	0.574043	-0.636507	-0.104616
TCGA-A2-A0YL	BRCA	set35	Breast Cancer	TCGA-A2-A0YL-01A-11-A13D-20	6B889414-CC63-4326-AB9B-F89FEE339CD6	0.0285896	0.236325	-0.275435	-0.526127	0.223914	0.145043	-0.0835714	0.261433	-0.0701297	-0.591042	0.126717	0.843021	0.945208	0.167337	0.0351138	0.146343	0.576882	-0.359448	-0.605462	-0.971487	0.0938051	0.331043	0.15422	0.914754	-0.276621	-0.628836	0.0365502	-0.288367	-0.715781	1.13712	-0.365404	-0.0731089	-0.411557	-0.0974031	-0.51498	-0.000184778	-0.39784	-0.483699	-1.14571	1.25074	-0.662912	-0.0123707	-0.799281	0.296861
TCGA-A2-A0YM	BRCA	set35	Breast Cancer	TCGA-A2-A0YM-01A-21-A13D-20	5942400D-FC9F-4D28-9242-7707E2385B05	0.0229974	1.44248	0.110633	1.21944	-0.436163	0.229187	0.0764864	-0.145579	-0.760206	-0.909371	-0.811567	-0.197396	-0.911317	0.0120639	-0.0914966	-0.10447	-0.422898	-0.359274	-0.10903	0.0135627	-0.000786743	0.657127	0.583312	0.918846	-0.264819	0.259431	0.180563	-0.239371	-0.309382	-0.818215	-0.232006	-0.374319	0.141465	0.0198852	-0.468915	0.0505559	-0.281191	-0.157915	0.130852	0.87959	1.35312	-0.288027	1.40406	-0.463648
TCGA-A2-A0YT	BRCA	set35	Breast Cancer	TCGA-A2-A0YT-01A-21-A13D-20	D506D3AC-4038-46EE-816E-F55AC103FD92	0.25744	-0.316232	-0.433196	-1.56019	-0.204963	0.359402	1.00255	0.267806	-1.21159	-1.26397	-0.651884	0.0609548	-0.18043	-0.578526	0.0169338	0.0714771	-0.141825	-0.0866032	-0.515132	-0.25081	0.253851	0.259806	-0.267115	0.174218	0.0280364	-0.561828	0.195564	-0.186609	-0.0543798	0.356654	-0.160472	0.36295	-0.236898	-0.0826221	-0.316485	-0.445134	-0.21547	-0.218431	0.353188	2.5432	0.247049	0.40564	-0.390915	0.24516
TCGA-A2-A1FV	BRCA	set64	TCGA Breast A17I	TCGA-A2-A1FV-01A-21-A17I-20	5D85B493-8EA7-46E2-A2F1-F21B8CCC46C8	0.115949	0.630888	-0.140344	0.874521	0.727775	1.20825	0.923609	-0.261333	-0.238627	-0.408831	-0.385976	0.381605	0.448304	-0.625287	-0.457283	-0.231703	1.46326	-0.0454833	0.237298	-1.90879	0.613435	1.92352	0.0573686	0.373866	0.112193	0.932492	-0.120143	0.00840715	-0.749098	1.20947	0.660553	-0.0921035	-0.468552	0.0831604	-0.403886	0.160982	-0.09457	0.177921	0.207047	2.13527	-1.2457	0.273051	-0.494097	0.761925
TCGA-A2-A1FW	BRCA	set64	TCGA Breast A17I	TCGA-A2-A1FW-01A-21-A17I-20	FDC673B1-ADD6-4078-8F96-0ED4F6985240	0.126972	-0.528152	0.374422	-1.07641	0.196702	1.03908	0.974919	1.29493	-0.252716	-0.579407	0.337659	0.552336	1.86056	0.0886741	-0.374646	-0.0894612	0.938423	0.581051	-0.250888	0.359418	0.503955	0.704531	-0.337532	0.868751	-0.0826124	-0.13446	0.15206	-0.108616	-0.214135	-0.215259	-0.0800557	-0.423476	-0.155292	0.00802256	0.053412	-0.484776	-0.397203	-0.0929181	-0.346902	0.683143	0.313827	0.561071	-0.954185	-0.08246
TCGA-A2-A1FX	BRCA	set64	TCGA Breast A17I	TCGA-A2-A1FX-01A-21-A17I-20	0B991416-2CA1-4582-B119-E95E4E8CA5E8	0.20938	0.616957	-0.284627	-0.388575	0.00660358	0.16607	0.616535	-0.0579877	-0.822896	-0.906212	-0.0861264	-0.371537	1.08062	-0.25695	-0.0416216	0.443734	0.790286	0.763556	0.0878493	-0.38334	-0.0771451	1.75233	0.00691784	0.018088	-0.263227	-0.151567	0.0566041	-0.0702522	-0.38695	-0.818529	0.0770639	0.123037	-0.257415	-0.138667	0.0586896	0.444162	-0.102485	-0.157763	0.305152	-0.173441	-0.2141	0.346432	-0.283911	0.0342359
TCGA-A2-A1FZ	BRCA	set64	TCGA Breast A17I	TCGA-A2-A1FZ-01A-11-A17I-20	5157205E-DA8C-4890-9DF3-02F40831C268	0.401603	-0.381089	0.0988367	-0.327259	-0.923851	-0.729783	-1.57012	-0.787056	-0.641498	-0.240476	-0.503046	-0.689863	0.261797	-1.64652	-0.199276	-0.0285667	0.4173	0.0479887	0.914368	-1.42356	1.21046	0.0267345	0.569221	1.06007	0.31126	2.37228	0.190544	0.426033	0.0699358	1.5695	0.697946	0.128825	0.640378	0.70569	-0.172218	-0.805144	0.521661	-0.168898	-0.676302	2.7858	-1.27318	0.684796	-0.578809	-0.0275526
TCGA-A2-A1G0	BRCA	set42	Breast_A17I	TCGA-A2-A1G0-01A-21-A17I-20	5875BA8B-AA27-4573-B1C7-30878613288E	-0.0701121	-0.0956601	-0.305131	-0.321019	0.500975	1.22017	0.643996	0.346852	-0.665576	-0.858825	0.479577	0.724623	1.52754	1.05384	0.21195	0.115678	1.52451	0.232525	0.285196	0.0806521	0.225471	0.850315	-0.00860637	0.85275	0.142398	0.0297876	0.173981	-0.177482	-0.799224	-0.0584396	0.201808	-0.260578	-0.565824	-0.111187	-0.0940021	-0.584186	0.0961102	0.082689	0.14274	0.217864	-2.05399	0.139403	-0.971905	0.818531
TCGA-A2-A1G1	BRCA	set42	Breast_A17I	TCGA-A2-A1G1-01A-11-A17I-20	CD315ED6-E7AF-4F4E-9990-348E464D5738	0.171903	-0.474969	0.101946	0.0582511	-0.6131	-0.660951	-1.22359	-0.425243	-0.659906	-0.757812	-0.230258	-0.332952	0.547629	0.528704	0.978662	0.470911	1.09854	-0.0262356	0.182832	-0.495137	0.828656	0.348302	0.135739	0.743323	0.356986	1.38816	0.356504	-0.0442714	-0.0121501	1.5437	0.455023	-0.0291807	-0.122255	0.231519	-0.00667344	-0.617738	0.21295	-0.0316615	-1.03042	2.42899	-1.44394	0.502666	-0.34814	0.362996
TCGA-A2-A1G4	BRCA	set64	TCGA Breast A17I	TCGA-A2-A1G4-01A-21-A17I-20	D573B843-5656-47AA-958A-C295311876F0	-0.334958	0.585519	0.0343758	0.772699	0.671848	1.04915	0.675232	0.342834	-1.06218	-0.416274	0.314784	0.660569	0.823805	-0.215859	-0.721587	0.116982	1.15999	0.500482	-0.233171	1.58938	0.168752	0.0787603	-0.451574	0.0400255	-0.164958	0.0130324	0.0505068	-0.0993346	-0.439153	0.443278	-0.00411288	0.358211	-0.157231	-0.108837	-0.00239156	-0.0673754	-0.537817	0.288301	0.98875	0.724837	-0.603453	0.399883	-0.924454	0.0172434
TCGA-A2-A1G6	BRCA	set64	TCGA Breast A17I	TCGA-A2-A1G6-01A-21-A17I-20	02E55CFF-87A6-4719-B988-4B8F46F079A5	-0.0412338	-3.3326e-05	-0.0437239	-0.00532968	-0.892636	-0.26611	-0.680764	-0.256001	-0.261991	0.019089	-0.148585	0.215914	0.531833	0.476575	-0.584831	-0.0925259	0.328866	-0.0999102	0.245971	-0.559077	0.557896	-0.0257631	0.104499	1.65406	-0.259265	1.08559	-0.0424394	0.0758839	-0.303903	1.11036	0.593458	0.0507308	-0.0106872	0.28301	-0.230714	-0.792521	0.0334218	-0.275582	-0.408755	1.73188	-1.57834	0.0146226	-0.635088	-0.169932
TCGA-A2-A259	BRCA	set42	Breast_A17I	TCGA-A2-A259-01A-21-A17I-20	F49215AB-AAF7-4A3A-BF77-196395A8CAE7	0.270917	-1.00928	-0.519387	-0.261396	-1.03323	0.218915	-0.879313	-1.00738	-0.563564	-0.194218	-0.627763	-0.274963	0.270443	-0.75185	0.309135	0.878247	1.09344	-0.169787	-0.76599	-1.18629	1.063	0.0364776	-0.143004	1.05332	-0.0432251	-0.556171	0.151033	0.03815	0.104332	1.50636	0.45466	-0.27368	-0.272593	0.244398	-0.0943476	-0.760331	-0.032546	-0.0941578	-1.0599	3.51691	-1.82991	0.626344	-0.335681	0.654958
TCGA-A2-A25A	BRCA	set42	Breast_A17I	TCGA-A2-A25A-01A-21-A17I-20	BF3C63C7-643E-43B2-B5EA-3C2185BA9238	0.166376	-0.0964809	-0.505246	-0.240536	0.023267	-0.37565	-0.687029	-0.0301606	-0.861198	-0.901049	0.349348	0.67216	2.27272	0.00636325	0.788433	0.454895	1.2531	0.261593	0.156863	-0.662865	0.307858	0.726367	-0.0605699	0.842704	0.221114	-0.732866	0.175229	0.027774	-0.209606	0.772023	0.342024	0.164913	-0.111778	-0.00121079	-0.0364907	-0.247637	0.126758	0.524739	-0.049184	0.814674	-0.445528	0.0656127	-0.648927	0.859763
TCGA-A2-A25B	BRCA	set42	Breast_A17I	TCGA-A2-A25B-01A-21-A17I-20	B5B0794F-7149-4056-8687-98A9A1401D2C	-0.0103591	-0.177278	-0.442064	-0.393659	0.212806	-0.194478	-0.45209	0.692907	-0.954284	-1.13383	0.13812	0.162564	1.72641	0.307392	0.386662	-0.0078891	0.171703	0.192024	0.014085	0.512906	0.207354	0.655283	-0.116903	0.028232	0.0627915	0.814941	0.36541	-0.284458	-0.146129	-0.583945	-0.0076819	0.323996	-0.0538485	-0.168252	-0.098805	-0.482829	-0.121836	0.158084	0.48605	0.24033	0.191093	-0.0873324	-0.88307	-0.000358703
TCGA-A2-A25C	BRCA	set42	Breast_A17I	TCGA-A2-A25C-01A-21-A17I-20	DBC23DF1-B14D-4F24-81EF-FC12E2CDDA21	0.0872894	-0.216664	-0.46772	-0.135294	0.0717172	-0.568142	-0.439548	0.887654	-1.29948	-1.68081	0.118606	-0.050807	1.85906	0.184426	0.853277	0.17077	0.565768	0.421261	0.195831	-0.117982	0.397683	0.247121	-0.227566	-0.107344	0.20213	1.462	-0.0369259	-0.172479	-0.503644	0.213683	0.257409	0.191902	-0.404821	0.00418121	-0.262247	-0.0187065	0.0178055	-0.0717124	1.14448	1.63592	-1.0633	0.0427265	-0.552377	0.0351195
TCGA-A2-A25D	BRCA	set42	Breast_A17I	TCGA-A2-A25D-01A-21-A17I-20	6FF66F90-93C3-4C1E-84C6-9DB89CA701C2	0.0715278	0.674042	-0.336252	-0.128253	0.00501609	1.01287	1.7596	-0.142904	-1.23784	-1.59919	-0.372285	-0.179526	2.3975	-0.447541	0.24589	0.627143	0.658226	0.1261	0.141368	-1.51906	0.366689	0.413017	0.0774275	0.23597	0.123038	-0.157899	0.118923	-0.128397	0.988081	0.882836	0.270898	-0.233761	-0.365423	0.0135815	-0.117372	-0.129922	0.0833524	0.334639	0.157247	1.73656	-0.345808	0.0556743	-0.821121	0.610721
TCGA-A2-A25E	BRCA	set42	Breast_A17I	TCGA-A2-A25E-01A-21-A17I-20	6A6F4C33-D59E-462A-9FA7-AED32A35FF44	-0.0317241	-0.177136	0.0343765	0.328275	-0.604486	1.29384	1.3544	-0.677322	-0.694237	-1.29631	-0.0921343	0.0746764	0.865792	-0.549514	0.334682	0.0887698	1.82038	0.0893738	0.134691	0.134714	0.401674	0.861291	0.186721	0.911393	0.0544255	-0.0308119	0.183916	-0.100878	-0.211739	1.49761	0.484204	0.0907879	-0.302253	0.0381211	-0.0955731	-0.194117	0.170387	0.0468779	0.746179	1.24443	-1.25083	0.115154	-0.861449	0.507625
TCGA-A2-A25F	BRCA	set42	Breast_A17I	TCGA-A2-A25F-01A-21-A17I-20	04F35825-E128-4A77-B58E-7B98019DAD24	-0.158331	0.378266	0.0653882	0.626123	0.145705	0.249927	-0.457284	0.181196	-1.3841	-1.47058	-0.274507	0.120999	-0.0384719	-0.127709	0.509674	0.0762112	-0.485308	-0.0394064	0.191026	0.84799	0.228361	0.138234	0.113588	0.192648	0.13634	0.378124	0.296001	-0.162496	0.162243	-0.238654	-0.0956856	-0.330348	-0.00906593	0.0139231	-0.0103809	-0.33817	0.138194	0.76972	-0.129252	0.289025	0.656406	0.220721	0.531199	-0.321463
TCGA-A2-A3KC	BRCA	set64	TCGA Breast A24A	TCGA-A2-A3KC-01A-21-A24A-20	AA78B6CE-FCCF-478E-B4B0-9CEBAEEB99FB	0.195636	-0.288732	-0.515377	-0.830162	-0.0379915	0.125812	0.128769	0.139325	-0.391114	-0.373768	-0.124046	0.0819694	1.5382	-0.0756225	-0.67959	-0.257884	0.619471	-0.384407	0.301458	-1.60442	0.0117965	0.144929	0.245855	0.685958	-0.164007	1.21884	-0.238289	-0.0574052	-0.24016	1.96352	0.147363	0.496871	0.364147	-0.0108106	-0.306618	-0.0223628	-0.364704	-0.351311	-0.478548	1.68582	-0.910188	0.120322	-0.721638	0.213249
TCGA-A2-A3KD	BRCA	set64	TCGA Breast A24A	TCGA-A2-A3KD-01A-21-A24A-20	981593F7-F9EB-44AF-A697-624AF03E6BBF	0.0100663	-0.0676353	-0.158382	-0.743824	-0.24333	-0.529857	-0.4569	-0.12944	-0.325796	-0.420617	0.415844	0.679008	1.66612	-0.252769	-0.664791	-0.518919	-0.472607	-0.284292	0.169212	-0.408441	0.48698	-0.426755	0.282192	0.189577	-0.0682145	1.18247	-0.186705	0.22673	-0.653918	0.138252	0.0356092	0.880814	0.446223	0.38765	-0.143611	-0.672558	0.123187	0.223217	0.511914	0.746745	-0.482266	0.0687582	-0.743367	0.489738
TCGA-A2-A3XT	BRCA	set64	TCGA Breast A24A	TCGA-A2-A3XT-01A-21-A24A-20	904A9035-E5E9-4A07-99DD-3A74F66C9145	0.106993	0.770255	0.205558	0.641614	-0.0850705	-0.034588	-0.125607	0.520294	-0.730251	-0.658653	-0.497186	0.0876401	-0.470974	0.991028	-0.148079	-0.371504	-0.127504	-0.310034	0.130531	-0.673325	0.0754537	1.157	-0.0721791	0.241797	0.0591092	0.449209	0.0471595	-0.122837	-0.0869547	0.480362	0.224079	0.360083	-0.27771	0.0305121	-0.0383524	-0.00809172	-0.0947629	0.239548	0.815107	0.63979	0.975707	0.114737	-0.303265	0.185975
TCGA-A2-A3XU	BRCA	set64	TCGA Breast A24A	TCGA-A2-A3XU-01A-21-A24A-20	2233E116-6F58-4BF5-BCB7-528FC4FF8D30	0.249112	-0.0885118	-0.0978458	-0.00531891	-0.892958	0.408507	0.28678	-0.509162	-0.361264	-0.0718228	-0.185354	-1.01514	-0.39721	-0.702853	0.00514041	0.00680261	-0.344015	-0.38841	0.247346	0.080081	-0.178963	0.348103	0.974448	2.20561	-0.0625071	0.297298	-0.103984	-0.0443211	-0.651796	-0.980298	0.227849	0.441214	-0.356127	0.045748	0.345054	-0.368566	0.256831	0.487932	0.489866	-0.252553	-0.274763	-0.000100948	0.359436	-0.190891
TCGA-A2-A3XV	BRCA	set64	TCGA Breast A24A	TCGA-A2-A3XV-01A-41-A24A-20	BCFC3C93-8457-45C3-BACE-45FB134AF40E	0.137123	0.0538939	0.591197	0.0217227	-0.911282	3.09365	2.41669	-0.217579	0.22215	-0.140315	-0.167882	-0.11414	2.33888	-0.567113	-0.432038	-1.10026	-0.216883	-0.349105	0.146191	-0.561004	-0.220646	-0.426925	0.111912	0.773565	-0.247652	0.324827	-0.338338	0.0166557	-0.498141	0.348528	0.294474	0.0312454	-0.0839556	-0.0188928	-0.105887	-0.430845	0.0427644	0.0624419	0.08741	0.232013	-0.405502	-0.0397794	-0.332712	0.0522265
TCGA-A2-A3XW	BRCA	set64	TCGA Breast A24A	TCGA-A2-A3XW-01A-21-A24A-20	D9CA1E39-2191-444F-B17F-F5F57F73AA0C	-0.0283113	-0.227706	-0.464454	-0.468631	0.204268	-0.187311	-0.408929	-0.234878	-0.864	-0.736609	-0.103942	0.323468	0.799068	0.31565	-0.558876	-0.141576	1.48715	-0.347049	0.125269	-0.309716	-0.0663485	0.175156	0.0130293	2.02583	-0.174555	0.0845977	-0.0675214	-0.252821	-0.222454	1.16563	0.0595441	0.35169	-0.17691	-0.00512514	-0.127558	0.260298	0.0174578	0.107576	-0.376428	0.642807	-1.23581	-0.0679665	-0.626149	0.204521
TCGA-A2-A3XX	BRCA	set64	TCGA Breast A24A	TCGA-A2-A3XX-01A-41-A24A-20	C4757B28-BB38-49BB-BB06-70FA40AD8298	0.308873	-0.660454	-0.00451398	-0.191284	-0.609715	-0.144955	-0.443275	-0.575667	-0.233433	-0.0723971	-0.429797	-0.341025	0.583363	-0.0815424	-0.323635	-0.249929	0.308355	-0.282135	0.250174	-0.54145	0.732614	0.0706085	0.381215	2.75246	0.183441	1.55395	0.0566175	0.41065	-0.260772	2.16691	0.272736	0.469482	0.263702	0.512162	-0.404598	-0.754255	0.319711	-0.169069	-0.32419	2.15001	-1.5078	0.388657	-0.761067	-0.0119259
TCGA-A2-A3XZ	BRCA	set64	TCGA Breast A24A	TCGA-A2-A3XZ-01A-51-A24A-20	78747541-53ED-4037-AF62-694FC6F00433	-0.0533394	-0.290447	-0.0635207	-0.476023	-0.515253	0.206595	0.00534792	-0.325871	-0.312784	-0.238205	-0.188884	0.267589	0.492791	0.533599	-0.522145	-0.0708748	-0.0170133	-0.200422	0.0608262	-1.19487	0.647048	0.21919	0.19755	1.14777	-0.138354	0.981089	0.0288265	0.0421437	0.366762	0.736427	0.0496169	-0.125983	0.217164	0.387283	-0.193871	-0.572399	0.250826	-0.234214	-0.665611	1.7991	-0.150539	0.072035	-0.295167	-0.448359
TCGA-A7-A0CD	BRCA	set35	Breast Cancer	TCGA-A7-A0CD-01A-21-A13A-20	B94FA5E6-2330-463D-A5A3-5E9D444C1973	-0.120357	-0.5801	-0.615508	-0.146267	-0.544766	0.776391	0.826996	-0.0302929	-0.491265	-0.903671	-0.25758	-0.564594	2.76001	0.711692	-0.23066	-0.402551	0.896256	-0.480921	0.00504857	-0.692918	-0.227648	0.855115	0.221088	-0.00264094	-0.0861942	-0.0281294	-0.0926853	-0.117461	-0.949349	-0.171999	0.0669282	-0.160743	-0.469879	-0.0896224	-0.241276	-0.0212024	-0.0152728	0.00329485	-0.327446	0.469835	-1.08827	-0.0299493	-0.788981	0.282426
TCGA-A7-A0CE	BRCA	set35	Breast Cancer	TCGA-A7-A0CE-01A-21-A13A-20	2599CEE2-28AD-446D-9F99-D6CCCDF1E286	-0.000639052	-0.180895	0.1692	0.23935	0.360477	0.458056	0.450038	-0.0888566	0.143257	0.0580526	-0.346198	-1.32445	-0.725581	0.212168	-0.427406	-0.460718	-0.403339	-0.469752	0.0306641	0.170793	-0.253845	0.0342004	0.211743	2.88359	-0.0357026	0.208653	-0.169572	-0.14155	-0.606158	-0.0612845	0.151752	1.02002	0.0883881	0.0326552	-0.191599	0.0863954	0.309502	0.0062626	0.745839	0.70516	1.18382	-0.27675	0.588867	-0.436752
TCGA-A7-A0CG	BRCA	set35	Breast Cancer	TCGA-A7-A0CG-01A-21-A13A-20	C3A20D2A-FE10-4FEB-9F5D-E79CD0B68364	0.0439514	0.212687	-0.364465	0.204053	-0.30649	0.127862	0.439287	0.257903	1.21642	0.600464	-0.55273	-0.50177	1.94433	-0.138307	-0.322483	0.0321683	0.193262	-0.487577	-0.522283	-1.23195	-0.050513	0.396622	-0.185155	0.355318	-0.393387	-0.698133	0.0292369	-0.0319805	-0.775787	0.656411	-0.609703	0.0244556	-0.633467	-0.326505	-0.735048	-0.666889	-0.717597	-0.436382	-0.356205	1.59983	-1.20275	0.0286738	-0.765185	0.349792
TCGA-A7-A0CH	BRCA	set35	Breast Cancer	TCGA-A7-A0CH-01A-11-A13A-20	1310C003-A03F-4541-A7C8-CEEA8D9B203E	-0.0307259	-0.255526	-0.301514	-0.0969271	0.383024	0.316813	0.221016	0.654727	-0.256516	-0.393973	0.292614	0.877142	2.53499	0.608307	-0.414559	-0.237302	1.2273	-0.458436	0.0649637	0.369196	-0.24044	0.134388	0.480303	-0.254157	-0.0184659	-0.358471	0.0834307	-0.177097	-1.27447	-0.52954	0.138712	0.0522395	-0.282565	0.0725225	-0.27414	-0.293511	0.109266	0.257724	0.851731	0.0332729	-0.926055	-0.0855907	-0.781688	0.0901374
TCGA-A7-A0CJ	BRCA	set35	Breast Cancer	TCGA-A7-A0CJ-01A-11-A13A-20	86C43C22-4ADF-4128-BE23-E0DA2E047DE3	-0.339358	0.123062	0.0413391	0.545227	-0.601504	-0.712277	-0.51854	-0.146054	0.689618	0.243659	-1.40388	-1.25607	1.12838	-0.223981	-0.661632	-0.398801	1.69779	-0.435412	0.0786417	-0.237686	-0.404128	1.77075	0.0300587	-0.337445	-0.0967244	0.317405	0.361764	0.0541072	-0.651673	-1.3166	0.127322	0.120034	-0.426205	-0.0787438	-0.241092	0.278995	0.262466	-0.121668	-0.0122504	-0.00850222	0.353186	0.0405277	-1.07854	-0.216195
TCGA-A7-A0D9	BRCA	set35	Breast Cancer	TCGA-A7-A0D9-01A-21-A13C-20	D3638AFF-2F05-4E2A-956F-DC534CBBCF9E	0.276403	0.931842	0.255215	1.63357	-0.745328	-0.353711	-0.499951	-0.169164	-0.166133	-0.350734	-0.352695	-0.0348652	0.0167986	-0.479286	0.161687	0.0931429	1.33235	-0.155569	0.132465	-0.532096	0.425911	0.82721	-0.0828125	0.543887	0.0223523	0.616043	-0.0527641	0.0541412	-0.954359	0.768015	-0.0809784	0.0368018	-0.403008	0.131757	-0.219678	-0.890643	-0.113668	-0.263549	-0.772179	2.82378	-1.81233	0.440599	-0.54465	0.382265
TCGA-A7-A0DA	BRCA	set35	Breast Cancer	TCGA-A7-A0DA-01A-11-A13C-20	AED702B2-60A7-4018-9133-2D0C831BBEB6	0.0622228	-0.00893243	-0.0630894	0.717845	-0.391772	-0.0556844	-0.349076	0.322991	0.04339	-0.220453	-0.292665	-0.191059	-0.385617	0.0651317	-0.510304	-0.17621	-0.242664	-0.261312	0.00728812	0.0558027	0.0402363	-0.110708	0.531661	1.5228	0.0635281	1.04279	0.121944	0.0655719	-0.772529	-1.509	0.163338	-0.187546	-0.030479	-0.0120034	-0.00692231	-0.435669	0.220238	0.0722693	0.0226611	0.399972	-0.240296	0.119355	-0.558	-0.393112
TCGA-A7-A0DB	BRCA	set35	Breast Cancer	TCGA-A7-A0DB-01A-21-A13C-20	150E23D4-7B75-43D1-BE51-2FFC90D1A559	0.00765039	-0.530687	-0.369539	-0.0460023	0.211223	0.167353	0.0830215	0.386306	1.57993	1.72997	0.10335	0.695877	1.67974	0.126017	-0.583317	-0.0630601	0.627688	-0.329771	0.0821652	-0.132385	-0.120602	0.138685	-0.0310208	0.669529	-0.0607579	0.0645382	0.111108	-0.00999214	-1.22339	0.342294	0.195751	0.29379	-0.375659	-0.0347179	-0.195865	-0.635654	0.055892	0.0418551	0.657503	1.3793	-1.39768	0.112302	-0.731708	0.404493
TCGA-A7-A0DC	BRCA	set64	TCGA Breast A13C	TCGA-A7-A0DC-01A-21-A13C-20	CC50F4EE-3441-4EED-BD6F-2BE723CF8AB9	0.0422859	0.634596	-0.32706	-0.667252	0.26782	0.157975	0.133433	-0.548281	-1.63887	-1.12188	-0.706497	-0.220178	1.88072	-0.423894	0.234016	-0.27563	1.33274	0.379356	0.0928608	0.244394	-0.0872499	1.02799	-0.0800731	-0.398497	0.0838912	0.319865	0.0544994	0.130886	-0.93454	-1.00653	0.207204	0.15553	-0.360975	-0.19363	-0.0506557	0.299627	0.128942	0.0468747	2.01247	0.13995	-0.836972	-0.0420883	-0.52678	0.335529
TCGA-A7-A13D	BRCA	set64	TCGA Breast A13E	TCGA-A7-A13D-01A-21-A13E-20	E4FCB28E-DC42-4D4C-B877-8FB3A401C102	0.1693	-0.328623	-0.108839	-0.52635	-0.580225	0.332603	0.0857929	-0.213725	0.154672	0.0638371	-0.475983	-0.130674	-0.191072	-1.22649	-0.113248	0.10471	-0.933794	-0.138274	0.133024	-0.663105	0.740341	-0.0883927	0.11998	-0.00928935	0.155734	1.06257	-0.104938	0.221344	-0.115984	-1.49548	0.0789954	1.12321	0.328077	0.429323	-0.0255242	0.525541	0.675628	-0.230379	1.72702	0.766251	-0.250886	0.922532	0.145542	-0.502751
TCGA-A7-A13E	BRCA	set64	TCGA Breast A13E	TCGA-A7-A13E-01A-21-A13E-20	6BC47796-764A-4EA8-A011-C5355D09B5C4	-0.224252	0.642617	0.259856	1.25406	0.029511	-0.188051	-0.478241	-0.61027	-0.135266	-0.563671	-0.677248	-0.29591	-0.980387	-0.79818	0.163678	-0.169864	0.108291	-0.180549	-0.248276	0.155726	-0.252022	-0.10881	0.504904	2.7914	-0.093438	0.553336	0.0530586	-0.200776	-0.81359	-0.809704	-0.183773	-0.405649	0.102633	-0.0527393	0.0350403	0.276106	0.202866	-0.105004	0.546722	0.262459	0.485289	0.046401	-0.448933	-0.42322
TCGA-A7-A13F	BRCA	set64	TCGA Breast A13E	TCGA-A7-A13F-01A-21-A13E-20	4D671385-8F5B-4099-9822-BAE90E5218BA	-0.0987164	0.473117	-0.350782	-0.453915	0.207459	0.265922	1.07896	-0.135587	-0.83126	-0.869914	-1.02163	-0.585725	1.42378	0.501625	-0.595239	-0.0555	0.535593	0.0943991	0.0243264	0.0715151	0.0668137	0.429478	-0.0265237	-0.0871727	-0.113639	0.154614	0.24479	-0.179762	-0.747036	-0.194373	-0.0580874	-0.0900777	-0.111737	0.0786783	-0.0443566	0.295004	0.0520327	0.0527611	0.192943	0.237502	0.195231	-0.0993473	-0.495799	0.117369
TCGA-A7-A26E	BRCA	set42	Breast_A17I	TCGA-A7-A26E-01A-21-A17I-20	1C700207-2BD3-421F-8C10-5365A680DF72	0.229731	-0.420593	-0.266574	0.404801	-0.00480623	-0.139913	-0.548324	0.000936381	0.34165	-0.45622	-0.0564191	0.0182591	1.78733	-0.110679	1.0658	-0.190174	1.31977	-0.233167	0.20673	-0.00171614	0.388356	0.44036	0.056248	1.63195	0.335916	0.301723	-0.0801911	-0.0267041	-0.923497	1.39454	0.376007	0.0638727	-0.223659	0.114087	-0.159794	-0.846803	0.238179	0.0319859	0.12124	2.33642	-1.96768	0.320799	-1.13643	0.573889
TCGA-A7-A26F	BRCA	set42	Breast_A17I	TCGA-A7-A26F-01A-11-A17I-20	6BDA0261-6C33-4C86-8CF9-C9DCE2BCADEC	-0.317738	0.53839	-0.143081	0.331942	-0.0945621	0.592512	0.00107666	-0.248612	1.7292	1.46728	-0.154707	-0.302442	0.681485	-0.342357	0.268409	-0.187357	-1.04579	-0.0425117	0.0109545	0.674133	0.351631	-0.393622	0.0424844	0.101623	-0.0495505	0.168038	0.188638	-0.00529382	-0.0337238	-0.660715	-0.188993	-0.254218	-0.382093	-0.0118961	-0.126636	-0.129709	0.446675	-0.0665567	0.233518	0.242249	-0.0762961	-0.0292447	-0.17679	-0.792552
TCGA-A7-A26G	BRCA	set42	Breast_A17I	TCGA-A7-A26G-01A-11-A17I-20	1C0D3D0A-579D-4CFC-BEA5-CD7ECB74DD88	-0.0613165	-0.54966	-0.167375	-0.451135	-0.277883	-0.0467292	-1.10458	0.0515699	-1.23415	-1.31124	-0.44206	0.589736	0.404591	1.27402	0.515921	0.239322	0.963537	-0.0292675	0.0478335	0.0331257	0.539912	0.529431	-0.0704281	0.595026	0.0627513	-0.25663	0.300477	-0.282658	0.514137	1.18279	0.179998	-0.197076	-0.398937	-0.0901376	-0.0504375	0.119696	0.116567	0.185767	-0.614428	1.19407	-1.69451	-0.0823847	-0.606996	0.505829
TCGA-A7-A26H	BRCA	set42	Breast_A17I	TCGA-A7-A26H-01A-21-A17I-20	24BF1453-2154-4EB2-A417-274489D22753	-0.230155	-0.400853	-0.601076	0.0610485	-0.125052	0.531165	-0.186004	0.284628	-0.264794	-0.602921	-0.217013	-0.20743	1.19865	0.365029	0.562293	-0.194232	0.743937	-0.256924	0.0941007	-0.798034	0.0639868	0.261494	-0.092016	0.194407	0.1171	0.366683	-0.202247	-0.22595	-0.829426	0.0575968	0.0262299	-0.277836	-0.299331	-0.0497199	-0.349009	-0.701007	-0.183724	-0.138804	-0.0217046	1.30697	-1.58685	0.279261	-1.06393	-0.135852
TCGA-A7-A26I	BRCA	set42	Breast_A17I	TCGA-A7-A26I-01A-21-A17I-20	C74B933C-9DD5-42A6-A906-4951A21E8BC2	-0.268314	-0.0725048	0.375928	0.835046	-0.0338302	0.370933	0.0432833	0.385417	0.330209	-0.202168	-0.151011	-0.19105	0.11701	-0.70664	0.129864	0.135841	-1.09638	-0.19337	0.00220261	0.813333	0.145526	0.160715	0.526673	0.0602706	-0.089137	0.14264	0.120888	-0.114223	-0.913104	-0.00530375	-0.149335	-0.019838	-0.140978	-0.116432	-0.186046	0.181181	0.771193	0.281672	-1.28564	0.43941	0.570248	0.198751	0.551245	-0.1809
TCGA-A7-A2KD	BRCA	set64	TCGA Breast A24A	TCGA-A7-A2KD-01A-41-A24A-20	58FCF58B-B94C-4605-A0FC-7DDC5E269879	-0.104227	-0.458763	-0.392181	-1.0459	-0.152319	0.264573	0.632424	0.21311	-0.937038	-0.928895	-0.0138708	0.464958	0.959856	0.895559	0.0185376	-0.341836	0.873349	-0.320018	0.186369	-0.883581	-0.170227	0.813359	-0.0353024	0.568099	-0.0935513	0.185507	-0.0551247	-0.22902	-0.549253	0.43217	0.0912114	-0.0178193	-0.2262	-0.127151	-0.193891	-0.444516	-0.03669	0.0569226	-0.959191	0.0510731	-0.542878	-0.0963605	-0.633558	-0.20015
TCGA-A7-A3IZ	BRCA	set64	TCGA Breast A24A	TCGA-A7-A3IZ-01A-21-A24A-20	0D5491AE-73FF-44AD-9ABA-CDE4B61FBF78	0.196332	0.533214	-0.180256	0.292483	0.184358	0.326914	0.242957	0.297468	-0.917405	-0.900386	0.330177	0.740906	1.89383	-0.012634	-0.712563	-0.595415	1.46356	-0.399018	0.431171	-2.22616	-0.225718	1.02763	0.331587	0.819763	-0.207768	0.963806	-0.0718941	0.101389	-0.694268	0.359289	0.321265	0.23966	0.641401	-0.0416902	-0.186484	0.121134	-0.0362273	0.0891188	0.0934818	0.13267	0.107786	0.23249	-0.54098	0.46816
TCGA-A7-A3J0	BRCA	set64	TCGA Breast A24A	TCGA-A7-A3J0-01A-21-A24A-20	D601836E-E95A-41EB-AD27-E72DEADA49B6	0.136457	-0.208315	-0.21728	-0.188258	-0.15748	-0.142708	-0.307714	0.153127	0.233742	0.00559578	-0.136755	0.111833	0.729729	0.569703	-0.707166	-0.269993	0.305454	-0.252978	0.345131	-0.708249	0.222069	-0.403769	0.141266	0.257244	-0.0920775	0.874896	-0.236231	-0.0535914	-0.676015	2.40751	0.303232	0.150499	-0.119723	0.0719853	-0.196903	-0.686227	-0.032219	0.0830218	0.287475	2.05578	-1.41901	0.101162	-0.778179	0.147994
TCGA-A7-A3J1	BRCA	set64	TCGA Breast A24A	TCGA-A7-A3J1-01A-21-A24A-20	88AE23A8-E617-43A4-85BE-D4B1F25847EC	0.01201	-0.61759	-0.422429	0.226516	-0.32926	-0.161334	-0.173779	-0.0372562	0.39067	0.251114	-0.796076	-0.871976	1.87043	-0.418813	-0.825638	-0.330589	0.573251	-0.390702	-0.462086	-1.99982	0.119145	0.708815	0.0569097	0.205465	-0.369395	1.47834	-0.24478	-0.176931	-0.446309	2.03175	0.0247418	-0.199586	0.0453597	-0.180223	-0.464649	0.183534	-0.797448	-0.189585	-0.189067	1.72899	-0.905444	0.0396123	-0.752035	0.675858
TCGA-A7-A3RF	BRCA	set64	TCGA Breast A24A	TCGA-A7-A3RF-01A-21-A24A-20	1ECDE81B-56DB-4C3F-981D-6F1C4BAA4A32	0.194726	-0.221407	0.00711082	-0.650373	-0.198342	0.905094	0.572723	0.0669418	-0.69717	-0.317595	-0.0172833	0.00506746	1.32132	-0.373984	-0.13676	-0.170523	0.695828	-0.18245	0.199166	-0.30283	0.930506	-0.189818	0.00560681	-0.0430405	0.139161	1.33753	0.179503	0.221891	-0.510571	0.185387	0.105435	0.0256382	-0.0504492	0.35205	0.0113579	-0.689053	0.497529	0.0332118	1.51789	0.649032	-0.73456	0.387297	-0.702885	0.287973
TCGA-A8-A06N	BRCA	set35	Breast Cancer	TCGA-A8-A06N-01A-21-A13B-20	7769F80B-B313-407C-B0F0-4117DAF46998	0.251215	-0.450752	-0.232962	-0.0161294	-1.17768	-0.151906	0.301895	-0.897476	-0.708653	-0.608613	-0.251947	-0.396207	0.100284	-0.820136	-0.0313484	-0.0516676	0.61888	-0.26451	0.377068	0.0332538	0.0957425	0.894781	-0.00389295	0.300312	0.179893	0.467726	-0.288559	0.249219	-0.432792	-0.724844	0.43536	0.317277	-0.311315	0.187429	0.077922	-0.78101	0.335018	-0.138844	1.04142	0.321188	-1.55028	0.0945268	-0.541029	0.349577
TCGA-A8-A06P	BRCA	set64	TCGA Breast A13B	TCGA-A8-A06P-01A-21-A13B-20	13FE2908-61C8-49F8-B69A-A58ABF5AE1EC	0.281842	0.197336	0.0102761	0.934391	-0.77732	-0.00412392	0.549868	-0.480814	1.46687	0.748681	-0.56607	-0.697708	0.297151	-0.470983	-0.397517	0.244164	0.970023	0.0492307	0.128305	-0.873629	0.187575	0.867934	-0.201941	0.427747	0.172648	0.792344	-0.285146	-0.0423056	-0.229147	1.95399	0.919038	0.292205	-0.249187	0.0740126	-0.646092	-0.473341	-0.165412	-0.507639	1.0127	1.99552	-1.2674	0.324699	-0.649649	0.963296
TCGA-A8-A06R	BRCA	set35	Breast Cancer	TCGA-A8-A06R-01A-21-A13A-20	1F149CAF-4521-4381-B2B0-17C157827AC4	-0.106677	-0.13815	-0.0258671	0.726528	-0.35727	-0.244881	0.0124207	0.644554	0.732904	-0.0622575	-0.584045	-0.784242	1.35494	0.145003	-0.497879	-0.367071	-0.362246	-0.543016	-0.572826	-0.681458	-0.324539	-0.361081	0.289896	-0.367894	-0.288821	-0.815751	-0.0052749	-0.167918	0.0724978	-0.00537107	-0.521391	-0.018521	-0.0798312	-0.151663	-0.393928	0.0965328	-0.0803658	-0.106112	-0.530287	0.295597	0.262987	0.0443141	-0.629226	-0.217318
TCGA-A8-A06U	BRCA	set35	Breast Cancer	TCGA-A8-A06U-01A-21-A13A-20	4A659DB4-7F59-421A-B0C7-C8244DF62C91	-0.0805682	-0.22724	-0.215299	-0.00492186	-0.343021	1.3525	1.2897	0.354121	0.355605	0.0465812	-0.422337	0.274103	0.933043	-0.113534	-0.487015	-0.264691	-0.0270325	-0.15401	0.023444	-0.0858035	-0.314345	1.58878	0.466409	-0.235203	-0.0339585	-0.0524227	-0.0980936	-0.224731	0.543331	-0.772323	0.198281	-0.140209	-0.345911	-0.00744543	-0.293117	-0.236378	0.0731489	0.232033	0.61243	0.12486	-0.388358	0.319667	-0.318022	-0.27747
TCGA-A8-A06X	BRCA	set35	Breast Cancer	TCGA-A8-A06X-01A-11-A13A-20	32C9A20B-FB48-465B-8153-A73526FAC62F	-0.0267007	-0.661999	-0.0922429	0.414215	-0.067342	0.337682	0.296493	0.567253	-0.424195	0.0378222	-0.403671	-0.454655	0.128081	-0.031191	-0.284715	-0.291604	-0.261877	-0.333564	0.0468166	-0.816894	0.0244198	-0.0780168	0.28613	-0.260374	0.0501335	0.621081	0.360661	0.199466	0.29527	-0.847684	0.190203	0.166214	0.0718284	0.215139	-0.121782	-0.105768	0.240699	0.0410714	0.0800237	0.598823	-0.35347	0.173332	-0.118324	-0.230109
TCGA-A8-A06Y	BRCA	set35	Breast Cancer	TCGA-A8-A06Y-01A-11-A13A-20	44235F78-8851-4B71-802B-595701228477	-0.0788784	-0.462149	-0.339146	0.638944	-0.386432	0.26834	0.205127	0.121755	0.0487762	-0.371665	-0.0397347	0.731618	0.409726	0.0369026	-0.599967	-0.364503	-0.197961	-0.331782	0.0742153	0.283197	-0.185392	0.0389163	0.218687	-0.21648	-0.06865	-0.06648	0.100487	0.00102685	-0.775016	-0.520873	0.095576	0.718944	-0.251209	-0.146178	-0.0988729	-0.140309	0.15841	0.0993433	0.543306	0.567564	-0.879496	0.068937	-0.299556	-0.587274
TCGA-A8-A06Z	BRCA	set64	TCGA Breast A13A	TCGA-A8-A06Z-01A-21-A13A-20	D2737B00-B2C4-4B11-A15E-C0316A58F803	-0.176312	-0.338903	0.00828742	-0.175385	-0.609032	2.45355	1.81819	-0.485443	-0.600225	-0.780927	0.330556	0.394574	1.97775	-1.17352	0.0312627	-0.860139	0.946624	-0.249085	-0.0578671	-0.0621772	-0.35217	0.942638	-0.0768472	-0.439533	-0.0429808	-0.0747633	-0.250274	-0.00383395	-1.12504	-0.817045	-0.141748	-0.271063	-0.126363	-0.236662	0.162576	0.0141106	0.458939	0.150316	1.64482	0.162351	-0.183542	0.0300212	-0.793591	0.919978
TCGA-A8-A075	BRCA	set35	Breast Cancer	TCGA-A8-A075-01A-21-A13A-20	4B2388FB-7864-45C8-B95E-309A6E0EA31A	-0.199873	-0.652908	-0.139921	0.132774	-0.267608	-0.224768	-0.208412	0.504534	0.648508	0.337759	-0.51288	-0.0942339	1.45207	0.334839	-0.214635	-0.460881	-0.472124	-0.422432	-0.000512326	-0.481486	-0.169736	-0.244737	-0.0174076	-0.337644	0.0667664	0.553454	0.106725	0.035005	-0.369416	-0.315043	0.165254	-0.268109	-0.255074	-0.131178	-0.271888	-0.503442	0.151734	0.152507	-0.486108	0.173482	0.120208	-0.0367359	-0.766693	-0.543302
TCGA-A8-A076	BRCA	set35	Breast Cancer	TCGA-A8-A076-01A-11-A13A-20	C61729A0-0FBD-44A9-B5F7-732EA572387B	-0.146378	-0.456474	-0.103491	0.334355	-0.912124	-0.394717	-0.0706066	0.44392	0.275441	-0.180873	-0.312407	-0.123517	1.14829	-0.337866	0.00311256	-0.226406	-0.102674	-0.387685	0.177322	-0.505314	0.0482854	-0.587076	-0.00582516	0.111764	0.0827757	0.592253	-0.119766	0.124055	-0.853663	0.30379	0.275326	-0.0766133	-0.251004	-0.0271218	-0.067454	-1.08051	0.212621	0.0794634	-0.998979	0.468771	-1.69831	0.152683	-0.838409	-0.458705
TCGA-A8-A079	BRCA	set35	Breast Cancer	TCGA-A8-A079-01A-11-A13A-20	6A2DCFB0-9562-4220-B7FF-8B1A46A99577	0.00769354	-0.240073	-0.209912	0.298663	-0.87626	-0.169185	-0.114265	-0.189479	-0.951485	-0.461898	-0.374926	-0.467174	1.06793	-0.569109	0.0895164	-0.146171	0.609771	-0.314234	0.232358	-0.669928	0.235357	0.321957	0.212272	0.340901	0.177998	0.97309	-0.0453636	0.182123	-0.603355	-0.306042	0.37784	0.417502	0.226501	0.280054	0.11955	0.366938	0.41523	-0.0335191	0.343135	0.0326362	0.502797	0.508764	-1.06371	-0.0145509
TCGA-A8-A07E	BRCA	set64	TCGA Breast A13B	TCGA-A8-A07E-01A-21-A13B-20	456F5A8A-7009-4B40-A3D2-387A71B08CA3	0.538757	-0.662723	-0.121687	0.247043	-1.41531	0.0047287	0.164482	-0.866386	0.960525	0.452535	-0.624128	-0.882125	0.893551	-1.79549	0.77204	-0.184224	0.776737	0.949164	0.604935	-1.84786	0.524161	0.0916104	0.273614	1.10982	0.390857	1.24554	-0.132849	0.303812	-0.182164	1.49316	0.927453	0.0682741	0.158288	0.561822	-0.267936	-0.730648	0.511738	-0.317119	-0.785604	2.58738	-1.00664	0.684239	-0.482244	0.226387
TCGA-A8-A07F	BRCA	set64	TCGA Breast A13B	TCGA-A8-A07F-01A-21-A13B-20	779628E1-662D-46CC-BB67-A0EE0C8703CC	0.0298434	-0.451567	-0.220763	0.177995	-0.23231	0.196135	0.576012	-0.198234	0.405015	-0.010711	-0.192222	0.253408	1.55532	0.385317	-0.457249	-0.0459637	0.477817	-0.202991	0.0681998	-1.12592	0.0410075	0.0532237	-0.0972692	0.249986	-0.132015	0.244218	-0.0951059	-0.217167	-0.516528	1.71241	0.304135	0.0647906	-0.349823	-0.0811001	-0.3067	-0.15245	0.116858	0.2583	-0.650649	2.04117	-0.77688	0.0292787	-0.599859	0.0471498
TCGA-A8-A07I	BRCA	set35	Breast Cancer	TCGA-A8-A07I-01A-21-A13B-20	8328C5FB-9396-4516-9BEA-58474DBF8479	-0.172734	-0.642918	-0.333138	0.0498405	-0.294519	1.44773	1.46375	0.160705	0.117761	-0.454919	-0.503787	-0.436329	1.35659	-0.164255	-0.487647	-0.291604	0.609122	-0.417221	0.0144327	0.0159472	-0.252395	-0.0736966	-0.0349708	-0.391451	-0.216962	-0.060694	-0.0135198	-0.131392	-0.421116	-0.497677	0.0793158	-0.0727527	-0.0995796	-0.289706	-0.314451	-0.807554	-0.0259746	0.126885	-0.598424	0.334652	-0.160008	0.0489278	-0.833037	-0.361553
TCGA-A8-A07O	BRCA	set64	TCGA Breast A13B	TCGA-A8-A07O-01A-21-A13B-20	36D7915D-EC85-4D80-A2E1-973F8226241E	0.128829	1.14784	0.015243	1.08744	-0.479279	-0.189974	0.663133	-1.04638	-0.81226	-0.493878	-0.796602	-0.96737	-0.625886	-0.664172	-0.525478	-0.12424	0.090474	-0.46995	-0.0586931	-1.01834	-0.248044	1.23095	0.0641929	0.256768	0.143143	0.431305	-0.307251	0.613905	0.74813	-1.49176	0.192734	0.202956	0.49005	0.793975	0.159967	0.0757781	0.480428	0.774965	1.79696	0.485095	1.6178	-0.0620475	1.19834	0.332158
TCGA-A8-A07P	BRCA	set35	Breast Cancer	TCGA-A8-A07P-01A-21-A13B-20	7720517C-AA7E-4723-B6E1-7D3B4512F2ED	-0.0755621	-1.27217	-0.50766	-0.36074	-0.297259	-0.15191	-0.0397778	-0.366011	-0.365518	-0.731848	-0.130688	-0.111989	1.41917	-0.917065	-0.0601676	0.215663	2.3525	-0.107117	-0.218811	-0.644069	0.081784	1.37261	-0.16263	1.01905	-0.366183	-0.588982	0.0972813	-0.00593153	0.068692	-0.0574348	-0.105468	-0.190429	-0.34138	-0.0232439	-0.458376	0.129095	-0.449527	0.0327147	0.287065	0.873675	-0.21036	0.316898	-0.405478	0.528558
TCGA-A8-A07R	BRCA	set35	Breast Cancer	TCGA-A8-A07R-01A-12-A13B-20	D872B4EE-C6E4-496A-B2BA-A2C7E1C5DD7D	0.071628	-0.00790637	0.0816206	0.852219	-0.234401	-0.176722	-0.338975	-0.021277	-0.417867	-0.0491272	-0.703272	-1.52641	-0.442427	0.0045086	-0.130655	0.0160231	-0.726703	-0.288297	-0.00381741	-0.0745273	0.399385	-0.456848	0.345914	0.827268	0.0600986	1.22458	0.0849512	0.08239	-0.36408	-0.958341	0.0998546	0.105688	0.219087	0.223215	0.0712098	0.127459	0.313073	0.17347	0.0960535	0.242875	0.662559	-0.140789	0.901667	-0.431363
TCGA-A8-A07S	BRCA	set35	Breast Cancer	TCGA-A8-A07S-01A-22-A13B-20	8BFBDA59-E476-4AC5-A168-4C9B6EB70751	0.0381213	-0.726808	0.00984249	0.271949	0.510965	0.142868	-0.0352053	0.816016	-0.476754	-0.573603	-0.122726	0.089819	1.26869	0.210774	-0.33264	0.183491	1.10272	-0.347677	-0.156042	-0.0274653	-0.173098	0.227426	0.273359	-0.383886	-0.147954	-0.0120325	0.170287	-0.0948227	-0.0647091	-0.863771	-0.118061	-0.0225631	-0.364241	-0.13808	-0.191599	0.0469179	-0.113833	0.321978	0.143695	0.389045	-0.846219	-0.103053	-0.719253	0.077164
TCGA-A8-A07W	BRCA	set35	Breast Cancer	TCGA-A8-A07W-01A-21-A13A-20	39DFCC8A-C961-4A03-9306-00199411A4F2	-0.264906	0.884371	0.0707035	0.472256	-0.557705	0.986945	0.681139	-0.261766	-0.963422	-0.965891	-0.0849323	0.604617	1.11895	-0.439111	-0.640153	0.0431959	0.103585	-0.203417	0.00762376	1.69103	-0.252765	-0.039344	-0.00761704	-0.456924	-0.0384557	-0.0265428	0.145182	-0.157744	-0.883555	-0.633728	0.12529	-0.526732	-0.0348302	-0.0183532	-0.191599	-0.562782	0.0429721	0.0495093	-0.016414	-0.162888	0.512233	0.539929	-0.86951	-0.253447
TCGA-A8-A07Z	BRCA	set35	Breast Cancer	TCGA-A8-A07Z-01A-21-A13A-20	37B3DFD6-3FA6-460A-981E-D10D405FB40A	-0.375374	-0.840911	-0.415261	-0.147237	0.000142673	2.53111	2.43361	0.273855	-0.35277	-0.220827	0.198885	0.020814	3.30299	-0.00574482	-0.70719	-0.0338354	1.31816	-0.244047	-0.117858	0.460463	-0.312035	0.0529562	0.152396	-0.375126	-0.114363	-0.608537	-0.094809	-0.121145	-0.673961	-0.839609	0.0420136	-0.0983018	-0.252252	-0.168646	-0.172901	-0.196158	0.00399017	0.204617	0.861141	1.35599	-0.043393	-0.111169	-0.769375	0.082337
TCGA-A8-A081	BRCA	set64	TCGA Breast A13A	TCGA-A8-A081-01A-21-A13A-20	EC484EE4-6162-4164-B5E4-BFBDAFA3D9C0	-0.00968646	0.691035	0.416964	1.18112	-0.405563	1.51405	1.10895	0.194448	0.077478	-0.21164	0.015719	0.519336	1.02215	0.358414	-0.115212	-0.554159	0.0340833	-0.223796	0.0640703	-0.207941	-0.289819	0.29608	0.0197817	-0.403358	-0.0951532	-0.759206	-0.0984075	-0.185964	0.667759	-0.647206	0.580239	0.0586082	-0.239172	-0.165194	0.043679	0.265747	0.461686	0.228351	0.604389	0.414427	-0.224073	0.0426659	-0.405036	-0.215349
TCGA-A8-A082	BRCA	set64	TCGA Breast A13A	TCGA-A8-A082-01A-21-A13A-20	CA2FCFB5-6B45-43D9-92D6-AD913F550454	-0.0933644	0.902238	0.30945	1.18812	0.537074	-0.550724	-0.834719	0.0257304	-0.855282	-0.778711	-0.0392667	-0.0221354	0.535816	0.255619	-0.0441854	-0.429133	0.738963	-0.427277	-0.247238	-0.08611	-0.391866	-0.291362	-0.109903	-0.56046	-0.136199	-0.508636	-0.0414615	-0.0642722	-1.17323	-0.141719	0.0595903	-0.106592	-0.263496	-0.175453	-0.184842	-0.393613	-0.209615	0.158015	1.89459	-0.0390041	-0.016664	0.921575	-0.651581	0.0632681
TCGA-A8-A083	BRCA	set35	Breast Cancer	TCGA-A8-A083-01A-11-A13A-20	4AA36538-869F-49F2-8BE1-EA98D2EF371E	-0.22822	-0.722165	-0.106539	-0.106243	-0.120544	0.42661	0.275912	-0.0552466	1.39469	1.02214	0.158688	0.465252	1.50091	0.126032	-0.619771	-0.5962	1.26555	-0.394897	0.0869057	1.28677	-0.410485	1.23815	0.207166	-0.447641	-0.151047	-0.0607256	0.00893689	-0.0723878	-1.39783	-0.205608	0.0425482	-0.656477	-0.360707	-0.246226	-0.0324225	-0.188821	0.058294	0.0676747	1.78942	0.0406618	-1.90884	-0.0612908	-0.96845	0.683428
TCGA-A8-A084	BRCA	set35	Breast Cancer	TCGA-A8-A084-01A-11-A13A-20	3160981A-3C2F-4B77-ABE4-F207C0D47C86	0.0364217	-0.211366	-0.193774	0.113335	-0.582334	-0.750054	-1.08353	0.664882	0.091809	-0.250157	-0.245036	-0.0601284	0.747629	-0.591696	0.0263236	-0.267165	-0.560435	-0.526703	0.196431	-0.563558	0.119974	-0.38557	0.0722566	-0.0694627	0.151281	0.624059	-0.147482	0.162783	-0.588929	-0.162618	0.253139	0.211657	-0.122522	0.092028	0.000583435	-0.761457	0.322209	0.0588055	-0.42721	0.407734	-0.011844	0.282329	-0.86879	-0.152648
TCGA-A8-A085	BRCA	set35	Breast Cancer	TCGA-A8-A085-01A-21-A13B-20	90BE5F9B-2E95-4415-A41A-B7153AE2165F	-0.112653	-0.187472	-0.327614	0.226861	-0.218546	1.01561	1.25421	0.115352	-0.46366	-0.669169	-0.262567	-0.455138	1.66636	-0.348483	-0.384491	-0.441042	1.54379	-0.523038	-0.0196829	0.185664	-0.225612	1.3297	0.486797	-0.244905	-0.104721	0.387132	0.142223	-0.0893807	-0.878424	0.425958	0.320796	-0.246913	-0.199001	-0.104444	-0.411354	-0.355164	-0.108244	-0.295385	0.295268	0.880422	-0.567179	0.204517	-0.562825	0.152479
TCGA-A8-A086	BRCA	set64	TCGA Breast A13B	TCGA-A8-A086-01A-21-A13B-20	BE8A2450-9E27-42BB-B7E4-98614CDCA2A7	-0.191414	0.393484	-0.120406	0.71081	-0.532666	0.846015	0.734108	-0.192318	-0.875493	-0.824049	-0.268097	-0.345407	1.26752	-0.15095	-0.179605	-0.409722	1.13285	-0.348556	-0.0722446	-0.452032	-0.351349	0.99503	-0.0110112	-0.107653	-0.146588	0.347735	-0.245999	-0.191806	-0.910496	-0.56619	-0.192352	0.06494	-0.201487	-0.13222	-0.113019	-0.310955	-0.114742	-0.0436486	-0.11529	0.0928044	-0.560456	0.275457	-0.750037	-0.177434
TCGA-A8-A08A	BRCA	set35	Breast Cancer	TCGA-A8-A08A-01A-21-A13A-20	BCE4BAA8-1BFB-4482-9F24-726D55ADDE40	-0.162676	-0.341426	-0.184345	0.215208	0.472176	1.27264	0.997177	0.410019	1.1812	0.989275	0.413713	0.421317	2.77504	0.346916	-0.480571	-0.208058	0.763651	-0.370976	0.14952	0.361112	-0.339932	-0.5468	0.375759	-0.155097	-0.0200598	-0.047826	0.135848	0.0853052	-1.22374	-0.391976	0.109401	0.0251818	-0.24123	-0.113453	-0.191599	-0.28084	0.0581459	0.0631391	0.906859	0.0462179	-1.36934	-0.0909058	-0.764759	0.199274
TCGA-A8-A08G	BRCA	set35	Breast Cancer	TCGA-A8-A08G-01A-21-A13B-20	F2565A4B-E87F-49A2-AA38-83109B268A2B	0.049839	0.477313	-0.020698	0.565866	-0.181441	0.573435	0.548836	0.0690088	-0.46118	-0.605144	-0.582525	-0.0616016	0.890497	0.135341	-0.386309	0.0638291	0.558109	-0.355866	-0.0143942	-0.860952	-0.0705189	0.654517	0.181254	0.334908	-0.116428	-0.138283	0.0868914	-0.153446	-0.155648	0.0412828	0.0605318	-0.0835492	-0.157432	-0.214656	-0.191599	-0.28784	-0.0704238	-0.0149495	-0.543625	0.476523	-0.16213	0.268876	-0.615443	0.025366
TCGA-A8-A08H	BRCA	set35	Breast Cancer	TCGA-A8-A08H-01A-11-A13B-20	C631FDEA-D8A6-49A6-A18E-732C8396A807	-0.0187174	-0.237264	-0.290865	0.54229	-0.614638	0.587783	0.810522	-0.388238	-0.111211	-0.736114	-0.737765	-0.499332	1.06962	-0.119422	-0.0963102	-0.148479	0.616341	-0.162576	-0.241564	-1.13359	0.271106	0.384124	-0.0550576	0.187223	-0.160499	0.0798364	-0.0158391	0.0410777	-0.375	0.908301	0.00432906	-0.0787772	-0.542902	0.145472	-0.478276	-0.415006	-0.118607	-0.63942	-0.793126	1.87793	-1.61154	0.131298	-0.735813	-0.0928695
TCGA-A8-A08J	BRCA	set35	Breast Cancer	TCGA-A8-A08J-01A-21-A13A-20	125BE4F9-C19D-4736-861B-ED0A99B03D77	-0.232649	-0.549931	-0.19153	0.169917	-0.162762	1.05788	1.05409	0.143421	-0.370665	-0.431636	-0.523122	-0.31791	1.24831	-0.589759	-0.381809	-0.48406	-0.696521	-0.333211	0.0118898	0.0367031	-0.0776101	-0.264879	0.137665	-0.307437	-0.0167576	-0.163503	-0.036179	0.071355	-0.477276	-1.21938	0.26437	-0.266294	-0.0181622	0.0687377	-0.154968	-0.775078	0.141394	0.0969958	0.512797	-0.223023	-0.198614	0.165017	-0.778772	-0.483803
TCGA-A8-A08L	BRCA	set35	Breast Cancer	TCGA-A8-A08L-01A-21-A13A-20	C7DD8488-1639-41EA-BFAC-850E2C4BF143	-0.301958	-0.292102	0.120345	0.613141	-0.540994	0.506514	0.327166	0.51508	1.39677	1.02288	-0.494462	-0.0417512	-0.16063	0.420673	-0.389275	-0.148332	0.250469	-0.51307	-0.0999223	-0.71547	-0.266117	-0.25045	0.159148	-0.322994	-0.00176916	-0.349561	0.159968	-0.0340341	-0.159719	-0.813116	0.102807	-0.239555	-0.161585	-0.112891	-0.168886	-0.575904	0.135886	-0.056223	-0.615073	-0.0335961	-0.043393	-0.169333	0.496598	-0.544843
TCGA-A8-A08O	BRCA	set35	Breast Cancer	TCGA-A8-A08O-01A-11-A13A-20	BB7CABFA-C2E5-40E3-993E-0EADE19E1E3D	-0.0680424	-0.560443	-0.269682	0.186457	-0.361136	-0.287044	0.187493	-0.470281	0.492851	0.143821	-0.0300617	-0.222254	1.04388	-0.332785	-0.476555	-0.221825	1.47256	-0.362971	0.0777606	-0.187915	-0.191141	0.404789	0.0551124	1.14549	-0.0337602	0.40359	-0.112419	0.0401671	-0.996489	1.4793	0.239223	0.240176	0.0382134	-0.0279576	-0.221256	-1.40713	0.0798613	-0.155212	-0.0504852	1.87106	-0.326933	0.231984	-0.730653	-0.119144
TCGA-A8-A08P	BRCA	set35	Breast Cancer	TCGA-A8-A08P-01A-21-A13A-20	010B8D0C-9E26-464A-9820-87356E82DEBC	-0.0343855	-0.489438	-0.143176	0.221304	-0.791165	0.164272	0.949093	-0.270647	-0.404285	-0.741922	-0.326638	-0.250609	0.0274682	-0.69511	-0.386407	-0.0493313	-0.324364	-0.327406	-0.001566	-1.16704	-0.166533	0.379094	0.109034	-0.190049	-0.0120535	-0.367578	-0.23571	0.0658069	0.112793	-0.854551	0.306345	-0.0588164	-0.0781004	0.266201	-0.114623	-0.463468	0.176388	-0.087117	-0.347439	0.541468	0.168038	0.131983	-0.564086	-0.370389
TCGA-A8-A08T	BRCA	set35	Breast Cancer	TCGA-A8-A08T-01A-11-A13A-20	E61A359B-51E3-4184-87E9-8E1E67B11BEF	-0.0708939	0.0300989	-0.495227	0.0995882	0.0138362	-0.225951	-0.156734	0.330845	-0.307	-0.778004	-0.251213	-0.110432	0.845704	-0.118759	-0.376714	-0.450954	0.821876	-0.462999	-0.091508	0.164827	-0.201929	0.596278	-0.168113	-0.018087	-0.292163	0.558433	0.0232065	-0.119985	-0.833617	-0.060206	-0.256958	-0.0366015	-0.518944	-0.144218	-0.405754	-0.665288	-0.32969	0.107463	0.590417	0.554348	-1.51402	0.00391339	-0.807911	-0.206462
TCGA-A8-A08X	BRCA	set64	TCGA Breast A13B	TCGA-A8-A08X-01A-11-A13B-20	F4EF53E5-D9CE-4F02-B012-49BCF0247342	-0.0173908	-0.439522	0.052006	0.519718	-0.758926	-0.376553	-0.169095	-0.278094	0.44313	0.283177	-0.575175	-0.626564	1.16187	0.576231	-0.0899051	0.149887	-0.127697	-0.397891	-0.112118	-0.519276	0.395813	0.127904	0.410373	0.126591	0.0629841	0.821273	-0.000290962	0.256149	0.0294619	-0.164483	0.315881	-0.339956	0.365252	0.147552	-0.0875	0.0246973	0.470046	-0.270691	0.312356	1.80811	-0.0449944	0.0111222	-0.405922	-0.146422
TCGA-A8-A08Z	BRCA	set64	TCGA Breast A13B	TCGA-A8-A08Z-01A-11-A13B-20	46BC9EBD-AC68-4094-AA41-F17E08CC47C7	-0.132535	-0.31341	-0.406651	0.269234	-0.177217	-0.0889767	-0.032834	0.288118	0.428289	0.104766	-0.318918	-0.321774	0.862167	0.0236773	-0.685564	-0.246239	0.3335	-0.749757	0.0282372	-1.14849	-0.395686	0.284276	0.420683	0.140846	-0.312786	0.420032	-0.216468	-0.0993708	-1.17544	-0.00477209	-0.140597	-0.149975	-0.0556226	-0.248275	-0.316213	-0.646285	-0.214717	-0.0857923	-0.574091	0.521528	-0.682792	0.0776093	-0.982106	0.0568834
TCGA-A8-A091	BRCA	set64	TCGA Breast A13B	TCGA-A8-A091-01A-21-A13B-20	DB716C58-676E-4BB9-AC7A-BDACEDF91E88	0.0268815	0.299005	0.135083	1.40311	0.426913	-0.0745607	0.161323	0.328322	0.941618	0.459911	-0.179311	0.0614922	1.53336	-0.0209331	-0.416497	-0.122628	1.48731	-0.398093	0.072162	0.130029	0.0650044	0.811854	0.224116	-0.128623	0.0177078	0.562688	0.0552148	0.00922157	-0.787288	-0.332457	-0.0439928	0.127642	-0.175691	0.0911929	-0.201448	-0.155171	0.0673106	0.0760283	1.49547	1.53616	-0.663342	0.410238	-0.884992	0.201529
TCGA-A8-A094	BRCA	set35	Breast Cancer	TCGA-A8-A094-01A-21-A13B-20	3821B63E-9451-4C13-96FF-03068C631EFB	-0.197477	0.159559	0.112941	0.894579	-0.257847	1.64365	1.53303	0.30997	2.03664	1.71832	0.0155518	0.307514	0.43924	0.994841	-0.533274	-0.241532	0.0837717	-0.0400837	-0.00958987	-0.295951	0.00787496	-0.223154	-0.0289918	-0.266339	0.0121867	-0.424353	0.27022	-0.046778	1.09898	-1.13946	0.23506	-0.0704741	-0.0185062	0.0597162	-0.156945	0.377205	0.441736	-0.0474644	0.725715	0.159792	0.574078	-0.147861	-0.15142	-0.0678148
TCGA-A8-A095	BRCA	set35	Breast Cancer	TCGA-A8-A095-01A-21-A13B-20	349E0D4F-8632-461C-8879-A8B02493CCF8	0.224707	-0.742356	-0.115893	0.0326224	-0.859067	-0.945882	-0.772427	-0.550477	0.315587	-0.0124884	-0.59087	-0.738524	0.883258	-0.449025	0.999088	0.0985179	0.319884	-0.139863	0.575333	-1.373	0.739968	0.48761	0.239248	1.30633	0.462598	1.13902	-0.598003	0.509336	-0.0489959	0.552318	0.504476	0.678107	-0.00210742	0.532518	0.570071	-0.790725	0.403226	0.0291307	-0.29774	2.8969	-1.12313	0.66449	-0.57482	-0.181494
TCGA-A8-A099	BRCA	set64	TCGA Breast A13B	TCGA-A8-A099-01A-21-A13B-20	6A209B35-1557-42A4-B560-A59160D53B3C	0.0263516	-0.013999	-0.14018	-0.196346	0.303407	0.88448	0.722348	-0.537204	0.54184	0.133817	0.00395585	0.447849	2.11144	-0.996601	-0.077479	-0.507904	0.994775	-0.315433	1.1688e-05	0.392104	-0.299036	0.55656	-0.0539981	-0.374474	-0.255821	-0.361106	-0.0302262	-0.238295	-1.17318	-1.31151	-0.125667	0.162081	-0.467214	-0.179444	-0.231911	-0.254532	-0.182874	0.478772	0.661074	-0.167029	-1.30977	-0.315345	-0.866699	0.19759
TCGA-A8-A09A	BRCA	set64	TCGA Breast A13B	TCGA-A8-A09A-01A-21-A13B-20	91E592B0-FE1C-40F5-A94C-DF8CCD4E6D4D	-0.0427243	0.382762	-0.0211789	0.716188	-0.500532	0.598879	0.766499	-0.0160311	0.0219806	-0.288684	-0.253683	-0.361154	0.252834	0.21466	-0.266343	-0.366175	-0.127082	-0.213054	0.00422061	-0.569667	-0.322468	0.309424	-0.0833881	-0.157035	-0.0189951	-0.15247	0.207012	0.125057	-0.567148	-1.16717	-0.137963	0.158974	-0.210114	-0.139684	-0.249564	-0.505942	-0.104862	0.33145	-0.50897	0.224416	-1.64858	0.0724759	-0.627091	-0.58835
TCGA-A8-A09B	BRCA	set35	Breast Cancer	TCGA-A8-A09B-01A-21-A13B-20	1130A6AF-6613-4594-9983-C528C84E0D82	-0.000850955	-0.729356	-0.547874	0.135569	0.0465189	-0.592794	-0.373726	0.0924089	1.01016	1.12714	-0.324091	-0.455904	0.857775	-0.227081	-0.457311	-0.410211	0.527005	-0.555509	0.00659947	-0.620133	-0.356481	-0.311158	0.456938	0.603667	-0.191711	0.537543	-0.0411175	-0.182099	-0.347922	1.01025	-0.100397	0.148143	0.12476	-0.0853496	-0.698456	-0.563845	-0.306456	-0.234817	-0.435563	1.47711	-0.632021	0.0324742	-0.80403	-0.0963406
TCGA-A8-A09C	BRCA	set35	Breast Cancer	TCGA-A8-A09C-01A-21-A13A-20	037266B1-C665-42EF-98CF-01323A6E2F80	-0.106025	-0.0695676	-0.118896	0.347583	-0.216834	0.999279	1.2074	0.404621	0.893468	0.740375	-0.66638	-0.781071	2.65566	0.339091	-0.590475	-0.643115	0.0497381	-0.143596	0.0930107	0.681025	-0.0682516	0.834385	0.106245	0.157835	-0.132331	0.838406	0.183708	-0.0188176	-1.04511	-0.103057	0.0380393	-0.224184	-0.199679	-0.0820965	-0.403887	0.157796	-0.0180193	-0.057094	0.0490489	0.116915	-0.74603	0.0662997	-0.692445	-0.51445
TCGA-A8-A09E	BRCA	set35	Breast Cancer	TCGA-A8-A09E-01A-21-A13A-20	C1E7A2D0-D0B0-4411-8BF9-E301E8052DCD	-0.026881	-0.488432	-0.405839	0.283995	-0.0268487	0.719699	1.58944	0.110729	1.98933	1.67954	-1.26015	-1.52858	1.67669	-0.492765	-0.371282	-0.398433	-0.112269	-0.535658	0.19819	-0.426198	-0.153939	0.608404	-0.0487462	-0.169223	-0.0538037	-0.126953	-0.0427337	-0.037341	-0.823265	-0.192803	0.196141	0.43805	-0.243274	-0.101976	-0.163185	-0.0048743	0.0725781	-0.0598711	1.59927	1.33231	-0.20352	0.132985	-0.513304	-0.347904
TCGA-A8-A09G	BRCA	set35	Breast Cancer	TCGA-A8-A09G-01A-11-A13A-20	8967D976-22AD-406C-B994-07E9CCA8747D	-0.0631385	0.0626012	0.154684	0.724044	-0.298122	1.52263	1.58446	0.480735	1.02724	0.766608	0.179597	-0.362903	2.11038	0.272505	-0.227164	-0.0945592	-0.385523	-0.181833	0.204382	-1.3923	0.277777	0.20225	0.150545	-0.109417	0.118849	0.537543	0.0214593	0.116457	-0.0865381	-0.521237	0.266684	-0.151666	0.131038	0.198255	-0.0439937	-0.376388	0.249064	0.0354515	-0.203383	0.529871	-0.0513918	0.174315	-0.497826	0.0920863
TCGA-A8-A09I	BRCA	set35	Breast Cancer	TCGA-A8-A09I-01A-11-A13A-20	9B0210C7-B68B-4F7E-A2C6-A6E37C20ACF5	-0.25666	0.266046	0.0370996	-0.159412	0.192636	0.280773	0.153992	0.732534	-1.08023	-1.10114	-0.00380288	0.51639	1.76623	-0.320051	-0.367303	-0.363742	0.0553183	-0.313086	0.0419409	-0.518751	-0.130591	-0.00864232	0.0745172	-0.471998	0.00845406	0.24794	0.2321	-0.122847	-0.610158	-1.06228	0.163293	0.36229	-0.0417121	-0.0516528	-0.248695	-0.129616	0.0849875	0.251115	0.565615	0.128569	0.954113	0.128857	-0.445765	-0.441523
TCGA-A8-A09K	BRCA	set35	Breast Cancer	TCGA-A8-A09K-01A-21-A13A-20	DF2C4613-583D-4C3D-82C4-1BEF7F36F3C9	0.0259535	-0.277627	0.0480792	0.504029	-0.160448	-0.287343	-0.0110034	-0.0956707	-0.181894	-0.119575	-0.347032	-0.671524	0.670183	-0.0926109	0.0597071	-0.187335	0.85158	-0.0865236	0.560541	-0.573246	0.24768	0.730157	0.172866	0.736945	0.216713	1.75604	0.100613	0.356429	0.209495	1.11642	0.456032	0.403772	-0.0615735	0.368444	0.127739	-0.528523	0.357005	0.15684	0.382902	1.74745	-1.27849	0.42628	-0.526673	0.140178
TCGA-A8-A09M	BRCA	set35	Breast Cancer	TCGA-A8-A09M-01A-21-A13B-20	31E7AA9C-19D0-464A-8CDE-6686CFEE813D	-0.201408	0.0236296	-0.0424743	0.10347	-0.251101	1.63322	1.42957	-0.0427003	-1.17209	-0.818235	-0.459789	-0.0474239	1.4169	0.0254032	-0.474045	-0.136067	0.974599	-0.0751465	0.198378	-0.710622	-0.012142	0.452311	0.0354368	-0.477403	-0.0110215	0.483157	0.370411	-0.0724369	0.0173159	-1.35818	0.208997	0.132711	-0.0417493	-0.00198894	-0.160043	0.274992	0.140946	0.206364	0.769627	-0.201204	0.46809	0.157324	-0.173441	-0.424169
TCGA-A8-A09R	BRCA	set35	Breast Cancer	TCGA-A8-A09R-01A-21-A13B-20	0152C92D-0555-4BEF-A3B0-41A617910B86	-0.109507	0.372636	0.00363145	0.723033	0.191181	1.65209	1.54602	-0.0984784	0.246345	-0.357175	-0.225967	0.232759	1.04388	-0.0015561	-0.489516	-0.290237	0.217434	-0.412414	0.0790311	-0.621091	-0.400048	-1.03817	0.244872	-0.5872	-0.0831986	-0.527396	0.110565	-0.0488351	-0.91852	-0.990484	0.0811927	-0.160034	-0.312709	-0.220183	-0.350128	-0.646805	0.0399164	0.246401	-0.172889	-0.0865442	-0.063712	0.100998	-0.724989	-0.337379
TCGA-A8-A09W	BRCA	set35	Breast Cancer	TCGA-A8-A09W-01A-21-A13A-20	EE022549-05EA-42AB-9073-4D22C27384E7	-0.198442	-0.350265	-0.218084	0.355007	-1.136	1.66719	1.85689	0.0848427	-0.36146	-0.654215	-0.237077	0.0187857	2.15624	0.676009	-0.489094	-0.00125399	-0.534745	-0.548609	-0.333405	-1.82002	-0.28024	0.212586	-0.340068	-0.409466	-0.290046	-0.469137	0.127988	-0.28424	-0.64	-0.0122775	-0.430793	-0.259298	-0.0930228	-0.163441	-0.420011	-0.310488	-0.454227	0.0273811	0.295773	0.122368	0.420914	-0.220266	-0.382272	-0.546264
TCGA-A8-A09X	BRCA	set35	Breast Cancer	TCGA-A8-A09X-01A-21-A13A-20	AED0D653-47AF-487B-BC08-6895ED0E3114	-0.128693	0.788017	0.430198	1.46565	-0.734089	1.64497	1.77689	0.439795	1.60829	1.1984	-0.343088	-0.45406	2.73015	0.167764	-0.458573	-0.395324	-0.376222	-0.401582	0.0949168	-1.59142	-0.193716	-0.37173	0.115127	-0.0603614	0.0205499	0.11066	0.188931	-0.0973046	-0.426404	-0.83381	0.226537	-0.222826	-0.0634242	-0.106133	-0.0906638	-0.0903434	0.153066	0.0521585	0.29649	0.0156574	0.27562	-0.0829205	-0.368037	0.123447
TCGA-A8-A09Z	BRCA	set35	Breast Cancer	TCGA-A8-A09Z-01A-21-A13A-20	E3BF910F-A95B-473E-A618-C6CD53A49108	0.088094	-0.185653	0.140378	0.306582	-0.491201	0.606408	0.493422	0.697559	0.470074	0.100191	-0.0551185	0.734125	0.543325	1.03673	-0.353105	-0.274413	0.78527	-0.0994341	0.143844	-2.18163	-0.0947378	0.294319	0.379989	-0.265561	0.112512	-0.0730046	0.294467	0.0856042	0.829452	-1.29551	0.309849	0.38293	-0.0153178	0.0961511	-0.0417845	0.203314	0.272773	0.437161	0.694163	-0.0533195	-0.358276	-0.17026	-0.692114	0.693285
TCGA-A8-A0A4	BRCA	set35	Breast Cancer	TCGA-A8-A0A4-01A-21-A13A-20	BFF01FC8-8B79-4D8E-BA63-B1DD272A895A	-0.109539	-0.36488	-0.272894	0.165698	-0.599975	0.0165386	0.147898	0.121691	0.0867805	-0.171715	-0.0456169	-0.418143	1.6696	-1.45848	0.00524	-0.550528	0.526611	-0.297385	0.286504	-1.58585	-0.275049	0.282485	-0.0201293	0.624346	0.0878838	0.0699255	-0.120362	-0.0101398	-0.822358	-0.530226	0.271297	-0.0448086	0.0988397	-0.0746395	-0.118937	-0.50226	0.194189	-0.211624	-0.0316951	0.315104	-0.199143	0.107536	-1.11629	0.343108
TCGA-A8-A0A7	BRCA	set35	Breast Cancer	TCGA-A8-A0A7-01A-21-A13A-20	0B92853D-8235-40E1-A38D-263E25D2F2FA	-0.0233095	-0.202245	-0.0867801	0.213262	-1.20947	-0.0850242	0.273868	0.0719713	0.766936	0.28345	-0.135565	-0.676075	0.410211	1.13143	-0.0550624	-0.0738228	0.120976	0.257656	0.187327	-0.725688	0.0564587	0.029461	-0.0451252	-0.102302	0.0571332	0.127992	0.0450246	0.134229	0.158589	-0.907462	0.252487	-0.143401	-0.0386857	-0.0216818	-0.0295155	-0.547969	0.300113	0.0954389	-0.472281	-0.196815	-0.15607	-0.0217149	-0.523033	0.291034
TCGA-AC-A23C	BRCA	set42	Breast_A17I	TCGA-AC-A23C-01A-21-A17I-20	53968CEE-B8A9-43D6-B9CD-D4B9CD39BAF0	-0.484164	-1.0941	-0.398444	0.110331	-0.202406	0.122469	-0.284497	-0.13916	1.92035	1.7045	-0.599578	-0.0874032	1.67151	0.0475355	0.0228674	-0.109611	1.49986	-0.432163	-0.417254	0.472215	0.12732	0.634107	-0.0574137	0.297503	-0.44755	-0.733015	-0.140084	-0.178617	-0.503464	1.36956	-0.242735	-0.511277	-0.47583	-0.308363	-0.401887	-0.535684	-0.491699	0.014449	-0.816534	1.36053	-1.43483	-0.343174	-1.23408	0.696074
TCGA-AC-A23E	BRCA	set42	Breast_A17I	TCGA-AC-A23E-01A-21-A17I-20	F5CA4EA4-D35A-456E-AABB-0AEC9F48A7BE	0.0291627	-0.109332	-0.178075	0.273743	-0.477752	0.0923861	-0.415726	0.135208	-0.31033	-0.759023	-0.0528888	-0.170073	1.64365	-0.506034	0.45186	-0.0682986	0.596524	-0.156108	0.143793	0.18679	0.310519	0.397449	-0.0301546	0.377912	0.235437	-0.0320981	-0.0174078	-0.138839	-1.00034	0.690087	-0.00288449	0.0938768	-0.341577	-0.0424584	-0.215508	-0.71461	0.130293	-0.18644	-0.609807	0.346333	-1.41562	0.381543	-1.01966	-0.0119988
TCGA-AC-A2B8	BRCA	set64	TCGA Breast A24A	TCGA-AC-A2B8-01A-21-A24A-20	7365EBDA-A4F6-4D52-BED9-220059DC5E5E	0.0265148	0.0922239	-0.268032	0.283831	-0.441457	-0.0656805	-0.0904466	0.238991	0.249282	0.0570136	-0.247075	0.000785721	1.48397	-0.11888	-0.943973	-0.0607596	0.643152	-0.553012	0.115307	-1.05214	0.0925207	0.464083	-0.164182	0.374487	-0.202461	0.995297	-0.177958	-0.196228	-1.04325	2.34754	0.00701287	0.0219396	-0.219827	-0.18688	-0.558133	-0.165481	-0.726962	-0.234506	-0.587056	1.41715	-0.925237	0.101392	-0.772409	0.728312
TCGA-AC-A2BK	BRCA	set64	TCGA Breast A24A	TCGA-AC-A2BK-01A-21-A24A-20	1392FC51-37DE-493D-A7E9-01269E73C9C5	-0.0134578	0.699013	0.0829866	0.22188	-0.47451	-0.345695	-0.636514	-0.610915	-1.0659	-0.768436	-0.46605	-0.300315	-0.671096	0.122014	0.623859	-0.48795	-0.365473	-0.433521	-0.0703811	-1.34508	-0.0940741	-0.358111	0.0859013	1.55009	0.126442	0.0145767	-0.2704	-0.195933	-0.13605	-0.931792	-0.0394157	-0.107974	-0.0979836	0.02123	0.199383	0.0648064	0.41495	0.167113	0.465669	-0.281061	0.702359	-0.170505	0.695508	-0.557825
TCGA-AC-A2BM	BRCA	set64	TCGA Breast A24A	TCGA-AC-A2BM-01A-21-A24A-20	2222F10B-39FD-4AA4-8021-7F320C835F88	-0.0500231	0.439987	-0.439678	0.239532	-0.0621028	1.06264	1.36138	-0.527217	-0.708545	-0.289167	-0.320247	-0.400552	1.279	-0.0321115	-0.863234	0.000308758	1.16845	-0.115615	0.0982198	-0.927443	0.188803	1.41306	0.242005	0.681815	-0.0767436	1.26075	0.00921341	-0.197435	-0.6877	1.78412	0.0824477	0.0524978	0.653975	0.0699599	-0.571738	0.0512027	-0.320529	-0.152285	-0.677618	1.75684	-1.01744	0.314527	-0.813695	0.646077
TCGA-AC-A2FB	BRCA	set64	TCGA Breast A24A	TCGA-AC-A2FB-01A-21-A24A-20	6BDE7EC5-1170-4BDF-AFA6-BFF4642EF9E3	0.356736	-0.875145	-0.143519	-0.0650157	-0.908062	-0.720048	-1.332	-0.615268	0.477653	0.494139	-0.477606	-0.978099	0.851602	-0.189655	-0.267893	-0.287729	0.340925	-0.126291	0.419607	-1.05118	0.843672	-0.0449227	0.182429	1.76393	0.0866975	1.76926	0.065499	0.291454	-0.220786	2.68525	0.591144	0.122356	0.127088	0.685473	-0.219185	-0.833364	0.614847	-0.380981	-0.74047	2.72182	-1.32427	0.385368	-0.736107	-0.269975
TCGA-AC-A2FE	BRCA	set64	TCGA Breast A24A	TCGA-AC-A2FE-01A-21-A24A-20	419206C6-A1D6-4541-B154-10AAE75B04A2	0.127062	-0.0176606	-0.422634	0.392494	-0.0422679	0.759304	-0.00218402	0.146693	0.241707	0.0263883	-0.141226	0.132172	0.891664	0.4395	-0.572414	-0.175576	0.959902	-0.0301864	0.288345	-1.58904	-0.0208992	0.205376	0.493184	0.0678469	-0.25644	1.35774	-0.208336	-0.423161	-0.699917	2.50942	-0.0769955	-0.506087	0.194868	-0.153979	-0.443415	-0.26175	-0.90088	-0.248897	-0.404447	1.71813	-1.1429	0.174049	-0.757175	0.195819
TCGA-AC-A2FF	BRCA	set64	TCGA Breast A24A	TCGA-AC-A2FF-01A-21-A24A-20	588F1CC2-09A3-4FFA-B934-A8B7C4C8524C	0.112626	-0.434874	-0.279748	0.192871	-0.312052	-0.234534	-0.416091	-0.058797	0.458346	0.439951	-0.0901433	-0.425956	1.43792	0.165102	-0.390705	-0.449903	0.627955	-0.358204	0.259004	-1.32617	0.250617	-0.0790949	0.193715	1.11818	0.0374921	1.12	-0.240185	0.173777	-0.576155	1.56205	0.180142	0.0651919	0.0100956	0.431349	-0.135671	-0.364339	0.311953	-0.195231	-0.578843	1.68983	-1.26948	0.100842	-0.704302	0.340365
TCGA-AC-A2FG	BRCA	set64	TCGA Breast A24A	TCGA-AC-A2FG-01A-21-A24A-20	4BE4E39C-7061-4EF0-8347-75622194AF98	0.0963745	-0.057095	-0.43021	0.0310224	-0.122082	0.476009	0.351885	0.167184	-0.615806	-0.474213	0.101963	0.522863	2.12796	-0.525052	-0.560065	-0.55997	0.628587	-0.430104	-0.0249049	-1.56304	0.169527	0.333065	0.1543	0.981297	-0.16374	1.25836	-0.148041	-0.120265	-0.907429	2.44439	0.0524315	-0.0642199	-0.115073	0.111483	-0.643115	-0.253103	-0.139517	-0.0794972	-0.319935	1.97744	-1.43361	0.302626	-0.820626	0.814132
TCGA-AC-A2FM	BRCA	set64	TCGA Breast A24A	TCGA-AC-A2FM-01A-21-A24A-20	26F52E65-DAC7-4CD4-9D02-7D01C2C6F0B7	0.0624721	0.0249378	-0.239609	0.763666	-0.143309	1.19839	1.4571	0.652519	-0.595632	-0.599965	-0.0820412	-0.662544	2.11395	-0.864919	-0.311576	-0.709888	0.964128	-0.401931	0.130927	-0.892183	-0.0912775	0.54496	0.247431	-0.229354	-0.149631	0.690496	-0.223447	-0.257344	-1.04608	1.56869	0.291431	-0.25044	0.0634842	-0.12655	-0.359503	-0.431902	-0.25707	0.0714207	0.324244	0.546877	-0.108923	0.115018	-0.255877	0.0418566
TCGA-AC-A2QI	BRCA	set64	TCGA Breast A24A	TCGA-AC-A2QI-01A-21-A24A-20	3D65DE31-A929-4C60-AF58-5C24B7E3D6A5	0.0465273	-0.580185	-0.149258	-0.178549	0.466559	1.37246	1.22452	0.117573	0.295725	0.142846	0.471587	0.822166	1.99232	-0.742308	0.38524	-0.562835	1.18603	-0.161013	0.316448	-2.06765	-0.0977684	0.893302	0.308024	0.0436081	-0.0446607	-0.280184	-0.172649	-0.0464964	-0.9697	-0.215534	0.0891644	0.652866	-0.157231	0.0828175	0.0714869	0.320315	0.0660028	0.193464	0.571975	0.315334	-0.577554	-0.0134305	-0.503881	0.152848
TCGA-AC-A2QJ	BRCA	set64	TCGA Breast A24A	TCGA-AC-A2QJ-01A-21-A24A-20	5755434D-E797-4963-B728-CAEFC7BD49D5	-0.10001	0.00264041	0.00382997	0.497331	0.0690255	-0.0830923	-0.437809	-0.0236573	1.26262	0.923912	-0.257045	-0.313255	-0.274013	0.748266	-0.447066	-0.430593	-0.733133	-0.393915	-0.0779401	-0.898892	0.143584	-0.586659	0.643631	-0.0441819	-0.183316	0.360309	0.109518	0.229626	-0.660944	1.45346	0.237658	-0.0387926	-0.181913	0.140419	0.117948	-0.465923	0.208867	-0.136935	-1.37343	0.747227	-0.418923	-0.210845	-0.309185	-0.0972439
TCGA-AC-A3HN	BRCA	set64	TCGA Breast A24A	TCGA-AC-A3HN-01A-21-A24A-20	B7044729-14DE-486E-932A-ED425FF476F0	0.10103	-0.464728	-0.171947	0.102068	-1.02472	0.46351	-0.353303	-0.131504	1.20402	0.813586	-0.339131	-0.119092	0.228542	0.308334	-0.589769	-0.125499	0.477863	0.0016589	0.115268	-1.43467	0.718028	-0.311854	-0.0710181	0.973676	0.0305547	1.36462	0.231606	0.174438	-0.160445	2.87727	0.777688	-0.121468	-0.127791	0.502855	-0.255152	-0.786808	0.19415	-0.30659	-1.14701	2.67892	-1.52512	0.36792	-0.580717	0.233068
TCGA-AC-A3QP	BRCA	set64	TCGA Breast A24A	TCGA-AC-A3QP-01A-21-A24A-20	334363B1-B6E4-4135-A42D-4D49E62CE2C5	0.174182	0.163968	-0.0544636	0.796669	-0.398463	-0.304554	-0.512726	-0.194958	0.359073	0.130962	-0.289638	-0.358949	1.00119	0.350819	-0.595913	-0.357105	0.692765	-0.278339	0.240174	-1.3842	0.250966	0.263328	0.218731	0.814475	-0.00277814	0.762512	-0.164859	0.110152	-0.527254	1.88899	0.405031	0.123242	-0.285809	0.264804	-0.217088	-0.418376	0.0119046	-0.124554	-0.585012	2.48182	-1.38754	0.00943689	-0.816277	0.352616
TCGA-AC-A3TM	BRCA	set64	TCGA Breast A24A	TCGA-AC-A3TM-01A-21-A24A-20	C53769A6-B6AF-4346-9A88-FFA6FFC19BFE	-0.210276	-0.41829	-0.629051	-0.494836	0.638463	-0.492625	-0.574594	0.0167603	1.35773	1.10265	-0.30871	0.0974585	1.35385	0.533569	-0.730374	-0.484824	0.705982	-0.61805	-0.109472	-1.7681	-0.276939	0.155051	-0.0420079	-0.216365	-0.28485	-0.169546	-0.256505	-0.20764	-0.793035	-0.568617	-0.385697	0.254117	-0.253468	-0.179451	-0.0821812	-0.298989	-0.372699	0.15298	-0.555037	0.00269521	-0.104055	-0.386024	-0.799271	0.229454
TCGA-AC-A3TN	BRCA	set64	TCGA Breast A24A	TCGA-AC-A3TN-01A-21-A24A-20	C619A2C9-FBFD-4C44-B40C-3A12259B24C2	0.206382	-0.514751	-0.120406	-0.0729044	-0.427671	-0.00935939	-0.241796	-0.414318	-0.212942	0.076814	-0.130951	-0.154332	1.36662	-0.608248	-0.415156	-0.546171	0.581867	-0.100084	0.239068	-1.89097	0.725594	0.623721	-0.20584	0.893087	0.118199	1.69109	-0.115483	0.171956	-0.446484	2.65561	0.0912519	-0.00453126	-0.236267	0.403719	-0.53498	-0.129554	0.150264	-0.298136	-0.618732	3.12592	-0.830339	0.744643	-0.627442	0.275499
TCGA-AC-A3W5	BRCA	set64	TCGA Breast A24A	TCGA-AC-A3W5-01A-21-A24A-20	795BF55F-C58C-45F4-9443-7F9FD1EF4C3E	-0.144594	-0.166898	-0.120406	0.0156567	-0.0901789	0.191916	0.161741	0.206302	0.179506	-0.0770915	-0.137598	-0.189873	0.683387	0.0892027	-0.193799	-0.25171	0.573502	-0.368277	-0.0276453	-1.43234	0.0734448	-0.196145	0.29847	-0.118303	-0.176377	-0.0465558	0.0508652	-0.097869	-0.62134	-0.0798598	-0.147943	0.00313336	-0.203729	-0.0487712	-0.11483	-0.13571	0.129998	-0.147814	-0.599308	0.0445264	-0.135233	-0.0734298	-0.628688	0.185879
TCGA-AC-A3W6	BRCA	set64	TCGA Breast A24A	TCGA-AC-A3W6-01A-21-A24A-20	37B78D3F-D378-49C8-970C-8B83F7372AEB	-0.052051	-0.485593	0.0767552	0.742419	-0.335722	-0.47895	-0.233956	0.268281	1.60276	1.1804	-0.485474	-0.908162	1.75013	-0.21058	-0.365276	-0.206991	-0.0304534	-0.252365	0.19741	-1.64125	0.486637	0.172503	0.135937	0.38115	-0.0259456	1.3821	-0.167328	0.0410141	-0.400002	1.28252	0.171291	-0.114908	0.385422	0.410867	-0.266671	-0.419027	0.292983	-0.0399743	-0.620264	1.57638	-0.235431	0.130115	-0.843214	0.154709
TCGA-AC-A3W7	BRCA	set64	TCGA Breast A24A	TCGA-AC-A3W7-01A-21-A24A-20	1A6CEAE8-C0E6-48FE-8EBC-1897613040C1	0.021763	-0.458368	-0.175628	0.292794	-0.610427	-1.17179	-1.27715	0.0804905	0.363521	0.184209	-0.267346	-0.339734	0.865472	-0.0634168	-0.264637	-0.0755138	-0.101661	-0.351559	0.180694	-1.06241	0.497738	-0.388366	0.229551	0.407926	-0.0382882	1.55359	-0.0924959	0.0583303	-0.286948	1.72875	0.224289	0.322235	0.382477	0.27711	-0.225391	-0.648805	0.26453	-0.208287	-0.428056	1.25578	-1.10108	0.447696	-0.683971	-0.197948
TCGA-AC-A3YJ	BRCA	set64	TCGA Breast A24A	TCGA-AC-A3YJ-01A-21-A24A-20	7DE47993-6F31-4DD7-8219-B5734464922F	0.10655	0.166144	-0.124692	-0.053305	0.414552	0.978104	0.82857	0.322749	-0.180148	-0.0340838	0.0835473	0.355913	2.3494	0.567604	-0.299039	-0.487484	1.27214	-0.255356	0.123436	0.237681	-0.0988717	-0.207825	0.157443	-0.196961	-0.132064	0.0269782	-0.0292344	-0.165983	-0.966614	1.05503	0.151944	0.441486	-0.383309	-0.15713	0.130542	-0.156451	-0.0299188	0.232375	1.04028	0.805411	-0.951168	-0.165979	-0.604707	0.633058
TCGA-AN-A041	BRCA	set64	TCGA Breast A13A	TCGA-AN-A041-01A-31-A13A-20	35B2229F-ECB3-44F2-AE8D-AC00CD1D83BC	-0.0667653	-0.358049	-0.497517	-0.359106	-0.348387	-0.238123	-0.104109	0.502864	-0.333149	-0.428682	-0.0747014	0.106075	1.40545	-1.75024	-0.265011	-0.149979	0.84592	-0.433291	0.155743	-0.922288	0.181173	0.456469	0.245139	0.00199116	0.0786137	0.877379	-0.0837558	0.0278943	-0.696923	-0.193067	0.188833	0.366861	0.218213	0.154109	-0.161445	-0.124635	0.088019	0.015013	-0.762414	1.02433	-1.07848	0.123228	-0.555181	0.00704276
TCGA-AN-A049	BRCA	set64	TCGA Breast A13A	TCGA-AN-A049-01A-31-A13A-20	6789C08E-5A8D-4015-9710-FEE25419A41B	0.0438649	-0.429055	-0.386155	-1.17151	-0.0480087	0.683842	0.930902	0.145391	-0.325267	-0.48432	-0.344895	0.244986	0.795348	-1.0386	-0.668495	-0.246897	1.36731	-0.186462	0.116834	-1.27334	0.0223246	0.842778	-0.134698	-0.0230888	-0.144866	0.367446	0.202628	-0.310633	-0.204259	1.07089	0.455346	-0.143368	-0.291297	-0.184036	-0.378241	-0.378277	-0.311374	-0.189293	-0.574936	1.5306	-0.631904	0.0191924	-0.565025	0.346433
TCGA-AN-A04A	BRCA	set64	TCGA Breast A13A	TCGA-AN-A04A-01A-11-A13A-20	BBD1C3F5-9B7E-4C68-8FEB-F212CA42B917	0.0560085	0.299384	-0.155267	-1.18795	0.384567	-0.782675	-0.118433	0.49156	-1.27019	-1.24711	-0.202068	0.101025	0.924571	-0.0761306	-0.00834131	-0.0766701	2.29305	-0.17282	0.147839	-0.19601	0.022787	1.48	0.122677	0.646436	0.0997632	0.419581	0.202361	-0.110612	-0.813617	-0.0432945	0.109053	0.521705	-0.153761	-0.0386082	-0.180209	-0.212797	0.125634	0.241113	0.952617	0.48682	-0.0203171	0.00836179	-0.495732	-0.0539707
TCGA-AN-A04D	BRCA	set64	TCGA Breast A13A	TCGA-AN-A04D-01A-31-A13A-20	065172D5-97C2-4276-A25D-32A86D70CFA5	0.0389957	-0.10324	0.512207	-0.000708182	-0.205187	0.631829	0.54475	-0.282882	-0.111358	0.852255	0.146398	-0.000226597	-0.557515	0.758041	0.39141	-0.275372	0.163542	-0.248767	0.128281	-0.622313	-0.133379	0.379641	0.140482	2.65633	0.186684	-0.315071	-0.00263509	-0.112717	-0.470802	-0.509249	0.261811	0.116923	0.109802	0.0635312	0.00602898	0.0637959	0.0242397	0.190835	-0.420705	0.516502	0.501182	-0.0497407	0.575817	-0.581588
TCGA-AN-A0AJ	BRCA	set64	TCGA Breast A13B	TCGA-AN-A0AJ-01A-21-A13B-20	B7B39217-72E5-4768-8548-893492AD6356	0.12667	-0.239071	-0.261942	-1.32513	-0.00656788	-0.709853	0.666099	-0.178308	-1.20498	-1.01126	-0.451016	-0.229147	2.07965	0.0496377	0.106551	-0.095607	-0.0984402	-0.0587138	0.154497	-0.0348161	-0.00795763	1.15782	-0.115518	-0.12887	0.0872939	-0.00469225	0.0996252	-0.0042946	0.407096	-0.208822	0.034761	-0.226342	0.0814956	-0.0943854	-0.313283	0.181715	0.0677338	-0.146128	-0.0763488	0.224799	1.87957	0.205616	-0.493871	-0.280501
TCGA-AN-A0AK	BRCA	set64	TCGA Breast A13B	TCGA-AN-A0AK-01A-11-A13B-20	CDB37992-C24D-4557-9517-E04842C8EFBB	0.204917	0.636495	-0.431728	-1.4504	-0.152418	0.226385	1.60999	0.65909	-1.27803	-0.980635	-0.314859	-0.904374	1.7643	-0.0774016	0.197767	-0.480731	0.352666	-0.147613	0.88233	-1.23254	-0.0115361	0.188695	-0.213417	-0.159461	0.242822	0.0438143	0.0898411	-0.029541	0.0785553	-0.910615	0.340754	0.0208752	-0.101081	-0.178772	-0.221226	0.221833	-0.0276073	0.063204	0.233634	0.40922	0.620678	0.198306	-0.089867	-0.187778
TCGA-AN-A0AL	BRCA	set64	TCGA Breast A13B	TCGA-AN-A0AL-01A-21-A13B-20	57F93BE9-858A-43CF-AA78-8ACC2274A55D	0.049312	-0.180614	0.149046	-0.12779	-0.581069	0.126045	0.261438	-0.173414	1.15545	1.56668	-0.164781	-2.06701	-0.587089	-0.509361	0.0206984	-0.202007	-0.720048	-0.356139	0.0302902	0.410431	2.431e-05	0.49604	-0.182392	0.862564	0.133041	-0.0536691	-0.0708397	-0.117296	0.338554	-1.62251	0.189329	0.525584	-0.157231	-0.0568725	-0.158672	0.0667691	0.127867	-0.041826	1.34982	0.387582	-0.00596625	-0.0362026	-0.442971	-0.394346
TCGA-AN-A0AM	BRCA	set64	TCGA Breast A13B	TCGA-AN-A0AM-01A-21-A13B-20	C456E279-D880-4675-8FCA-FC4B10AB8D50	0.000373614	-0.348726	0.00936187	-0.226034	-0.499157	1.20566	1.00988	0.276855	-0.246691	-0.494291	-0.316376	-0.1687	0.914106	0.172608	-0.0218619	-0.366908	0.172297	-0.459014	-0.0132984	-0.525215	-0.227023	0.0111251	0.288914	-0.32492	-0.0277609	-0.230638	0.0423193	-0.121722	0.104148	-0.108036	-0.077228	-0.120659	-0.167926	-0.107009	-0.103886	-0.375817	0.0240504	-0.0423671	-0.323748	-0.00280366	0.139129	-0.109757	-0.433758	-0.226696
TCGA-AN-A0AR	BRCA	set64	TCGA Breast A13B	TCGA-AN-A0AR-01A-21-A13B-20	D7E0A13B-A402-4512-9A92-413B58C94F9E	0.04769	0.626794	0.504724	1.26377	-0.244158	0.705261	0.542823	0.204817	1.57629	1.62319	-0.334043	-0.112645	1.48681	0.0737108	0.117949	-0.42639	0.327747	-0.492579	-0.184879	0.314788	-0.34452	0.0594155	0.0918246	3.29381	-0.0326515	-0.00514078	-0.0802862	0.0506438	-1.19407	-1.28086	-0.140844	0.608065	-0.0130109	-0.0604672	0.0828604	0.51578	0.564818	0.224393	0.264656	0.0810858	1.09844	-0.299101	-0.130795	-0.355535
TCGA-AN-A0AS	BRCA	set64	TCGA Breast A13B	TCGA-AN-A0AS-01A-21-A13B-20	D9166506-804B-4031-B85A-1F7E85E52E55	-0.165416	-0.312459	0.208997	-0.0249381	-0.0797875	0.944158	0.985323	0.853347	-0.380664	-0.485236	-0.669868	-0.715884	2.56931	-0.119198	0.15891	-0.343585	0.0879602	-0.359428	-0.253672	-0.482919	-0.0848538	0.555785	-0.0136726	-0.302494	-0.00996427	-0.0895664	-0.0840556	-0.0957785	0.677296	-1.09816	-0.147912	-0.420238	-0.229168	-0.221078	-0.183909	0.0839012	0.0830991	0.100833	0.329657	0.215409	-0.347555	-0.231047	-0.830436	-0.22522
TCGA-AN-A0AT	BRCA	set64	TCGA Breast A13C	TCGA-AN-A0AT-01A-21-A13C-20	06941BB7-24DB-4C58-9E42-E1D7A79A7211	-0.0600324	-0.0668702	0.00244682	0.525727	-0.700036	-0.365875	0.219145	-0.226457	0.654682	0.544196	-0.635326	-0.580016	-0.710341	-0.112547	-0.329568	-0.1008	-0.598671	-0.349983	-0.0228985	-0.368183	-0.229278	-0.357821	0.274084	0.999392	-0.0126643	0.258448	-0.214573	-0.0796047	0.475971	-1.82482	-0.0718381	-0.0992879	0.0926592	0.10232	-0.0141223	-0.0183817	0.295811	-0.0128009	-0.211446	0.237644	1.24751	0.031074	0.759119	-0.348523
TCGA-AN-A0FD	BRCA	set35	Breast Cancer	TCGA-AN-A0FD-01A-21-A13C-20	98232791-040E-4F97-8BAF-1D9BEC245978	-0.0121655	0.188219	-0.284313	-0.858267	0.47549	-0.646098	0.383681	0.294801	-1.3218	-1.10501	-0.654271	0.202453	1.7475	0.682259	-0.442378	-0.221908	1.76553	-0.0760727	0.11336	0.116522	0.0405531	1.47367	-0.237445	-0.360698	-0.0264767	0.887514	0.105938	-0.109015	-0.187348	-0.948978	0.114681	0.205264	-0.19463	-0.0767377	-0.249901	-0.195971	0.0755858	0.187548	0.0735902	0.852786	0.190523	-0.0461378	-0.685374	-0.0588787
TCGA-AN-A0FF	BRCA	set35	Breast Cancer	TCGA-AN-A0FF-01A-21-A13C-20	C6763478-2341-411C-9B9E-0DA75098A0C4	-0.0302153	-0.0300312	-0.293714	-0.251291	0.583341	0.138862	0.554889	0.452689	-0.636495	-0.766436	-0.110111	0.383929	1.95212	1.1085	-0.768866	0.217579	0.986399	-0.173189	-0.00576482	0.246079	-0.0479848	0.419939	-0.079157	-0.427201	-0.0887983	-0.0398899	-0.0376048	-0.144707	-0.540059	-0.601274	0.136032	0.147466	-0.335069	-0.0585823	-0.21239	-0.190991	0.0540912	0.156278	0.596813	0.7048	-0.269985	-0.0928545	-0.689151	0.183816
TCGA-AN-A0FJ	BRCA	set64	TCGA Breast A13A	TCGA-AN-A0FJ-01A-21-A13A-20	0A70BF4C-A275-465E-B3F2-4625A3600842	0.233567	0.45808	-0.105547	-0.586321	0.797083	-0.129243	0.23318	0.145887	-0.941817	-0.541207	0.130032	0.16764	-0.313729	-0.472248	0.168545	-0.140083	1.19405	-0.175239	0.202948	-0.293345	0.0657444	1.08092	0.0295938	0.184862	0.226061	0.545946	0.0899972	-0.0389357	-0.51656	0.43915	0.329676	0.123104	0.162311	0.132186	-0.0502222	0.821746	0.241815	-0.210942	-0.64314	0.355902	1.19986	-0.0193122	0.454469	0.156486
TCGA-AN-A0FK	BRCA	set64	TCGA Breast A13A	TCGA-AN-A0FK-01A-21-A13A-20	110D3F14-8138-45C9-A447-6EEC9F676CF6	0.0703132	-0.0247244	-0.258877	-1.17671	-0.381473	-0.383245	-0.392981	0.0281133	-0.793766	-0.472563	0.11256	-0.388044	2.20041	0.216396	-0.204438	-0.035148	0.908402	-0.359115	0.229514	-0.574774	0.216169	0.209792	-0.0317932	-0.0827052	-0.0529249	0.549069	-0.0833035	-0.0926754	-0.75794	-1.14052	0.0910729	0.162729	-0.190273	0.0848931	-0.132533	-0.336801	0.205101	-0.0567023	-0.555997	0.418328	-1.51101	0.255228	-0.740822	-0.0959791
TCGA-AN-A0FL	BRCA	set64	TCGA Breast A13A	TCGA-AN-A0FL-01A-21-A13A-20	B38C1C35-CFF2-4BB2-86B7-47C48D2886AC	0.17204	0.953604	0.30761	0.639485	-0.636076	0.259493	0.273692	0.396541	0.119591	1.31181	0.10966	-0.834051	-0.0960999	0.0822659	0.136587	-0.191821	-0.616548	-0.266984	0.106239	0.465065	0.123684	-0.178637	0.158746	2.07068	0.0758335	0.557605	0.00169023	-0.0887276	-0.675145	-0.865628	0.226495	0.555898	0.115919	0.0159934	0.0229326	0.0994495	0.300984	-0.118653	0.418401	0.422915	-0.528059	0.0934979	-0.350632	1.12779
TCGA-AN-A0FS	BRCA	set64	TCGA Breast A13C	TCGA-AN-A0FS-01A-21-A13C-20	455774E3-24A7-4C1D-984D-5F2A351BC5C9	0.12512	-0.624935	0.171639	-0.349671	0.0636583	-0.0239365	0.156696	-0.125466	-0.365258	-0.39194	-0.160246	0.0892393	1.75304	-0.473678	-0.478395	-0.0810223	0.839036	-0.342609	0.262565	-1.31507	0.267064	-0.0847762	0.270616	1.27306	-0.0507524	1.04477	-0.158315	-0.0632487	-0.700348	1.36232	0.476184	0.202115	-0.140577	0.17302	-0.346146	-0.547079	-0.167112	-0.181376	0.0289855	1.88439	-0.848566	0.112805	-0.816363	0.567571
TCGA-AN-A0FT	BRCA	set64	TCGA Breast A13C	TCGA-AN-A0FT-01A-21-A13C-20	0133880C-93E4-4CBB-98D9-49BECCC1383E	0.0242214	-0.304848	-0.197652	-0.180946	0.395638	1.82009	1.96418	0.406079	-0.619991	-0.638324	-0.512109	-0.376883	0.227501	0.0466853	-0.282852	-0.499491	-0.116025	-0.358225	0.097624	0.0106844	-0.205482	0.0818691	-0.0162589	0.123674	-0.0403091	-0.0108721	-0.15099	-0.226273	-0.80558	-0.690602	0.144398	0.0386635	-0.306739	-0.113965	-0.103259	0.514721	0.184302	0.106755	0.418919	0.605357	-1.09253	-0.18446	-0.744329	-0.359357
TCGA-AN-A0FV	BRCA	set64	TCGA Breast A13A	TCGA-AN-A0FV-01A-21-A13A-20	9634047D-D74E-473A-94A1-3C0A56A7E2DB	0.0238944	-0.269259	-0.176611	0.353208	-0.260938	1.93903	1.92531	0.593027	0.41741	0.525037	-0.223401	-0.735914	2.3346	-1.08943	-0.468239	-0.752129	-0.336117	-0.581231	0.20099	-0.723416	-0.219888	-0.807908	0.204609	-0.0709799	-0.0973273	0.168307	-0.262588	-0.0735842	-0.855156	-0.890616	0.110427	0.016138	-0.070484	-0.0797154	-0.110735	-0.0125467	0.217521	-0.0443663	0.107543	0.339989	-0.48092	0.0377288	-0.482558	-0.0313483
TCGA-AN-A0FW	BRCA	set64	TCGA Breast A13C	TCGA-AN-A0FW-01A-21-A13C-20	37F8ECCF-CE27-4284-8583-D2F10EBD8E4A	-0.0591525	-0.533938	-0.346545	0.215763	-0.695182	0.555205	0.414987	0.435124	0.0956714	-0.05139	-0.0976669	-0.0316136	2.21735	-0.443833	-0.373593	-0.572494	1.26653	-0.286723	-0.0112641	-0.142961	0.0669423	0.841859	0.232191	0.210663	-0.0810657	0.949448	-0.158814	-0.128497	-0.846217	-0.0974448	0.0392166	-0.214487	-0.019462	-0.013826	-0.373629	-0.360592	0.0257756	-0.000633927	-0.664388	0.897164	-0.430799	0.0329184	-0.834348	0.195615
TCGA-AN-A0FX	BRCA	set64	TCGA Breast A13C	TCGA-AN-A0FX-01A-21-A13C-20	789D79B0-A749-468D-85EF-0A535BBF9CE2	0.240495	0.255497	0.204304	0.944489	-0.46408	-0.554772	-0.662557	-0.411115	0.297721	0.0375124	-0.319168	-0.888463	0.0996154	-0.788151	-0.119896	-0.250665	-0.276493	-0.142803	0.163783	-0.609893	0.655371	-0.373065	0.525402	0.05564	0.215544	1.38099	0.0607572	0.343545	-0.310952	-0.592931	0.025114	-0.0213823	0.431386	0.442016	0.0261421	-0.443138	0.54696	-0.259402	-0.537354	0.758816	-0.625278	0.664386	0.293251	-0.421789
TCGA-AN-A0FY	BRCA	set64	TCGA Breast A13C	TCGA-AN-A0FY-01A-21-A13C-20	11A4F493-C0B0-4849-ACCB-013C26F3A9CD	-0.159302	0.261724	0.240258	0.744885	-0.451559	-0.52058	-0.903675	0.0771348	0.148401	-0.193519	-0.549678	-0.513355	1.85635	0.356031	0.211967	-0.265568	1.61825	-0.411766	-0.0634772	-0.0991673	-0.188437	1.03219	0.45552	1.28715	-0.155493	0.697844	-0.231413	-0.0287073	-0.815964	-0.33728	-0.151064	-0.305991	0.0525713	-0.151956	-0.205639	-0.12676	0.171258	0.1285	0.585226	0.34544	0.0578632	-0.197988	-0.098334	-0.232003
TCGA-AN-A0FZ	BRCA	set64	TCGA Breast A13C	TCGA-AN-A0FZ-01A-21-A13C-20	5D26456F-434E-4C72-98A2-67FB279EE219	-0.146612	0.601031	0.132747	1.18006	-0.124278	0.947628	0.900038	0.200178	-0.664035	-0.74457	-0.435874	-0.63806	1.44202	-0.392455	0.0226345	-0.436795	0.279704	-0.429301	0.0819923	-0.454884	-0.321866	0.344254	0.259708	-0.275255	-0.105643	0.000996615	-0.160172	0.143703	-0.945486	-0.587324	-0.0106211	-0.198662	-0.157231	-0.153436	-0.150063	-0.911042	-0.082484	-0.0870602	-0.61772	0.284899	-0.932584	-0.18943	-0.610589	0.0633425
TCGA-AN-A0G0	BRCA	set64	TCGA Breast A13C	TCGA-AN-A0G0-01A-21-A13C-20	AF2BF71E-0A32-46EF-BBE3-6B9436D8E2D9	-0.210254	0.676827	0.629116	1.11032	-0.122145	0.642634	0.668759	-0.314358	0.879531	0.497818	-0.343121	0.0551938	-0.42572	0.552754	-0.272518	-0.52602	-1.17132	-0.589493	-0.179202	-0.217696	-0.100613	-1.23046	0.148615	0.744325	-0.116342	-0.161872	-0.337058	0.0417727	-0.691457	-2.26244	-0.339928	0.219247	-0.157231	-0.102526	-0.206755	0.266515	0.575882	-0.14496	-0.711328	-0.0451506	0.532295	0.0453471	-0.873757	-1.21546
TCGA-AN-A0XN	BRCA	set35	Breast Cancer	TCGA-AN-A0XN-01A-11-A13D-20	B6454467-1BB2-4E12-8ABD-AB710C96A3AB	0.182032	0.857966	0.00232066	0.876204	-0.499458	-0.275981	0.0368572	-0.289827	-0.394149	-0.822274	-0.423152	0.116803	1.21343	0.0390805	0.0635073	0.173806	1.19023	-0.129159	0.0914941	-0.903901	0.289946	0.740082	0.105981	0.546264	-0.00270505	0.533822	-0.0707326	-0.187665	-0.298816	1.43286	0.176462	0.101537	-0.379908	0.130728	-0.224109	0.0561372	0.0387196	-0.468247	-0.354512	1.91136	-1.08713	0.187119	-0.545649	-0.108956
TCGA-AN-A0XO	BRCA	set35	Breast Cancer	TCGA-AN-A0XO-01A-21-A13D-20	C4379279-8BCA-4EAC-A9FE-6C801557DDD4	-0.0813897	0.537866	-0.347599	-1.28135	0.310484	-0.332781	-0.0995545	0.3233	-0.761991	-0.591693	-0.197825	0.23028	1.50258	-0.287086	-0.403271	-0.277783	1.04646	-0.262109	-0.00647862	0.0435996	-0.0954339	1.10244	0.0511886	-0.21024	-0.00876127	-0.143028	0.0443686	-0.219111	-0.497646	-0.41769	0.186632	0.193794	-0.248595	-0.113273	-0.188705	-1.01407	0.0864826	0.0204627	0.462751	1.96116	-0.521807	-0.0278042	-0.834981	0.087737
TCGA-AN-A0XP	BRCA	set35	Breast Cancer	TCGA-AN-A0XP-01A-21-A13D-20	89F9837D-D8AE-437C-8097-1286BE3BADA9	-0.0440122	-0.661835	-0.178463	0.345619	0.0639853	0.402923	0.343596	0.226892	0.224721	-0.332548	-0.291034	-0.314569	1.57049	-0.428382	-0.263354	-0.16432	-0.0484113	-0.36888	0.112095	-0.225878	0.148297	0.271128	-0.00110637	-0.218509	0.0875094	0.397045	-0.0859693	0.0992568	-0.633346	-1.30238	0.166277	-0.0517813	-0.397992	-0.060551	-0.0413453	-0.596165	0.202423	0.0534151	-0.256638	0.150746	-1.99106	0.186501	-1.01859	-0.43147
TCGA-AN-A0XS	BRCA	set35	Breast Cancer	TCGA-AN-A0XS-01A-11-A13D-20	CA330F65-9B49-4C3D-A18E-7D9815F9A939	0.0997417	-0.686373	-0.460572	-0.652754	-0.222889	-0.511124	-0.704633	0.0641527	-0.884457	-0.742378	0.0430467	0.59676	1.68718	0.0768719	-0.129906	-0.0673939	0.696667	-0.289982	0.178158	-0.159701	-0.00532278	0.788987	-0.172774	0.0337958	-0.141157	0.466253	0.117023	-0.168415	-0.630935	-0.296289	0.0729802	-0.0678586	-0.524216	-0.093564	-0.298056	-0.21415	-0.125205	0.0272089	-0.269479	0.541058	-1.25019	-0.121268	-0.755576	0.403962
TCGA-AN-A0XT	BRCA	set35	Breast Cancer	TCGA-AN-A0XT-01A-21-A13D-20	D57BF139-C642-4569-AB6B-87376675037C	-0.0670614	-0.29093	-0.366919	-0.147805	0.0472973	0.651429	0.914538	0.651261	-1.10089	-0.91269	-0.204178	0.5023	2.76443	-1.24538	-0.636303	-0.337564	2.2427	-0.21434	0.0553499	1.16699	-0.072904	1.46154	-0.0517446	0.0781016	-0.0411921	-0.191782	0.112222	-0.145304	-1.02479	-0.141826	0.196349	0.919941	-0.0984418	-0.0488962	-0.139327	-0.138928	0.0969558	0.081503	1.88205	0.283866	-0.185493	-0.117743	-0.853615	-0.089896
TCGA-AN-A0XU	BRCA	set35	Breast Cancer	TCGA-AN-A0XU-01A-21-A13D-20	EB2CD043-AA7B-43DD-885C-3D15EB5B50EF	-0.00612889	-0.2916	-0.0311969	0.850393	-0.408468	-0.306322	0.101433	-0.411564	2.18231	1.84735	-0.486233	-1.67494	-0.788041	0.505416	-0.465431	-0.298274	-0.478288	-0.422451	-0.00423584	-0.190251	-0.12303	-0.220973	0.225737	2.73915	-0.0266379	0.498863	-0.184901	-0.109408	1.37105	-1.50269	0.134271	-0.310789	0.0144666	0.0970218	-0.179091	0.386131	0.436205	-0.124716	-0.0747264	0.0204697	0.846293	-0.244753	-0.256752	-0.759723
TCGA-AN-A0XW	BRCA	set35	Breast Cancer	TCGA-AN-A0XW-01A-21-A13D-20	956241C9-CCC4-46FC-9761-5D39C7EC7A0E	-0.0976221	-0.27869	0.0133056	-0.368536	0.266778	1.12072	1.48514	0.323733	0.204452	-0.126992	0.0670514	0.157543	1.76839	0.442371	-0.421733	-0.152918	0.291021	-0.19355	0.151618	-0.0985288	0.0333348	0.103253	0.202742	-0.148547	0.0581161	0.00124618	0.114378	-0.0946521	0.211375	-1.01239	0.151001	-0.0517832	-0.123048	-0.0398207	-0.11856	-0.153259	0.172924	-0.0484274	-0.355937	-0.0211877	0.253107	0.164611	-0.266123	0.19039
TCGA-AO-A03L	BRCA	set64	TCGA Breast A13A	TCGA-AO-A03L-01A-31-A13A-20	B4301AF3-BE4B-4443-88D9-D1210DBF1D84	-0.0362423	-0.0199406	-0.431679	-0.45921	-0.199862	-0.012849	0.26433	0.63654	-0.377201	-0.392619	-0.285679	-0.0365173	1.71735	0.258914	-0.444475	-0.073766	0.771723	-0.240316	0.0152181	-0.557959	0.109467	0.439568	0.131882	0.210423	0.0200314	0.643491	0.00912862	-0.155269	-0.437103	0.83118	0.0882781	0.386973	0.127187	-0.0213645	-0.204008	-0.36129	-0.0255794	0.0400992	-0.291973	0.860013	-0.166328	-0.0467136	-0.815749	-0.0535031
TCGA-AO-A03M	BRCA	set64	TCGA Breast A13E	TCGA-AO-A03M-01B-21-A13E-20	C857C21C-AAD2-46C2-9915-5D7A74335FB2	-0.225778	-0.402616	-0.243068	-0.153059	-0.410836	0.0355665	-0.392934	0.617174	1.15472	1.98049	-0.747238	-0.483538	0.599707	-1.08154	-0.44086	-0.117265	0.522148	-0.0323548	-0.123778	-0.137984	0.215905	-0.166676	-0.0370738	-0.21709	-0.252448	0.494107	-0.285926	-0.255744	0.0968284	-0.0394823	-0.223432	-0.392407	-0.217846	0.00999003	0.0227993	-0.437434	-0.101313	-0.156154	-0.997167	1.87362	-1.13847	0.0300212	-0.669516	-0.413295
TCGA-AO-A03N	BRCA	set64	TCGA Breast A13E	TCGA-AO-A03N-01B-21-A13E-20	B0232AC3-53A6-46EF-9C05-8B83DB251483	0.0451356	-0.246542	-0.5111	-0.724325	0.651503	0.639072	1.16871	0.475607	-0.585013	-0.701163	0.40717	0.980154	2.79675	-0.53246	-0.321776	-0.0641026	-0.202917	0.294276	0.0751877	0.666774	0.189876	1.32534	-0.318327	-0.37734	-0.139384	0.203186	-0.171607	-0.110102	-0.232291	-0.779505	-0.0315757	-0.0662568	-0.192196	-0.121706	-0.0137387	-0.196874	-0.123745	-0.0900296	0.00569643	1.66955	-0.0773131	0.163457	-0.661622	-0.0944681
TCGA-AO-A03O	BRCA	set64	TCGA Breast A13A	TCGA-AO-A03O-01A-31-A13A-20	7D8478D5-25A4-4860-A403-F38F11779DE0	0.0419603	-0.134836	-0.00773548	-1.10351	0.486992	-0.392517	0.905471	-0.00461355	-1.49114	-1.25602	-0.979737	-0.554967	2.27961	-0.277716	0.250638	-0.423394	0.101155	-0.190476	0.042339	-0.475026	-0.139713	1.32051	-0.0974713	-0.0247386	0.212962	-0.0848699	-0.0218938	-0.167083	1.34998	-0.407083	0.162764	0.322599	-0.0107787	-0.296999	-0.224905	0.658393	0.335591	-0.157763	1.79058	0.022426	0.661124	-0.0247815	0.128992	-0.148847
TCGA-AO-A03P	BRCA	set64	TCGA Breast A13A	TCGA-AO-A03P-01A-31-A13A-20	D902AC6E-89D3-4F5B-96A1-AF65B0C7842D	0.278382	-0.0390269	-0.24784	-1.05843	1.63354	-0.386914	0.560076	-0.0377143	-1.12958	-1.16872	-0.800405	-0.584619	1.84317	0.00262527	0.158134	0.446119	2.25959	-0.276362	0.177641	-0.395963	0.0620733	1.7055	0.0120908	-0.132967	0.052796	0.268787	0.0591156	-0.050038	-0.739241	-1.3313	0.182228	0.251555	-0.115262	-0.0273407	-0.16563	-0.127082	0.148591	0.0619894	1.18935	0.219567	-0.101057	0.264389	-0.560732	0.139987
TCGA-AO-A03U	BRCA	set64	TCGA Breast A13E	TCGA-AO-A03U-01B-11-A13E-20	29AEAE62-B140-453F-8D6A-84E965CD68C9	-0.00599559	0.421939	0.319729	1.22439	-0.177557	-0.807413	-1.39577	0.0907734	-0.440046	-0.199632	0.0296632	-0.3622	-0.989318	-0.940501	-0.165814	-0.0469036	-0.850939	0.131628	-0.15728	0.957941	0.0488985	-0.903575	0.162645	0.484921	-0.0886347	0.109119	-0.22005	-0.131662	0.103352	-1.60689	-0.340745	0.39441	-0.200046	-0.0682314	0.334234	-0.826595	-0.262766	-0.438851	-0.127379	0.35616	-1.86041	-0.0658258	-1.07621	-0.173551
TCGA-AO-A0J2	BRCA	set35	Breast Cancer	TCGA-AO-A0J2-01A-21-A13A-20	5B7C1656-9B18-49E1-ABF3-149645060786	-0.159786	0.511714	-0.0313139	0.189124	0.13966	0.278648	0.703402	0.714736	-1.26585	-0.858521	-0.421573	0.202757	2.4015	0.0468933	-0.350736	-0.372074	-0.676207	-0.357739	0.104222	0.138498	-0.191583	-0.129422	-0.203509	0.259091	0.0646569	1.20339	-0.111369	-0.169506	1.30921	-1.68847	0.239177	0.303756	-0.0082642	0.0284614	-0.185594	0.377205	0.132557	0.156702	0.0850657	0.0599269	0.490936	-0.0759263	0.00489654	-0.24154
TCGA-AO-A0J3	BRCA	set35	Breast Cancer	TCGA-AO-A0J3-01A-21-A13B-20	CBE4E30B-39FB-4142-A4F6-F05632B61F87	-0.122659	2.44018	-0.0668204	0.806779	1.33027	-0.167008	0.518509	0.456588	-1.41512	-1.15008	-0.275942	-0.0457525	1.54082	-2.6894	-0.587414	0.202176	1.8412	0.0769497	-0.0199746	0.207178	0.102048	2.52201	-0.284449	-0.356154	-0.0805728	-0.491159	0.113446	-0.158236	-0.8371	-0.389188	0.137158	-0.174103	-0.0778473	-0.221267	-0.0850153	-0.0109916	0.00493264	0.269327	1.00694	0.00441427	0.268348	0.789569	-0.658151	0.467073
TCGA-AO-A0J5	BRCA	set35	Breast Cancer	TCGA-AO-A0J5-01A-21-A13A-20	1232C49C-A513-4C15-8C81-86AA54145A59	-0.0299188	-0.545638	-0.305606	-0.735264	-0.134393	-0.346765	-0.251798	0.795972	0.05871	0.43633	0.140683	0.215286	-0.00328909	-0.518092	0.291368	0.232878	0.705866	-0.519952	0.228045	-0.277577	-0.0647186	-0.146277	0.263181	0.648147	0.203919	-0.201437	0.0686708	0.144425	-0.697251	0.259035	0.228263	0.255569	-0.0667484	0.151192	0.102283	-0.699068	0.221554	0.0627162	0.0695893	0.761234	-0.929574	0.192308	-0.748173	0.549952
TCGA-AO-A0J6	BRCA	set35	Breast Cancer	TCGA-AO-A0J6-01A-21-A13A-20	39652F61-BF68-49B1-A14B-8C57399990E1	-0.159582	1.43262	0.10597	0.429368	-0.101614	0.430615	0.328797	-0.0702751	-0.421414	-1.25966	-0.388712	0.75004	-0.76263	0.826754	-0.51937	-0.202104	-0.240885	-0.338396	0.164467	0.215952	-0.320055	-0.442365	-0.317607	-0.255106	-0.0223685	-0.338705	0.407107	-0.240947	2.59291	-1.78536	0.200849	-0.236078	-0.140637	-0.049916	-0.168695	0.0126533	0.10917	0.560116	-0.0794351	-0.223202	0.650648	-0.243181	0.194751	-0.43834
TCGA-AO-A0J7	BRCA	set35	Breast Cancer	TCGA-AO-A0J7-01A-21-A13B-20	47F92074-E8C4-45D2-899B-7EA420A05A4A	0.0272036	0.359322	-0.737185	-0.553609	-0.24593	1.36716	1.75825	-0.0171592	-0.985298	-0.865344	0.115088	0.427811	2.7623	0.266999	-0.593042	-0.147117	0.46863	-0.429342	-0.0991807	-0.408012	-0.288891	0.166842	-0.101783	-0.288597	-0.210869	0.167612	-0.0926003	-0.295016	-1.04389	-0.486761	0.00759739	0.121194	-0.283018	-0.243198	-0.368312	0.0989082	-0.0260672	0.19991	0.722391	0.3964	0.200073	-0.212753	-0.832733	-0.224046
TCGA-AO-A0J8	BRCA	set35	Breast Cancer	TCGA-AO-A0J8-01A-11-A13A-20	AEAB2DF1-5562-4983-848C-74E853F244D6	-0.0899893	-0.121974	-0.524484	-0.687651	-0.0351627	-0.49139	-0.22024	0.172449	-0.00315316	0.114858	-0.547108	-0.221395	1.1227	0.351774	-0.0134813	0.771188	1.07345	-0.237327	-1.40936	-1.49336	0.403938	0.566149	-0.645663	0.858871	-0.734508	-1.3379	0.200811	-0.505927	-0.753368	1.07296	-1.06353	-0.846679	-0.898923	-0.174217	-0.751637	-0.289086	-0.754347	-0.777549	-1.06345	2.69915	-0.805226	0.213754	-0.374685	0.764303
TCGA-AO-A0J9	BRCA	set35	Breast Cancer	TCGA-AO-A0J9-01A-21-A13B-20	48FBEA31-22DD-4996-A550-7662F5B6610A	0.0284458	-0.580687	-0.558169	-0.893231	-0.0984933	-0.230892	0.038573	-0.297812	-1.11566	-0.621439	0.11401	0.418826	1.54699	4.60878e-05	-0.122916	0.246685	1.16776	-0.175707	0.121172	-1.52558	0.222592	1.47752	-0.0391869	0.370632	-0.115819	-0.0160404	-0.168209	-0.367245	-0.84391	0.506479	-0.19889	0.315833	-0.374421	-0.03027	-0.208462	-0.0990367	-0.291826	-0.23961	-0.377359	2.28748	-0.911072	0.205403	-1.12826	0.0499578
TCGA-AO-A0JB	BRCA	set35	Breast Cancer	TCGA-AO-A0JB-01A-21-A13A-20	C5310396-8D1B-466A-ACFE-DEC971E82B11	0.137187	0.34155	-0.141839	-0.480203	-0.53236	0.970362	1.40967	0.219239	-0.73116	-0.62984	-0.199527	-0.22116	1.4628	0.0964386	-0.119429	-0.345034	0.360349	0.0519112	0.311025	-0.958492	0.147711	0.153364	-0.0970613	0.683094	0.180022	0.544692	0.438261	0.104088	-0.348224	-0.658212	0.377473	0.581837	-0.0216723	0.0910501	-0.00812432	0.246226	0.304624	0.168632	0.00188001	1.22654	-0.113234	0.0838165	-0.129265	0.325314
TCGA-AO-A0JC	BRCA	set35	Breast Cancer	TCGA-AO-A0JC-01A-21-A13A-20	BFFBD50D-56DC-4B0B-ABC7-C05C95C73CCE	0.210182	-0.441253	-0.392309	-0.652372	0.145056	-0.479015	0.206274	-0.161807	-0.201212	-0.50274	-0.102146	0.216132	2.35622	0.557715	-0.355149	0.119507	1.41514	-0.0910365	0.0560411	0.195116	-0.164228	0.301098	-0.363543	0.90697	0.00473807	-0.369509	-0.377004	-0.102212	-0.172174	-0.537949	0.194295	0.685326	-0.339338	0.105088	-0.0445309	-0.0681981	0.108451	0.338122	2.81774	0.487501	-0.892431	0.0306177	-0.675483	1.50318
TCGA-AO-A0JD	BRCA	set35	Breast Cancer	TCGA-AO-A0JD-01A-21-A13B-20	227FDC02-BA40-4A24-829D-6EA0BA91272A	0.0394177	0.501543	-0.217137	-0.736369	-0.446381	-0.245401	0.446537	0.669343	0.667167	0.715427	-0.747831	-0.758287	1.35426	-0.356493	-0.360069	-0.372195	0.887828	0.0997736	0.10362	-0.536164	0.164839	2.1937	-0.0560387	0.291028	0.102681	0.763177	0.519085	-0.0226345	0.195131	-1.47475	0.292474	0.26761	0.0219901	-0.00594056	0.0774711	-0.360635	0.208592	0.0439445	0.855364	0.881724	1.26495	0.186392	-0.477816	-0.306873
TCGA-AO-A0JE	BRCA	set35	Breast Cancer	TCGA-AO-A0JE-01A-21-A13B-20	DE058A10-AFB3-4948-8C69-B9D27D25B4BA	-0.0738541	-0.284879	0.136713	-0.0422346	-0.122404	2.28816	2.45805	0.289005	-0.169926	-0.406199	-0.190314	0.497308	2.34119	0.342806	-0.409103	-0.18395	-0.242	-0.240041	0.0923017	-0.962085	-0.013791	0.169484	-0.0581587	-0.241973	-0.0327836	0.467078	0.148701	-0.206094	0.498811	-1.03701	0.215829	-0.177678	-0.291786	-0.18067	-0.114411	-0.272516	0.0836654	-0.00828596	-0.578191	0.392752	-0.046238	0.043655	0.146247	-0.435377
TCGA-AO-A0JF	BRCA	set35	Breast Cancer	TCGA-AO-A0JF-01A-21-A13B-20	A5071724-78C7-4DE0-9B43-7A18A8720682	-0.0648317	-0.408702	-0.45915	-0.580325	-0.244741	0.420204	0.358553	0.317355	-0.7246	-0.278023	-0.0935059	0.191044	1.59616	0.106206	0.122288	-0.255956	0.695808	-0.219938	0.0270987	-0.340434	0.0954448	0.471513	-0.220002	0.685867	-0.273424	-0.0269584	-0.0445607	-0.0898565	-0.825268	0.98471	-0.497641	-0.322883	-0.509256	-0.238713	-0.314714	-0.657115	-0.656349	-0.241361	-0.16862	2.00617	-1.69851	0.236258	-0.442702	0.453891
TCGA-AO-A0JG	BRCA	set64	TCGA Breast A13C	TCGA-AO-A0JG-01A-21-A13C-20	AD3D6254-166D-4480-81F3-8E02FE178DF2	0.150353	-0.575943	-0.315687	-1.10679	0.623075	-0.456739	0.374562	0.586897	-0.923273	-0.907059	0.503041	0.894973	2.23319	-0.0525305	-0.0163648	-0.528431	1.98983	-0.181555	0.230398	0.293653	0.249104	2.05374	-0.0311751	0.237689	0.0522265	0.553595	-0.114461	-0.0400039	-0.314096	0.516657	0.180899	-0.185415	-0.437122	-0.0123646	-0.123594	-0.828889	0.0190303	-0.116662	1.24809	0.661772	-1.60226	0.105697	-0.497193	0.714177
TCGA-AO-A0JI	BRCA	set35	Breast Cancer	TCGA-AO-A0JI-01A-11-A13A-20	1A45B805-19FF-42E8-9805-48F48F48913C	0.758534	1.65627	-0.0730861	1.51501	-0.0155175	-0.00345524	0.975347	-1.5927	-0.860244	-0.344379	0.220584	0.0961017	1.88036	-1.29452	0.250456	0.999617	2.5316	0.455725	0.081673	-1.21388	-0.275393	2.28971	0.046504	1.2933	-0.0570194	-1.01061	-0.281866	0.0429766	-0.1672	1.06575	0.270925	0.559756	-0.222083	0.584368	-0.0826868	0.0632367	-0.251888	0.579745	2.28338	1.38394	-0.284859	0.651596	0.232051	1.39885
TCGA-AO-A0JJ	BRCA	set35	Breast Cancer	TCGA-AO-A0JJ-01A-21-A13A-20	7CC8F967-900B-47B7-9B10-C79D78032246	-0.0941794	-0.177549	-0.55536	-0.827882	-0.566504	-0.110156	-0.0104663	0.0176637	-0.218221	-0.747519	-0.148485	-0.354816	1.50355	0.707626	-0.100684	-0.0148819	0.299724	-0.725162	-0.131243	-1.85407	-0.0214955	-0.0239994	-0.0299203	0.113453	0.00938479	-0.480008	-0.130505	-0.156442	-0.500698	0.223233	0.298235	-0.150445	-0.150307	0.0523371	-0.00803649	-0.257327	0.0723799	-0.12698	-0.563218	0.497786	-0.762089	0.0941346	-0.839427	0.479309
TCGA-AO-A0JL	BRCA	set35	Breast Cancer	TCGA-AO-A0JL-01A-21-A13A-20	F1DA72A6-2479-4964-9198-383793846536	-0.142799	-0.82507	-0.176113	-0.273748	-0.327014	0.100296	0.0619119	-0.0766676	-0.287682	-0.767908	-0.249449	0.0393727	-0.346278	0.0431722	-0.248374	-0.0851763	-0.279648	-0.297978	0.0180306	-0.19389	-0.087815	-0.155301	-0.142636	1.86018	-0.0228942	0.537543	-0.0568251	-0.132038	-0.462671	0.153751	0.22029	0.064468	-0.208222	0.00700464	-0.188826	-0.197042	0.0202203	-0.130456	0.327064	0.928894	-0.0736551	-0.123092	0.309697	-0.23959
TCGA-AO-A0JM	BRCA	set35	Breast Cancer	TCGA-AO-A0JM-01A-11-A13A-20	B28C0D01-E074-47D1-AAC0-4BE1C5E281C2	0.532112	0.146081	-0.27314	-0.557566	-0.870086	0.820124	1.03206	0.244961	-0.195811	-0.367037	-0.298824	0.419675	0.483768	-0.0364179	0.635763	-0.182367	0.719388	-0.129829	-0.141474	-1.02806	0.681762	0.0865166	0.106654	0.548218	0.265272	0.947688	-0.174466	0.181955	-0.520152	1.7961	0.0331595	0.49833	-0.120756	0.308104	0.0274026	-0.604576	-0.0690451	-0.141942	-1.1548	2.20775	-0.624586	0.492612	-0.195539	0.386211
TCGA-AO-A124	BRCA	set64	TCGA Breast A13E	TCGA-AO-A124-01A-21-A13E-20	4AE3BA9B-25EC-4E16-ACED-DCBE6C831AB1	-0.0130411	-0.138288	-0.154868	0.637535	-0.598766	0.476109	0.781615	-0.445257	-0.1957	0.370993	-0.66897	-1.57484	-0.72051	-0.90583	0.0795184	-0.0906994	-0.73958	-0.40208	-0.135206	-0.834677	0.0935952	0.552244	-0.117354	0.811113	0.116295	0.354639	-0.122389	-0.153855	-0.0548615	-1.13075	-0.0610391	0.552321	-0.120881	0.0649269	-0.180927	-0.0714648	0.0917237	-0.375156	-0.281777	0.054401	0.672797	-0.0628347	-0.0413473	-0.694569
TCGA-AO-A126	BRCA	set64	TCGA Breast A13E	TCGA-AO-A126-01A-21-A13E-20	4EAAB861-3D0D-4DCC-B260-417B7B3ED9A8	-0.0701386	-0.903764	0.0552285	-0.0741283	1.0883	1.96017	1.9587	0.177657	-0.439301	0.364451	0.868331	-1.35933	2.70699	-1.16142	-0.287007	-0.138138	2.4977	0.413401	-0.0268971	1.11806	0.141111	0.960477	-0.239284	-0.019974	0.000369952	-0.13261	0.0318066	-0.262259	-0.899984	-0.0187558	-0.203981	0.290645	-0.314605	-0.141259	-0.0320049	0.286039	-0.320607	-0.326481	0.274053	0.493962	-1.48889	0.191244	-0.503897	1.00321
TCGA-AO-A128	BRCA	set64	TCGA Breast A13E	TCGA-AO-A128-01A-21-A13E-20	0666FE46-83BE-480D-914A-2200733A9921	-0.0347797	-0.0835838	0.0267008	-0.341849	-1.14599	-0.658017	-0.429272	0.121455	-0.235583	-0.113562	-0.319978	0.104947	-0.660166	0.83736	-0.508092	0.816734	0.353539	0.290293	-0.0104772	-0.57798	0.378313	0.212385	-0.406408	0.0323215	-0.016006	-0.283066	0.426378	0.0768361	3.24061	-0.53548	0.379278	-0.000264947	-0.00998043	0.457512	0.17737	0.269182	0.0384599	0.13466	-1.00276	0.638513	-0.531587	0.10042	-0.132236	0.282497
TCGA-AO-A129	BRCA	set64	TCGA Breast A13E	TCGA-AO-A129-01A-11-A13E-20	885C69E5-6C62-4120-B57D-D448DD6B15F7	0.184515	-0.147238	-0.142325	0.330505	-0.290033	0.0871253	-0.279739	-0.0262207	0.490273	0.943719	-0.293252	-0.702281	-0.511133	-1.60767	0.251493	-0.273705	-0.545917	0.020623	0.0541864	0.0902159	0.010678	0.219775	0.0603799	1.3404	-0.0475678	0.103049	-0.241206	-0.210668	0.208636	-1.43122	-0.0952491	0.388151	0.0865083	0.0248639	0.0481518	0.076172	0.0316166	-0.305045	-0.98791	0.307944	0.659049	0.0925664	-0.172274	-0.527249
TCGA-AO-A12A	BRCA	set64	TCGA Breast A13E	TCGA-AO-A12A-01A-11-A13E-20	24D0D735-59BC-401B-9404-90ACB65FD73A	-0.259255	-0.544207	-0.709429	-0.602504	0.203423	-0.444058	-0.695117	0.418728	0.0964709	0.0551653	0.0431612	0.18638	0.792427	-0.216516	-0.598789	-0.0862648	1.19627	-0.0325668	-0.135191	0.865613	-0.191411	0.321494	0.132863	0.420958	-0.268243	-0.0952606	-0.375287	-0.23804	-0.913265	-0.406924	-0.355494	0.289283	-0.403852	-0.106548	-0.135188	-0.482392	-0.369381	-0.0752743	0.256366	0.0804857	-1.51864	-0.258944	-0.949061	0.0483506
TCGA-AO-A12B	BRCA	set64	TCGA Breast A13E	TCGA-AO-A12B-01A-21-A13E-20	4A9B2D8B-1741-44EF-9BF2-EA142729A221	0.54098	0.320195	-0.293859	-1.43656	-0.0307624	-0.986736	0.603993	0.150687	-1.19441	-1.07722	0.653041	0.338593	0.793049	0.465797	0.00858382	0.247566	0.695828	0.353097	0.289051	0.628566	0.105453	0.0754676	-0.0156298	-0.295658	-0.0688048	-0.233766	-0.102815	-0.0442952	-0.278239	-1.1876	0.164152	0.40878	-0.223294	-0.00411015	-0.0684674	0.0415236	0.00313084	0.083669	1.30099	0.342433	-0.516481	0.448304	-0.707877	0.559397
TCGA-AO-A12C	BRCA	set64	TCGA Breast A13E	TCGA-AO-A12C-01A-21-A13E-20	D413D056-4BA0-4D5F-B263-D25C7BC46B66	0.524634	-0.268103	-0.544073	-0.857673	0.21753	0.439197	0.0710978	0.668934	-0.365589	-0.107829	0.0280813	-0.535688	1.29154	-0.89294	-0.373879	0.285243	0.379572	0.164673	-0.279261	0.32915	0.462791	0.452669	-0.619786	0.685681	-0.059694	0.555207	-0.0235148	-0.173839	-0.299602	0.741047	0.0931294	-0.208439	0.157134	0.0402158	-0.189953	-0.654415	-0.465174	-0.274661	-0.921508	1.93357	-0.507524	0.472591	-0.86243	0.483775
TCGA-AO-A12D	BRCA	set64	TCGA Breast A13E	TCGA-AO-A12D-01A-21-A13E-20	CB181130-C8C3-46BA-81A6-0281018DFCEC	-0.107072	-0.396549	-0.243716	-0.699012	-0.250767	-0.210751	-0.0658784	-0.0881341	-0.940727	-0.271008	-0.207875	-0.389359	1.11217	1.07849	0.165129	-0.158283	0.299497	-0.211516	0.128763	-0.642707	0.0497045	0.407304	-0.176259	0.262038	0.0811998	0.315618	0.136311	-0.12743	0.865338	-0.721713	0.202877	-0.111694	0.017865	-0.143455	-0.0810257	-0.270363	0.0211188	-0.397511	-0.070836	0.228858	-0.574121	-0.140551	-0.386789	-0.318337
TCGA-AO-A12E	BRCA	set64	TCGA Breast A13E	TCGA-AO-A12E-01A-21-A13E-20	6E4F79F0-7276-4824-A590-A46DAEE977DA	0.262973	0.505418	-0.465381	-0.291254	-0.0882993	1.53668	2.25363	-0.309708	-0.0795069	-0.216757	0.272122	0.204974	1.32874	-0.514901	-0.573212	0.131998	0.192861	0.250334	0.191124	-2.20227	0.0959231	0.965323	-0.136665	0.532167	-0.178356	0.134244	0.011163	-0.114456	-0.263653	0.862088	0.357748	-0.295401	-0.157231	0.0733491	-0.247442	0.00307088	-0.217249	0.189064	0.491928	1.11021	0.464773	0.624125	-0.0745389	0.55787
TCGA-AO-A12F	BRCA	set64	TCGA Breast A13D	TCGA-AO-A12F-01A-21-A13D-20	B040BE7B-EC55-4B2F-B89A-B3A44F5C2932	0.192426	0.462834	0.351121	-0.0981385	0.46063	0.454603	0.979995	0.00566467	-0.995091	0.0592189	0.00468952	-1.43591	0.86811	-0.918591	0.616207	-0.184613	-0.712529	-0.340324	0.121879	-0.48834	-0.0218689	-0.0219828	-0.0962005	1.28713	0.268418	0.255019	0.213603	-0.0813741	-0.864884	-0.239682	0.136208	0.774946	-0.0236271	0.00893329	-0.0909831	1.09404	0.255843	-0.22174	-1.37489	0.373857	0.978602	0.0300212	0.0484943	-1.19504
TCGA-AO-A12G	BRCA	set64	TCGA Breast A13D	TCGA-AO-A12G-01A-21-A13D-20	3D74BD72-5D9B-41D9-B773-50F24EDD1833	0.211115	-0.246542	-0.279993	-0.688325	-1.46633	1.22483	1.39803	0.014593	-0.271987	-0.375284	-0.0374572	0.495321	2.77073	-0.0125901	-0.332292	-0.264778	1.05232	-0.367325	0.334397	-2.18599	-0.102913	0.566516	0.227448	-0.0467492	0.0352004	0.390836	-0.0472734	-0.187978	-0.766114	-1.10449	0.189151	0.0183754	-0.207266	0.0132158	-0.202243	0.39727	0.257367	0.0726456	0.62072	0.375981	-0.076717	0.0465845	-0.299317	1.04138
TCGA-AO-A12H	BRCA	set64	TCGA Breast A13D	TCGA-AO-A12H-01A-21-A13D-20	3EB82E12-3153-44FA-AD33-BFA6D2BC246B	0.0803587	-0.357729	-0.258581	-0.5358	0.541038	0.703142	0.703326	0.235937	0.58771	0.661192	0.0902904	-0.20313	1.20945	0.713959	-0.0157624	-0.438638	1.69845	-0.140705	0.120524	0.750356	0.0652592	0.628269	-0.126826	-0.155903	-0.0141843	0.0762489	0.172481	-0.113033	-0.65556	-0.876967	-0.0124594	-0.0870895	-0.500363	0.0328123	-0.119399	-0.136627	0.107065	0.162932	0.939738	0.252533	-0.913353	-0.054422	-0.395846	0.38553
TCGA-AO-A1KO	BRCA	set42	Breast_A17I	TCGA-AO-A1KO-01A-41-A17I-20	A17C27F3-818B-4FBB-AA5D-AB86494F4456	0.0128504	-0.435917	0.110211	0.187315	-0.475421	0.940575	0.545885	-0.134369	0.594449	-0.0580186	-0.27773	-0.326219	2.22316	-0.977423	0.750394	-0.139508	1.04519	-0.0749815	-0.278709	-0.81293	0.537959	0.276697	0.373249	0.819978	-0.0621402	0.119085	-0.4539	-0.0797854	-0.898423	1.47845	0.363651	-0.205048	0.0988695	-0.0733577	-0.203038	-0.70993	-0.346412	-0.291242	-0.626129	2.38739	-1.75232	0.0558646	-1.04958	0.513492
TCGA-AO-A1KP	BRCA	set42	Breast_A17I	TCGA-AO-A1KP-01A-21-A17I-20	A69B3E33-9FA5-47F1-931D-D100136D9D80	0.132799	0.0384419	-0.142075	0.0296498	-0.452377	-0.678306	-1.49895	-0.183535	-0.732787	-0.667967	-0.556018	-0.730208	0.659235	-1.04565	1.02898	0.327366	0.894514	0.027551	-0.297523	-0.295138	0.916541	0.301754	0.279132	0.93348	0.27643	-0.250517	-0.14282	-0.126736	-0.375475	2.05046	0.547179	0.0132954	-0.380341	0.163748	-0.14703	-0.731025	0.0016297	0.0772304	-0.0230578	2.57273	-2.09119	0.410264	-0.868514	0.313938
TCGA-AO-A1KQ	BRCA	set42	Breast_A17I	TCGA-AO-A1KQ-01A-21-A17I-20	CCDAEF5F-D816-426D-8E4F-B1BC561A11C5	-0.229017	-0.0210962	-0.474262	-0.0384555	-0.0801054	1.48716	1.39184	0.171169	-1.6309	-2.07101	0.0637846	0.362879	1.65573	-1.06792	-0.171153	0.43489	1.1284	0.0873504	-0.0118398	0.308063	-0.12365	0.999672	-0.371356	0.283146	-0.0273718	0.385799	-0.286896	-0.382517	0.461013	-0.542683	-0.124442	0.294243	-0.444714	-0.250248	-0.314211	0.140929	-0.250489	0.067204	1.11793	0.628519	0.00507918	0.236203	-1.34513	-0.157859
TCGA-AO-A1KR	BRCA	set42	Breast_A17I	TCGA-AO-A1KR-01A-21-A17I-20	209B9CA9-04FE-441D-915A-B8F4EF9E4B74	-0.21608	-0.161209	-0.297796	-0.00197085	0.177506	0.561054	0.334952	-0.388839	-1.23846	-0.865447	-0.614442	-0.360417	1.67317	-0.115759	0.248523	-0.156658	-0.525	-0.0209179	-0.00848454	0.026709	0.305279	0.362647	-0.0533861	0.56966	0.0150193	0.514736	-0.0400752	-0.314504	1.6221	-0.412822	-0.0460146	0.503151	-0.215562	-0.147747	-0.0985483	0.751806	0.30852	-0.565324	-1.23447	0.521176	0.530496	0.0260526	-0.296156	-0.441659
TCGA-AO-A1KS	BRCA	set42	Breast_A17I	TCGA-AO-A1KS-01A-21-A17I-20	6022E4A0-4BD2-4D51-AC93-56F6B54DFA39	-0.200318	-0.131209	-0.296467	-0.19837	0.443392	0.917452	1.04128	0.115347	-0.686094	-0.933782	-0.616505	-0.162104	2.23014	-0.0661539	0.0771633	0.0773244	1.23361	0.0196583	0.108382	-1.20393	0.0703133	1.59035	-0.467704	0.085394	0.0345697	0.39156	0.282835	-0.223845	-0.290061	-0.286568	-0.134537	0.313237	-0.517942	-0.279896	-0.186936	-0.118562	0.0388148	-0.0909811	0.864411	0.400087	-0.0492645	0.199544	-0.819775	-0.305783
TCGA-AO-A1KT	BRCA	set42	Breast_A17I	TCGA-AO-A1KT-01A-21-A17I-20	C440C6D0-6B35-4764-BE41-CD4CA2D3C713	-0.125956	0.807491	0.049117	0.704995	0.238937	0.415559	0.469033	0.829261	-0.82187	-1.4292	-0.744724	-0.00139507	0.755888	-0.738452	0.379161	0.145304	-0.0738197	0.0318036	0.000199552	0.113635	0.140501	0.216351	0.0458473	-0.00809424	-0.0457934	-0.264736	0.472088	-0.233434	-0.0918524	0.144949	0.0905636	-0.151843	-0.418153	-0.404456	-0.192115	0.00566282	-0.434774	-0.164346	1.09683	0.796674	-0.223568	0.107542	-0.789154	0.117824
TCGA-AQ-A04L	BRCA	set35	Breast Cancer	TCGA-AQ-A04L-01B-11-A13D-20	4A040C32-BC08-4575-931B-3D52E81FE77C	0.416684	-0.444772	0.0463334	0.236654	-0.725425	0.516492	0.35204	-0.344675	0.359612	0.296526	-0.373975	-0.443975	1.06203	-1.02135	0.41452	0.0615263	0.886841	0.0454306	-0.229885	-0.897324	0.822189	0.120717	0.246924	0.842737	0.0740685	0.880763	-0.139927	0.193088	-0.494799	1.91857	-0.183155	0.140113	-0.130514	0.314836	-0.0521532	-0.717387	-0.170615	-0.589611	-1.11237	2.7419	-1.55852	0.464162	-0.387162	0.558203
TCGA-AQ-A1H2	BRCA	set42	Breast_A17I	TCGA-AQ-A1H2-01A-21-A17I-20	8191DC7A-6508-44AA-BEB6-397C035C8052	-0.0841796	-0.485263	-0.560153	-0.349869	0.0537806	-0.0188931	0.127494	0.269346	-0.926353	-1.20547	-0.838386	-0.289897	2.07981	0.0740293	0.0492751	0.220967	0.49188	0.287525	0.102932	1.49551	0.0471683	1.08746	0.081262	0.206	-0.0646703	-0.0383215	0.246477	-0.318636	0.00452355	0.391861	0.0932022	0.0573572	-0.693514	-0.330331	-0.189595	-0.0911871	-0.438098	0.026563	0.307328	1.30662	-1.63534	0.242956	-0.946397	1.56749
TCGA-AQ-A1H3	BRCA	set42	Breast_A17I	TCGA-AQ-A1H3-01A-41-A17I-20	BA38E345-7C27-4AB0-A8E9-57B727FEC06C	0.528853	-0.41181	-0.578271	-0.290095	-1.15218	1.97228	0.699891	0.254103	1.08162	1.1158	-0.144411	0.109487	0.773481	-1.08154	0.71799	-0.472225	2.2636	-0.148147	-0.0613521	-0.630167	0.96709	0.00913182	0.226014	0.460734	0.0532571	0.263799	-0.0814385	0.141633	-1.12183	1.90977	0.325062	-0.215075	-0.397591	-0.00949361	-0.493486	-0.983614	-0.526598	0.0423646	-1.28005	1.9797	-1.96204	0.289867	-0.425454	1.02968
TCGA-AR-A0TP	BRCA	set64	TCGA Breast A13C	TCGA-AR-A0TP-01A-21-A13C-20	7E443363-F5CC-4CB8-8957-19DFF6BAE0F7	-0.0074241	-0.208536	-0.0126633	0.430349	-0.764359	-0.571188	-0.35103	0.285472	0.473202	0.377135	-0.0292393	0.586912	-0.578279	0.523256	-0.0641316	-0.262157	1.3556	-0.455938	0.0125522	0.310837	-0.187159	0.366749	0.284554	2.85352	-0.117605	-0.204767	-0.301935	-0.178554	-0.643892	-0.126456	-0.0176878	0.531889	0.0217905	-0.0771503	0.462608	0.152669	0.0624084	0.0653604	0.181589	0.275702	0.145165	-0.0177794	-0.203473	0.0493251
TCGA-AR-A0TQ	BRCA	set35	Breast Cancer	TCGA-AR-A0TQ-01A-21-A13C-20	CF4C0DB5-B9F4-4D3C-9E6F-3750C9F7C874	0.0291916	0.045193	-0.144781	-0.00480646	-0.455356	0.241542	-0.00710163	0.564501	-0.840189	-0.394622	-0.111713	0.0394506	-0.253404	0.195085	-0.221184	-0.0480001	-0.378236	-0.475366	-0.399393	-0.956511	0.0275946	-0.68098	-0.0940393	-0.286479	-0.24479	-0.303254	0.0130512	-0.146909	-0.147806	0.000274081	-0.0781091	-0.224215	0.0918507	-0.113035	-0.410118	-0.529183	-0.243401	-0.0206478	-0.13411	1.0068	0.441043	0.190748	-0.661143	-0.12082
TCGA-AR-A0TR	BRCA	set35	Breast Cancer	TCGA-AR-A0TR-01A-21-A13C-20	BCC63CF1-6D73-4927-85EC-384FB0C915B0	0.045028	-0.431774	-0.181821	0.633337	0.617573	0.808756	0.691806	-0.0501907	-0.2393	-0.690259	-0.26391	0.270936	1.92744	0.289654	-0.541969	-0.194593	1.18125	-0.17349	-0.216523	0.622291	-0.19172	0.916066	0.0696477	-0.554989	-0.113609	-0.725531	0.0821509	-0.0186641	-1.15255	-1.50532	0.0844435	0.575357	-0.2686	-0.119271	-0.191599	-0.199376	0.045719	0.384108	0.430339	-0.225313	-0.179386	-0.0139841	-0.992533	0.658946
TCGA-AR-A0TS	BRCA	set35	Breast Cancer	TCGA-AR-A0TS-01A-21-A13C-20	AF346126-042F-4F20-9A35-515F98AD8AFD	-0.146637	-0.549968	-0.266465	0.379393	-0.673731	0.0341814	-0.243645	0.111344	0.0614451	-0.527019	-0.467282	-0.0850223	-0.760897	1.51998	-0.355544	-0.0295422	0.509854	-0.529333	0.0525074	-0.564422	-0.260009	0.183758	0.208504	0.282103	-0.0939593	0.59077	-0.0331148	-0.193502	-0.320968	-0.672516	0.167953	-0.171009	-0.205586	-0.17615	-0.203657	-0.279152	0.0121363	-0.0561939	-0.818473	0.541274	-0.16189	-0.229774	-0.361147	-0.282926
TCGA-AR-A0TT	BRCA	set35	Breast Cancer	TCGA-AR-A0TT-01A-21-A13C-20	DCC7AE7C-8C0B-48C2-A3B5-B901CD46EC6E	-0.0355795	-0.0880955	0.291736	0.0969375	0.183137	1.25748	1.77564	-0.576147	-1.0293	-0.964371	-1.131	-0.967751	0.637295	0.388689	-0.300989	-0.110031	0.0277071	-0.049378	0.0672531	-0.218306	0.0213463	0.0884853	0.0527245	0.231283	-0.0181561	0.645794	0.249197	0.0315817	-0.107518	-1.26877	0.242051	0.130394	-0.0227911	-0.134714	-0.179143	-0.367364	0.0493417	0.0880545	-0.11682	0.0445252	-0.0197711	-0.258258	-0.806467	-0.289822
TCGA-AR-A0TU	BRCA	set35	Breast Cancer	TCGA-AR-A0TU-01A-21-A13C-20	0DA27A8A-A088-4312-BABC-093A95818D4F	-0.126733	0.277317	-0.0480092	0.499122	-0.460415	0.234181	0.297184	-0.543068	-1.11188	-0.933363	-0.692875	-0.550815	-0.593456	0.623934	-0.476198	-0.321811	0.101828	-0.558779	0.0995912	-0.680161	-0.190559	-0.148149	0.071989	0.264089	0.0309801	0.0788395	0.319062	0.0781121	0.683612	-0.659694	0.199069	-0.086077	0.171247	0.100503	0.0444437	-0.138623	0.185677	0.132884	-1.27216	0.85349	0.909324	-0.154843	-0.37643	-0.461789
TCGA-AR-A0TV	BRCA	set35	Breast Cancer	TCGA-AR-A0TV-01A-11-A13D-20	2C90A077-F23C-4D17-B183-744CC3FF9CB0	0.00724629	-0.601885	-0.343107	-0.311251	-0.329855	0.882559	1.32569	-0.354497	-0.817529	-1.17519	-0.445585	0.26615	-0.0289713	0.168853	-0.167033	-0.369556	0.609285	-0.260619	0.122533	-0.655308	-0.0345696	1.12531	-0.00854721	0.244551	-0.0126357	0.304925	0.0721385	-0.0390131	0.371503	0.0060159	0.282882	-0.211801	-0.22455	-0.0895939	-0.0961054	0.0457094	0.199219	-0.0856755	0.145537	0.932763	-0.621082	0.199691	-0.876228	0.0613533
TCGA-AR-A0TW	BRCA	set35	Breast Cancer	TCGA-AR-A0TW-01A-21-A13D-20	394F16C9-AEBF-4F8A-90BA-074573512C41	0.0844737	-0.112606	-0.216951	-1.32133	-0.686157	0.347167	1.45408	0.425171	-1.0922	-1.07691	-0.2604	0.370241	0.472762	0.85585	-0.385094	-0.164192	1.66894	0.0424671	0.195885	-0.595632	0.205562	1.01337	-0.114227	0.0417625	0.16506	0.129292	0.243088	-0.0123934	2.45755	-0.837031	0.430005	-0.0538104	-0.162761	0.0843492	0.0313496	-0.100572	0.299552	0.152204	0.402953	0.425468	-0.595359	0.0112082	-0.18502	0.42815
TCGA-AR-A0TX	BRCA	set35	Breast Cancer	TCGA-AR-A0TX-01A-21-A13D-20	235170F7-2772-4045-B8E2-B96B168039CC	0.127319	-0.54269	0.1394	0.175174	-0.999735	-0.50542	0.0826319	-0.282166	-0.0974166	-0.161489	-0.516577	-0.910297	1.21274	-0.861013	-0.162158	-0.0493791	-0.0609474	0.086253	-0.00657812	-0.652975	0.358673	1.23648	0.356532	0.420318	0.118952	0.187409	-0.693587	0.0999662	0.220226	-0.659224	0.294415	0.445717	-0.182933	0.335797	0.119374	-1.04169	0.413812	-0.0930751	-0.136888	0.137827	-1.16484	0.222992	-0.660729	0.422304
TCGA-AR-A0TY	BRCA	set35	Breast Cancer	TCGA-AR-A0TY-01A-21-A13D-20	52AF4B81-1F96-491E-B85C-982982A3E885	0.0106885	0.319206	-0.200044	0.482474	-0.867874	0.0687762	0.400451	0.232778	-0.60501	-0.540832	-0.241469	-0.113964	1.36567	0.100499	-0.350379	0.00763996	1.01355	-0.184373	0.13964	-0.563381	0.210663	0.0789019	-0.00527736	0.196724	0.0619837	0.45151	0.0909414	0.0724155	-0.220255	-0.43878	0.296708	0.355207	0.212809	0.0668113	-0.0406001	-0.39813	0.166792	-0.0472642	-0.294216	2.21317	0.810808	0.079519	0.301586	-0.18788
TCGA-AR-A0TZ	BRCA	set35	Breast Cancer	TCGA-AR-A0TZ-01A-21-A13D-20	C82F3A29-6454-4122-9EF3-64623A595E7C	0.179745	-0.420668	-0.230596	-0.351629	-0.479717	-0.0321315	0.214946	-0.465379	-0.343744	-0.25677	-0.397407	-0.269136	1.52855	-0.603385	0.433537	0.247021	1.09622	0.000981431	-0.136429	-1.28757	1.03404	0.649388	0.268416	1.33324	0.179275	0.5	-0.298286	0.222952	0.0924084	1.20721	0.143363	0.0816482	0.13871	0.7984	0.203212	-0.853438	0.206459	-0.46982	-0.455992	2.91162	-0.678324	0.481838	-0.45683	0.176001
TCGA-AR-A0U0	BRCA	set35	Breast Cancer	TCGA-AR-A0U0-01A-21-A13D-20	6607CD52-F5DE-419E-ADA1-E4F132F51539	0.017941	-0.15414	0.0391499	0.375606	0.100172	0.121222	-0.118476	-0.0789099	2.14273	1.98271	-0.657771	0.164585	-0.523887	0.696577	-0.344964	-0.229559	-0.456092	-0.223816	0.0254737	-0.0861154	-0.0951881	-0.0299082	-0.0938187	-0.180041	0.000962048	0.337411	0.0498026	-0.120687	1.73879	-1.3451	0.328721	-0.190956	-0.30359	-0.0593255	-0.134655	-0.185005	0.161155	0.13495	1.65856	0.120933	-0.730344	-0.0935636	-0.217939	-0.0578212
TCGA-AR-A0U1	BRCA	set35	Breast Cancer	TCGA-AR-A0U1-01A-21-A13C-20	0ED99A87-06C3-4EE2-8CD0-DC1206D488A7	-0.151735	-0.196968	0.127573	0.49353	-0.342461	-0.522899	-0.836209	-0.426989	1.06079	0.641305	-0.576845	0.486297	-0.658288	-0.354613	-0.741878	-0.118201	-0.444271	-0.348001	0.00923215	0.356575	-0.0937042	-0.128919	0.256732	1.41346	-0.0299368	0.197975	-0.0445251	-0.0444139	0.503075	-0.386053	0.180532	0.452858	-0.0475884	-0.130876	-0.121798	0.0344053	0.210681	-0.15362	0.88815	0.342311	0.0874617	-0.228643	0.141927	-0.321333
TCGA-AR-A0U2	BRCA	set35	Breast Cancer	TCGA-AR-A0U2-01A-21-A13D-20	73436246-9F97-4EE7-B1DD-07A89E62816F	0.566521	-0.192145	0.124135	-0.253244	-1.73541	-1.09261	-1.1718	-0.725511	-0.566939	0.0589293	-0.511137	-2.0411	0.623948	-1.07951	0.884548	-0.266211	-0.361428	0.151085	0.664604	-2.35462	1.14125	-0.0735382	0.52846	0.693286	0.622276	1.69848	-0.307137	0.777872	0.437679	-0.654689	0.718102	1.35005	0.176143	0.875305	0.807764	-0.948483	0.691367	0.0391045	0.34251	0.967803	-1.18232	0.608029	-0.450174	-0.670534
TCGA-AR-A0U3	BRCA	set35	Breast Cancer	TCGA-AR-A0U3-01A-21-A13C-20	62ED3DD3-4DCA-4032-AEDE-8AD54565CC92	-0.126606	2.14536	0.540836	2.5214	-0.00812086	-0.15336	-0.277297	0.352617	-0.616487	-0.774979	-1.16485	-0.813587	2.05988	-0.321412	-0.623968	-0.357702	1.08388	-0.237235	-0.0810631	-0.235506	-0.191625	1.05764	-0.105797	-0.450002	-0.0637681	0.293246	0.0397428	-0.0526529	-0.608312	-1.17335	0.13791	0.542981	0.148666	-0.161423	-0.206399	0.169448	0.245994	0.0149401	0.0254494	0.512491	1.15761	0.0526055	-0.747314	-0.286018
TCGA-AR-A0U4	BRCA	set35	Breast Cancer	TCGA-AR-A0U4-01A-21-A13D-20	F167C83C-C4BD-47E2-BFBB-6E773FCF81E3	0.421998	1.3733	0.212155	-0.464182	-1.09545	-0.8073	-0.46292	-0.801135	-0.765149	-0.645842	-0.410218	-0.647536	0.0725268	-1.37634	-0.0418778	0.350711	0.0258906	0.134165	0.292617	-1.16111	0.303914	0.835615	0.363221	0.759801	0.382906	0.292836	-0.108901	0.380389	0.954334	-2.27161	0.514503	0.492563	0.295504	0.943865	0.488933	-0.128171	0.594811	-0.00333529	0.514307	0.833989	0.846431	0.228007	0.0205772	0.866279
TCGA-AR-A1AH	BRCA	set64	TCGA Breast A13E	TCGA-AR-A1AH-01A-21-A13E-20	D545ECC3-36AC-4E30-AD4E-2E62FE6F3932	-0.198063	0.584747	0.0428783	0.495215	-0.0764309	0.482653	0.450022	-0.415791	0.209676	0.627648	-0.455505	-0.553188	-0.246482	0.330339	-0.512204	-0.144939	-0.180663	-0.388532	0.0289552	-0.756082	0.155624	-0.213462	0.232678	0.340372	-0.109588	0.180501	0.4142	0.0636504	-0.207094	0.202621	0.0533602	-0.275859	0.214554	0.215419	-0.073964	0.826593	0.417437	0.261172	-0.0200967	0.472558	1.24687	-0.177659	0.488828	-0.644096
TCGA-AR-A1AI	BRCA	set64	TCGA Breast A13E	TCGA-AR-A1AI-01A-21-A13E-20	0C22BF53-3DB1-44AB-ACA7-1ED0B64B2DA7	-0.0166239	0.392924	-0.134581	-0.04301	-0.0592384	0.464557	0.154177	-0.488951	-0.304457	-0.0247892	-0.52342	-0.173705	-0.839733	0.260811	-0.222149	-0.0847099	-0.483486	0.0727443	-0.208442	0.568656	0.170546	0.863631	-0.0425461	1.29672	-0.229336	-0.175982	0.0952073	-0.0437258	1.77325	-1.64262	0.0148548	-0.633888	-0.040424	0.00827139	0.19572	0.976693	0.630632	-0.0527972	-0.449748	-0.0478449	0.153649	-0.185492	0.342341	-0.222364
TCGA-AR-A1AJ	BRCA	set35	Breast Cancer	TCGA-AR-A1AJ-01A-31-A13E-20	2D1E5B7C-C23F-4F91-8901-6914C6FBEFD8	0.302565	0.67312	0.281603	1.11394	-0.394645	-0.678	0.0983089	-0.119409	0.218096	-0.346205	-0.745805	-0.316544	-0.5336	0.153475	-0.0842228	0.453524	0.185214	-0.411925	-0.319247	-0.721314	-0.045461	0.133781	0.477954	1.58045	-0.23812	-0.526154	-0.072206	-0.0903449	1.01111	0.62516	0.078492	-0.199764	0.0832519	0.318447	-0.211816	-0.172937	-0.24443	-0.26865	-0.123413	1.26555	0.599371	0.06511	0.70437	0.188051
TCGA-AR-A1AK	BRCA	set35	Breast Cancer	TCGA-AR-A1AK-01A-31-A13E-20	09A35A3D-DF05-42C3-BF6A-471DA29C16EA	0.0204377	-0.361846	-0.364034	-0.677642	-0.193463	0.677151	0.994998	0.155651	-0.533612	-0.917905	-0.655631	0.0898836	1.04992	0.155757	-0.21249	0.253834	0.557271	-0.185428	-0.500608	-0.686331	0.120594	1.22213	-0.228474	0.861164	-1.05541	-0.242219	0.0498977	-0.452555	-0.486473	0.0438734	-1.10713	-0.483318	-0.853517	-0.475536	-0.914383	0.00589813	-1.22883	-0.695307	0.014851	1.40722	-0.480537	0.318646	-0.335374	0.0947042
TCGA-AR-A1AL	BRCA	set35	Breast Cancer	TCGA-AR-A1AL-01A-31-A13E-20	3B4F651D-95DB-472B-B7FA-ABD514A56664	0.170738	-0.602413	-0.132217	0.683081	-0.303462	0.176571	0.177234	-0.559971	0.900141	0.790621	0.00420926	-0.0691079	1.06808	-0.40818	0.127152	-0.354172	0.699679	-0.306956	0.141616	-1.14663	0.275365	-0.172303	0.436222	1.13229	0.0760326	0.774604	-0.273382	0.144313	-0.949467	1.13163	0.190672	-0.0869383	0.25183	0.0678786	-0.100929	-0.515185	-0.0983201	-0.413545	-0.991745	1.84911	-1.42073	0.376154	-0.683151	0.397191
TCGA-AR-A1AM	BRCA	set64	TCGA Breast A24A	TCGA-AR-A1AM-01A-31-A24A-20	D30ACC0B-B6B7-4134-96F5-4B76004CA893	0.252646	-0.766601	-0.346186	0.263269	-0.230853	0.601412	0.146091	-0.0640237	1.04363	0.843905	-0.125666	0.251186	0.908914	0.0905088	-0.629494	-0.427182	0.598493	-0.337768	0.389235	-0.526539	0.236401	0.269096	0.426688	1.69869	-0.212705	1.09616	-0.109653	0.004821	-0.740384	1.56537	0.27484	-0.0568504	-0.113443	0.084569	-0.452037	-0.543601	-0.164413	-0.153972	-0.328656	1.69414	-1.79029	0.254444	-0.772865	0.224539
TCGA-AR-A1AO	BRCA	set64	TCGA Breast A13E	TCGA-AR-A1AO-01A-21-A13E-20	8FEDE969-9213-4930-839C-431598E82ECD	-0.0454691	0.136153	-0.0330144	0.129469	-0.288205	0.703055	0.589094	0.38947	-0.0382855	-0.169161	-0.493359	-0.25806	0.741946	0.431624	-0.113402	0.108427	-0.365481	0.062987	0.0388707	0.0964569	-0.0619317	0.240224	0.224087	-0.205977	0.00287976	-0.368731	0.36953	-0.125178	1.09095	-0.770387	0.109609	-0.0996996	-0.200197	-0.0196034	0.11627	0.2813	0.268604	0.0983941	-0.00386558	0.292842	0.0741946	-0.0489379	0.572855	-0.234093
TCGA-AR-A1AP	BRCA	set64	TCGA Breast A13E	TCGA-AR-A1AP-01A-21-A13E-20	EC547582-0918-47CF-8E25-270EE9DCC1EA	0.0623836	-0.240003	-0.305191	-0.11091	0.0474006	-0.663302	-0.669531	-0.271285	-0.750401	-0.565805	-0.409439	-0.199069	0.820209	-0.680555	-0.799146	-0.0920285	-0.125202	0.248599	-0.0772696	-0.185375	0.215689	-0.0374334	0.216388	1.14783	-0.306971	0.87569	-0.153494	-0.208151	-0.0730258	0.311895	-0.18106	0.119596	0.219165	-0.04951	-0.12577	-0.644208	-0.258297	-0.363865	0.865692	0.824497	-0.635672	0.0840456	-0.63577	-0.0258094
TCGA-AR-A1AQ	BRCA	set64	TCGA Breast A13E	TCGA-AR-A1AQ-01A-21-A13E-20	43C5B018-489F-4FAA-ADEF-6233E185058A	-0.109843	0.476788	-0.126216	0.316736	-0.212417	-0.109324	-0.251536	-0.225921	-0.990479	-0.574112	-0.647585	-0.84378	-0.261013	0.285383	-0.0294213	-0.123452	-0.123555	-0.00789372	-0.0700322	0.131561	0.141005	0.359198	0.114369	0.572784	-0.138331	-0.191163	0.107178	-0.0353881	1.36331	-1.08511	0.0902013	-0.132264	-0.0963155	0.0153655	0.173657	0.450884	0.242795	-0.0885681	-0.950096	0.216336	0.80338	-0.118027	0.324702	-0.481621
TCGA-AR-A1AS	BRCA	set64	TCGA Breast A13E	TCGA-AR-A1AS-01A-21-A13E-20	DFA6A5FD-3868-4ADF-BC28-DA683C84506D	-0.0384004	-0.295655	-0.42968	-0.299146	0.433607	0.716706	0.554558	-0.0320296	0.186324	-0.354415	0.202867	0.620536	2.27092	-0.158074	-0.742014	-0.571473	0.12992	-0.206135	-0.0899124	0.119773	-0.217316	-0.20714	0.129062	-0.322758	-0.335527	-0.551418	0.190573	-0.0861775	-0.976495	-0.777285	-0.147559	0.502191	-0.45523	-0.296631	-0.0885634	-0.0315848	-0.38178	0.206129	-0.28721	0.348334	-0.632306	-0.0676243	-0.691779	0.0549821
TCGA-AR-A1AT	BRCA	set64	TCGA Breast A13E	TCGA-AR-A1AT-01A-21-A13E-20	31F55B9B-8622-4F2C-81DF-E1B939EA9DB6	-0.207182	-0.413401	0.0203186	-0.548232	0.377901	0.454169	0.941223	0.390587	-0.804648	-0.897436	0.209921	0.380066	1.89107	0.179982	-0.103807	-0.0187643	-0.288637	-0.0987232	0.0508054	-1.19088	0.023355	-0.32866	-0.00564185	0.273663	-0.0608163	-0.148946	0.0534864	-0.10722	1.30131	-0.946066	0.0550749	0.523397	-0.178981	-0.0436126	0.156873	-0.242171	-0.0892136	-0.044784	-0.181479	0.653586	-0.0822347	-0.00902684	-0.562066	-0.51844
TCGA-AR-A1AU	BRCA	set64	TCGA Breast A13E	TCGA-AR-A1AU-01A-21-A13E-20	2932AD73-3E32-4B17-9C80-8B18258B86A4	0.0791369	-0.0553853	-0.329654	0.0537581	-0.341893	0.151253	0.778072	-0.596268	0.889284	0.423951	-0.728867	-0.747269	0.710978	-0.777125	-0.554853	-0.420927	0.852136	-0.136566	-0.419638	-1.1027	0.45867	0.118605	-0.281099	0.134437	0.0623856	1.13971	-0.201502	-0.0973704	-0.456943	1.56415	0.557403	-0.279915	-0.515422	0.260875	-0.683745	-0.532521	-0.313797	-0.371414	-0.433483	2.94531	-0.858801	0.129694	-0.706917	0.447987
TCGA-AR-A1AV	BRCA	set35	Breast Cancer	TCGA-AR-A1AV-01A-31-A13E-20	921E9A36-7150-4DB0-9D09-0DCD7E11ACD5	-0.00103837	-0.461172	-0.41779	-0.771367	0.369331	1.00142	1.11985	0.269726	-1.11336	-0.870798	0.448792	0.836279	2.28051	-0.139837	-0.286551	-0.148704	1.01242	-0.353084	0.0678233	-0.305764	-0.196057	1.02194	-0.0425364	-0.21981	-0.225635	0.478661	0.105205	-0.417306	-0.998958	0.0917905	0.0150831	-0.266203	-0.37093	-0.241291	-0.443216	-0.16618	-0.332947	-0.134194	-0.324588	0.464339	-0.729402	0.0154999	-0.671159	0.369411
TCGA-AR-A1AW	BRCA	set64	TCGA Breast A13E	TCGA-AR-A1AW-01A-11-A13E-20	AFB88FEC-5FD1-4B60-9D78-5A184794B130	-0.171568	-0.881523	-0.0244808	-0.423975	-0.574766	0.0109201	-0.105044	-0.401552	0.199328	0.102266	-0.95784	-0.757865	0.42694	0.464932	-0.385455	0.0920204	0.226101	-0.0895346	-0.105341	-1.01423	0.467899	0.270987	-0.172274	0.735835	-0.0675671	0.212495	0.174958	-0.0790729	0.754381	0.208191	0.0320931	-0.471045	-0.179891	0.148153	-0.122876	-0.374109	0.0279473	-0.600392	-0.975517	0.970362	-1.16074	0.0706997	-0.824071	-0.342587
TCGA-AR-A1AX	BRCA	set64	TCGA Breast A13E	TCGA-AR-A1AX-01A-21-A13E-20	50A9D5CC-F096-4EFC-8CA7-3C4ED1CDE2D5	0.393852	-0.964783	-0.110335	-0.0829911	-1.5091	-0.227173	-0.383909	-0.608766	0.020124	0.384979	-0.604138	-0.718104	0.311506	-1.3422	-0.117171	0.0484944	0.0916863	0.305681	0.362044	-1.66545	0.772818	-0.264204	0.0861875	1.39294	0.153828	1.34131	-0.0343132	0.371129	-0.132004	2.21048	0.528438	0.0638714	0.160884	0.571058	-0.28534	-0.620631	0.371505	-0.520037	-0.975819	3.00723	-1.46878	0.440244	-0.70578	-0.075095
TCGA-AR-A1AY	BRCA	set64	TCGA Breast A13E	TCGA-AR-A1AY-01A-11-A13E-20	13AD11C4-C8BE-4062-BB35-C3AAEA066C0A	-0.101878	-0.275467	0.0345234	0.443614	-0.288669	0.0669992	-0.275176	-0.122877	1.0871	1.03	-0.410663	-0.931566	-0.370778	0.0879303	-0.516587	-0.293388	0.0393523	-0.137325	-0.226928	0.655163	0.14843	-0.48961	0.222567	-0.316409	-0.38626	0.343178	0.152095	0.139171	-0.713579	0.0138435	-0.0718561	-0.344625	-0.0958465	-0.0626731	0.193662	0.690106	0.107819	0.116464	-1.10567	0.571657	0.964171	-0.113604	0.127382	-0.469207
TCGA-AR-A24K	BRCA	set42	Breast_A17I	TCGA-AR-A24K-01A-21-A17I-20	6308773F-3789-47C1-8254-EAF5F9801868	-0.222728	-0.558753	-0.54548	-0.112384	0.875306	0.930259	1.00481	0.428027	-0.886792	-1.59037	-1.11622	-0.600902	1.58521	0.695446	-0.5149	-0.319072	1.14546	-0.221715	-0.012716	0.597898	-0.239794	1.52401	0.0331478	0.27637	-0.163824	0.640996	0.170869	-0.269519	-0.281934	-0.28006	-0.3874	-0.233535	-0.626599	-0.358056	-0.374695	-0.243235	-0.33278	-0.187285	1.78639	0.1361	-0.545046	-0.196075	-1.0784	0.315124
TCGA-AR-A24L	BRCA	set42	Breast_A17I	TCGA-AR-A24L-01A-21-A17I-20	E1BD54AA-7E28-47CE-98FB-95593EE07F96	-0.276377	-0.474864	-0.440575	0.0524481	0.134569	0.507357	-0.0180531	0.0646524	-0.353092	-0.883625	-0.0687112	0.20714	1.25626	-0.438505	0.336272	0.0812306	1.23626	-0.168917	-0.0120096	-0.236037	0.28545	0.234608	-0.247604	0.542597	-0.155772	-0.478229	-0.10413	-0.169036	-0.867999	1.15909	0.234176	-0.047031	-0.541381	-0.250248	-0.217902	-0.548403	-0.36717	-0.121435	-0.497546	1.48278	-1.14556	0.207228	-0.682105	0.231435
TCGA-AR-A24M	BRCA	set42	Breast_A17I	TCGA-AR-A24M-01A-21-A17I-20	8728CAB4-4860-4753-AA84-05F91F245005	-0.149305	-0.454096	-0.383704	0.0907676	0.120304	-0.0452146	-0.875225	0.467182	-0.729723	-1.27374	0.213144	0.224277	1.83942	0.618265	0.389023	-0.0806941	0.977656	-0.353538	0.0541232	0.527981	0.0709911	0.456388	-0.131882	1.25084	-0.0579585	-0.0826791	-0.114634	-0.158489	-1.02661	0.53294	0.0100669	-0.347918	-0.524878	-0.249361	-0.176484	-0.444303	-0.0368705	-0.0722058	0.298897	0.942578	-1.91533	-0.000651279	-1.15718	0.168219
TCGA-AR-A24N	BRCA	set42	Breast_A17I	TCGA-AR-A24N-01A-21-A17I-20	90813751-60F8-4E79-BFD3-1F363203A029	-0.279034	-0.790885	-0.566105	-0.110391	0.195854	-0.117056	-0.498635	0.128861	-0.91011	-1.57825	-0.481244	0.0466532	1.76102	0.988519	0.0754418	-0.0283499	1.11271	0.118547	-0.084475	0.420271	-0.0248571	1.46968	0.0506446	2.08892	-0.0627039	-0.424662	0.192628	-0.191325	-0.0811776	0.689986	0.189614	-0.143221	-0.547833	-0.262201	-0.1709	-0.169451	-0.122255	-0.139378	1.07948	1.0648	-1.5381	0.095669	-1.1249	0.418497
TCGA-AR-A24O	BRCA	set42	Breast_A17I	TCGA-AR-A24O-01A-21-A17I-20	C364ACC4-6658-4DEB-97FF-A367022C6958	-0.138672	-0.366276	-0.116378	-0.185498	0.158243	0.767983	0.378174	0.583574	-0.0552332	-0.624627	0.159631	0.80641	1.57757	0.585783	0.922913	0.0159401	1.03973	0.00348385	0.0401887	-0.056177	0.288169	0.982138	0.437001	0.772056	0.0590832	-0.115637	0.061807	-0.233467	-0.596282	0.993685	0.301093	-0.128852	-0.374867	-0.170243	-0.226689	-0.558704	-0.409632	0.195602	-0.448725	1.48696	-1.59643	-0.155932	-0.851394	0.500933
TCGA-AR-A24P	BRCA	set42	Breast_A17I	TCGA-AR-A24P-01A-21-A17I-20	085B7387-61DF-4F55-A320-72C165BF8647	-0.375923	-0.460455	-0.633894	-0.108728	0.334732	-0.0362013	-0.481335	0.132423	-0.372168	-1.17102	-0.518974	0.192109	0.940635	0.802004	-0.146947	-0.168516	0.522914	-0.431525	-0.0874549	0.121168	-0.0376183	0.372764	0.330396	1.34074	-0.280213	-0.690431	-0.352535	-0.340818	0.0448771	0.944488	0.0178952	-0.091534	-0.435378	-0.350408	-0.355385	-0.298693	-0.541736	-0.198964	-0.318864	1.46344	-1.10781	-0.26146	-0.91978	-0.00761699
TCGA-AR-A24Q	BRCA	set42	Breast_A17I	TCGA-AR-A24Q-01A-21-A17I-20	F39FE8FB-2C5E-403B-ACEB-BD9604F1A25E	0.00648177	-0.35712	-0.269921	0.0761936	-0.309881	-1.10995	-2.00412	-0.0964874	-0.656866	-0.749583	-0.0954063	0.067153	0.198995	0.209315	1.36147	-0.00976857	0.533507	-0.0161079	0.264548	0.16144	0.458703	-0.0591305	0.00140116	0.714199	0.167088	1.17326	0.1832	-0.0728576	-0.270974	-0.198071	0.16898	0.101233	-0.254884	0.141483	-0.0554515	-0.547691	0.176062	-0.233485	-0.438886	1.53135	-0.79946	0.364023	-0.917095	-0.159581
TCGA-AR-A24R	BRCA	set42	Breast_A17I	TCGA-AR-A24R-01A-21-A17I-20	1734096F-0942-4ABE-ACB4-CD6E183080C0	-0.284004	-0.276177	-0.498451	-0.129505	-0.381299	0.780211	0.824828	0.0943942	-0.243801	-0.939647	-1.14045	-0.466126	0.79332	-0.168579	0.0778919	-0.0533503	0.862379	-0.33451	-0.220199	0.0546431	0.114377	0.310456	0.173817	0.228362	-0.473155	-1.12241	-0.299974	-0.191834	0.159734	1.17074	0.0636392	0.00071862	-0.438922	-0.415319	-0.173382	-0.51849	-0.726122	-0.216121	0.0153538	0.924726	-1.07242	-0.250135	-1.08376	0.181951
TCGA-AR-A24S	BRCA	set42	Breast_A17I	TCGA-AR-A24S-01A-21-A17I-20	9E00E8B9-5977-4A9C-AEF4-C9F3E8007475	-0.214402	-0.508899	-0.39379	-0.476525	-0.13566	0.0876262	0.299263	0.634119	-0.905779	-1.24671	-0.163899	0.273594	2.31392	0.715697	0.21609	-0.00741442	0.388002	0.0354704	0.127791	0.300628	0.293955	1.12132	-0.074582	0.372953	0.0951857	0.800148	0.163324	-0.209883	-0.266727	0.0452284	0.122986	-0.0152065	-0.406961	-0.29777	-0.112027	-0.149275	-0.083234	0.0364488	0.512023	0.449829	-1.05972	0.0601618	-0.906402	-0.121804
TCGA-AR-A24T	BRCA	set42	Breast_A17I	TCGA-AR-A24T-01A-21-A17I-20	7C08CDC2-F620-4BA3-9A66-37BD23D75D3E	0.164006	-0.332942	0.0317156	-0.0521196	-0.253045	1.47079	1.40061	-0.983742	-0.66195	-0.581849	0.0939519	0.421389	2.06502	-0.773227	0.648264	0.56921	1.21648	0.0335071	0.178913	-0.942014	0.58493	0.884189	-0.0853178	1.02866	0.310642	0.170477	-0.0466307	-0.0257847	-0.506523	1.25814	0.478714	0.152002	-0.26809	0.304405	-0.0637885	-0.342804	0.128658	0.102113	0.10207	2.94717	-1.59507	0.345363	-0.745874	0.33012
TCGA-AR-A24U	BRCA	set42	Breast_A17I	TCGA-AR-A24U-01A-21-A17I-20	C0592373-1465-46D8-984A-2C02E0C53CFC	-0.0386421	0.0201722	-0.334813	-0.170775	-0.226355	-0.0821326	0.141648	0.0102475	-1.10142	-1.49058	-0.328568	0.222637	1.3495	0.481964	0.408913	0.0607998	-0.179963	0.223259	0.0893255	0.317127	0.144452	0.0671771	0.0197582	0.165864	-0.00440751	0.171913	0.370469	-0.336805	0.386826	-0.387733	0.217202	-0.348015	-0.478558	-0.18447	-0.219845	-0.1568	-0.337168	0.268189	0.367315	0.698729	-0.92744	-0.230702	-0.461123	0.175411
TCGA-AR-A24V	BRCA	set42	Breast_A17I	TCGA-AR-A24V-01A-11-A17I-20	38C6AF12-C50F-4DBE-8130-0B737B29390A	0.195268	-0.180943	-0.437819	-0.238557	-1.5893	0.620186	0.615654	-1.45657	-1.39044	-1.45901	-0.361131	-0.0572145	2.02896	-0.803281	0.485654	0.61458	0.687381	0.294139	0.00345115	-0.758739	0.388915	0.970798	-0.455475	0.402935	0.243954	-0.702226	-0.173939	-0.0169545	0.868734	0.299647	0.350681	0.542577	-0.328933	0.0264763	0.0584735	-0.28817	0.0742396	0.100863	1.16234	2.57579	-0.879245	0.433961	-0.640929	0.597201
TCGA-AR-A24W	BRCA	set42	Breast_A17I	TCGA-AR-A24W-01A-21-A17I-20	BB6402D2-2BC7-461A-8143-4E6939BB6813	0.447114	-0.523478	-0.36236	-0.307518	-1.58699	-0.329249	-0.677228	-1.99253	-0.714415	-0.169796	-0.089887	0.03182	1.05513	-0.896065	0.774463	-0.00856284	1.19623	0.372434	-0.0486758	-0.876744	0.973023	0.672662	0.075111	0.898263	0.380928	-0.326697	-0.120646	0.0376241	-0.383842	2.03224	0.59283	0.320876	-0.0945628	0.503391	0.0196498	-0.624652	0.169106	-0.0881842	0.168405	2.53993	-1.53403	0.659442	-0.523823	0.768665
TCGA-AR-A24X	BRCA	set42	Breast_A17I	TCGA-AR-A24X-01A-21-A17I-20	44E1A92C-DABB-4FDB-936C-BD1DFB2719AC	-0.0041612	-0.228843	-0.344698	-0.30958	-0.350226	0.118457	-0.329615	-0.362825	-0.45313	-0.993506	-0.153972	0.32009	0.582546	-0.122808	0.431472	-0.00950596	0.965123	-0.209317	-0.200017	-0.481744	0.443309	0.988864	0.337533	0.853016	0.0359735	-0.715596	-0.214053	-0.117229	-0.365849	0.59678	0.185662	0.0203771	0.0651198	0.0456087	-0.116113	-0.658834	-0.0707327	-0.200843	-0.444932	2.54482	-1.12851	0.00164551	-0.917068	0.311627
TCGA-AR-A24Z	BRCA	set42	Breast_A17I	TCGA-AR-A24Z-01A-21-A17I-20	93FA3C81-01CE-4073-811D-146D1EF739AC	-0.409995	-0.380084	-0.243727	0.230745	0.647907	0.208762	-0.0885246	0.263041	-1.77208	-1.81169	0.323878	0.151319	2.21318	-0.596364	-0.790517	0.123057	0.849374	-0.219644	0.0378797	0.724075	-0.173558	0.231481	-0.260984	1.89233	-0.195179	0.184579	0.336971	-0.17013	-0.759201	-1.07734	-0.382552	-0.0916854	-0.78041	-0.259807	-0.386409	-0.726759	-0.303143	-0.435165	0.984715	0.165378	-0.452857	0.506023	-1.10894	-0.0768154
TCGA-AR-A250	BRCA	set42	Breast_A17I	TCGA-AR-A250-01A-41-A17I-20	1C3C4E67-CD5B-42B6-9CD8-5F18356A8E80	0.299575	0.076259	-0.258741	-0.000939159	-0.935521	0.778571	0.830754	-0.984847	-0.990642	-0.645744	0.110708	0.0611354	1.73177	-1.26604	0.430806	0.121039	0.505824	0.173729	0.036716	0.600415	0.292283	0.873211	-0.0155491	1.13535	0.193552	-0.555628	-0.0767908	0.0345337	-0.0788617	1.70409	0.445034	0.328454	-0.170572	0.0486178	-0.123785	-0.655137	0.15521	0.237331	0.288995	1.79139	-0.403073	0.289506	-0.772214	0.667986
TCGA-AR-A251	BRCA	set42	Breast_A17I	TCGA-AR-A251-01A-21-A17I-20	4378EAF7-993D-40B3-AB7F-1A909C768A47	0.0236394	0.325598	-0.240795	0.247717	0.308251	0.322409	-0.664545	0.35317	-0.158489	-0.80408	-0.56901	0.0121765	0.649898	1.13659	0.746475	0.167292	-0.268054	-0.143845	0.197309	-0.309357	0.450549	-0.311852	1.07758	-0.0253159	0.137339	0.875673	0.0729581	-0.14526	-0.428801	0.445421	0.562602	-0.20549	-0.372926	-0.000266147	-0.125015	-0.424077	0.00168951	0.109098	-1.13576	1.8067	-1.17263	0.00762547	-0.301992	-0.030609
TCGA-AR-A252	BRCA	set42	Breast_A17I	TCGA-AR-A252-01A-21-A17I-20	8FD7447F-07C3-4BD3-A877-7BF96DB17D03	-0.0333107	0.141474	0.0333069	0.0499023	0.193043	0.973945	0.620503	0.241431	-0.45905	-0.63024	-0.387135	-0.0686726	0.718056	0.328179	0.258156	0.184349	1.03717	-0.0430698	-0.122686	0.0917607	0.398646	0.481289	-0.236812	1.00381	-0.064599	-0.145622	0.0810016	-0.202253	0.330745	0.376563	0.25591	0.177231	-0.537368	0.0103979	-0.158337	-0.39542	-0.0568145	0.103543	0.0578171	1.20771	-1.44371	0.110295	-0.619236	0.203979
TCGA-AR-A254	BRCA	set42	Breast_A17I	TCGA-AR-A254-01A-11-A17I-20	A7BA4821-8817-4411-A013-904B5C771B9E	-0.207475	-0.117998	-0.225698	0.0360247	0.462474	0.625625	0.134702	0.332731	-0.850193	-1.53165	0.0500057	0.203077	0.933433	0.408761	-0.0331697	0.0395447	0.175782	0.000723125	0.0519174	-0.260795	-0.026458	0.774272	-0.15929	0.684423	0.0602849	0.424626	0.101213	-0.169067	-0.104332	-0.0623178	-0.109758	0.0389878	-0.308554	-0.288452	-0.29925	-0.0846022	-0.0113871	-0.235467	0.437577	0.201724	-0.17452	0.022659	-1.15539	-0.306353
TCGA-AR-A255	BRCA	set42	Breast_A17I	TCGA-AR-A255-01A-21-A17I-20	1F885532-B89A-406C-AF84-BCFC9441AE2A	-0.0691744	-0.980191	-0.698408	-0.448377	-0.848129	1.08393	0.13192	0.191179	0.87445	0.34415	-0.715686	0.295186	0.406101	-0.412029	0.243598	-0.209574	1.55706	-0.330039	-0.392908	-0.674156	0.147875	0.171594	-0.276688	0.438779	-0.453018	-1.1605	-0.378596	-0.273429	-0.70138	2.15075	0.186741	-0.633633	-0.546823	-0.250394	-0.515566	-0.835709	-1.43447	-0.175714	-1.25523	2.04509	-1.79541	-0.0608964	-0.731204	0.906377
TCGA-AR-A256	BRCA	set42	Breast_A17I	TCGA-AR-A256-01A-21-A17I-20	C98C88EE-F8ED-444B-A51C-67E6D942A8B5	-0.239974	1.34385	-0.364378	0.0454828	-0.0439318	0.251211	-0.165085	-0.0293835	-1.83312	-1.98719	-0.0120068	0.682511	0.902439	-0.0950974	-0.137251	0.0116781	-0.711356	0.147236	0.134783	0.562892	0.00189131	0.373003	-0.487827	1.87924	0.00114435	1.88912	0.626994	-0.295294	-0.396882	-0.935327	-0.133851	0.0867559	-0.178814	-0.250248	-0.273636	0.329142	-0.188438	0.00220848	0.627301	0.214257	0.940771	-0.138643	0.887691	-0.545096
TCGA-AR-A2LE	BRCA	set64	TCGA Breast A24A	TCGA-AR-A2LE-01A-21-A24A-20	642D23A8-3C0C-4004-9D50-3787178CB070	0.779518	-0.800316	0.131931	-0.100319	-1.68127	-0.26363	-1.47204	-0.997494	0.470684	0.502197	-0.337642	-1.71039	0.84042	-1.21827	0.149229	-0.120164	0.261058	0.245106	0.623998	-2.07204	1.4108	-0.319473	0.852795	1.15929	0.578116	2.88921	0.442574	0.736812	0.214202	1.73186	0.648545	0.288629	1.33521	1.14675	0.126676	-0.504546	0.979862	-0.188315	-0.627449	3.94587	-0.782426	1.06654	-0.242485	-0.582663
TCGA-AR-A2LH	BRCA	set64	TCGA Breast A24A	TCGA-AR-A2LH-01A-41-A24A-20	ECA21066-45F1-49C3-B6AC-D594ED529C0E	0.015791	-0.213463	-0.392399	-0.562958	-0.563649	-0.128567	-0.632703	0.181281	3.04593	2.71769	-0.315752	0.0669356	0.0657456	0.623405	-0.763922	-0.212807	0.0969685	-0.358951	0.0856584	-1.10465	0.380421	0.215161	0.229542	0.351636	-0.249195	1.30446	-0.0779398	-0.0927759	0.576206	0.0425647	0.330451	-0.021118	0.115164	0.219086	-0.264633	-0.527883	-0.106377	-0.10122	0.0252911	1.64628	-0.469368	0.0320474	-0.101494	0.160669
TCGA-AR-A2LJ	BRCA	set64	TCGA Breast A24B	TCGA-AR-A2LJ-01A-21-A24B-20	C7155C5F-8110-4EB1-9C42-A959435F5F88	0.0318926	-0.904741	-0.343398	0.0819751	-0.444999	-0.110455	-0.307863	-0.190475	0.647954	0.51308	-0.1215	-0.124478	1.31731	0.0684107	-0.671761	-0.469103	0.888272	-0.425598	0.252109	-0.0724711	0.119473	0.583939	0.0284469	1.07495	-0.0630397	0.781613	-0.233585	0.00593321	-0.677553	1.36136	0.191733	0.391399	-0.0958683	0.153099	-0.463844	-0.581813	-0.172876	-0.234367	-0.0675646	1.57972	-1.7341	0.187249	-0.888509	0.299418
TCGA-AR-A2LK	BRCA	set64	TCGA Breast A24A	TCGA-AR-A2LK-01A-21-A24A-20	BCDF5107-7AC1-4F83-8B7E-30173B7D4760	-0.131909	0.0417803	-0.50485	0.351385	-0.326418	0.144025	0.278283	0.0662176	0.724798	0.402915	-0.470746	-0.264959	1.54996	-0.193855	-0.154155	-0.446728	0.31759	-0.546882	-0.0726719	-2.097	-0.376841	0.447368	0.284611	-0.32312	-0.19185	0.788048	-0.298677	-0.249576	-0.895162	-0.227108	-0.00711262	0.151541	0.178016	-0.237358	-0.149398	-0.379842	-0.145693	-0.0293554	-0.372646	0.195072	0.474697	0.247651	-0.8685	-0.133238
TCGA-AR-A2LL	BRCA	set64	TCGA Breast A24A	TCGA-AR-A2LL-01A-21-A24A-20	6AEE5A1D-A53E-4C02-90F5-FDB8E7765573	-0.00624043	-0.615103	-0.388407	0.526183	-0.82729	0.702468	0.842348	-0.202855	-0.341757	-0.468052	-0.122091	-0.53816	1.36841	-0.505005	-0.327013	-0.404265	0.0986155	-0.453755	0.121198	-1.91799	-0.21237	0.0107733	0.427353	0.918621	-0.27282	0.762112	-0.501867	-0.211487	-0.80119	0.66643	-0.08909	0.229862	0.0416557	-0.0684363	-0.336271	-0.162447	-0.0842693	-0.28751	-0.486721	0.253065	-1.22123	-0.0580052	-0.64384	-0.173099
TCGA-AR-A2LM	BRCA	set64	TCGA Breast A24A	TCGA-AR-A2LM-01A-21-A24A-20	02AE8E2A-6A69-4DE2-B23C-F4E6A3B8EF7D	0.279739	-0.215533	-0.427357	-0.679829	-0.941482	0.190152	0.697441	0.848292	-0.291902	-0.249179	0.444007	1.03758	1.90784	1.03109	-0.528708	-0.0946743	0.493254	-0.211147	0.279824	-2.11886	0.021586	0.405019	-0.0685092	0.228754	-0.0136167	0.584391	-0.181465	0.00475311	-0.499768	1.47459	0.178539	0.496949	-0.296117	0.132357	-0.48234	0.079232	-0.0864005	0.25553	-0.553062	1.3883	-1.44098	0.0775641	-0.431752	0.922194
TCGA-AR-A2LN	BRCA	set64	TCGA Breast A24A	TCGA-AR-A2LN-01A-31-A24A-20	BBF9A555-E910-4604-BFFD-D7E76C024C46	0.151912	-0.62141	-0.513249	0.34034	-1.23181	1.23758	0.688515	0.0506697	1.2091	1.15842	0.08611	-0.342248	0.52753	-0.901105	-0.708831	-0.569855	0.879996	0.405532	0.349305	-1.14972	0.619433	-0.218619	0.322246	0.435039	-0.14137	2.50207	-0.238217	0.0338988	-0.347287	2.91575	0.686946	0.142312	0.91854	0.0971231	-0.629681	-0.700958	-0.682018	-0.511563	-1.26733	2.69888	-1.37105	0.31332	-0.753292	0.718499
TCGA-AR-A2LO	BRCA	set64	TCGA Breast A24A	TCGA-AR-A2LO-01A-41-A24A-20	D9A30B5C-BA93-4CEE-8AD7-937A95DF1679	0.208939	-0.442107	-0.455809	0.548146	-1.1773	0.918599	1.56742	0.408936	0.236476	0.192793	-0.445448	-0.649806	1.32348	0.163242	-0.591106	-0.553159	0.493635	-0.237865	0.313711	-2.0383	-0.0300356	0.351775	0.12353	0.086817	-0.130271	1.52562	-0.391558	-0.0993534	-0.246972	0.70149	0.374557	0.139726	0.426453	0.0180626	-0.39209	-0.321421	-0.139059	-0.0678216	-0.124844	1.45629	-0.647236	0.225594	-0.630589	0.121371
TCGA-AR-A2LQ	BRCA	set64	TCGA Breast A24A	TCGA-AR-A2LQ-01A-11-A24A-20	A4B9430F-9EDE-4E82-8D92-B7483D029609	0.467613	-0.443947	-0.349869	0.112484	-1.01692	1.42531	1.31103	-0.0484054	1.1985	1.03064	-0.197777	-0.403784	0.665189	-0.328384	-0.709168	-0.564437	0.482206	-0.0759227	0.424034	-1.48707	0.178411	-0.12006	0.488057	0.693942	-0.162776	1.36435	-0.378399	-0.0735811	-0.543512	2.30627	0.686722	0.267756	0.276299	0.257677	-0.37804	-0.532326	-0.120163	-0.273935	-0.951541	2.4636	-1.31883	0.144556	-0.573856	0.162325
TCGA-AR-A2LR	BRCA	set64	TCGA Breast A24A	TCGA-AR-A2LR-01A-21-A24A-20	1504FFD3-5CA4-4858-A554-120455F8D456	0.242064	-0.39425	-0.327831	0.0448901	-1.04715	-0.132484	-0.522214	-0.112527	0.0666403	0.296669	-0.43014	-0.430678	-0.152484	-0.475239	-0.57795	-0.167057	-0.265468	-0.370819	-0.215009	-0.813167	0.376978	-0.171373	0.0309846	1.06006	-0.102648	1.23888	-0.0242688	-0.0056622	-0.711897	0.573551	0.0277204	-0.131046	0.209241	0.251325	-0.0108543	-0.185268	0.121478	-0.139377	-1.45752	1.37769	-0.0365902	0.41036	0.416025	-0.114257
TCGA-B6-A0I2	BRCA	set64	TCGA Breast A13C	TCGA-B6-A0I2-01A-21-A13C-20	3538D52D-08E8-49D7-9538-4568CF2D1A85	0.628047	-0.665507	0.00293223	0.501231	-1.81716	1.57013	1.68693	-0.290805	1.72571	0.787437	-0.629355	-0.797937	0.163439	-1.2266	-0.323095	-0.000647444	0.674033	0.173569	0.421092	-1.59266	0.831142	-0.294766	0.278913	0.547636	0.352576	1.28314	0.138976	0.29149	0.139301	1.18556	1.01966	-0.00929704	-0.137041	0.581575	-0.207915	-0.731805	0.569747	-0.449699	-1.09779	1.89322	-1.48834	0.505768	-0.502163	0.32009
TCGA-B6-A0I6	BRCA	set35	Breast Cancer	TCGA-B6-A0I6-01A-21-A13B-20	6261FB6C-5C76-4000-AF7E-5EC3B6351D51	0.043395	0.473466	-0.000302241	0.824847	-0.755422	-1.54963	-2.17556	0.102907	-0.483506	-0.492074	-0.629585	-0.552575	-0.634243	0.12936	-0.236159	-0.0689686	1.84197	-0.393888	-0.0809563	-0.107711	-0.0447777	0.510082	0.269932	0.843079	-0.051531	0.495001	-0.183347	-0.222442	-0.414073	-0.801989	0.181515	0.0670534	0.130303	0.0083025	-0.0540617	0.114518	0.208866	0.202101	-0.117811	0.382069	0.383845	-0.219862	0.785146	-0.293285
TCGA-B6-A0I8	BRCA	set35	Breast Cancer	TCGA-B6-A0I8-01A-21-A13B-20	5E7A3744-D50E-4CFC-8342-62BBD4660C65	0.22841	0.327395	0.0861036	1.01106	-0.568141	1.04961	1.89742	0.29893	0.470662	0.196555	-0.431265	-0.516752	1.54967	-0.584519	-0.292192	-0.140978	0.0460283	0.135196	-0.398717	-0.631438	0.244286	1.31614	-0.162017	0.0320938	-0.0983518	0.303266	-0.0964987	-0.0862475	-0.610636	0.783878	-0.135267	0.499711	-0.0971467	0.0990618	-0.333032	-0.495736	-0.257028	-0.20156	-0.00509054	1.20356	-1.36503	0.216902	-0.851382	-0.0881986
TCGA-B6-A0I9	BRCA	set35	Breast Cancer	TCGA-B6-A0I9-01A-21-A13B-20	8BB818FF-ADD9-44C8-AD09-0E671086D18C	-0.00647162	-0.313829	0.215825	0.318748	-1.28907	2.9336	2.60916	-0.097886	0.173741	-0.356036	-0.289262	-0.160776	0.397658	-0.129272	-0.576599	-0.214024	0.110841	-0.127638	0.177583	-0.19961	0.302096	-0.00641879	0.462754	-0.264949	0.062145	0.667823	-0.0276376	0.190594	-0.0297038	-0.11962	0.228416	0.0257213	-0.0156881	0.149696	-0.0925627	-0.636421	0.25444	0.0813525	-0.426049	0.0498261	-0.110951	0.483744	-0.552364	-0.113146
TCGA-B6-A0IB	BRCA	set35	Breast Cancer	TCGA-B6-A0IB-01A-21-A13B-20	CD25A88D-ECA5-41AC-843A-FFF8BCE06431	0.161535	-0.257516	-0.0458946	0.334668	0.665367	0.491671	0.435488	0.224905	2.14012	2.35386	-0.354321	-0.458149	1.56757	-0.858051	-0.477314	0.0780086	2.21669	-0.130683	0.103861	0.476681	0.0227571	0.660009	-0.253453	-0.382279	0.0447585	0.391287	-0.346783	-0.14228	-0.700086	-0.750466	0.205454	0.43514	-0.287383	-0.14828	-0.150612	0.109559	0.101152	0.0718474	2.03303	0.809713	-1.00203	0.24307	-0.588632	0.230659
TCGA-B6-A0IG	BRCA	set35	Breast Cancer	TCGA-B6-A0IG-01A-21-A13B-20	8B26D7FD-6997-456B-BD0B-65F5414A1A56	0.147479	-0.202209	0.174956	0.0951691	-0.0948168	1.08554	1.07467	0.657364	-0.399959	-0.0537234	-0.0280157	-0.252284	1.35619	-0.28135	-0.235858	-0.143393	0.690564	-0.0433225	1.15545e-05	-1.1635	0.154855	-0.306615	-0.0786802	0.0642482	0.0326165	0.25088	-0.120613	-0.0021938	-0.517539	-0.323635	0.129621	-0.173026	-0.089663	0.0661705	-0.114436	0.47492	0.0222548	0.0651435	-0.598729	1.40418	-0.64053	0.0319069	-0.184106	-0.136665
TCGA-B6-A0IJ	BRCA	set35	Breast Cancer	TCGA-B6-A0IJ-01A-21-A13B-20	6BA08FE5-9387-41DF-B806-3BAC22CA0197	0.33854	0.700733	0.128204	-0.356756	-0.918042	-0.519207	-0.00849546	0.0713133	-0.788172	-0.222074	-0.463247	-0.0869868	-0.215754	0.253122	-0.0437714	0.155333	-0.0399424	-0.0994451	0.220061	-0.723744	0.294816	0.940948	0.123658	0.550491	0.151155	0.401301	-0.227706	0.199683	0.573567	-1.77946	0.348045	0.822047	0.48199	0.466718	0.183276	0.381927	0.507605	0.163956	0.843755	0.439122	0.937395	0.0263718	0.0170186	0.108001
TCGA-B6-A0IK	BRCA	set35	Breast Cancer	TCGA-B6-A0IK-01A-21-A13B-20	D87E474E-CF0C-4AC4-94A0-2E4C82B92599	0.439896	-0.287364	-0.0479352	0.382413	-1.30094	-0.787097	-1.13143	-0.238618	0.0209486	-0.378691	-0.254552	-0.387553	0.689897	-0.2341	0.300217	-0.167341	0.285134	-0.146219	0.326347	-0.426447	0.509506	0.119992	0.126562	1.51638	0.363768	0.862205	-0.311177	0.460856	0.438455	0.195166	0.492236	0.779104	0.0227529	0.376911	0.353369	-0.802223	0.544295	0.0293863	-0.109071	2.0263	-1.32573	0.340401	-0.731242	-0.0196981
TCGA-B6-A0IO	BRCA	set35	Breast Cancer	TCGA-B6-A0IO-01A-21-A13B-20	EF74E8B2-1F7C-4B4C-B368-41A373A63E5D	0.101065	-0.709487	-0.199731	0.298008	0.0443209	-0.395459	0.186003	0.261851	-0.0157852	-0.795563	-0.326181	-1.03736	1.24853	-0.565033	-0.154215	-0.0361917	0.586904	-0.265273	0.0992868	-0.26222	0.0171549	-0.46737	0.162011	-0.133065	-0.157658	0.742633	-0.0582192	-0.128188	-0.562873	0.389753	-0.0773675	0.11016	-0.187036	-0.075095	-0.344614	0.0385769	-0.206165	0.12003	-1.0884	1.41377	-1.58438	-0.0463706	-0.511471	-0.0380886
TCGA-B6-A0IQ	BRCA	set35	Breast Cancer	TCGA-B6-A0IQ-01A-21-A13B-20	984BD2B0-98D1-4672-A271-D50B424BAC19	0.0647213	0.590881	0.184119	0.23511	0.962805	1.0112	0.899905	-0.827269	-0.643053	-0.429994	-0.70834	-0.635585	0.577562	0.258452	-0.435791	-0.314912	-0.0560892	-0.301993	-0.159815	0.563974	-0.101971	0.871334	0.495888	1.83757	-0.0611203	0.483588	0.150892	-0.163509	0.0537122	-1.73619	0.109905	-0.0242153	0.567216	0.13808	-0.138982	0.891865	0.2725	0.0517542	-1.61238	-0.203952	1.4335	-0.325455	0.149755	-0.449767
TCGA-B6-A0RG	BRCA	set64	TCGA Breast A13C	TCGA-B6-A0RG-01A-21-A13C-20	06CCAF45-51B8-451D-8E36-9DF390611A63	0.04301	-0.33858	-0.247213	-0.402066	0.0725934	0.676849	0.60461	-0.105439	-0.787814	-0.55935	-0.272716	-0.588362	0.935415	-0.251651	-0.305221	-0.27311	0.743077	-0.331624	0.133341	-0.670377	0.294749	-0.129248	0.156246	-0.040874	0.126559	1.00717	0.0108217	0.176085	-0.637627	-0.686124	0.132013	0.45757	-0.149167	0.223164	-0.174171	-0.817058	0.240372	-0.133248	-0.152836	0.501978	-0.335078	0.148855	-0.755776	-0.578908
TCGA-B6-A0RH	BRCA	set64	TCGA Breast A13C	TCGA-B6-A0RH-01A-11-A13C-20	40DF25DA-72C0-4B49-B25B-43579FAA9E1C	0.094833	-0.731959	-0.133488	-0.895993	-1.68045	-0.590732	-0.598434	0.32517	-0.593458	-0.371959	-0.226499	-0.283781	1.02961	-0.811603	-0.189002	0.294454	-0.636797	-0.217093	0.218368	-0.90604	0.768621	-0.255787	-0.121089	0.0436386	0.101423	0.600956	-0.0357328	0.0125982	-0.288359	-0.591926	0.00552886	0.284909	-0.025099	0.316505	-0.171967	-0.565426	0.29877	-0.00891837	0.623213	0.743417	-0.743595	0.840685	-0.677654	0.00116401
TCGA-B6-A0RL	BRCA	set64	TCGA Breast A13C	TCGA-B6-A0RL-01A-21-A13C-20	1BD37F30-E526-426C-ADF1-75CA8BD6801F	0.000990945	-0.277699	-0.0826411	0.795873	0.555704	0.0325191	0.925719	-0.0585402	-0.211944	-0.489174	-0.864971	-0.476257	1.42123	-0.120212	-0.528559	-0.0521548	1.48169	-0.218198	0.374831	0.22967	0.0126504	1.43349	0.0212586	-0.0750575	-0.0753265	0.0827423	0.0414414	-0.00929534	-0.567185	-0.035403	-0.00086026	-0.278001	-0.428095	0.0493753	-0.347382	-0.396878	-0.0619645	0.285846	-0.0996334	1.06637	-0.551513	0.0970766	-0.228353	0.0836482
TCGA-B6-A0RM	BRCA	set64	TCGA Breast A13C	TCGA-B6-A0RM-01A-21-A13C-20	DC91FAA5-B973-41AC-9F23-1DD9781DE621	0.107577	0.466365	-0.0785285	0.522697	-0.486716	-0.341095	-0.0942049	-0.000451377	-0.618585	-0.840589	0.014547	0.760611	0.569933	0.291018	-0.383513	0.0633203	0.939536	-0.0576954	0.0558283	-0.474452	-0.0671311	0.560082	0.232699	0.067984	-0.0838783	-0.212319	-0.0182047	0.0191466	-0.300047	0.233336	0.167992	-0.174235	-0.402744	-0.0258548	-0.0679093	-0.615433	-0.0109041	0.400144	0.554567	0.514901	-0.68537	-0.129427	-0.53275	0.406367
TCGA-B6-A0RN	BRCA	set64	TCGA Breast A13C	TCGA-B6-A0RN-01A-21-A13C-20	B5951EC1-EA45-43CC-98E5-6AB3977747A7	0.135981	-0.907246	-0.0306277	0.185949	-0.220877	-0.02382	0.235079	-0.231651	0.447195	0.148407	-0.40625	-0.14142	0.890397	-0.268165	-0.297746	-0.238005	0.805364	-0.287462	0.306505	-1.10363	0.401819	0.549632	0.0238438	0.403925	0.201343	1.111	-0.146379	0.134493	-0.47054	1.06865	0.480937	-0.203227	-0.13041	0.10545	-0.519262	-0.614253	0.0592375	-0.157763	-0.560924	2.2126	-1.70763	0.150956	-0.839378	0.583549
TCGA-B6-A0RO	BRCA	set64	TCGA Breast A13C	TCGA-B6-A0RO-01A-11-A13C-20	E8CCCE3D-89F7-476D-84C3-2A3221FDA3BA	0.0885271	-0.04904	-0.0962741	0.942172	0.268862	1.19192	1.27697	0.962712	1.61754	1.09432	0.0785397	0.804812	2.0103	0.917718	-0.261122	0.183169	0.278701	-0.138033	0.0024428	-0.42813	0.440165	0.559213	-0.485498	-0.323643	0.159562	0.704821	0.0495077	-0.187242	-0.368501	0.431771	0.212651	-0.512463	-0.506011	-0.0532164	-0.213436	-0.506359	-0.304423	-0.157763	-0.153582	1.60214	-1.53051	0.0446647	-0.734754	0.886845
TCGA-B6-A0RP	BRCA	set64	TCGA Breast A13C	TCGA-B6-A0RP-01A-11-A13C-20	94CDFF64-A326-408B-A226-DDDA98A315FE	0.0581233	-0.101587	-0.397453	-0.130967	0.258195	0.108641	0.241475	-0.256632	-0.521698	-0.578897	-0.540579	-0.191588	1.56145	0.755609	-0.189591	-0.0875106	0.687236	-0.382243	0.136256	-0.716029	0.171538	0.888109	0.136833	0.153216	0.0596822	0.60972	0.149045	0.117294	-0.0876926	-1.4427	0.0344533	-0.316707	-0.0335431	0.136402	-0.0460765	-0.317805	0.219016	-0.0509122	0.379312	1.58369	-1.03567	0.146693	-0.745147	0.205162
TCGA-B6-A0RQ	BRCA	set64	TCGA Breast A13C	TCGA-B6-A0RQ-01A-21-A13C-20	6F5CE2F3-0439-4245-8784-FA6A92A38296	0.174629	-0.868142	-0.134929	0.582404	-0.710281	1.07731	2.36047	-0.452669	1.02965	0.434544	0.153052	0.0983793	1.94224	-0.670315	-0.425937	-0.0509508	0.531265	-0.117445	0.188152	-1.37491	0.333211	0.328678	0.113037	1.45108	0.0225791	1.28928	-0.165826	0.0330374	-0.109818	0.868787	0.250412	-0.14472	0.229702	0.286842	-0.594789	-0.298311	-0.0454265	-0.00777101	-0.448593	1.98568	-0.997706	0.484794	-0.85326	0.688843
TCGA-B6-A0RT	BRCA	set64	TCGA Breast A13C	TCGA-B6-A0RT-01A-11-A13C-20	2C78B875-3937-4287-B45F-9977FC6F5630	0.133386	-0.555637	0.00536136	0.429888	-0.795077	-0.537565	-0.761836	0.0103207	0.320202	0.275288	-0.359875	-0.825043	0.0608976	0.84282	-0.12051	0.392504	0.556906	-0.185457	0.206569	-1.33508	0.5207	0.602538	0.197145	0.842319	0.202293	0.862552	0.315521	0.255862	1.8633	0.231945	0.558953	-0.0252197	0.297199	0.409227	-0.105727	0.201641	0.75405	-0.100311	-1.13286	1.12624	0.0533104	0.242038	-0.196702	0.215599
TCGA-B6-A0RU	BRCA	set64	TCGA Breast A13C	TCGA-B6-A0RU-01A-21-A13C-20	36EBA546-EB98-4C86-9B82-53FB5C4A1413	0.0297911	-0.0334559	0.045799	0.689423	0.0700145	0.342954	0.517205	0.051763	1.68195	0.979175	-0.611509	-0.453231	-0.405768	-0.325537	0.504708	0.318071	0.902945	-0.355251	-0.0403589	-0.293362	-0.0685983	0.255555	0.0929511	1.10538	0.0849419	0.239422	-0.0131069	-0.0292785	-0.135196	-0.499029	0.0571442	-0.0238389	0.257942	0.0528473	-0.148574	0.166334	0.417211	-0.0758678	0.0228653	0.673634	1.23229	-0.00573573	0.689463	-0.312514
TCGA-B6-A0RV	BRCA	set64	TCGA Breast A13C	TCGA-B6-A0RV-01A-21-A13C-20	4DA316B7-07B3-4C24-A096-E4267EC3BE42	0.0428358	0.918818	1.04813	2.13843	0.00846479	-0.80378	-0.890071	0.294534	-0.832734	-0.659993	-0.56978	-0.347495	1.09444	-0.13577	-0.174605	-0.0793489	0.424932	-0.223796	-0.162536	-1.65668	0.414315	0.106199	-0.0343768	0.47391	-0.0541462	1.19741	0.03344	0.0649888	0.278448	0.147949	0.288955	-0.0741212	-0.248051	0.129981	-0.204932	-0.449211	0.160057	0.0295274	-0.352294	2.11075	-0.330134	0.0688818	-0.813601	0.142948
TCGA-B6-A0WX	BRCA	set35	Breast Cancer	TCGA-B6-A0WX-01A-21-A13D-20	83C4205E-ADEF-4290-AA7A-BCD27823A362	0.2271	-0.123181	-0.0742681	-0.804042	-0.592568	-0.274385	-0.434812	0.361279	-0.478407	-0.641023	0.0553195	0.214465	0.0769341	0.567596	0.271197	0.0590545	-0.164587	-0.287205	0.398988	-0.558851	0.304087	-0.130417	0.00941204	0.588667	0.223686	0.484423	0.0393325	0.0921058	-0.503107	0.11235	0.402387	0.662256	-0.230741	0.160785	0.254788	-0.421132	0.39306	0.0944555	-0.418855	0.549137	-1.20896	0.145559	-0.386346	0.100792
TCGA-B6-A0X0	BRCA	set35	Breast Cancer	TCGA-B6-A0X0-01A-11-A13D-20	47F70A6F-E5AC-4890-9B51-32F87C1BA151	-0.0834635	-0.368881	-0.00737174	0.0192719	0.451439	0.801031	0.746576	0.0911087	-0.524807	-0.917461	0.17739	0.501449	1.9491	1.09321	-0.590029	-0.28126	1.19397	-0.233165	0.181511	0.264516	-0.077495	0.5683	0.35467	0.229761	0.122546	0.876528	-0.00411645	-0.0771927	-0.603371	-0.618617	0.17627	-0.194696	-0.29206	-0.0514082	0.0242848	0.0783926	0.201899	0.101332	0.533543	1.05271	-0.73866	-0.00401062	-0.738284	0.124726
TCGA-B6-A0X1	BRCA	set35	Breast Cancer	TCGA-B6-A0X1-01A-21-A13D-20	5C6C6191-CF48-4FEB-8CA5-85F4092713AD	0.0316747	0.22573	0.338505	0.869336	-0.148746	0.415812	0.454563	-0.0688418	0.189079	-0.216303	-0.291535	0.0929705	-0.307599	0.526019	-0.190594	-0.348348	-0.482487	-0.253003	0.093644	-0.419818	0.125834	0.0624292	0.242111	0.319433	0.155803	1.02776	0.198339	0.0631934	1.87246	-0.943007	0.321143	0.0573821	0.0951403	0.129681	0.0291563	0.0299852	0.278627	0.0804113	-0.446148	0.683295	1.1943	0.207301	0.517685	-0.24102
TCGA-B6-A2IU	BRCA	set64	TCGA Breast A24A	TCGA-B6-A2IU-01A-21-A24A-20	FE9FB778-16B4-47EF-84A1-E5F74C25AE59	-0.0306497	-0.328398	-0.36404	0.67206	0.108134	-0.0979199	-0.106847	-0.166164	-0.643365	-0.609163	-0.479895	-0.396459	1.76306	0.624591	-0.275868	-0.651953	0.234948	-0.543594	-0.0642622	-1.98919	-0.140868	0.16619	0.413922	0.264288	-0.259982	0.450808	-0.273716	-0.182846	-0.806598	-0.327884	0.0577612	0.00264854	-0.411366	0.0331917	-0.183134	-0.0609375	-0.0675131	0.125512	-0.860334	0.575172	-0.500701	-0.308496	-0.831528	0.465825
TCGA-BH-A0AU	BRCA	set35	Breast Cancer	TCGA-BH-A0AU-01A-21-A13C-20	6106C706-DFDE-40D0-9EFD-E40472DB1ABA	0.144587	-0.00539381	-0.489281	-0.415418	-0.1439	1.22947	1.6176	-0.309626	-0.697096	-0.65069	-0.0279027	-0.383247	1.62153	-0.436441	-0.14666	-0.0289421	-0.0112632	0.104728	-0.301418	-1.09181	0.123131	0.521593	-0.0742458	-0.0794785	-0.156169	-0.0985282	-0.00736824	-0.13998	-0.0477055	0.515186	-0.200208	-0.211622	-0.192843	0.127398	-0.285635	-0.292128	-0.196589	-0.233174	-0.484598	1.6879	-0.889439	0.32197	-0.192696	0.310417
TCGA-BH-A0AV	BRCA	set64	TCGA Breast A13C	TCGA-BH-A0AV-01A-21-A13C-20	2DD96059-A4A6-4DAB-A7A1-A1E752F421C2	0.11935	-0.0797922	-0.316161	-0.549438	-0.698703	0.138967	-0.149764	-0.35828	-0.783157	-0.601356	-0.513054	0.306815	-0.223594	-0.266038	-0.211091	-0.014885	-0.230046	-0.269127	-0.0279274	-0.920877	0.534597	0.024115	0.0153216	0.277384	0.0927226	0.608704	0.0874372	0.0405715	-0.122902	-0.222984	0.280244	0.0378151	0.080685	0.309339	-0.216098	-0.701736	-0.0550344	-0.00518286	-0.422982	1.31031	-0.122582	0.37753	-0.201626	-0.197974
TCGA-BH-A0AY	BRCA	set35	Breast Cancer	TCGA-BH-A0AY-01A-11-A13B-20	3FEA9A32-899B-457C-8CC6-9A8CA601D5DD	0.481012	1.15922	-0.166576	-0.554116	-0.349344	-1.38225	0.353815	-0.415986	-1.24715	-0.909238	-0.421618	0.00792806	1.50081	-1.43887	0.0622248	0.657117	0.747704	0.0151567	-0.211834	-0.894279	0.43741	1.2282	-0.163336	0.804556	-0.0589138	-0.359845	-0.00485779	-0.10807	0.238276	0.704092	0.0625375	0.270127	-0.263596	0.331689	-0.191599	-0.264043	-0.0864346	-0.04604	-0.00210901	1.84424	-0.284478	0.217553	-0.392024	0.65623
TCGA-BH-A0AZ	BRCA	set64	TCGA Breast A13A	TCGA-BH-A0AZ-01A-11-A13A-20	DD551674-D8EF-4AC3-B828-BC6FAAD0ACA7	0.469156	-0.106442	-0.398727	-0.977221	-0.325911	-0.735468	0.372411	0.359285	-0.86895	-0.70422	0.0109244	0.51154	0.80323	-0.077542	-0.277146	-0.0869377	0.648294	-0.203591	0.484623	-1.03704	0.481067	0.0640223	-0.0629935	1.03801	0.210859	1.19278	0.0372072	0.189465	-0.38505	1.5418	0.59385	0.148228	-0.424825	0.154252	-0.264048	-0.335044	-0.125353	-0.0368251	-0.574909	1.94044	-1.25703	0.429927	-0.346661	0.90984
TCGA-BH-A0B0	BRCA	set35	Breast Cancer	TCGA-BH-A0B0-01A-11-A13C-20	8D3E89B3-434F-4957-9DDC-500B5CD92B65	0.0974643	-0.760457	0.0493917	0.197814	-0.184918	0.44019	0.238928	0.141945	0.513067	0.211698	-0.210199	-0.302532	1.38554	-0.431527	0.0709959	-0.118026	0.266168	-0.391159	-0.201014	-0.240425	-0.0935039	-0.404495	0.196928	0.510067	-0.141076	0.306329	-0.113381	0.0441427	-0.448096	1.16936	-0.0470825	0.0556823	0.0165066	-0.166739	-0.290134	-1.04109	-0.119549	-0.459009	-0.183024	1.68387	-1.65654	0.0318144	-0.848945	0.038734
TCGA-BH-A0B1	BRCA	set35	Breast Cancer	TCGA-BH-A0B1-01A-21-A13C-20	1FD7B587-5BBD-43BC-90BA-530D9C9B5F72	2.22325e-05	1.70365	-0.630367	-0.696315	-0.0754887	-0.281242	0.937096	0.109648	-1.1381	-1.06028	-0.415324	0.222648	0.821541	-0.706312	-0.168161	0.15997	-0.00471025	-0.113187	-0.605919	-0.233704	-0.238893	0.772411	-0.397382	0.138583	-0.447233	-1.00068	0.019757	-0.470996	-0.216209	-0.00423762	-0.514345	-0.426191	-0.515481	-0.366304	-0.685695	-0.200635	-0.451285	-0.156919	-0.0987629	0.460376	-0.236227	0.0345743	-0.351869	0.207713
TCGA-BH-A0B2	BRCA	set35	Breast Cancer	TCGA-BH-A0B2-01A-21-A13C-20	7D09283F-DBB7-4006-B4CF-307E22B201C8	-0.0386986	0.155738	-0.189511	-0.19981	-0.0351675	0.879739	0.868488	0.301101	-0.280503	0.389453	-0.249486	-0.207787	1.91189	0.667337	-0.420978	-0.137424	0.272528	-0.372629	0.0349252	-1.0936	-0.224634	0.138016	0.236824	0.423221	-0.143051	-0.2785	0.0656303	-0.19924	-0.445984	-0.53436	0.106785	-0.0392657	0.139762	0.066911	-0.257676	-0.136866	0.045933	0.0299924	-0.201819	0.172461	-0.870746	-0.199455	-0.795688	-0.499924
TCGA-BH-A0B3	BRCA	set64	TCGA Breast A13A	TCGA-BH-A0B3-01A-21-A13A-20	311D1D4C-B5A7-4837-978C-4B010728AEFB	-0.0563257	-0.272672	-0.119237	0.189956	-0.668931	-0.140492	-0.0815991	-0.214993	0.548451	0.440249	-0.282445	-0.326818	-0.263601	-0.299655	-0.1782	-0.291615	-0.289861	-0.357588	-0.0755189	-0.522946	-0.15114	0.00106157	0.402491	0.160506	-0.0377358	0.2237	0.060795	0.100059	0.735131	-0.44232	0.445239	-0.0825517	0.0131199	0.0466998	-0.0511637	-0.286272	0.0640734	-0.0469447	-0.614658	0.376822	0.729626	-0.0895072	-0.151265	-0.657504
TCGA-BH-A0B4	BRCA	set35	Breast Cancer	TCGA-BH-A0B4-01A-21-A13C-20	5BC26193-8E1C-48DA-B8E8-6A38819E7F06	0.232305	-0.21582	-0.305324	-0.421231	-0.4615	0.823826	1.37721	-0.224056	-1.03402	-0.878194	-0.228038	0.246064	1.38673	-0.443906	0.0190648	0.0199466	0.254867	-0.243688	0.276978	-1.00882	0.176181	0.644176	-0.0408801	0.503149	0.13647	0.270681	-0.100399	0.0176451	-0.312132	0.696459	0.310175	0.310462	-0.069237	0.174793	0.0388273	-0.586069	0.139135	0.21658	-0.0406551	2.15235	-0.238355	0.397579	-0.591932	-0.111658
TCGA-BH-A0B5	BRCA	set35	Breast Cancer	TCGA-BH-A0B5-01A-21-A13C-20	1D75C949-2125-4E95-8C35-9BCAB4B47187	0.316111	0.00831372	-0.110344	0.231992	-0.605425	0.110637	-0.418181	-0.139122	-0.19089	-0.64929	-0.102539	-0.502592	0.423401	0.350199	0.34111	0.113335	0.556676	0.115824	0.039968	-1.29582	0.686315	0.415352	0.329547	1.20761	0.267631	0.94397	-0.0966025	0.380052	0.185924	1.2919	0.356177	0.220076	-0.0735358	0.346287	0.327914	-0.43964	0.24191	-0.286059	-1.15744	2.76281	-1.61626	0.45013	-0.60909	-0.0247659
TCGA-BH-A0B6	BRCA	set64	TCGA Breast A24A	TCGA-BH-A0B6-01A-21-A24A-20	E7CB5207-9749-4BFB-9982-58A8EFCA7A8F	-0.147052	-0.556477	-0.207006	-0.454421	-0.376137	-0.0323756	-0.453627	-0.0473916	0.375581	0.211328	-0.430024	-0.135956	1.49265	0.378553	-0.032617	-0.154989	1.16012	0.0477534	0.0789118	-0.112022	0.0657728	0.843537	0.0875905	0.198318	-0.0684371	0.627985	0.229917	-0.21464	0.699327	0.511434	0.0603674	-0.178977	-0.189187	0.00927284	0.23712	-0.972724	0.0931949	-0.336007	0.304921	2.66313	-1.64503	0.00282655	-0.684627	-0.0560774
TCGA-BH-A0B7	BRCA	set64	TCGA Breast A13B	TCGA-BH-A0B7-01A-21-A13B-20	C5EBD771-E077-4C4A-8CF3-E3E32D20D824	0.108555	-0.416514	-0.120406	-1.21827	0.312639	0.335637	1.5273	0.367957	-1.01028	-1.05706	0.162035	1.0198	1.09028	0.491982	-0.291477	-0.269482	0.132132	-0.274684	0.129657	-0.478522	0.0975944	0.187061	-0.0109563	0.585845	0.0116949	0.100633	0.238558	-0.19676	-0.345465	0.0600559	0.468634	0.0783375	-0.397259	0.0419341	-0.188531	-0.736779	0.083445	0.0612221	0.613567	1.25568	-0.429549	0.0737323	-0.589376	0.35988
TCGA-BH-A0B9	BRCA	set35	Breast Cancer	TCGA-BH-A0B9-01A-21-A13C-20	74157DD8-BF78-4D8A-9CEA-7FA0CB431CBE	-0.0852994	0.158648	-0.0663488	0.502384	0.705899	0.115409	-0.326519	-0.355292	-0.274401	-0.511254	-0.624752	-0.310066	-0.00559995	1.23944	-0.558419	-0.143485	1.29043	-0.383057	-0.109368	0.118159	-0.276221	0.711346	-0.0173128	3.28244	-0.13668	0.733742	-0.198048	-0.313526	0.830388	-0.579359	0.0840698	-0.369788	0.0665965	-0.0172051	-0.0495213	0.0677238	0.150234	-0.0925206	-0.100485	1.04391	0.968236	-0.269366	0.0395556	-0.669821
TCGA-BH-A0BA	BRCA	set35	Breast Cancer	TCGA-BH-A0BA-01A-21-A13C-20	A987CB3A-D27E-4C52-BCA3-04591273E7A4	0.358583	-0.0131801	-0.0916583	0.230358	-0.596241	0.618149	0.392091	-0.262973	0.599558	0.706632	0.0945037	-0.210041	1.13368	-0.55974	0.0158026	-0.0836718	0.804595	-0.217435	-0.267751	-0.567163	0.571557	0.434614	0.364925	1.47118	0.149338	0.250762	-0.21258	-0.0178193	-1.06521	1.32513	0.00473192	0.297518	0.0515193	0.155208	-0.0307849	-0.662782	0.0887215	-0.633691	-0.482705	1.87682	-0.262775	0.315772	-0.675099	0.0701823
TCGA-BH-A0BC	BRCA	set35	Breast Cancer	TCGA-BH-A0BC-01A-11-A13B-20	683C5B45-41FA-4EA7-B4D9-570BB225CFE9	0.163274	-0.0678819	-0.618694	-0.691099	-0.0719656	-0.865694	-1.01955	0.391109	-0.512025	-0.369416	-0.187503	-0.163579	1.57192	0.107897	0.00669813	-0.0324304	0.781445	-0.537082	-0.18116	-0.813546	0.127438	0.18073	0.0639865	0.481214	-0.200906	0.32372	-0.00583464	-0.31258	-0.32269	0.386637	-0.177518	0.071762	-0.33381	-0.158429	-0.330273	-0.348509	-0.329143	-0.178063	-0.898941	1.38965	-0.787696	0.210089	-1.06312	0.068794
TCGA-BH-A0BF	BRCA	set35	Breast Cancer	TCGA-BH-A0BF-01A-11-A13C-20	BEBD02F9-4FFC-4252-BF03-C626CAFB9D3C	0.199946	-0.149428	-0.268728	-1.20607	-0.116307	0.135242	1.0205	-0.123615	-1.22941	-0.972918	-0.54813	0.311289	1.66261	0.679713	-0.339331	-0.0551447	0.780228	-0.229649	0.188404	-0.201453	-0.123045	1.01053	-0.156161	0.896694	0.216845	0.107627	0.0303795	-0.206631	0.28552	-0.0462664	0.4088	0.263956	-0.197189	0.0586938	-0.191599	-0.114329	0.144299	-0.00612507	-0.390463	1.04144	-0.543105	-0.20012	-0.49093	-0.0873978
TCGA-BH-A0BJ	BRCA	set64	TCGA Breast A13A	TCGA-BH-A0BJ-01A-21-A13A-20	22DAFF29-32B7-45C1-86D9-7A18F07E1E74	0.228312	0.209442	-0.231684	-0.679829	0.696533	0.0984776	0.507656	0.27309	-1.12849	-0.911096	0.333819	1.51384	1.73623	0.917904	-0.30838	-0.0117899	1.09658	-0.212617	-0.278576	-0.106398	0.22521	0.668739	-0.419448	0.448371	-0.0206599	0.578502	0.0894044	-0.164321	-0.58374	1.46401	0.42457	-0.0367971	-0.706649	-0.08995	-0.377769	-0.319969	-0.442698	0.150342	-0.0345274	2.28895	-1.06694	0.199671	-0.380312	0.8498
TCGA-BH-A0BM	BRCA	set35	Breast Cancer	TCGA-BH-A0BM-01A-21-A13B-20	16EAEB4D-05BA-4650-8E76-CFC52EE956D0	0.173953	-0.131726	-0.341525	-0.449677	0.00717089	0.97046	0.827644	0.342676	-0.49801	-1.2258	0.100596	0.498793	2.15186	0.215718	0.00604883	-0.249194	0.599381	-0.23035	0.129033	0.093177	0.159934	0.411839	0.0877528	0.322397	0.0144788	1.06907	-0.143179	0.011733	-0.758054	-0.063842	0.10573	0.140007	-0.42627	-0.0891352	-0.191599	-0.772051	0.108429	0.244063	-0.0289398	1.36419	-2.41313	0.135231	-0.752525	0.432505
TCGA-BH-A0BO	BRCA	set35	Breast Cancer	TCGA-BH-A0BO-01A-11-A13B-20	5F9BD76E-8FD6-4459-9552-3DBF94208D10	0.254561	-0.46765	-0.512599	-0.706794	-0.0677076	0.90231	0.491407	0.108939	-0.412912	-0.580117	0.134107	0.529073	1.69547	-0.248448	-0.174548	-0.255446	0.955637	-0.264151	-0.637579	-0.241009	0.151648	0.0888497	-0.0812757	0.46712	-0.527306	0.608803	0.0975768	-0.275749	-1.4866	2.09738	-0.754909	-0.443556	-0.626221	-0.104133	-0.788904	-0.496069	-0.728467	-0.546013	-0.20063	2.73701	-1.91768	0.118934	-0.744917	0.309134
TCGA-BH-A0BP	BRCA	set35	Breast Cancer	TCGA-BH-A0BP-01A-21-A13C-20	60AC6650-B299-44BF-8E60-E59C41DFF82E	0.524996	-0.303067	-0.392872	-0.00293562	-0.271762	1.32919	1.43406	0.681698	0.00596297	-0.650311	0.104543	0.981974	0.920272	-0.586322	1.27535	-0.0244138	1.30642	-0.0894011	-1.18025	-0.20641	0.389444	0.21563	0.0705568	0.378703	-0.582531	0.167508	-0.0329265	-0.269269	-0.837278	1.56274	-1.20394	0.258515	-0.591582	0.102219	-0.656573	-0.0643312	-0.896037	-0.420273	-0.84338	2.67857	-1.04922	0.315228	-0.252129	0.56496
TCGA-BH-A0BQ	BRCA	set35	Breast Cancer	TCGA-BH-A0BQ-01A-11-A13C-20	77DA7FFB-356D-4838-B590-2DA42C27D100	0.218768	-0.440496	-0.271448	-1.05194	-0.554369	1.56172	2.38702	-0.190289	-0.789819	-0.848641	0.109889	0.750347	1.80476	-0.327464	-0.408112	-0.012272	1.30119	-0.129615	0.0849267	-0.265907	-0.0369068	1.0774	-0.0662909	1.42478	0.0173167	-0.415942	-0.0111459	0.0206805	-0.162933	0.415249	0.35475	0.975803	-0.343829	-0.0433411	0.0418881	-0.368085	0.193321	0.0101115	0.697771	1.53132	-1.62976	0.0826687	-0.718739	0.709589
TCGA-BH-A0BR	BRCA	set35	Breast Cancer	TCGA-BH-A0BR-01A-11-A13C-20	3E3046FC-3E97-443B-B8B4-A12F6554CE14	0.176332	-0.39555	-0.781173	-1.30977	0.0864395	-0.201474	0.649667	0.73755	-0.802246	-0.591681	-0.0758737	0.781473	1.53941	0.127093	-0.267826	-0.0448458	0.162292	-0.199911	-0.495862	-0.323399	-0.177975	0.807335	-0.32661	0.317903	-0.39645	-0.784962	-0.228388	-0.672268	-0.0459901	0.791399	-0.395974	-0.0448624	-0.306532	-0.185364	-0.61089	-0.487648	-0.63815	-0.479686	-0.609743	0.848358	0.230436	-0.218108	1.20543	0.380182
TCGA-BH-A0BS	BRCA	set64	TCGA Breast A13A	TCGA-BH-A0BS-01A-21-A13A-20	82EA2428-CD02-4DDB-854C-4E09262E9A7C	0.165633	0.281241	-0.404256	-1.30574	0.33207	0.105134	1.0865	0.595854	-0.833155	-0.960962	-0.173631	0.310302	1.62917	0.480398	0.175672	-0.49318	0.9366	-0.22698	0.0633192	0.409491	-0.185427	0.923694	-0.0459143	-0.250126	0.0532222	-0.117766	0.172282	-0.197539	-0.797581	-0.771381	0.142779	-0.194168	-0.289308	-0.055782	-0.135731	0.0123356	0.0157728	0.342967	1.93638	0.244233	-0.732198	-0.0364047	-0.701626	0.605323
TCGA-BH-A0BT	BRCA	set35	Breast Cancer	TCGA-BH-A0BT-01A-21-A13C-20	C2085F32-D293-49CF-AE80-6EDF38BDE4B1	0.37867	-0.108035	-0.204363	0.0745999	-0.487243	-0.720545	-0.219185	0.424295	0.253565	0.627569	-0.0957419	-0.784411	1.84407	-0.128216	1.02314	-0.088938	0.259509	-0.223814	0.399359	-0.904117	-0.0213466	-0.0212509	0.183376	0.754425	0.26517	0.474	-0.24382	0.157482	-0.227791	-0.196131	0.437622	0.209615	0.043132	0.271027	0.0128209	-0.578549	0.423851	0.0282235	0.81395	0.921015	-1.23602	0.259967	-0.703214	-0.0617829
TCGA-BH-A0BV	BRCA	set35	Breast Cancer	TCGA-BH-A0BV-01A-21-A13B-20	C77BB7EB-CA75-4EE4-B52E-757F2CFEC08A	0.0874348	-0.265076	-0.20142	-1.0819	0.828363	-0.497035	0.932351	0.808613	-1.40587	-1.07054	-0.370609	-0.0659421	1.7023	0.61193	-0.237919	0.474948	0.947927	0.0104269	0.188516	-0.0728949	-0.0205818	0.916751	-0.319546	0.108477	0.0022674	0.564583	0.203359	-0.0869675	-0.765324	-0.993695	0.216615	-0.116969	-0.342653	-0.168644	-0.199665	-0.456243	0.0646542	0.38408	0.409848	0.711616	-0.502565	0.279507	-0.660922	0.162355
TCGA-BH-A0BW	BRCA	set64	TCGA Breast A13B	TCGA-BH-A0BW-01A-21-A13B-20	257CA846-6AE6-411D-B02C-F839AA7B1CB6	-0.0889615	-0.348953	0.084106	-0.17292	-0.458159	0.890886	0.84052	1.12447	3.3321	3.1035	-0.327462	-0.183335	-0.486063	0.714175	-0.309139	-0.0132019	-0.270818	-0.389813	0.155775	-0.24878	-0.0257035	-0.141356	0.195383	0.0619925	-0.140972	-0.111749	-0.180815	-0.104199	1.91332	-0.710881	0.10804	0.182768	-0.140477	-0.00142776	0.157363	-0.516734	0.0467893	0.291873	-0.395307	0.616987	-0.868524	-0.175463	-0.0903993	0.183441
TCGA-BH-A0BZ	BRCA	set35	Breast Cancer	TCGA-BH-A0BZ-01A-21-A13B-20	99231D7A-6242-44FC-A1CF-F47850B4492E	0.113495	-0.0400734	-0.236393	-0.572359	-0.460615	0.185456	0.12208	0.0434767	-0.911428	-0.893562	-0.0356101	0.281677	0.0355036	-0.00585881	-0.452092	-0.191823	0.144769	-0.142108	0.109298	-0.369024	-0.0586698	0.00629041	-0.137687	-0.125611	-0.0236663	0.193812	0.0761787	-0.0280861	-0.205237	-0.799478	0.218699	0.312649	-0.049779	0.0026939	-0.0759346	-0.354756	0.169999	0.280331	0.0893565	-0.199156	0.0278046	0.0987072	-0.679082	-0.179449
TCGA-BH-A0C0	BRCA	set35	Breast Cancer	TCGA-BH-A0C0-01A-11-A13B-20	6DAF27F4-5523-49E6-AECE-C05E7B1C79DD	0.0576059	-0.277598	-0.126118	0.149442	-0.790359	1.59657	1.67369	0.00105943	-0.216399	-0.316815	0.0195987	-0.896011	0.991534	0.848341	-0.444112	-0.210813	0.439983	-0.268067	0.155972	-1.0294	-0.000194282	0.406312	0.044348	0.448927	-0.0355963	0.435419	0.206068	-0.0218477	1.30849	-0.86926	0.206569	-0.0338811	-0.172567	-0.0166696	-0.150235	0.173767	0.247464	0.294042	0.200911	0.971412	-0.369199	0.0435512	-0.753535	-0.37215
TCGA-BH-A0C1	BRCA	set35	Breast Cancer	TCGA-BH-A0C1-01B-21-A13D-20	79CCFBF5-043A-4E0D-B569-1EC2DCF9E079	0.645699	-0.494619	0.0499112	-1.06292	-1.09545	-0.805764	-1.21772	-0.689352	-0.898778	1.11697	0.209291	-0.0465907	0.961713	-0.27456	1.01427	-0.377857	-0.115129	0.0745926	0.375391	-1.35011	1.17133	-0.0535048	0.688563	1.19786	0.661316	1.11448	-0.4529	0.655361	0.366294	0.763895	0.589892	0.829338	0.698718	0.65082	0.603804	-0.934353	0.532185	-0.159179	-0.85926	2.55591	-1.35814	0.663244	-0.491422	-0.28594
TCGA-BH-A0C3	BRCA	set35	Breast Cancer	TCGA-BH-A0C3-01A-11-A13C-20	9B7FC6E3-6B83-4E9D-94D8-39D2AEC5A0F8	0.0131207	-0.394636	-0.372864	-0.0313911	-0.518056	1.58077	1.71087	-0.225638	0.128361	0.14288	-0.283852	-0.441589	1.84516	-0.19925	-0.479304	-0.528104	1.03077	-0.444633	0.0549847	-1.1803	-0.204349	0.35232	0.0440463	1.11977	-0.0748477	-0.0717514	-0.0947814	0.116069	-0.185685	0.0569164	0.191342	0.0255762	-0.171452	-0.100436	-0.267222	-0.462525	0.104394	-0.195012	-0.00183063	1.44495	-0.229503	0.707553	-0.721709	0.215681
TCGA-BH-A0C7	BRCA	set35	Breast Cancer	TCGA-BH-A0C7-01B-21-A13D-20	F3EF2A96-E395-4AD4-A7B5-4031FC52CD86	0.081212	-0.0950411	-0.442467	-0.451222	-0.375407	0.714058	1.03242	0.148773	-0.756865	-0.57201	-0.209676	0.335983	1.29208	0.314412	-0.269967	-0.073904	0.567994	-0.338678	0.0678919	-0.514807	-0.039397	0.622567	0.0194651	0.434186	0.0374283	-0.152485	0.0912291	-0.0544414	-0.249408	-0.248435	0.261476	0.324247	0.123536	4.67048e-05	-0.0714026	-0.563654	0.18087	0.0456629	0.28775	1.19393	0.185623	-0.081429	0.0312485	-0.0827509
TCGA-BH-A0DD	BRCA	set35	Breast Cancer	TCGA-BH-A0DD-01A-21-A13B-20	9075F9F9-6963-4486-B622-8BDA31466819	-0.038403	0.111811	-0.2818	-0.977664	0.360033	1.94535	2.13101	0.172905	-1.27786	-1.21154	0.124988	0.815937	2.04563	-0.578822	-0.547113	-0.0547202	1.73091	-0.207044	0.282135	-0.197385	-0.0204987	1.61567	-0.114351	-0.357911	0.0338415	0.862119	0.082919	-0.205138	0.116847	-0.395571	0.249471	0.423267	0.0271642	0.00220922	-0.107382	0.183728	0.130813	0.153557	0.101278	0.272126	0.904259	0.475975	-0.568571	-0.308216
TCGA-BH-A0DG	BRCA	set35	Breast Cancer	TCGA-BH-A0DG-01A-11-A13B-20	7968A32A-CC5F-48B8-BFDC-61DB104A0365	0.251773	-0.488092	-0.361569	-0.176215	-0.945263	0.128862	0.226191	-0.143204	0.148961	-0.448416	-0.0507858	-0.0970008	1.05891	-0.588277	-0.0005568	-0.31636	1.36177	-0.311723	-0.0333178	-0.677991	0.283915	0.926115	-0.133439	0.442308	-0.12843	0.63496	-0.161779	-0.106492	-0.2331	1.43446	-0.0107809	0.457473	-0.193506	0.0713591	-0.332993	-0.696249	-0.297698	-0.213539	0.0806837	1.97865	-1.14797	0.317424	-1.08833	0.280953
TCGA-BH-A0DH	BRCA	set35	Breast Cancer	TCGA-BH-A0DH-01A-21-A13B-20	D14ABA83-9180-43E7-84DE-342F1DA10EE4	0.232314	0.151201	-0.310273	-0.0115222	0.0764163	0.343157	0.0310649	0.0303259	-0.451685	-0.679507	0.507258	0.535695	0.675832	0.363804	-0.250227	0.227698	0.296372	-0.244089	-0.150476	-0.606996	-0.117495	-0.098077	-0.0709622	0.0742622	-0.221683	0.283146	-0.0632286	-0.273807	-0.547369	-0.109166	-0.15904	-0.0393351	-0.270311	-0.0584	-0.311524	-0.619685	-0.322106	-0.0080158	0.325082	1.26596	-0.448325	0.056413	-0.944161	0.0716644
TCGA-BH-A0DI	BRCA	set35	Breast Cancer	TCGA-BH-A0DI-01A-11-A13B-20	102E1A1B-BAAB-4847-9FB2-ED7F365464E5	0.139258	1.21516	-0.227623	-0.0197301	-0.463801	0.154374	0.360039	-0.148881	-0.284146	-0.0678333	-0.138359	0.145655	1.0699	-0.0939632	-0.382184	-0.221089	1.03117	-0.354153	0.212053	0.334543	0.00952053	0.934911	-0.144649	1.09987	0.00331893	0.410128	-0.218183	-0.0500094	-0.705463	0.989162	0.280091	0.596705	-0.296432	0.0546678	-0.130961	-0.200316	0.221582	0.0519021	0.0844306	2.45118	-1.7765	0.00942909	-0.679063	0.186297
TCGA-BH-A0DK	BRCA	set35	Breast Cancer	TCGA-BH-A0DK-01A-11-A13B-20	4B2AD683-008F-4817-95C7-1FF239C6DB83	0.193192	-0.0247248	-0.0240402	-1.10878	0.255753	-0.439587	0.609529	0.736413	-1.23424	-1.12497	0.18478	0.0690455	1.34392	-0.176247	-0.198229	-0.0353733	1.15463	-0.0243628	0.198608	-0.574276	0.124343	1.02739	-0.282844	0.0239137	0.0900289	0.490253	0.281213	0.00983037	-0.430477	-0.667743	0.187892	0.149045	-0.182113	0.045456	-0.0997834	0.27891	0.211185	0.322166	0.521425	0.600459	0.012889	-0.0450711	-0.506655	-0.156369
TCGA-BH-A0DL	BRCA	set35	Breast Cancer	TCGA-BH-A0DL-01A-21-A13B-20	790C74ED-753C-4A2C-9643-A58683FABF6F	0.0978399	-0.239344	0.119617	0.103245	-0.229796	-0.321077	-0.232653	0.185882	0.321109	-0.0155739	-0.533816	-0.297876	-0.435727	0.37353	-0.294583	-0.0237297	-0.413788	-0.241617	-0.0597599	1.12899	-0.069391	0.281723	0.139867	0.440095	-0.0362874	-0.207898	-0.135992	-0.0457433	2.04861	-0.379348	0.218505	0.0877196	-0.0624307	0.00718473	-0.130579	-0.128717	0.193056	-0.0315883	-0.46486	0.271681	0.595961	0.00600233	-0.571164	-0.137965
TCGA-BH-A0DP	BRCA	set35	Breast Cancer	TCGA-BH-A0DP-01A-11-A13B-20	096CDA1C-89DE-493D-A683-B64E316EEAFC	0.459517	-0.300503	-0.0394178	-0.133927	-0.652397	0.911624	0.506484	0.415193	-0.525518	-0.485493	-0.0409984	0.495597	-0.070643	0.272054	0.410025	0.391001	0.23008	-0.213929	-0.141723	-1.16601	0.416562	-0.148421	0.249988	0.714806	-0.0790551	0.318871	0.0295442	0.282789	-0.196496	1.03838	-0.0371924	0.00490358	-0.33994	0.0884697	-0.218577	-0.51293	-0.242451	0.0268985	-1.73342	2.26138	-1.82347	0.300421	-0.28999	0.125404
TCGA-BH-A0DS	BRCA	set35	Breast Cancer	TCGA-BH-A0DS-01A-21-A13B-20	C958F8A4-ABAF-4496-9AB0-F2263E034373	0.0930194	0.277058	-0.393348	-0.668242	0.0132807	-0.625514	-0.58215	-0.239251	-0.461894	-1.1408	-0.388733	-0.298744	0.499091	0.0180625	-0.143296	-0.0167012	0.281746	-0.13397	0.0667782	-0.692891	0.329584	0.746454	-0.00396261	0.814151	-0.252775	0.729972	0.0332605	-0.275949	-0.243069	-0.00860957	-0.041018	0.128124	-0.533909	0.306257	-0.437171	-0.500369	-0.286464	-0.0504687	0.388097	0.869883	-1.45187	-0.0286875	-0.711538	-0.179864
TCGA-BH-A0DT	BRCA	set35	Breast Cancer	TCGA-BH-A0DT-01A-11-A13B-20	F4F7132A-2A91-4F5A-9A74-CE75BC0A7505	-0.0216707	-0.359421	-0.231998	0.168057	0.269542	-0.403857	-0.187352	0.104673	0.0256566	-0.715852	-0.749728	-0.337632	1.50986	0.451488	-0.426461	-0.0265624	1.61216	-0.206234	0.0576253	0.0819494	0.0322298	0.658931	0.269224	0.305131	-0.0660482	0.484041	-0.0182382	-0.12201	-0.17729	0.363725	0.128156	0.0431505	-0.383297	-0.0742594	-0.185894	-0.0741974	-0.0395329	0.102763	-0.207521	2.22048	-1.4107	0.0288269	-0.791136	0.138656
TCGA-BH-A0DV	BRCA	set35	Breast Cancer	TCGA-BH-A0DV-01A-11-A13B-20	5B38BCE9-18D9-4CA3-95EB-9D11B58BE29B	0.319214	-0.381707	-0.441155	-1.36435	-0.492425	-0.587689	-0.2081	0.0757861	-0.972303	-0.384067	0.0208742	0.651523	1.20618	-0.0670935	0.0280489	-0.19729	0.513834	-0.0647395	0.391163	-0.602152	0.39968	0.167674	-0.206357	0.539834	0.0925692	2.13975	-0.0863336	0.0424124	-0.387104	1.95989	0.224651	0.255572	-0.209648	0.185961	-0.00182756	-0.739273	-0.0550885	-0.134229	-0.345575	2.46617	-1.97307	0.328789	-0.859205	0.182635
TCGA-BH-A0E0	BRCA	set35	Breast Cancer	TCGA-BH-A0E0-01A-21-A13B-20	D29D8FE7-8170-4097-9665-B3C14B751A04	0.106419	-0.189039	-0.0174797	-0.144239	-0.272802	0.760794	0.607708	0.388552	-0.0269828	-0.00514923	-0.386103	-0.56454	-0.0672212	-0.0179275	-0.354649	-0.279648	0.183354	-0.280769	0.0566126	-0.328676	-0.0399096	0.0304914	-0.195631	-0.212195	0.0267419	0.456081	0.18537	-0.0565259	-0.726114	-0.687298	0.202456	-0.164414	0.00475859	-0.0987354	-0.16532	0.222852	0.202283	0.21018	-0.66144	0.980291	0.975861	-0.268857	0.698413	0.0332846
TCGA-BH-A0E1	BRCA	set35	Breast Cancer	TCGA-BH-A0E1-01A-21-A13B-20	73176C18-576C-403D-B5E0-6FA40F4B6FE4	0.310465	-0.338565	-0.442892	-1.51276	-0.390704	-0.476477	-0.212471	-0.148233	-0.375383	-0.450259	-0.251631	0.134599	0.444712	-0.017225	0.0655314	-0.291604	0.536633	-0.322551	0.0867177	-0.513266	0.274819	-0.0469416	-0.0231857	1.75648	0.183003	0.886423	-0.276323	0.172199	-0.356935	1.49374	0.39734	0.403724	-0.122944	0.178587	0.0385498	-0.667004	0.218048	-0.0859238	0.0535509	2.40298	-1.0881	0.303662	-0.628544	0.169586
TCGA-BH-A0E2	BRCA	set35	Breast Cancer	TCGA-BH-A0E2-01A-21-A13A-20	44C99E03-33A4-4D0E-9404-720FAA14FA3E	0.0479883	0.809245	0.130153	-0.503318	0.288414	-0.888081	-0.149545	0.4521	-0.886606	-0.241748	-0.446078	-2.27317	0.601789	-1.48663	0.0232295	0.0176567	1.77432	0.0439505	0.367186	-0.608962	0.326953	0.859172	-0.13888	0.276983	0.259244	1.02449	0.400633	0.128254	-0.162372	-0.38756	0.354952	1.34661	-0.0504634	0.190435	0.0547229	-0.0473519	0.313207	0.151355	0.660674	0.651062	0.533645	0.0912835	-0.0856522	0.0476415
TCGA-BH-A0E6	BRCA	set35	Breast Cancer	TCGA-BH-A0E6-01A-21-A13C-20	2275F7F6-A20B-4A02-8DAB-98A9CB286109	0.201438	0.877014	0.320181	1.24626	-0.295724	0.666348	0.434455	-0.270382	1.01491	-0.59838	-0.367797	0.124402	-0.927374	0.64198	-0.197304	0.0477126	0.514457	-0.317179	-0.915037	-0.364131	0.168111	0.0171756	0.279967	0.291959	-0.489962	-0.00714763	0.236441	-0.149719	0.873734	1.60526	-0.901951	-0.357121	-0.431123	0.00101655	-1.148	0.241355	-0.639374	-0.285845	-0.964237	1.74429	0.378931	0.06511	0.11246	0.34752
TCGA-BH-A0E7	BRCA	set35	Breast Cancer	TCGA-BH-A0E7-01A-21-A13C-20	A5884D4F-E492-48BB-98B0-7E5BC78ECDEC	0.126186	-0.964535	-0.254653	-0.303484	0.191428	0.33663	0.0250394	-0.277761	-1.05359	-0.904804	0.0649217	0.506811	1.53687	-0.249527	-0.814539	-0.399353	1.35963	-0.224832	0.0216065	0.112104	-0.258747	0.544246	0.00359393	-0.299326	-0.0912748	-0.405736	-0.0650769	-0.172797	-1.00529	-0.746041	0.215612	-0.390524	-0.40885	-0.180295	-0.150066	-0.338506	0.1077	0.228211	1.61688	0.102421	-0.996197	0.00108602	-0.724644	0.629292
TCGA-BH-A0E9	BRCA	set35	Breast Cancer	TCGA-BH-A0E9-01B-21-A13A-20	B179C6FE-DE97-431C-BC3B-112E8CD0A054	-0.0766903	-0.191191	-0.338154	-0.439313	-0.182629	0.0347786	0.0311847	0.182837	-0.142386	0.150145	-0.121101	0.20791	0.951977	-0.0405589	-0.158202	-0.0158177	1.06546	-0.341744	-0.0442398	-0.693791	0.12232	0.225629	0.16755	0.808801	-0.0512954	-0.228649	0.0745182	0.028753	-0.684682	0.770399	0.0298051	0.547327	-0.301779	0.0710888	-0.168764	-0.400853	-0.0754265	-0.144067	-0.572917	1.11489	-1.62993	0.243345	-0.60098	-0.0198141
TCGA-BH-A0EA	BRCA	set35	Breast Cancer	TCGA-BH-A0EA-01A-21-A13C-20	EC97965A-1464-4759-AFB9-B993B6EADF58	0.227056	-0.592575	-0.147233	-0.678978	0.0844364	0.334223	0.210905	-0.0662562	-0.0513359	0.0230611	-0.0217293	0.277659	0.797433	-0.102637	-0.109967	-0.0305199	1.0112	-0.302832	0.0294484	-0.122654	0.259215	0.797702	0.360225	0.76098	-0.0936762	0.559485	-0.0654826	0.0668251	-0.662061	0.854669	-0.0791809	-0.0476009	-0.193869	0.0680195	-0.340362	-0.470502	-0.223004	-0.371476	-0.523875	1.86566	-2.28668	0.163865	-0.667853	0.088469
TCGA-BH-A0EB	BRCA	set35	Breast Cancer	TCGA-BH-A0EB-01A-21-A13C-20	0452422C-613D-4414-916C-A45FDD370A81	0.0845336	-0.255829	-0.0873636	-0.173299	0.143606	0.535107	0.258369	0.295958	-0.4753	-0.871687	-0.301605	0.326762	1.63764	1.17796	0.518006	-0.0615835	1.34537	-0.235031	0.149408	-0.227112	0.045468	0.502784	0.258058	0.34699	-0.0863119	0.407753	0.166314	-0.0204829	-0.550375	-0.560158	0.16922	-0.335473	-0.369017	0.0529213	-0.0418467	-0.365682	0.176291	0.0119341	-0.649175	0.77771	-1.36447	0.0459905	-0.785418	0.301444
TCGA-BH-A0EE	BRCA	set35	Breast Cancer	TCGA-BH-A0EE-01A-21-A13C-20	EF4442E4-5625-4A10-A780-4042EC61D2F1	0.199328	0.0283606	0.370819	-0.106943	-0.315391	-0.398249	-0.183505	0.184199	-0.0209768	0.464812	-0.383277	0.0393754	0.669694	-0.486996	-0.322843	-0.291604	-0.506846	0.144867	0.128613	-0.0790281	0.34636	0.175938	0.266577	0.0544934	0.145389	0.011254	-0.100191	0.122174	0.529128	-1.30178	0.279023	0.540746	0.213903	0.555507	0.170507	-0.354807	0.346287	-0.0785442	1.39628	0.191789	1.1616	-0.0170043	-0.291415	0.477058
TCGA-BH-A0EI	BRCA	set35	Breast Cancer	TCGA-BH-A0EI-01A-21-A13B-20	41CEAA84-74B6-4EA4-88C2-226F16770183	0.088645	0.697228	-0.165838	0.489081	-0.163987	-0.692697	-0.912472	0.0885931	-0.436119	-0.789387	-0.231635	-0.750927	1.40878	-0.436789	-0.352663	-0.246427	0.564754	-0.394739	0.00340943	-0.799475	0.0565781	0.0783953	0.416863	0.0732489	0.0111629	0.52668	-0.167848	0.0806722	-0.946708	0.309726	0.228112	0.0312368	-0.432071	-0.0224018	-0.175893	-0.588253	0.125607	0.00686992	-0.436346	0.727813	-1.94856	0.202582	-0.735837	-0.0537674
TCGA-BH-A0GY	BRCA	set35	Breast Cancer	TCGA-BH-A0GY-01A-21-A13C-20	8F295AC9-5522-4CD2-BEEF-B09C2814AF75	0.0729231	0.322233	-0.0590329	0.989902	-0.274207	0.0546291	-0.0287142	0.170247	0.483934	0.329261	-0.554743	0.0180972	1.08	0.268091	-0.0313462	0.110276	0.0616544	-0.263864	-0.522221	-0.687212	0.17674	0.250733	0.0482838	0.555912	-0.298021	-0.637578	-0.173613	-0.165503	-0.49921	0.215789	-0.434851	-0.133212	-0.334949	-0.144719	-0.429631	-0.485183	-0.36974	-0.404826	-0.673508	2.55834	-0.48443	0.204662	-0.52986	-0.278497
TCGA-BH-A0H5	BRCA	set35	Breast Cancer	TCGA-BH-A0H5-01A-11-A13C-20	F5E24B58-2A6C-4BBB-AF2C-42BD2A1C9B39	-0.0461266	-0.556262	-0.358665	-0.940289	0.0656169	0.18523	-0.0675901	-0.0411067	-0.455623	-0.627963	-0.458484	0.294542	1.44176	1.0222	-0.439515	-0.0429869	1.02601	-0.335811	-0.0349301	-0.289156	-0.15515	0.126313	-0.261027	0.453741	-0.260634	-0.373343	0.0709945	-0.363646	0.925654	-0.0573011	-0.147459	-0.277825	-0.40494	-0.164516	-0.281674	-0.187326	-0.307211	-0.230229	-0.123686	1.49868	-0.907095	0.00622061	-0.697439	0.207642
TCGA-BH-A0H6	BRCA	set35	Breast Cancer	TCGA-BH-A0H6-01A-31-A13C-20	3269613E-D740-474A-A5B4-AF81A909C0CF	0.276768	0.0199016	-0.0907348	0.533275	-0.600171	0.311073	-0.378867	-0.470432	0.303112	-0.222702	-0.394936	0.25293	0.481764	-0.775218	0.122764	0.337284	1.30725	-0.0615423	-0.990422	-0.68084	0.634859	0.070188	0.00125838	0.814219	-0.243157	-0.573743	-0.418201	0.100722	-0.579938	1.03815	-0.658771	0.0771976	-0.549255	0.137655	-0.384782	-1.11072	-0.52903	-0.63115	-0.160284	2.41087	-1.64355	0.386624	-0.662997	0.666253
TCGA-BH-A0H7	BRCA	set64	TCGA Breast A13C	TCGA-BH-A0H7-01A-21-A13C-20	CB8747CD-C26B-47E4-9450-E77CBCDF7BBB	0.441613	-0.600804	-0.0154627	-0.243836	-1.12103	-0.36121	-0.910922	-0.812079	-0.491449	-0.172835	-0.836719	-0.636579	0.748583	-0.892425	0.224036	-0.407352	0.250312	-0.0154795	0.347427	-1.30225	1.05108	0.0101363	0.15311	1.46738	0.557267	1.97778	0.0476358	0.464677	-0.362065	0.937416	0.658761	0.0425559	0.0540756	0.539194	-0.279788	-0.969784	0.451534	-0.480879	-0.676237	3.44692	-1.24568	0.498984	-0.607804	-0.0671108
TCGA-BH-A0H9	BRCA	set35	Breast Cancer	TCGA-BH-A0H9-01A-21-A13C-20	A6919EA3-0683-41AF-BEE3-ABA31ED35DB4	0.00705095	0.157447	-0.175204	-0.11814	0.412117	1.1489	0.971589	0.701714	-0.584225	0.0552066	-0.154634	0.42748	0.803917	0.351939	-0.167004	0.217233	0.255631	-0.269153	-0.157396	0.333603	-0.0532876	0.0971175	0.425925	0.226208	-0.154855	0.0744259	0.139146	-0.0804026	-0.569109	0.02057	-0.0978905	0.0297761	-0.150999	-0.0915365	-0.231987	-0.146665	-0.128184	0.0719052	0.145842	1.0333	-0.151427	0.00790455	-0.395091	-0.258231
TCGA-BH-A0HA	BRCA	set35	Breast Cancer	TCGA-BH-A0HA-01A-21-A13C-20	64DE6253-0905-4255-BBBE-31063AF23B2A	0.0310704	-0.0576847	-0.391095	-0.730877	0.266077	0.581405	1.12566	0.324786	-0.433734	-0.301651	-0.164137	-0.234833	1.92939	0.0384264	-0.427832	-0.0165378	1.28682	-0.00887928	0.135561	-0.284711	0.172999	0.479866	-0.075025	0.635978	0.0262533	-0.0220004	-0.237666	-0.0857819	-0.390521	-0.128929	0.234509	0.0659429	-0.261637	0.0188258	0.0480803	-0.400861	0.174133	-0.0624915	-0.362534	1.36236	-0.996257	0.197814	-0.68039	0.66857
TCGA-BH-A0HK	BRCA	set35	Breast Cancer	TCGA-BH-A0HK-01A-21-A13C-20	EE7A0C3D-7072-4E3D-BBF8-F1EC9511D959	-0.108973	-0.228783	-0.350621	-0.295475	0.142899	0.777641	0.577945	0.0439424	-0.873204	-0.790538	0.47047	0.206307	2.24047	-0.759374	-0.474647	-0.230442	1.30242	-0.254502	-0.0730079	-1.66423	-0.141663	0.56072	0.011078	1.98323	-0.0659421	0.441725	0.0102471	-0.158264	-1.18995	0.433805	0.110233	-0.565567	-0.335721	-0.267601	-0.229366	-0.359222	-0.0988119	-0.344315	-0.312107	1.34941	-1.04019	0.0913527	-0.91443	0.243705
TCGA-BH-A0HL	BRCA	set35	Breast Cancer	TCGA-BH-A0HL-01A-21-A13C-20	DFD56088-397E-48F0-BA5C-CF40D0682082	0.102685	0.0998965	-0.124953	-0.615955	0.686001	-0.125594	-0.459998	0.777036	-1.17146	-0.962728	-0.151245	0.842684	1.6188	-0.138191	-0.359894	-0.297299	1.55638	-0.142212	0.170484	-0.26622	0.0581803	1.057	-0.0149938	-0.174853	0.103222	0.839115	0.0520413	-0.0180205	-0.638159	-0.607799	0.264408	0.050945	-0.252136	-0.000272493	-0.0482994	-0.479223	0.101405	0.0271372	2.15409	0.594876	-1.47075	0.342448	-0.314232	0.377389
TCGA-BH-A0HN	BRCA	set35	Breast Cancer	TCGA-BH-A0HN-01A-21-A13C-20	CEA213C6-48E7-44EB-A39B-7E2A22E730D9	0.14209	-0.147786	-0.274796	0.0660232	-0.278198	0.444379	0.230486	-0.180377	0.00209121	-0.216838	-0.26303	0.0179229	1.77305	-0.345273	-0.347296	-0.101837	1.06709	-0.348287	-0.13953	-0.423516	0.283114	0.232811	-0.0955199	1.11838	-0.0799539	0.0047152	-0.118287	-0.0131871	-0.739194	0.624797	-0.00907829	0.230214	-0.382235	-0.117989	-0.151229	-0.483956	-0.323272	-0.392219	-0.017087	1.782	-2.1464	0.307221	-0.934017	0.312659
TCGA-BH-A0HP	BRCA	set35	Breast Cancer	TCGA-BH-A0HP-01A-21-A13C-20	B4063B28-D65E-4E45-B6D2-08929A72C1DD	0.145294	0.460583	0.295725	-0.377317	-0.202792	0.400409	0.295499	0.344983	0.349932	0.488213	0.0654301	0.689312	2.02923	-0.319379	0.118629	0.443539	0.631528	0.00460585	-0.897291	-1.2094	0.457805	0.307134	-0.152305	0.740307	-0.252633	-0.824505	0.152672	-0.149332	-0.956412	0.620203	-0.675622	-0.0508562	-0.418736	-0.206707	-0.31649	0.39884	-0.457376	-0.515267	-0.708009	1.23067	-1.16318	0.188459	-0.830256	0.65478
TCGA-BH-A0HU	BRCA	set64	TCGA Breast A13A	TCGA-BH-A0HU-01A-21-A13A-20	0CFD30D2-0CCF-4234-BE90-9B6CC727ADCB	-0.114432	-0.452262	-0.423534	-0.348898	-0.00802752	1.39964	1.6673	0.288504	-0.620324	-0.532746	-0.286632	0.235529	2.10405	-1.18206	-0.121508	-0.296584	0.132274	-0.38401	-0.031356	0.102359	-0.245064	1.05145	0.287916	0.347063	0.0113165	-0.161006	-0.0803285	-0.241405	-0.717878	0.321144	0.100199	0.165716	0.087165	-0.150396	-0.14286	-0.529817	-0.134657	0.248684	1.09704	0.827432	1.2285	-0.188815	0.160648	-0.4997
TCGA-BH-A0HW	BRCA	set35	Breast Cancer	TCGA-BH-A0HW-01A-21-A13B-20	50069FF7-3B45-49A3-AD1F-169A9A35C94F	0.0105858	0.943333	0.107406	0.232741	0.594725	2.07121	1.90699	0.179502	-1.04943	-0.809703	0.037457	0.882553	2.37395	-0.165938	-0.547883	-0.475449	2.18338	-0.0126029	0.178058	0.849267	0.0196436	0.697816	0.0935727	-0.150621	0.0274137	0.338631	0.248135	0.146333	-0.874168	-0.827521	0.237366	0.385588	-0.308117	-0.0166994	-0.0591597	-0.452352	0.126739	0.415182	1.74861	0.520117	-0.648722	0.380418	-0.648955	0.446115
TCGA-BH-A0HX	BRCA	set35	Breast Cancer	TCGA-BH-A0HX-01A-11-A13B-20	29A53ECA-E33F-4068-B48F-B7E29AB5D85C	0.066715	0.933845	-0.356358	0.0518587	-0.260781	0.992338	1.00667	-0.29827	-1.19952	-1.08016	-0.421526	-0.100877	1.68743	-0.358656	-0.432836	-0.599758	1.16918	-0.0989641	-0.229981	-0.169384	-0.00594265	1.00886	-0.241189	0.608718	-0.436043	0.491767	-0.0285416	-0.453205	-1.44552	0.542637	-0.316002	-0.236208	-0.619022	-0.290641	-0.586729	-0.34202	-0.551758	-0.442535	2.04077	1.09413	-1.53428	0.347017	-0.479959	0.0335367
TCGA-BH-A0HY	BRCA	set35	Breast Cancer	TCGA-BH-A0HY-01A-21-A13B-20	97F34968-D132-4EA0-974B-BEE787BF600D	0.519237	-0.185895	0.032525	0.267988	-1.00704	1.08778	1.50428	-0.130253	-0.149688	-0.300393	-0.446244	-0.777355	0.977175	-1.08316	0.396062	-0.523747	0.831991	-0.357924	0.065069	-0.984694	0.759068	0.211349	0.138375	0.915929	0.292111	0.7065	-0.226468	0.209119	-0.0918957	1.23574	0.30656	0.710142	-0.10915	0.295882	0.253972	-0.820438	0.239023	-0.0166655	-0.535247	3.50686	-1.00224	0.539436	-0.734849	0.0423217
TCGA-BH-A0RX	BRCA	set64	TCGA Breast A13C	TCGA-BH-A0RX-01A-11-A13C-20	CF4B421F-68A6-4C0A-A1C9-62D6F4B3427C	0.509648	-0.500346	0.00477923	-0.590368	-0.968612	-0.380724	-0.410433	-0.705639	-0.444291	0.0302781	-0.501915	-0.0433041	0.686679	-0.858724	-0.17445	0.416477	0.300395	0.13625	0.274618	-1.21091	1.14128	0.0693745	0.296457	1.35014	0.485552	1.77577	0.394619	0.324637	0.123233	0.280006	0.610163	0.00340829	0.313141	0.889158	-0.135287	-0.83056	0.674303	-0.252012	-0.336653	3.55324	-1.24461	0.64206	-0.63737	0.180977
TCGA-BH-A0W4	BRCA	set35	Breast Cancer	TCGA-BH-A0W4-01A-21-A13D-20	85490409-DE53-41F2-B342-CEE998E00583	0.00105398	-0.441594	-0.369655	-0.423485	0.191486	-0.0738325	0.008655	-0.157906	1.48134	0.935712	0.0133456	0.431584	1.97749	0.314203	-0.474821	-0.0810874	1.29126	-0.280255	0.168281	0.241153	-0.119979	0.431871	0.109777	0.402489	-0.0252342	-0.362555	-0.0873549	0.0068226	-0.797092	0.0909509	0.135824	0.244584	-0.360018	-0.0790421	-0.134744	-0.106291	0.0505643	0.0869357	-0.0331816	1.10343	-1.17893	-0.0741067	-0.637658	0.369122
TCGA-BH-A0W5	BRCA	set35	Breast Cancer	TCGA-BH-A0W5-01A-21-A13D-20	4D35FE51-F9CE-477A-8BD5-58E59452295F	-0.0329608	-0.449306	-0.209393	0.676701	0.0179725	-0.480459	-0.0544853	0.256974	0.330507	-0.000775178	-0.701002	-1.57614	1.23498	0.502092	-0.284504	-0.323931	0.860478	-0.357665	0.194765	-0.111432	-0.156496	0.495634	0.0944434	0.617767	-0.107133	0.692188	-0.0863174	-0.0135996	-0.87468	-0.302655	0.0957153	-0.177614	-0.345421	-0.0175703	-0.308786	-0.920403	-0.0128294	0.0580971	-0.210926	1.2501	-1.65	0.0424996	-0.746708	-0.11625
TCGA-BH-A18F	BRCA	set64	TCGA Breast A13F	TCGA-BH-A18F-01A-21-A13F-20	F0E055CE-2CAF-4401-873C-8B11E966EA71	0.139719	-0.0160635	-0.00507384	-0.691283	-0.351741	0.178218	0.209879	0.566898	-0.123803	-0.30615	0.356531	0.896505	1.49154	-0.130424	-0.567896	0.0679235	0.495374	0.24972	-0.0884263	-0.544954	0.0950665	0.787074	-0.252645	0.0731856	-0.120943	0.345473	0.154214	-0.263163	-0.408265	1.07814	0.200752	0.458251	-0.183522	-0.0298978	-0.121571	-0.287011	-0.554683	0.246439	-1.24443	1.22055	-0.388858	0.191472	-0.68616	0.386075
TCGA-BH-A18G	BRCA	set64	TCGA Breast A13F	TCGA-BH-A18G-01A-21-A13F-20	5E778561-72EA-4D5F-8AC1-F13053048E0A	0.0720328	0.420789	0.459969	0.662995	-0.23215	-0.262097	-0.674584	0.171774	-0.622847	-0.981454	-0.0903729	0.469907	-0.799649	-0.96724	0.124052	-0.071844	-0.383676	0.101084	-0.0223054	0.454639	-0.106187	-0.591992	0.244491	1.65623	-0.0785527	-0.20415	-0.0434908	-0.146536	-0.440083	-1.09224	-0.0875335	0.699321	-0.211242	-0.021237	0.520046	-0.222534	-0.0647892	0.0669261	0.321015	0.203767	-0.113526	0.0601516	-0.704647	-0.252298
TCGA-BH-A18H	BRCA	set64	TCGA Breast A13F	TCGA-BH-A18H-01A-21-A13F-20	D25F653D-579D-4CC2-91EF-E19F55FCEF38	-0.0868606	-0.565649	-0.365943	-0.697415	-0.23521	0.588806	0.950119	0.701867	-0.690935	-0.579748	-0.384392	0.36199	1.8141	1.46227	-0.60325	-0.126754	0.755989	-0.313384	0.206047	-0.719665	0.229094	0.835522	0.0640483	0.609049	-0.000594878	0.104945	0.361005	-0.0992272	1.64923	0.844199	0.240833	-0.221921	-0.139379	0.11348	-0.155424	-0.251912	0.181145	0.236919	-0.539844	1.11669	-0.171508	-0.208012	-0.648052	0.19865
TCGA-BH-A18J	BRCA	set35	Breast Cancer	TCGA-BH-A18J-01A-21-A13E-20	99C57519-1D6C-4747-B6EB-1B8DF8E53640	-0.00785468	-0.463017	-0.219848	-0.526057	-0.733203	-0.829314	-1.24894	0.202677	-0.53143	0.346884	0.132167	-0.468821	0.758753	-1.65879	0.354985	0.120194	0.0864474	-0.0631045	0.25549	-0.657544	0.585747	0.533719	0.292099	0.202667	0.241489	0.957728	-0.170083	0.270905	-0.190356	-0.192454	0.267675	0.0514548	0.32285	0.215054	0.25	-1.72999	0.336013	-0.154548	-0.557865	0.20614	-1.20048	0.267833	-0.996165	0.110968
TCGA-BH-A18L	BRCA	set64	TCGA Breast A13F	TCGA-BH-A18L-01A-21-A13F-20	188DB933-E4DE-410A-A243-1EF065F8D1DF	-0.00416584	-0.436443	-0.134412	-0.917691	-0.639827	1.0987	1.0189	-0.0934871	-1.05725	-0.481104	-0.675239	-0.301067	0.663882	-0.527213	-0.49143	0.00522842	0.842204	-0.196437	0.0456553	-0.979275	0.612106	1.08503	0.137252	0.98838	-0.0452896	1.03435	0.0696887	0.0273633	-0.22286	-0.492485	0.134654	-0.0682335	0.0551353	0.410513	-0.097893	-0.672807	0.283449	-0.166658	-0.108447	1.75573	-0.223718	0.0597877	-0.86487	0.0525374
TCGA-BH-A18M	BRCA	set35	Breast Cancer	TCGA-BH-A18M-01A-21-A13E-20	2EA2C0EA-A019-40AC-88AC-1B4D58BE1257	0.0732054	-0.399101	-0.485247	-0.457257	-0.288277	0.431332	0.63332	-0.133506	0.954511	0.713237	-0.329263	-0.194346	0.657074	-0.710751	-0.0566143	0.152205	1.12254	-0.242468	-0.248546	-0.543725	-0.105956	0.0811481	0.107188	0.303674	-0.333801	-0.577757	-0.00193019	-0.26315	-0.409593	0.257764	-0.120081	-0.215693	-0.333525	-0.178329	-0.550237	-0.804906	-0.537318	-0.443055	-0.72847	1.68325	-0.627648	0.067404	-0.667222	0.146223
TCGA-BH-A18N	BRCA	set35	Breast Cancer	TCGA-BH-A18N-01A-21-A13E-20	1770D95E-6458-422D-A446-7EA185052001	-0.0167739	-0.627702	-0.103115	-0.54798	0.0329574	-0.112802	-0.391954	-0.662657	-1.00921	-0.575057	-0.270018	0.353946	2.14496	-0.427779	-0.44774	-0.394903	1.07547	0.00598065	0.0478694	0.0208903	0.204756	0.516447	-0.0863526	-0.108525	-0.0128657	0.561195	0.0310829	-0.0837312	-0.85688	-0.747217	0.298101	-0.453482	-0.285462	-0.0945375	0.0379359	-0.537432	0.167242	-0.0510926	0.39681	-0.0184324	-1.23167	0.044026	-0.745282	0.381322
TCGA-BH-A18P	BRCA	set64	TCGA Breast A13F	TCGA-BH-A18P-01A-21-A13F-20	4391BC96-27E6-437A-AFC1-76934E0F8CD7	-0.199203	-0.476905	0.120979	-0.141774	0.759504	0.0439008	-0.429972	0.292214	-0.152694	-0.574941	0.734278	0.504917	0.929337	-0.77636	-0.31277	-0.40299	1.08917	-0.0869999	-0.136276	-1.19986	-0.0346473	0.228769	-0.0992059	-0.012734	-0.207026	-0.232217	0.0847438	-0.191422	-0.469908	-0.567653	-0.333054	-0.359434	-0.250707	-0.158949	-0.0802931	-0.563358	-0.417082	-0.157763	0.746557	0.368126	-0.095295	0.015196	-0.761942	-0.366564
TCGA-BH-A18Q	BRCA	set35	Breast Cancer	TCGA-BH-A18Q-01A-21-A13E-20	1E368503-6B1B-4709-8792-D52D13960260	-0.137985	0.0760403	-0.170261	-0.32191	-0.820638	-0.332792	-0.590327	-0.141758	-0.90876	-0.362042	-0.504205	0.0205285	-0.332277	0.6422	-0.357505	-0.294612	1.07344	-0.2216	0.0581608	0.155127	-0.160687	0.147897	0.0704615	1.62287	-0.0211837	0.623612	0.0940835	-0.277311	0.586499	-0.518982	0.105022	-0.26711	0.118937	-0.148099	-0.0464297	0.297525	0.188667	-0.193852	-0.0724063	0.0531058	0.60479	-0.233676	-0.340653	-0.489623
TCGA-BH-A18R	BRCA	set35	Breast Cancer	TCGA-BH-A18R-01A-21-A13E-20	69DD59CA-EABF-4087-A77B-ECC0187F8716	-0.153005	0.0399392	-0.222442	-0.0927881	-0.00293906	0.694108	0.398953	0.631352	-0.958675	-0.500823	-0.607944	-0.290439	1.19393	-0.479459	-0.30085	-0.622156	0.679228	-0.37776	0.057753	-0.225965	-0.0143829	0.102922	0.222169	0.102812	0.119494	0.33833	0.293552	-0.00507415	0.203013	-0.966393	0.208244	-0.301216	0.0132484	-0.111956	-0.0608277	-0.131537	0.19384	0.29874	0.877869	0.695886	0.649236	0.151907	0.589398	-0.59988
TCGA-BH-A18S	BRCA	set35	Breast Cancer	TCGA-BH-A18S-01A-21-A13E-20	E6F809C2-1730-4F36-85E1-B944A5D79AD0	-0.0324727	0.808599	0.424129	0.641493	0.470207	1.03068	0.698251	0.436051	-0.0675089	0.274675	0.528226	0.086807	2.16863	0.40769	-0.435162	-0.406623	0.942754	-0.0812427	0.148807	0.565385	0.109876	0.232722	0.0729431	-0.254743	0.0631207	0.15036	0.197096	-0.0409871	-0.685982	-0.93481	0.299286	-0.0163903	-0.302545	0.0353233	-0.0528316	-0.187364	0.1288	0.0798964	0.2915	0.829141	-1.6216	0.0649065	-0.65591	1.1921
TCGA-BH-A18T	BRCA	set35	Breast Cancer	TCGA-BH-A18T-01A-21-A13E-20	C9D9579A-809F-461C-9CD1-C9FE9ABD258C	-0.0692624	-0.180177	-0.18347	-0.419304	-0.655793	0.46982	0.850167	-0.359309	-0.0581638	-0.449552	-0.559844	-0.137082	-0.27822	0.381284	-0.175943	-0.430349	-0.210839	-0.378177	0.0605959	-0.958212	0.172966	0.380129	0.18849	0.674339	-0.0735976	0.925919	0.383635	-0.00532268	0.162743	0.606094	0.126672	-0.338935	0.188242	0.257241	-0.12544	0.159683	0.0776299	-0.341752	-1.33758	1.34047	0.898535	0.200361	0.49185	-0.476614
TCGA-BH-A18U	BRCA	set35	Breast Cancer	TCGA-BH-A18U-01A-31-A13E-20	0B2ECCA3-EE76-43D9-AC51-97CDDACDF5A4	-0.0351784	0.323936	-0.438593	-0.179656	-0.530221	0.348137	0.749137	-0.177766	0.441613	1.02995	-0.129637	-0.394034	-0.06129	0.0477782	0.563021	0.638515	1.00226	0.105022	-1.09604	-0.884073	0.925431	0.32546	0.205791	1.26626	-0.653039	0.172611	0.295572	-0.367717	-0.581459	1.98701	-0.87462	-1.28782	-0.265265	0.312111	-0.814505	-0.0834598	-0.563721	-0.740686	-0.952359	2.85906	-0.449894	0.367083	-0.245726	0.779934
TCGA-BH-A18V	BRCA	set64	TCGA Breast A24B	TCGA-BH-A18V-06A-21-A24B-20	F03D8A09-8FCF-4F2B-A5B3-AC6FFB2C0681	0.0304656	0.220026	-0.360354	-0.575578	0.291749	-0.397183	-0.719491	-0.141304	-1.1155	-0.850662	-0.251278	-0.61545	-0.363594	-0.606775	-0.140945	-0.308566	-0.165352	-0.00585624	0.00772054	0.101473	-0.0501864	-0.203088	-0.137436	0.217973	-0.0973424	0.044827	-0.148342	-0.178294	0.535365	-1.48656	-0.240263	-0.0336428	0.156749	0.00542308	0.0990383	-0.0959996	0.0408922	0.266252	0.00247453	0.170173	0.474947	0.165891	-0.269254	-0.484929
TCGA-BH-A1EN	BRCA	set64	TCGA Breast A17I	TCGA-BH-A1EN-01A-21-A17I-20	8DE8AC77-D6EA-437D-9CA8-EF6F5480EB1B	-0.0108814	1.6854	0.892048	1.95676	-0.849644	1.04239	0.932793	0.460526	0.57979	-0.0721986	0.265611	0.302451	0.784345	-0.776646	-0.709021	-0.568104	-0.498619	-0.145392	-0.212683	-1.153	0.21474	-0.442482	-0.137195	-0.224462	-0.182398	0.457739	-0.287182	-0.184051	-0.603272	0.63188	0.215883	-0.506015	-0.460742	-0.0195539	-0.335159	-0.469117	-0.132195	-0.331508	1.03052	0.775067	-0.467508	0.0300212	-0.503617	-0.0459161
TCGA-BH-A1EO	BRCA	set42	Breast_A17I	TCGA-BH-A1EO-01A-21-A17I-20	819BFF28-56B5-455B-B86D-C803B081D75E	0.28885	0.896313	0.0752418	1.08164	-0.634374	-0.723936	-1.29204	-0.267037	0.430629	-0.209637	-0.414511	-0.749823	0.706251	-0.958929	0.959586	0.819682	0.496029	-0.0834276	0.213934	0.325061	0.0434021	0.148162	0.0895555	0.398325	0.193993	-0.623996	-0.270828	-0.16693	-0.333496	-0.370182	0.25427	-0.107898	-0.316758	0.0664927	-0.243836	-0.740463	0.159155	0.336587	0.0154687	0.954286	-1.61612	-0.0586959	-0.465092	0.847524
TCGA-BH-A1ES	BRCA	set64	TCGA Breast A24B	TCGA-BH-A1ES-06A-21-A24B-20	21AE0B23-D3AA-4B22-A3C7-3EB6D8E98A26	0.11218	0.841826	0.030452	0.0756059	-0.306158	-0.527164	-0.777458	-0.433077	-0.707438	-0.715765	-0.285933	-1.2879	0.614181	-1.45165	-0.174151	-0.0534037	0.735596	0.250511	-0.0294415	0.402008	0.175851	0.468911	0.284984	0.0856102	-0.247274	0.303113	-0.483285	-0.189987	-0.358079	-0.281427	0.167378	0.450915	-0.191609	0.184894	-0.133151	-0.328408	-0.105802	-0.20647	-0.18639	1.00151	-1.07502	0.175979	-0.567326	0.256945
TCGA-BH-A1ET	BRCA	set42	Breast_A17I	TCGA-BH-A1ET-01A-21-A17I-20	A8E7241B-076A-4FA3-83DA-755694823091	-0.0245632	-0.0746549	-0.0920703	0.162582	0.271633	0.701332	0.229547	0.650602	-0.996207	-1.24724	-0.510939	0.164803	2.50546	-0.304997	0.0407961	-0.0146071	0.951192	-0.0756519	0.0284045	0.877867	0.068292	0.986542	0.427215	0.570055	-0.124709	-0.355617	-0.133539	-0.286749	-0.794543	0.752607	0.0042853	-0.419953	-0.550885	-0.257318	-0.275637	-0.679246	-0.426041	0.0777832	-0.301984	1.34512	-2.14152	-0.209295	-1.17194	0.592786
TCGA-BH-A1EU	BRCA	set42	Breast_A17I	TCGA-BH-A1EU-01A-21-A17I-20	73EB0467-0D24-4EF1-B0E6-CA457AD24F09	-0.0426032	-0.00416654	-0.531541	0.190962	0.282991	-0.190037	-0.409637	0.187727	0.812799	0.602702	-0.0862483	0.211228	2.2695	-0.446401	0.0836803	0.156473	1.99499	-0.308048	0.0873324	0.504652	-0.136032	0.587693	-0.0664669	1.02108	-0.108876	-0.600442	-0.168367	0.155946	-0.887204	-0.258463	-0.0486647	-0.0371039	-0.666651	-0.270482	-0.33412	-0.659917	-0.156817	0.0147697	0.573878	0.787097	-2.02661	-0.148116	-1.02454	0.182779
TCGA-BH-A1EV	BRCA	set64	TCGA Breast A17I	TCGA-BH-A1EV-01A-21-A17I-20	59C3CE2B-D84E-4D4A-B6DC-FFDB9E3A34F5	-0.228702	0.146283	0.173904	-0.0844564	0.0314707	0.00509943	-0.413112	0.415866	-0.394922	-0.279377	0.131845	-1.02039	0.12601	0.0413857	0.122377	-0.0028465	-0.849109	0.164851	-0.0994678	0.272071	0.147791	-0.449102	0.151224	1.93247	-0.287017	0.113286	-0.0800125	-0.120257	-0.767332	-0.558981	-0.398827	-0.0047043	-0.0547796	0.00345448	0.168182	0.0705013	0.112685	0.0789132	0.433358	-0.153875	-0.185925	0.209898	-0.94167	-0.675998
TCGA-BH-A1EW	BRCA	set42	Breast_A17I	TCGA-BH-A1EW-01A-21-A17I-20	FD676C7E-C137-4699-A8EA-57B72B10FF5B	-0.00505582	1.27961	-0.24916	-0.332519	-0.455315	0.905375	0.43502	-0.722868	0.23141	-0.165506	-0.729256	-0.490919	1.33346	-1.10947	0.288644	0.455304	1.34265	-0.0966898	-0.62693	-0.499002	0.417807	0.686705	-0.180998	0.823768	-0.155582	-0.154215	-0.0502257	-0.136825	-0.104425	0.667756	0.010448	0.203888	-0.230924	-0.119543	-0.207418	-0.455965	-0.332664	0.0572252	0.0544508	1.91412	-0.748129	0.375483	-0.80272	0.525728
TCGA-BH-A1EX	BRCA	set42	Breast_A17I	TCGA-BH-A1EX-01A-21-A17I-20	E4809CAF-A1A9-4D9F-807F-530AE7C2E434	0.0614218	-0.201565	-0.286942	0.155421	-0.0492368	-0.0680853	-0.898724	0.115524	-0.286817	-0.271622	-0.189126	-0.49949	0.953798	0.265519	0.666889	0.182358	0.0240957	0.0883881	0.405223	0.0422424	0.504956	-0.591137	0.109421	-0.0585242	0.235023	1.2142	0.101701	-0.116335	-0.756756	0.192952	0.353913	0.123343	-0.368755	0.0787869	-0.115831	-0.793687	0.249348	-0.282179	0.337761	1.5908	-1.6481	0.530988	-0.849368	-0.552948
TCGA-BH-A1EY	BRCA	set42	Breast_A17I	TCGA-BH-A1EY-01A-21-A17I-20	7DE680E0-63D0-41B4-ACE3-82A8E80AAAE3	-0.0673162	-0.311242	-0.0909857	-0.116586	0.31938	-0.0543053	-0.897802	0.365116	0.165961	-0.201708	0.230664	0.025157	1.1042	-0.0778548	0.828977	0.0567613	0.311326	-0.00670057	0.211352	0.247699	0.717221	-0.274494	0.0270042	0.0466152	0.184561	1.21272	-0.00834131	-0.162602	-0.82633	0.775293	0.257784	-0.192097	-0.367406	0.0739238	-0.175581	-1.0084	-0.0508191	0.162727	-0.366777	0.949104	-1.79216	0.61471	-0.756862	0.0964976
TCGA-BH-A1F0	BRCA	set42	Breast_A17I	TCGA-BH-A1F0-01A-21-A17I-20	A4BD17EB-0741-4D81-B457-158367D20AE9	-0.355738	0.291463	-0.501807	-0.154672	-0.265554	0.427091	-0.031009	0.0235205	-1.31701	-0.893703	-0.306295	-0.0866819	-0.459269	-0.0656287	0.133529	0.17079	-0.64519	-0.221187	0.24021	0.558618	0.0835038	-0.361538	-0.0944812	1.9561	-0.0510239	-0.148079	0.0351374	-0.213219	0.327033	-0.511167	0.0943149	-0.36203	-0.3486	-0.250248	-0.150994	-0.0061189	-0.029161	0.492454	0.975576	0.451776	-0.0499761	-0.349341	-0.472662	-0.270734
TCGA-BH-A1F2	BRCA	set42	Breast_A17I	TCGA-BH-A1F2-01A-21-A17I-20	9C29C7E9-78B0-434D-A795-343FA6D8D937	-0.204221	-0.430075	-0.340462	-0.324068	-0.437314	0.7471	0.921036	0.0898976	-0.915909	-1.5454	-0.0761004	0.27028	1.79539	-0.899109	-0.0182709	-0.0878797	-0.162995	-0.14777	0.0253863	-0.0586286	0.0363568	0.124752	0.0244823	0.732134	-0.0859997	-0.789088	-0.144271	-0.0629595	-0.739451	0.374185	0.15692	-0.100807	-0.416703	-0.173015	-0.188552	-0.684912	-0.0669214	-0.0239278	-0.000940813	0.592361	-0.954747	-0.0130652	-0.928699	-0.017325
TCGA-BH-A1F5	BRCA	set64	TCGA Breast A17I	TCGA-BH-A1F5-01A-21-A17I-20	07DD3A1F-05F8-488D-9B80-4FE5B94923C4	-0.316971	-0.24033	-0.393307	0.41938	0.196538	0.348229	0.129982	0.0818519	-0.649716	-0.474177	-0.62109	-1.09167	1.65701	-0.182221	-0.625612	-0.287649	1.48277	0.323255	-0.0886203	0.831653	-0.334216	0.737324	-0.448864	0.151979	-0.495757	-0.541263	-0.298211	-0.0686575	-0.843723	-0.01202	-0.424587	0.486202	-0.883884	-0.384244	-0.196457	-0.183785	-0.673484	0.262388	1.0145	-0.072774	-1.1612	-0.117141	-0.618132	0.482893
TCGA-BH-A1F6	BRCA	set42	Breast_A17I	TCGA-BH-A1F6-01A-21-A17I-20	9E1DF13D-422B-46A6-8DD0-0F3D943C301B	-0.0507809	-0.383403	-0.348191	0.0678877	-0.612647	0.00149037	-0.604827	-0.361104	-1.07625	-0.672703	-0.534829	-0.268385	-0.0766078	-0.408838	0.529059	0.380717	-0.0620572	-0.15843	-0.0593203	0.092427	0.363294	-0.16956	0.100796	0.793052	0.132754	-0.0595574	0.15491	-0.00492997	0.7064	-0.197844	0.122145	-0.113481	0.0968287	-0.0126015	0.0509	-0.0611563	0.133863	-0.0870741	0.220114	0.953476	-0.270032	0.292274	0.866519	-0.0716863
TCGA-BH-A1F8	BRCA	set64	TCGA Breast A17I	TCGA-BH-A1F8-01A-21-A17I-20	BCC978DD-E7CD-4CFF-BE13-D6F0926DFC9D	-0.185906	0.46906	-0.00985013	0.755657	-0.438809	1.14833	1.1279	-0.0759291	0.343355	0.317057	-0.600992	-0.509064	1.57433	0.000802462	-0.470956	-0.0192974	-0.290094	-0.162445	0.127547	-0.566352	-0.0257293	0.225411	0.117479	0.0668196	-0.189853	0.2594	-0.200359	-0.0896117	0.279681	-0.63897	-0.238312	-0.0176447	-0.115303	-0.0523277	-0.188735	-0.79913	-0.0851839	-0.157763	-0.0190811	0.0569207	-0.596227	-0.152437	-0.397897	-0.403901
TCGA-BH-A1FB	BRCA	set42	Breast_A17I	TCGA-BH-A1FB-01A-21-A17I-20	EE88F81E-C7F3-41B4-A115-751D02D07FD0	0.0482956	-0.633934	-0.188092	0.0273515	-0.372711	-0.253464	-0.874966	-0.408913	0.859705	0.290989	-0.271254	-0.0984034	1.215	0.253236	0.701772	0.196833	1.30235	-0.106046	0.0695842	0.335133	0.304538	0.435394	-0.125172	1.83996	0.0771969	-0.197494	-0.0903819	-0.09968	0.161825	1.70212	0.438462	0.083186	-0.467711	-0.108401	-0.205197	-0.58291	-0.0524304	-0.0200839	-0.0677986	1.86393	-2.14866	0.22578	-1.01419	0.374731
TCGA-BH-A1FC	BRCA	set42	Breast_A17I	TCGA-BH-A1FC-01A-21-A17I-20	9CE04C0D-97F2-4ACD-A985-C9B162221210	-0.100794	0.891629	0.143122	0.101691	-0.0159562	1.10735	0.675338	0.220207	-1.62125	-1.4998	-0.460337	0.124767	0.13501	0.539195	0.406556	-0.000324273	-0.108549	0.106808	0.0142778	-0.155377	0.155743	1.14515	0.0521262	0.613848	0.0558326	1.71285	0.43308	-0.261356	1.84934	-0.804837	0.560714	-0.425308	0.13694	0.0183204	-0.0631875	0.311917	0.120967	0.127798	0.91251	-0.0460679	1.21249	-0.266403	-0.195473	0.0678227
TCGA-BH-A1FD	BRCA	set42	Breast_A17I	TCGA-BH-A1FD-01A-21-A17I-20	7C4D6492-831A-4535-B46F-7FDCAFD3DCDF	-0.333354	0.903454	-0.363199	0.491443	0.261576	0.255912	0.0347671	-0.122947	-1.25121	-1.62859	-0.549938	-0.279832	1.75379	-0.410871	-0.166581	-0.242595	-0.0496081	0.0188875	0.0200014	-0.153707	-0.106705	0.377103	-0.0282806	0.118419	-0.157348	0.830259	-0.0345549	-0.277394	-0.761732	-0.253072	-0.0961765	-0.0733553	-0.483846	-0.313921	-0.293133	0.44837	0.136029	-0.232623	0.707492	0.899947	-0.414739	-0.0663243	-0.704204	-0.307339
TCGA-BH-A1FE	BRCA	set64	TCGA Breast A24B	TCGA-BH-A1FE-06A-21-A24B-20	EE4151B6-CF2C-43E9-B3ED-9407E9E83282	-0.0126886	-0.574596	-0.26225	-0.207813	-0.139463	0.361112	-0.0428005	0.0416263	-0.135051	-0.121316	0.0213718	0.582945	0.542362	0.241848	-0.448098	0.032185	-0.339659	0.0554386	0.204062	-0.0583638	0.334709	-0.867461	0.581812	0.179707	0.00819902	0.739068	-0.077909	0.145538	-0.571992	2.28579	-0.0301427	0.0675276	-0.00403654	0.151881	-0.0424535	-0.976641	0.0560767	-0.239801	-1.52903	0.77244	-1.95258	0.047365	-0.841747	-0.30911
TCGA-BH-A1FG	BRCA	set64	TCGA Breast A17I	TCGA-BH-A1FG-01A-21-A17I-20	590744AF-FC53-40EC-957F-CA5CA31D76C5	-0.0795058	1.12281	0.292103	1.71954	-0.773742	0.824544	1.02636	-0.132031	-0.869852	-0.130976	-0.381831	-0.836622	1.70818	0.72281	-0.904493	-0.458169	1.47023	0.0257853	0.0572448	-0.634273	-0.0664178	0.302545	-0.376963	0.688961	-0.426614	-1.66405e-05	-0.246757	-0.246729	-0.0548389	0.119486	0.161718	0.0328563	-0.505466	-0.0903519	-0.418242	0.134701	-0.385462	0.661993	-0.326167	0.78909	-1.6184	-0.0731706	-0.725176	0.745874
TCGA-BH-A1FH	BRCA	set64	TCGA Breast A17I	TCGA-BH-A1FH-01A-21-A17I-20	C2F9D1F7-4FEA-4868-A3EC-58F863B4E449	0.185993	-0.0899776	-0.120406	-0.307499	-0.69468	-0.526353	-0.922558	0.113232	-0.223038	0.193125	-0.323511	0.028141	0.436168	-0.46923	-0.319553	-0.141581	0.729734	-0.109003	0.114631	-0.313086	0.917548	0.227992	0.0658394	0.689196	0.181444	1.54477	0.0937529	0.155831	-0.338863	0.889014	0.157015	0.0474156	-0.134831	0.528904	-0.258163	-0.838974	0.278366	-0.211323	-0.20883	2.97114	-1.48227	0.228578	-0.638424	0.252688
TCGA-BH-A1FJ	BRCA	set64	TCGA Breast A17I	TCGA-BH-A1FJ-01A-21-A17I-20	1EFAB28C-3820-4638-B688-F34D0DAA58D3	-0.191135	0.114137	-0.245759	-0.50551	0.796757	0.96088	0.902321	0.354418	-1.18776	-0.816071	0.565658	0.536062	2.15281	0.826174	0.325507	-0.0373116	0.940571	0.0307309	0.0262346	0.288106	0.164227	0.456523	0.0953523	-0.481382	-0.060974	-0.279675	0.036936	-0.00353238	-0.893736	-0.868854	-0.215387	-0.194333	-0.223692	-0.139311	-0.062732	0.0607403	-0.125665	-0.119832	0.384088	0.172155	0.602362	0.144389	-0.624818	0.444748
TCGA-BH-A1FL	BRCA	set64	TCGA Breast A17I	TCGA-BH-A1FL-01A-21-A17I-20	DCFAE1DD-7E5F-49D7-B3B8-171C97913D1A	0.041105	-0.808389	-0.449474	0.317994	-0.320926	-0.417905	-0.69687	-0.0442332	0.0384846	-0.132305	-0.0951315	0.365239	1.47766	0.0974891	-0.353314	-0.0840753	1.25547	-0.264682	-0.231989	-1.61536	0.218436	0.645793	0.306817	1.09473	0.210473	1.13205	-0.125812	0.199075	-0.851657	0.241297	0.191365	0.014586	-0.330442	0.0711312	-0.164325	-0.460211	0.314875	-0.138736	-0.641836	1.94004	-1.54051	-0.0415507	-0.806565	0.678387
TCGA-BH-A1FM	BRCA	set42	Breast_A17I	TCGA-BH-A1FM-01A-21-A17I-20	25B0F619-AD2B-437A-BF44-E03CCE5FF63F	-0.262654	-0.141384	-0.459008	-0.372488	-0.408589	0.975925	0.740038	0.252691	-1.32664	-1.42696	0.0793039	0.134613	1.49137	-0.240108	0.106359	0.085009	0.524564	-0.00532108	0.116325	0.120654	0.0922511	0.957629	-0.465555	0.348577	0.0899542	2.14228e-05	0.416317	-0.271052	-0.889481	-0.407394	-0.114248	-0.281563	-0.606782	-0.241751	-0.295199	-1.58301	-0.0406134	0.0236438	-0.116363	0.539891	-1.12766	0.156986	-0.759527	0.205945
TCGA-BH-A1FN	BRCA	set42	Breast_A17I	TCGA-BH-A1FN-01A-21-A17I-20	3D0671E6-DE93-4023-B91C-66A2E311FED6	-0.381211	-0.331008	0.0317156	0.209307	-0.101872	0.0992821	-0.17815	0.367589	0.738131	0.203581	-0.467338	-0.618991	1.68504	0.339951	0.529817	-0.0957021	0.188884	-0.333123	0.0651514	0.194822	0.124986	0.264137	0.314587	0.11293	0.0769427	0.381545	0.0558124	-0.0977359	-0.550412	-0.163601	0.0404165	0.0539203	-0.436739	-0.243289	-0.259155	-0.568815	0.0119643	-0.545661	-0.127937	0.138409	-0.537131	-0.0282247	-0.722946	-0.183997
TCGA-BH-A1FR	BRCA	set64	TCGA Breast A17I	TCGA-BH-A1FR-01A-21-A17I-20	A20031DE-1D1E-4019-8D09-D8810BEA4462	0.100888	0.378179	0.242435	0.251058	0.738793	0.820788	0.58041	0.617142	-0.288889	-0.409693	0.0605657	0.477002	1.79709	1.04102	-0.139782	-0.142216	0.766334	-0.0772281	0.246966	0.217085	-0.183199	0.477	0.086709	-0.23549	0.0738222	-0.0464936	0.0959767	0.109473	-0.823089	-0.317567	0.264489	-0.0909522	-0.702252	-0.0648301	0.0273618	-0.0412565	-0.0431497	0.348692	0.970841	0.896236	-0.846142	-0.0699661	-0.701422	0.397891
TCGA-BH-A201	BRCA	set42	Breast_A17I	TCGA-BH-A201-01A-21-A17I-20	27773791-0C8A-421A-9469-3E9B93CE80D2	-0.321074	0.573993	-0.239531	0.249739	0.423403	1.04555	0.695027	0.377009	0.241438	-0.108156	-0.137777	-0.00697089	1.62764	-0.835858	0.423664	-0.0139386	1.04625	-0.240821	-0.26901	0.906708	0.0882201	0.647147	0.415541	0.108541	-0.33166	-0.682058	-0.491068	-0.154624	0.0556247	0.934935	-0.109362	0.00774129	-0.217088	-0.293847	-0.124052	-0.408785	-0.493798	-0.00135676	0.0133007	2.24467	-0.872543	-0.0274432	-0.863106	0.602532
TCGA-BH-A202	BRCA	set64	TCGA Breast A17K	TCGA-BH-A202-01A-21-A17K-20	C393111F-C4F6-473B-A396-05DD90D531E1	-0.262519	-0.0468256	-0.184795	-0.778587	-0.291107	1.7057	1.44071	-0.433422	-0.648236	-0.849407	-0.437299	0.103313	1.3575	0.706381	-0.0112997	-0.266328	-0.679137	-0.294325	-0.049188	-0.66765	0.014247	0.520604	-0.255968	0.960576	-0.102748	0.114005	-0.0806165	-0.149252	1.00888	-1.04224	-0.0859085	-0.243249	-0.258119	-0.137134	-0.105379	-0.112775	0.118279	0.0684419	-0.173286	-0.0963336	0.932327	-0.099098	-0.550244	-0.248179
TCGA-BH-A203	BRCA	set64	TCGA Breast A17K	TCGA-BH-A203-01A-21-A17K-20	570D0406-4CBB-471F-BF26-B07DD4F927CF	-0.0751644	1.64866	1.15593	1.77866	-0.35105	0.922279	0.463844	0.155838	-0.436017	-0.475141	-0.156698	0.200708	1.96143	0.44962	0.095621	0.00537889	-0.706728	-0.277251	-0.119499	-0.456271	0.206194	0.698924	0.24054	-0.189113	-0.142256	-0.360279	0.244544	0.113405	-0.301971	-0.615118	0.068787	-0.442273	-0.189476	0.00432734	-0.162933	0.153852	0.236236	0.100645	-0.552491	-0.649485	-0.182239	-0.122715	-0.4924	-0.231762
TCGA-BH-A204	BRCA	set64	TCGA Breast A17K	TCGA-BH-A204-01A-21-A17K-20	6BF2C85B-1783-4017-9305-E1F18C0E7645	0.184989	2.04405	-0.344159	-0.229129	0.286912	-0.562593	0.588848	-0.0485508	-1.57098	-1.28103	-0.604289	-0.438573	0.876774	0.23283	0.357795	-0.0529556	0.290736	0.218885	0.113475	0.438203	0.127667	1.00913	-0.0254859	-0.351718	0.00483583	0.798592	0.249994	0.0392703	-0.736772	0.0285183	0.162944	0.0692906	0.0602019	-0.144415	-0.0801532	0.475308	0.0553653	0.62477	0.177144	0.429523	-0.403395	-0.0216827	-0.779625	0.0033468
TCGA-BH-A208	BRCA	set64	TCGA Breast A17K	TCGA-BH-A208-01A-21-A17K-20	20175B85-F502-4712-AA9D-F3A96C5921F8	-0.127173	0.226303	0.0837666	0.695767	-0.563795	-0.187625	-0.42843	1.67115	1.88687	1.98811	-0.180524	0.0822964	0.544313	-0.77407	-0.253489	-0.0796629	-0.222223	0.0421667	0.0685144	0.0468279	0.100443	-0.254617	0.156309	0.675727	-0.154611	0.532938	-0.35323	-0.155984	-0.549303	0.383165	0.0792014	-0.173753	-0.106259	0.0401109	-0.0770407	-0.0973311	-0.0480464	-0.0810482	0.661807	0.730983	-1.33089	-0.0150973	-0.541295	-0.0485296
TCGA-BH-A209	BRCA	set64	TCGA Breast A17K	TCGA-BH-A209-01A-21-A17K-20	F89486F5-6292-40BD-A4AF-FF27EAE691AA	-0.21918	0.990427	1.15212	1.75495	0.126178	-0.28061	0.503216	0.0929028	-1.08363	-1.1518	-1.2783	-1.35816	0.890323	0.0878436	0.148315	-0.321148	-0.389746	-0.0606074	-0.317858	-2.0383	-0.239928	0.861188	0.125522	-0.397423	-0.170105	0.209628	0.303686	0.0741908	1.6914	-1.93989	-0.278928	-0.513722	-0.165323	-0.303115	-0.0262131	-0.351917	-0.114875	0.246416	-0.227825	-0.30344	0.505794	0.00694528	-0.869138	-0.226881
TCGA-BH-A28Q	BRCA	set42	Breast_A17K	TCGA-BH-A28Q-01A-21-A17K-20	45D40B9A-E057-4D32-B7F5-46D9D4E89D89	0.294169	-0.140181	-0.404207	-0.557679	0.336004	0.421547	0.174616	-0.925409	-1.59328	-1.31664	0.308551	0.395219	1.62395	-0.630895	0.181368	0.16084	1.5106	-0.0416974	0.116449	-1.22605	0.249336	0.944299	-0.194633	0.845115	0.192549	-0.66802	-0.149114	-0.141402	-0.632516	0.451488	0.366183	0.6708	-0.251644	0.0872025	-0.220612	-0.238328	0.127925	-0.129022	0.70268	1.55801	-1.92122	0.119989	-1.11793	0.498739
TCGA-BH-A2L8	BRCA	set64	TCGA Breast A24A	TCGA-BH-A2L8-01A-21-A24A-20	0C505ACF-0D07-4D38-A4CB-AD0311C255B3	-0.171411	-0.212383	-0.167309	-0.250704	0.589055	0.19976	0.0544918	0.222785	1.19253	0.902369	-0.0170059	-0.157095	1.23692	0.589072	-0.356437	-0.55717	0.255744	-0.499087	-0.0107223	-1.01163	-0.283041	0.391859	0.0728915	0.56749	-0.185393	-0.0345599	-0.182076	-0.268022	-0.173256	0.669619	-0.303265	-0.243451	-0.157231	-0.21257	-0.155794	-0.36069	-0.327043	-0.00130233	-0.541934	0.381008	-0.869389	-0.205937	-0.82702	-0.216599
TCGA-C8-A12K	BRCA	set35	Breast Cancer	TCGA-C8-A12K-01A-11-A13D-20	EA13387E-B439-4A4C-B954-807388ED3B2C	0.0455527	0.087595	-0.0657081	-0.253823	-0.548438	-0.161661	-0.0405645	0.155291	-0.704323	-0.78765	-0.274534	0.399428	-0.315871	0.790162	-0.23516	0.0182313	-0.0110948	-0.195802	0.131195	-0.0237556	0.0913597	0.928441	0.0354809	1.46549	0.125179	0.437301	0.0146683	-0.0202203	0.700694	-0.504902	0.317621	0.104717	-0.0192669	0.10358	0.165536	0.196213	0.303327	0.21614	-0.0943558	0.268735	0.16035	0.0203851	-0.15755	0.224609
TCGA-C8-A12L	BRCA	set35	Breast Cancer	TCGA-C8-A12L-01A-21-A13D-20	A1E87889-60F9-4457-888F-231BC9F3F47D	0.00847349	0.346233	0.173727	-0.311246	-0.503236	1.99665	2.40602	0.0350147	-0.490616	-0.603666	-0.340044	0.265654	2.31772	0.0653945	-0.294647	-0.18446	-0.759569	-0.143989	0.036948	-0.129395	0.067469	0.013698	-0.0182384	-0.288193	0.0388006	-0.0931408	0.150571	-0.00222436	0.281265	-1.39717	0.259614	0.593668	0.0751667	0.213795	-0.11146	0.341876	0.240154	0.198364	0.279312	0.159696	0.596456	0.329652	-0.0947217	-0.604872
TCGA-C8-A12M	BRCA	set35	Breast Cancer	TCGA-C8-A12M-01A-21-A13D-20	4D835E51-46C5-4788-AA40-E759F85164C9	0.0062008	0.936703	0.271805	0.206042	0.908364	-1.03199	-1.00033	-0.130167	-1.11762	-1.05089	-0.646851	-0.232278	1.69307	0.181833	-0.480801	-0.284587	-0.0662263	-0.0920262	-0.0178767	0.277644	-0.0948752	1.17847	0.49746	-0.0296474	0.0965537	-0.2794	0.376238	-0.118938	-0.343181	-0.282091	0.24826	-0.387329	-0.271647	0.0231374	-0.0649337	-0.773223	0.208565	-0.110119	1.8269	0.0276701	-1.10211	0.427505	-0.438032	0.670189
TCGA-C8-A12N	BRCA	set35	Breast Cancer	TCGA-C8-A12N-01A-21-A13D-20	6967A1BE-E56A-4351-BF27-2236176E1500	0.396399	0.806266	-0.235774	-0.197182	-0.984673	-0.746851	-0.681448	0.863972	0.0247446	0.021277	-0.402759	0.0532633	0.0527572	-1.11984	1.6394	1.60503	2.12616	-0.016478	-0.405061	-0.909863	-0.203941	0.745974	0.296036	1.00142	-0.382279	-0.997707	-0.202843	-0.431479	-0.220856	-0.721247	-0.198564	0.107655	-0.290903	0.195626	-0.70577	-0.269244	-0.335275	-1.06593	1.31018	1.91809	-0.0835649	0.0817976	-0.0759656	2.41665
TCGA-C8-A12O	BRCA	set35	Breast Cancer	TCGA-C8-A12O-01A-21-A13D-20	A2F6C9BB-9ECD-48D2-958B-F84F542AF7B0	-0.111321	1.14641	-0.0146478	1.15373	-0.0462216	1.63887	2.09513	-0.0843897	-0.805839	-0.89964	-0.483591	-0.0777321	1.26237	0.57457	-0.531742	-0.0472111	0.0346278	-0.182497	0.0535978	0.0899857	-0.180848	0.115315	0.0345008	0.733852	-0.0504566	-0.238583	-0.0718312	-0.166127	-0.384374	-1.19267	0.146155	-0.104942	-0.215006	-0.0496168	-0.188866	0.291319	0.336689	-0.109546	0.138432	0.0137894	-1.02289	0.164974	-0.637756	-0.105783
TCGA-C8-A12P	BRCA	set35	Breast Cancer	TCGA-C8-A12P-01A-21-A13D-20	D16AA930-2C30-407B-9241-B2EDB15AA66D	-0.04013	0.626607	-0.215405	0.217428	-0.377664	0.771748	1.04447	0.126068	-0.935229	-1.01429	-0.336357	0.189538	-0.28938	0.577621	-0.3111	-0.291604	-0.13595	-0.29673	0.121696	-0.706613	-0.00877303	0.965491	-0.0275773	1.50009	0.0447628	0.21654	-0.107401	-0.0815994	0.0921566	-1.00963	0.322938	-0.229798	-0.00969028	0.107489	-0.0721949	-0.334958	0.219616	-0.157039	0.34908	0.859043	0.812429	-0.144197	-0.100746	-0.439374
TCGA-C8-A12Q	BRCA	set35	Breast Cancer	TCGA-C8-A12Q-01A-21-A13D-20	4A48E8C5-446C-46B8-B245-387D6A46F0DA	-0.0645393	0.106608	0.0747011	-0.148269	0.107543	1.12494	1.26108	0.0538461	-0.157531	-0.285754	-0.212264	0.0543773	1.49115	-0.103133	-0.302237	-0.0421841	-0.0762566	-0.392855	-0.0834789	-0.695652	-0.137992	0.570423	-0.21191	-0.428995	-0.181149	0.0727211	0.203349	-0.207774	-0.529224	0.255274	0.0159599	-0.336394	-0.213038	-0.132858	-0.39087	-0.235752	-0.161656	-0.51735	-0.111057	1.01579	-0.213958	0.128835	-0.591889	0.267699
TCGA-C8-A12T	BRCA	set35	Breast Cancer	TCGA-C8-A12T-01A-21-A13D-20	6A0535DC-8697-4E2E-A70A-283ACA7D24CB	0.103451	0.349313	0.022653	-0.0226017	-0.734106	0.14604	0.740228	-0.564013	-0.444465	-0.287447	-0.271781	-0.0319278	1.83337	-0.198002	-0.232434	0.117846	0.953381	-0.107962	0.210269	-0.566495	0.225599	0.620064	0.318361	0.844267	0.162047	0.14439	-0.0890135	0.301478	0.698864	0.550876	0.403025	0.32753	0.136012	0.284976	0.257262	-0.267478	0.35619	-0.121948	-0.597988	0.934859	0.409413	0.269835	-0.571636	0.212026
TCGA-C8-A12U	BRCA	set35	Breast Cancer	TCGA-C8-A12U-01A-21-A13D-20	4DD4B23C-8F5C-4284-A998-8971EB01127B	0.047235	-0.153793	0.00224386	-0.267802	-0.98898	0.110637	0.708929	-0.0796002	-0.386223	0.151432	-0.728874	-0.41433	0.993358	0.162489	-0.396484	0.339512	0.997602	-0.0888482	0.0943852	-0.872126	0.113416	0.552559	0.205339	0.254324	0.154338	0.000926467	-0.186892	0.113243	0.906152	-0.643442	0.39307	-0.0201056	0.0316653	0.250206	0.140689	-0.621964	0.300178	-0.110466	0.483779	0.516284	0.229519	0.0981553	-0.382653	0.227525
TCGA-C8-A12V	BRCA	set35	Breast Cancer	TCGA-C8-A12V-01A-21-A13D-20	F12C0FF2-0FD5-4693-B730-585B2DE83892	-0.0138403	0.0951027	-0.0422604	-0.0990161	-0.359243	-0.564827	-0.731622	-0.164311	-0.584643	-0.821067	-0.324338	0.515562	-0.329445	0.612204	-0.054041	0.277935	0.280658	-0.054975	0.281803	-0.00399194	0.118631	0.636258	-0.0467131	0.33387	0.174389	0.687651	0.177352	0.03379	3.23658	-0.923042	0.386154	-0.218845	-0.141157	0.107469	0.175864	0.289632	0.373326	-0.0196371	-0.465467	0.523761	0.110378	0.0300942	-0.167392	-0.148501
TCGA-C8-A12W	BRCA	set35	Breast Cancer	TCGA-C8-A12W-01A-21-A13D-20	F6992615-4AE6-4352-9B76-B3A1C454B643	0.00793769	1.02228	0.0485633	0.479104	0.04088	0.706352	1.02564	-0.378518	-0.934029	-0.463304	-0.554288	-0.183276	0.454356	0.23701	0.402053	-0.0235015	0.195916	-0.00939405	0.145903	-0.241311	0.371756	0.376795	0.160251	0.224727	0.0606011	0.38171	0.0681206	0.0854975	0.0900106	-0.870167	0.278968	-0.0666243	0.141855	0.224151	0.11857	0.0961052	0.338725	0.0632704	0.0256091	0.546042	-0.199663	0.237615	-0.639914	-0.12504
TCGA-C8-A12X	BRCA	set35	Breast Cancer	TCGA-C8-A12X-01A-21-A13D-20	A0EE66E2-AFD2-40D8-8144-794481DCB56F	0.0639858	2.06407	0.71226	2.68142	0.269326	0.620577	0.7699	-0.421901	-1.04066	-0.692139	-1.30927	-1.04924	1.49218	0.306145	-0.0966639	-0.188916	1.06232	0.0944489	-0.0737485	0.437116	0.2103	0.328378	0.196897	-0.100028	0.107234	0.320546	-0.015078	0.0499065	-0.154574	-0.75343	0.211636	-0.0132373	-0.183941	0.0847564	0.156825	0.23993	0.271487	0.571091	2.60974	0.190862	-1.30642	0.108208	-0.353931	0.487215
TCGA-C8-A12Y	BRCA	set35	Breast Cancer	TCGA-C8-A12Y-01A-21-A13D-20	A51B2123-92D0-4194-977D-D15FC84BA249	-0.0750402	-0.228724	0.0232176	0.0831774	0.0508942	0.335683	0.480395	0.124857	0.345321	-0.0114432	-0.112893	-0.446557	1.36041	-0.387677	-0.178256	-0.191607	0.50712	-0.194634	0.15091	-0.362543	-0.00626138	0.36283	0.34323	0.0618518	0.062153	0.274314	0.0421739	0.0191574	-0.323695	-0.332104	0.191627	0.00150666	-0.272209	-0.0685341	-0.0471019	-0.588117	0.138893	0.0782853	-0.151382	0.0627406	-0.619731	0.06511	-0.712595	-0.0907889
TCGA-C8-A12Z	BRCA	set35	Breast Cancer	TCGA-C8-A12Z-01A-21-A13D-20	36BE5643-012C-42BA-96B0-483F52E04E47	0.0424322	0.1312	-0.0058888	-0.257965	0.476563	0.822156	1.01223	0.474613	-0.459984	-0.933063	-0.334882	0.34661	0.270593	0.215499	-0.193836	-0.597052	-0.812677	-0.233316	0.285223	-0.740103	0.00789148	0.694076	0.283471	-0.164034	0.106988	1.19094	-0.0730097	-0.0407186	-0.570952	-0.929609	0.315601	0.054572	0.0230341	-0.0926465	-0.121108	-0.110655	0.220285	0.209286	0.267434	0.694661	0.820514	-0.00106373	-0.602317	-0.484291
TCGA-C8-A130	BRCA	set35	Breast Cancer	TCGA-C8-A130-01A-21-A13D-20	4ACEBD6B-D240-42B1-8005-C460BFA88CA6	0.0424252	0.0200139	-0.0474349	-0.0844625	-0.423769	1.3921	2.00516	0.00306365	-1.13359	-0.788706	-0.31622	0.0574848	2.78187	-0.509132	0.028523	0.240595	0.669802	-0.130159	0.364196	-0.735763	0.165906	1.07942	0.0555655	0.411467	0.145598	0.23502	0.840121	0.0293599	0.0621558	-0.912312	0.303761	-0.0823388	0.0839366	0.0946166	0.170474	0.291776	0.34901	-0.0823912	-0.0334796	0.494969	0.370975	0.163468	-0.0287775	0.182917
TCGA-C8-A131	BRCA	set35	Breast Cancer	TCGA-C8-A131-01A-21-A13D-20	8AEFFEF7-C3BF-4D3D-B9FD-234762024184	0.401455	1.11881	0.257717	0.18981	-0.862866	-0.434649	-0.430044	-1.59353	-0.325999	-0.183615	0.199451	-0.652602	0.794826	-1.47627	0.061173	1.05334	0.0218959	0.156986	0.132638	-1.5971	0.135927	0.445239	0.0176052	0.384109	0.265783	-0.0106141	-0.780088	0.440899	0.146321	-0.8483	0.490394	0.745181	-0.00843917	0.931305	0.357233	-0.407729	0.472362	-0.247898	1.44553	0.492424	0.210142	0.0680292	-0.491688	0.27474
TCGA-C8-A132	BRCA	set64	TCGA Breast A13D	TCGA-C8-A132-01A-41-A13D-20	9BD229A5-6E7E-4A4A-B993-A5438810BE6F	0.0292294	-0.0674406	-0.269794	-1.19443	0.164498	1.99951	2.1206	0.166845	-1.03854	-1.01103	-0.0939283	0.594242	1.00821	0.0528591	0.0505469	-0.181231	0.262561	-0.192709	0.0361239	-0.155538	0.112261	0.65301	-0.137572	-0.105564	-0.150517	-0.0205186	0.127646	-0.0922781	-0.202424	-0.273	0.120559	0.229456	-0.185372	0.038157	-0.189137	-0.760718	0.0673826	0.197682	-0.639538	0.0824931	0.26797	0.00144114	-0.577772	-0.0804896
TCGA-C8-A133	BRCA	set35	Breast Cancer	TCGA-C8-A133-01A-21-A13D-20	EE967DF9-D224-4BF1-B377-C9711159A9E5	0.165869	-0.0961671	-0.0869306	-0.0470589	-0.741393	0.295993	0.37146	0.420252	-0.722281	-0.381213	-0.671734	-1.1393	0.312992	-0.810977	-0.0378359	-0.136033	0.45878	-0.112304	0.104687	-0.38818	0.201017	-0.236313	-0.0440787	0.151254	0.0794513	0.819838	0.0256948	0.0513685	-0.717355	-1.01372	0.35631	0.341368	-0.355059	0.0731321	-0.0255001	-0.828325	0.132556	0.0375229	1.71505	0.570065	-1.69049	0.167107	-0.673071	0.876893
TCGA-C8-A134	BRCA	set35	Breast Cancer	TCGA-C8-A134-01A-21-A13D-20	1DD1FB31-6958-48CF-B873-D4E97BB491B6	-0.00177728	-0.146072	0.0327391	0.0639894	-0.532824	-0.568457	-0.582603	-0.101977	0.736673	0.883433	-0.0628494	0.297549	-0.123075	0.630782	-0.0323645	-0.148861	-0.171888	-0.252896	0.119527	-0.0518358	0.286016	0.104189	0.343196	1.4472	0.26517	0.225862	0.158546	0.193932	0.379875	-0.101987	0.364105	0.12745	0.0621336	0.218829	0.173121	-0.499591	0.35776	0.0468722	-0.832754	0.696852	-0.0634129	0.0674194	0.158975	-0.362655
TCGA-C8-A135	BRCA	set35	Breast Cancer	TCGA-C8-A135-01A-21-A13D-20	6E4A4C5C-D37F-4F00-93F7-7EA40D066D25	0.185854	-0.729015	0.301507	-0.692143	-0.895491	0.640471	0.586453	0.276613	0.698612	0.062972	-0.195124	-0.177715	3.29061	-0.0941435	0.0117192	0.119733	-0.0286333	-0.236077	0.126666	-0.480109	0.350908	0.19549	0.176315	0.170257	0.119418	0.345033	-0.151111	0.0706451	-0.40876	0.153722	0.246477	-0.0384986	0.126004	0.252682	0.065595	0.118045	0.0535092	-0.302375	-1.00755	0.972738	-0.0791877	0.203332	-0.781503	0.104103
TCGA-C8-A137	BRCA	set35	Breast Cancer	TCGA-C8-A137-01A-21-A13D-20	016B36A4-AFE2-45ED-9709-6ACA31284362	-0.0413894	1.05006	0.174998	-0.299805	-0.116332	0.443112	0.70174	0.000419346	-0.544802	-0.688191	-0.0846731	-0.236578	1.38883	-1.24611	-0.110005	-0.399703	-0.578579	-0.159681	0.0740392	-0.861389	0.436679	-0.231578	-0.0581511	0.068457	0.21533	0.537543	0.413108	0.166372	-0.189668	-0.843389	0.289158	-0.259421	-0.0131109	0.192006	0.0860191	-0.230668	0.32182	0.0466687	-0.023308	0.26571	0.438714	0.164903	-0.0668334	0.387338
TCGA-C8-A138	BRCA	set35	Breast Cancer	TCGA-C8-A138-01A-21-A13D-20	4BDDC5D8-0428-422B-9A21-4586A35BEC31	0.0465989	-0.433229	-0.0166851	-0.109531	0.107433	0.705434	0.610228	1.04202	-0.300751	-0.0634718	0.214174	0.445207	1.26391	0.444276	-0.127911	-0.288504	-0.634504	-0.0201617	0.140861	0.091949	0.0654135	0.633863	-0.0270441	-0.231423	0.0636636	0.537543	-0.0114546	-0.029643	1.24883	-0.490467	0.202638	0.0127618	-0.167436	-0.181079	-0.0300638	-0.591128	0.120438	0.359514	0.528418	0.392176	-0.305131	-0.0417436	-0.730509	-0.351921
TCGA-C8-A1HE	BRCA	set42	Breast_A17J	TCGA-C8-A1HE-01A-21-A17J-20	F1BDEA64-1AE0-442F-83CD-00AE1531F9FB	-0.0118266	0.0461643	0.183582	-0.671424	0.377543	0.504912	0.293501	-0.18966	0.188764	0.0437211	0.0314665	0.657991	2.06752	-0.222118	0.188242	0.217617	0.775074	-0.171222	-0.214834	0.0989984	0.335276	0.46627	0.0564066	0.437684	-0.12879	-0.79698	-0.0257093	-0.28328	-0.709643	0.97066	0.0282115	0.00658229	-0.513501	-0.115982	-0.173795	-0.43095	-0.415322	0.299561	0.47033	2.06193	-1.42644	-0.183003	-1.09509	0.730418
TCGA-C8-A1HF	BRCA	set64	TCGA Breast A17J	TCGA-C8-A1HF-01A-21-A17J-20	C95C9A7C-4192-4100-9452-5DEF84184E9C	-0.434969	0.505055	0.610696	0.887177	-0.518442	0.290841	0.102527	-0.281559	1.17218	1.10255	-0.470991	-0.882906	1.35788	-0.14189	0.255629	0.312056	-0.782455	-0.146905	-0.245287	-0.652236	-0.315515	0.449034	-0.0473749	0.166583	-0.24385	-0.373682	-0.28171	-0.360969	2.46702	-0.718009	-0.332251	-0.667577	-0.15366	-0.30817	0.0402558	-0.225646	-0.204386	0.033282	-0.961481	-0.417444	0.755784	-0.426001	-0.488718	-0.0327433
TCGA-C8-A1HG	BRCA	set64	TCGA Breast A17J	TCGA-C8-A1HG-01A-21-A17J-20	3BA46266-C84A-482F-ABC7-8756831856E6	-0.280204	0.945535	-0.0701607	0.569952	-0.0660274	-0.318185	-0.175611	-1.09802	-1.25858	-0.934817	-0.77095	-0.602472	1.0138	-0.761158	0.493727	0.306856	1.84552	0.0508769	0.0486337	-0.308045	0.262644	1.42751	-0.168994	-0.038303	-0.161667	0.0446035	-0.331552	-0.216555	0.665469	-0.110433	0.0312301	-0.388571	-0.035574	0.0124331	-0.216365	-0.498999	-0.0601104	-0.173156	-0.707653	-0.346085	0.354737	0.378291	-1.05282	0.269608
TCGA-C8-A1HI	BRCA	set64	TCGA Breast A17J	TCGA-C8-A1HI-01A-21-A17J-20	8E8A6562-23A5-48A7-A06E-EFC30FAB8F15	-0.148217	-0.745856	-0.31057	-0.580482	0.296248	0.890603	0.953344	0.701505	-0.731092	-0.799624	0.124375	0.629597	0.528619	0.0610747	-0.0422486	-0.0890699	0.0405796	-0.247658	0.168135	-0.0531943	0.0862936	-0.225781	0.19712	0.391827	-0.0560869	0.0916772	-0.0461325	-0.0557398	-0.645307	0.88058	-0.165841	0.341566	-0.089161	-0.00890801	-0.147046	-0.952916	-0.0607428	0.0760723	0.719645	0.223378	-0.461936	0.121373	-0.665777	-0.0704349
TCGA-C8-A1HJ	BRCA	set64	TCGA Breast A17J	TCGA-C8-A1HJ-01A-21-A17J-20	6528F6B1-D0F5-413C-A304-0FA218A132AC	-0.0973179	0.888535	0.190744	0.41074	-0.382398	0.585808	0.237399	0.161727	-1.20494	-0.826261	-0.416157	-0.521547	-0.683566	-0.550311	0.342876	0.0329127	-0.667946	-0.0791788	-0.234998	0.773496	0.199361	0.372794	-0.0788476	1.50848	0.0854624	0.323201	-0.0995848	0.0666525	-0.690602	-0.610486	-0.220359	0.190868	-0.147659	0.0870754	0.265838	0.904786	0.428076	-0.315155	0.916315	-0.475755	1.80555	-0.175932	0.079919	-0.661906
TCGA-C8-A1HK	BRCA	set42	Breast_A17J	TCGA-C8-A1HK-01A-11-A17J-20	5F7C521F-28B4-46BA-9D1E-A6BF55885D28	-0.14535	-0.0968096	0.170339	-0.16834	0.21989	0.561676	-0.110434	0.25624	-0.290428	-0.745123	0.315849	0.460301	2.2131	-0.710787	-0.16695	-0.340851	-1.13648	-0.121051	-0.212294	-0.15972	-0.047244	0.131329	-0.124443	0.336549	0.0176221	-1.08039	-0.317332	-0.330724	-0.119069	-0.833088	-0.142929	-0.279066	-0.156401	-0.168359	-0.129819	-0.222696	-0.0228537	0.107274	0.451041	0.381814	0.217116	0.12441	-1.56055	-0.279178
TCGA-C8-A1HL	BRCA	set64	TCGA Breast A17J	TCGA-C8-A1HL-01A-21-A17J-20	D026AB37-87A8-4486-A09D-0AABEBA2DD89	-0.14956	0.170867	0.271776	0.423723	0.265937	1.69804	1.18299	0.864994	-0.952639	-0.875302	0.0919373	0.178108	1.7022	-0.44694	0.182854	-0.0796766	-0.514852	-0.0116405	-0.217859	0.0530171	0.0657956	-0.20537	0.189198	-0.487094	-0.212866	-0.27207	-0.0564978	0.0536949	-0.695495	-0.553727	-0.0898997	-0.0810145	-0.0090963	-0.152767	-0.00884199	-0.543309	-0.225673	0.0173312	0.320631	-0.210293	1.26961	-0.138557	-0.542191	0.0675211
TCGA-C8-A1HM	BRCA	set42	Breast_A17J	TCGA-C8-A1HM-01A-21-A17J-20	E15BB106-69E3-4AF4-BD2F-9C9098AA34E3	-0.112185	0.493165	-0.320284	-0.485195	-0.0368859	1.41498	1.28544	0.120047	-1.76289	-1.44574	-0.0123286	0.352218	1.6726	0.335898	0.134173	0.460443	-0.125165	0.0194782	0.0380088	-0.160256	-0.0747228	0.45415	-0.412609	-0.460829	-0.0623879	-0.245779	0.561712	-0.294643	2.43583	-1.70251	-0.0936751	0.0174547	0.169593	-0.174883	-0.112847	0.15057	-0.185227	0.0896903	-0.402386	-0.263676	0.00558393	0.180132	-0.409685	-0.420205
TCGA-C8-A1HN	BRCA	set64	TCGA Breast A17J	TCGA-C8-A1HN-01A-21-A17J-20	4090FC73-565B-4FA8-96C9-958FCB8EDA09	-0.117234	2.12902	0.07003	1.21434	0.552842	-0.104985	0.640609	-0.473985	-1.65368	-1.45894	-0.828815	-0.561752	0.0816196	0.244207	0.516938	0.0357453	1.30408	0.347491	-0.105399	0.556907	-0.18646	1.49282	-0.322669	-0.59746	-0.145957	-0.0760221	-0.0774964	-0.330028	-0.939868	-0.689899	-0.293734	-0.710481	-0.202822	-0.509099	-0.456929	-0.456486	-0.453071	0.294476	0.118842	-0.276218	0.552448	0.222103	-0.768596	0.557188
TCGA-C8-A1HO	BRCA	set64	TCGA Breast A17J	TCGA-C8-A1HO-01A-21-A17J-20	654028C2-038A-4CFB-95C6-13AD5000346D	-0.0693433	1.4067	-0.0334758	0.835975	0.486031	-0.402781	-0.331609	-0.00813987	-0.844843	-0.679959	-0.464874	-0.705465	-0.313423	-1.30718	0.222988	0.130824	1.97183	0.028402	0.0445264	0.0464937	0.362799	1.00563	-0.0728142	-0.240081	0.069339	0.764575	-0.2242	0.0320423	-0.436237	-0.322469	-0.0144229	-0.322467	0.0343206	0.0846791	-0.120457	-0.734027	0.0159506	0.0502883	0.482029	0.407334	-0.533911	0.115408	-0.431694	0.392868
TCGA-C8-A26V	BRCA	set42	Breast_A17K	TCGA-C8-A26V-01A-21-A17K-20	A8D7929F-263F-4277-BE5E-F01EADC08BC3	-0.219573	-0.377218	-0.355976	-0.0641376	0.258054	-0.134942	-0.890976	-0.0581191	1.21246	0.470794	-0.0582275	0.533228	1.44079	-0.328298	-0.0996858	-0.284019	0.93131	-0.219067	0.462939	0.120068	-0.0786694	0.304272	-0.581574	1.46897	-0.0663985	-0.553309	-0.263973	-0.287	0.0879005	-0.476058	-0.143434	-0.026753	-0.59514	-0.242685	-0.310533	-0.390927	-0.105085	-0.0275551	-0.0402753	0.285401	-0.781299	-0.10083	-0.808406	0.134142
TCGA-C8-A26W	BRCA	set42	Breast_A17K	TCGA-C8-A26W-01A-21-A17K-20	4C5440C5-3EB7-4BFC-A5E7-51E1A55AA219	0.384796	-0.640807	-0.353991	-0.102326	-0.670278	0.0289151	-0.723045	-0.475434	0.112881	-0.543227	-0.206943	-0.473975	1.17558	-0.380424	1.15232	-0.340851	0.999453	-0.0853228	0.246588	-0.245163	0.724021	0.379421	0.178844	1.57818	0.488184	-0.0407241	0.0555813	0.0428996	-0.512961	1.52651	0.543449	-0.00800378	0.0173433	0.341365	0.00267348	-0.776769	0.57034	-0.337824	-0.20822	2.72262	-1.3915	0.5038	-0.890152	0.0167311
TCGA-C8-A26X	BRCA	set42	Breast_A17K	TCGA-C8-A26X-01A-41-A17K-20	6A344715-E7BD-49B5-9CA7-0E1060A19710	0.000250279	0.00803686	-0.116573	0.251719	0.212407	0.767666	-0.108365	-0.114391	0.28662	-0.086474	-0.160483	-0.136571	1.87179	0.452618	0.593719	-0.271507	-0.531096	-0.245393	0.159447	-0.464158	0.278518	0.118926	0.100689	0.0601002	0.229713	0.414716	0.159672	-0.039695	0.585384	-0.38994	0.454254	-0.100943	-0.17532	-0.0748645	-0.135009	-0.231927	0.170181	-0.422476	-0.509671	0.536786	-0.862471	0.155826	-0.69613	-0.253535
TCGA-C8-A26Y	BRCA	set42	Breast_A17K	TCGA-C8-A26Y-01A-21-A17K-20	4CF610EF-12F6-4149-AB0B-D0211E9642A6	-0.0420332	-0.301165	-0.255741	-0.194871	0.12976	1.08562	0.330911	0.290469	1.89327	1.83649	-0.329249	-0.125571	0.15269	-0.185242	0.498597	-0.113659	-0.580617	-0.177968	0.236569	-0.125268	0.237422	-0.00257201	0.0144207	0.163904	0.0644909	-0.312	-0.114956	0.0173469	-0.153352	-0.647922	0.387058	-0.159564	-0.205869	0.0179212	0.0120069	-0.500733	0.181184	-0.0874369	-0.0388116	0.603136	-0.836607	0.0570767	-0.0636936	-0.0663028
TCGA-C8-A26Z	BRCA	set42	Breast_A17K	TCGA-C8-A26Z-01A-21-A17K-20	FB0EEACF-E38D-42F7-85B5-215CEED54E69	-0.0221103	-0.0602662	-0.249467	-0.0437084	0.530662	0.805138	-0.16115	-0.140208	-0.814258	-0.27644	0.387423	0.430011	2.31185	0.0781303	0.431337	-0.0660995	0.559836	-0.0476508	0.0056215	1.04389	0.440943	0.0086797	0.108535	0.796956	0.247129	-0.657375	-0.00349839	-0.134854	-0.684696	0.132321	0.230188	-0.292684	-0.121702	-0.0270756	-0.147784	-0.624574	0.1848	0.185679	0.237989	1.88868	-1.11412	0.231942	-0.819303	0.170557
TCGA-C8-A273	BRCA	set42	Breast_A17K	TCGA-C8-A273-01A-21-A17K-20	67662A35-222B-4C66-A105-86E9332FC019	0.318357	0.361946	-0.228534	0.316065	-0.00698012	0.501727	0.103302	0.457834	-0.136573	-0.443435	-0.232539	-0.0935514	0.924706	-0.392999	-0.0297832	0.324349	0.205871	0.33498	0.150047	0.603028	0.339573	0.514589	0.239429	0.669491	0.130413	-0.421072	0.243805	-0.0580836	-0.55348	0.620408	0.269349	0.614017	-0.287177	0.073319	-0.105862	-0.334993	0.149409	0.512611	1.1238	0.573388	-0.710408	0.16159	-0.582472	0.591535
TCGA-C8-A274	BRCA	set42	Breast_A17K	TCGA-C8-A274-01A-21-A17K-20	99762A09-75AA-4D91-8911-2F259E4F4F40	-0.0100936	-0.192954	-0.389041	-0.0180432	-0.0761163	0.08049	-0.732145	-0.00786859	0.470329	0.474514	0.168458	0.106934	1.37319	0.156194	0.250515	0.150311	0.271384	-0.265644	0.0643189	-1.37452	0.0892942	0.0888834	0.219113	0.43231	-0.0298148	-0.182203	-0.211239	-0.343577	-0.267103	0.300949	0.226697	0.544316	-0.0023147	-0.114418	-0.228816	-0.365621	-0.418961	-0.205406	0.170415	1.08209	-0.948451	0.0553967	-1.00783	-0.0805446
TCGA-C8-A275	BRCA	set42	Breast_A17K	TCGA-C8-A275-01A-11-A17K-20	46FBE024-54ED-49B2-9492-98B4F59C8F51	0.131278	0.521011	0.0979962	0.265662	0.0197273	1.28449	0.973762	0.797818	-0.440218	0.0431024	0.403131	0.100343	1.34	0.173453	0.282631	-0.335878	-0.752324	0.0677892	0.113322	0.500993	0.497461	-0.149962	-0.0927117	0.0423208	0.244116	-0.319499	0.631385	-0.135216	1.00439	-0.351001	0.140419	-0.256059	0.17578	0.0589133	-0.0250325	-0.0282329	0.200846	0.26372	0.513212	0.33264	0.925314	-0.0538713	-0.561564	-0.03272
TCGA-C8-A278	BRCA	set42	Breast_A17K	TCGA-C8-A278-01A-21-A17K-20	0B7B4DCE-2A48-489F-AA4D-68AF0D749A17	-0.011442	-0.0304119	-0.0237704	0.0134886	-0.212381	0.623552	-0.00731105	0.431054	-0.487666	-0.413058	-0.0465095	0.0956046	1.49879	0.595068	0.182035	-0.143704	-0.22665	-0.00667185	0.14496	-0.35237	0.204143	0.435818	-0.0560702	0.472346	0.0905473	-0.223761	0.0579536	-0.192928	0.379367	-0.456901	0.301069	0.41968	-0.361361	-0.146382	-0.105193	-0.0843207	0.102773	-0.107557	-0.028667	0.519796	-0.885672	-0.0299378	-0.610295	-0.310116
TCGA-C8-A27A	BRCA	set42	Breast_A17K	TCGA-C8-A27A-01A-21-A17K-20	6E6B5E9D-FBB0-480B-9300-D9ECDBBDE2B7	-0.383707	2.8732	0.952544	1.48064	0.608092	0.368623	-0.400372	0.221864	-1.43356	-0.895875	-0.539582	-0.266406	-0.413244	-0.633503	-0.669612	-0.560241	0.620439	-0.167011	-0.0890529	-1.19895	-0.256402	0.0621719	-0.425652	-0.681114	-0.124946	0.447898	-0.332298	-0.232798	-0.626361	-1.30392	-0.307515	-0.241278	-0.258267	-0.250248	0.190763	-0.585974	-0.13817	-0.27393	-0.0231383	-0.0427375	0.289443	-0.441562	-1.34347	-0.952898
TCGA-C8-A27B	BRCA	set42	Breast_A17K	TCGA-C8-A27B-01A-21-A17K-20	14732205-F21B-44FC-9E31-7D8F9DDE67DF	0.397304	1.0987	-0.136803	-0.104029	-1.0298	-0.468154	-1.0921	-1.08266	-1.46735	-0.878991	0.24862	-0.444715	-0.0406005	-1.31697	0.458336	0.584736	0.0531605	0.0385004	0.0421367	-0.930742	0.446906	0.717379	-0.00455415	0.996765	0.366084	-0.8876	-0.171087	-0.0589573	1.43619	-0.862332	0.446466	-0.063029	0.205917	0.576239	0.0226432	-0.298432	0.470534	-0.42886	2.07768	0.334157	0.434137	0.140848	0.261976	0.305479
TCGA-C8-A3M7	BRCA	set64	TCGA Breast A24A	TCGA-C8-A3M7-01A-21-A24A-20	C07C21CD-C286-4FD3-B98A-886E161A6EAD	0.255791	0.110391	-0.273961	-0.586538	-0.820545	-0.20824	-0.371285	0.102926	-0.00661094	-0.0268297	0.0611363	0.208478	0.562996	-0.362076	-0.458964	0.0265705	0.0325858	-0.0573299	0.241933	-1.79822	0.56169	-0.324996	0.203157	1.10374	0.0319711	1.44161	-0.0940425	0.172086	-0.341098	1.81314	0.716888	0.346966	0.193863	0.443693	-0.0831596	-0.237552	0.367203	-0.116776	-0.64292	1.46372	-0.902033	0.419304	-0.607625	0.310907
TCGA-C8-A3M8	BRCA	set64	TCGA Breast A24A	TCGA-C8-A3M8-01A-21-A24A-20	45DB31FD-5919-4580-8641-31AEC5565486	0.0395344	-0.376712	-0.434903	-1.21269	0.15404	0.561478	1.1422	0.0756114	-0.881887	-0.980528	0.206227	0.479418	1.04429	-0.512185	-0.151761	-0.214915	1.0136	-0.0691083	0.225171	0.0286351	-0.0471768	1.05308	0.0579653	-0.133257	-0.0256169	-0.0246139	0.0097099	-0.0802071	-0.74358	-0.392986	0.284396	-0.137802	-0.209057	0.0301134	-0.232381	-0.293788	0.0597828	0.0999048	0.0449647	0.154668	-0.580094	0.219467	-0.291946	0.0970572
TCGA-D8-A13Y	BRCA	set35	Breast Cancer	TCGA-D8-A13Y-01A-21-A13D-20	AA2ACE69-AB91-4B5B-B49E-9A07852E7F90	-0.234822	0.939669	0.202827	1.6674	-0.0867622	-0.533893	-0.549694	0.246824	-1.02523	-1.06952	-0.461214	0.189056	0.588414	-0.501624	-0.53816	-0.590035	1.65038	-0.322728	-0.0138623	0.0477169	-0.126334	0.521264	-0.00293871	-0.233571	-0.112141	0.00996925	0.262737	-0.106428	-1.01352	-0.802101	0.0793249	0.155389	0.0702751	-0.0592523	-0.184337	-0.152694	-0.0553327	-0.155824	1.25239	0.57284	0.856969	-0.125834	0.27051	-0.326503
TCGA-D8-A13Z	BRCA	set35	Breast Cancer	TCGA-D8-A13Z-01A-21-A13D-20	0F3AD7BE-56AB-4B67-B03E-726B78769FEC	-0.0416453	0.780984	0.355431	1.00046	0.0626314	-0.071049	0.330979	-0.279053	1.74276	1.72398	-0.250475	-0.10923	0.790354	-1.48409	-0.40004	0.0566097	-0.338615	-0.367856	-0.0401064	-0.38682	-0.0897165	-0.147291	0.0755457	0.121261	0.00978621	-0.231821	-0.219144	-0.108096	-0.329274	-1.14891	0.215036	-0.0788641	-0.0693578	0.0197545	-0.191599	-0.165037	0.171914	-0.180336	0.384517	1.13151	0.204968	-0.142367	0.403539	-0.138079
TCGA-D8-A140	BRCA	set35	Breast Cancer	TCGA-D8-A140-01A-21-A13D-20	1C62FD90-476A-44F9-81D8-2E06513830ED	-0.0560277	-0.379	-0.13031	0.135008	-0.164986	1.42419	1.32565	0.126084	-0.645935	-0.752784	-0.0849134	0.516476	2.55251	-0.0100751	-0.241431	0.116986	1.21267	-0.0846219	0.184639	-0.0459126	0.135672	1.28783	0.138007	0.131616	0.0999389	0.138409	0.0659516	0.149735	-0.339192	-1.42275	0.288248	-0.145499	0.0568201	0.0924285	-0.0187069	-0.289844	0.273364	-0.0110483	1.08548	-0.0776772	-0.191147	0.130272	-0.862823	0.73805
TCGA-D8-A142	BRCA	set35	Breast Cancer	TCGA-D8-A142-01A-21-A13D-20	CBC24C69-3361-489A-B330-0ED409EFEB20	-0.0694531	-0.360476	0.117541	0.561592	-0.708154	0.239438	0.100932	0.231785	0.13542	-0.110996	-0.161221	-0.0181988	-0.278472	0.114934	-0.152047	-0.291604	-0.640818	-0.187064	0.214698	0.110652	0.00293732	-0.327048	0.192957	0.132883	0.0716666	1.05708	-0.0289814	0.0629041	-0.625994	-0.555249	0.207962	-0.0306912	-0.212901	0.054644	-0.0713355	-0.194676	0.226222	0.117978	-0.875602	0.36455	-0.443628	-0.131932	-0.816428	-0.528646
TCGA-D8-A143	BRCA	set35	Breast Cancer	TCGA-D8-A143-01A-21-A13D-20	1C79986B-0717-46B8-9282-6F3FBFA20047	-0.00427194	-0.0356106	0.342732	0.12022	0.00670538	0.916235	0.995759	0.252284	1.01017	2.05111	-0.625704	-0.775046	0.124455	-0.133003	-0.502776	-0.0782704	-0.889746	-0.413479	-0.109416	-0.63848	-0.17587	0.279904	-0.0116949	-0.391497	-0.0052298	-0.511746	0.103121	-0.225153	-0.493782	-1.56743	0.168628	0.00972794	0.0910646	0.134656	-0.116552	0.0580307	0.215396	-0.010935	0.0814004	0.131551	0.818441	-0.334747	0.623663	-0.290431
TCGA-D8-A145	BRCA	set35	Breast Cancer	TCGA-D8-A145-01A-21-A13D-20	234BC9FE-18B9-4D9B-85E2-39E35F573915	0.159088	0.687264	0.193251	0.416912	0.115314	1.38327	1.6198	0.558094	0.7553	0.288566	0.670557	0.783082	2.8506	0.0762231	0.0866089	0.465066	1.36104	0.426534	-1.41803	0.0951812	0.598081	1.57522	-0.298751	1.14316	-0.697161	-1.31317	0.228853	-0.252176	-0.856109	1.11419	-1.46765	-0.98704	-1.07036	-0.175005	-0.769421	-0.241151	-1.16214	-0.50844	0.141105	1.09042	-1.50746	0.114309	-0.268754	0.871875
TCGA-D8-A146	BRCA	set35	Breast Cancer	TCGA-D8-A146-01A-21-A13D-20	F3F17EFB-DCC1-4ECF-A1AE-3375FCA1727E	-0.0920746	-0.239945	-0.0419089	-0.403793	-0.0733618	0.380047	0.356888	0.783441	0.157303	0.334867	0.0419436	0.578924	1.75612	-0.0733032	-0.139284	-0.185903	0.439854	-0.287015	0.179136	0.301895	-0.0800757	-0.162417	0.137399	0.800157	-0.00204505	0.229724	-0.0415862	0.0444624	-0.720552	-0.122691	0.093464	0.42608	-0.316036	-0.0595587	-0.201911	-0.639463	0.0765968	0.414461	-0.0879483	0.635114	-1.59947	-0.096565	-0.8232	0.0208039
TCGA-D8-A147	BRCA	set35	Breast Cancer	TCGA-D8-A147-01A-21-A13D-20	76A51346-9B4C-46DC-ACEB-59C93BC76FBA	-0.241285	0.213535	0.00513773	0.953189	-0.116108	-0.496144	-0.677141	0.255181	0.47266	-0.749478	-0.462368	-0.339816	-0.583424	0.869716	-0.133584	-0.150967	-0.239545	-0.194845	0.0300604	0.523185	0.101923	0.312667	0.530678	0.522005	0.057891	0.537543	-0.048096	0.0115778	-0.402	-1.01719	0.139947	-0.491631	-0.0200291	0.00787588	0.00846446	0.0569156	0.302424	0.191183	0.132665	0.213165	0.0536673	-0.143726	1.16803	-0.22836
TCGA-D8-A1J8	BRCA	set42	Breast_A17J	TCGA-D8-A1J8-01A-21-A17J-20	F1A4F40A-6D0D-49A8-AB70-D275856A8996	-0.165337	-0.563845	-0.113292	-0.108405	0.0627696	0.0073905	-0.744912	-0.000599806	2.42992	1.67593	0.250271	0.446406	1.592	0.67339	-0.13406	-0.111027	0.202536	-0.17641	0.05845	0.0140539	-0.200995	0.098293	-0.124148	0.0278651	-0.126835	-0.713141	0.0667068	-0.124205	1.32658	-0.480867	-0.0271823	-0.112202	-0.396115	-0.133073	-0.144135	-0.485009	-0.0259781	0.130199	-0.150799	0.35193	-0.100956	-0.0983599	-0.811845	-0.159746
TCGA-D8-A1J9	BRCA	set42	Breast_A17J	TCGA-D8-A1J9-01A-21-A17J-20	07D51184-85A3-4BA7-9CC2-BADCB3CCFA23	-0.324672	-0.724827	0.119347	-0.00949291	-0.192455	1.96914	1.2321	0.552187	0.287772	0.152384	-0.00963027	-0.667773	2.27318	-0.764049	-0.417496	-0.0751414	-0.634213	-0.231203	-0.0554281	-0.0791743	-0.209746	0.28533	-0.105409	0.286101	-0.151812	-1.25702	-0.240305	-0.298265	0.443503	-0.86498	-0.217436	-0.140433	0.00359317	-0.314822	-0.304044	-0.380893	-0.0533118	-0.365475	0.0604441	-0.0961728	-1.03626	-0.202841	-1.11442	-0.342773
TCGA-D8-A1JA	BRCA	set64	TCGA Breast A17J	TCGA-D8-A1JA-01A-21-A17J-20	62F05450-0574-4A36-AAAE-6A2D2078950E	-0.198284	0.486288	0.245453	0.418297	0.0939905	0.568374	0.177091	-0.106389	0.427845	0.0718579	0.0966799	0.108054	1.35771	-0.529303	0.158562	-0.414245	-1.22338	-0.199568	-0.100705	0.262028	-0.0527945	-0.403549	-0.00339773	-0.517694	-0.14837	-0.146138	0.141749	-0.0263068	-0.951015	-1.4649	-0.447478	-0.63349	-0.0449672	-0.13651	-0.039417	-1.41292	-0.127769	-0.0264946	0.583318	-0.306922	-0.863594	-0.0349714	-0.400221	-0.695078
TCGA-D8-A1JB	BRCA	set42	Breast_A17J	TCGA-D8-A1JB-01A-21-A17J-20	6C49ABF3-08BB-47A4-BE2C-6957BF1DE2EB	-0.0376089	-0.627343	-0.310223	0.0726942	-0.179027	0.674413	-0.0817453	0.377616	0.507645	0.179691	-0.0444535	-0.384777	1.56721	0.247663	0.315562	-0.0775895	0.892413	-0.229045	0.236757	-0.268083	0.25486	0.474885	-0.348311	0.902757	0.161294	-0.437866	0.211141	-0.0395563	-0.0480032	0.139523	0.224194	-0.0164424	-0.396889	-0.016616	-0.102196	-0.645091	0.111318	-0.116734	0.00792772	0.876438	-2.31866	0.0617659	-0.630095	0.1846
TCGA-D8-A1JC	BRCA	set42	Breast_A17J	TCGA-D8-A1JC-01A-21-A17J-20	57323434-3660-45B6-90FD-6183E75A5B54	-0.151865	0.603549	-0.0439079	0.167046	0.451981	1.87141	1.41484	0.304338	1.13125	1.24668	-0.334839	-0.148808	0.622449	-1.55798	-0.19727	0.0175625	0.143361	-0.0172264	0.291305	0.273114	-0.133998	0.444499	0.012794	0.328538	-0.0960385	-0.793648	0.0153881	-0.120873	0.448182	-0.649015	-0.0933683	0.442413	-0.030781	-0.274358	0.0100141	-0.425964	-0.111992	0.0174344	0.287393	0.78002	0.138847	0.17245	-0.783196	-0.420552
TCGA-D8-A1JD	BRCA	set42	Breast_A17J	TCGA-D8-A1JD-01A-21-A17J-20	7788922C-5C28-46E3-9EE9-6FB8AAB752D4	-0.146045	-0.365472	0.135056	-0.418567	0.223473	1.33361	1.12987	0.653825	-0.207353	-0.707241	0.0942473	0.0949877	2.68327	0.070037	0.253021	0.121353	0.307312	0.296138	0.150061	0.214149	0.126187	0.591874	-0.0799731	0.895659	-0.0983674	-0.0521278	0.150307	-0.0959589	-0.671592	0.640044	-0.0726616	-0.124707	-0.255913	-0.109921	-0.0867429	-0.180203	-0.052224	0.053102	-0.0248309	0.255779	-0.476416	0.315745	-0.871195	-0.178389
TCGA-D8-A1JE	BRCA	set42	Breast_A17J	TCGA-D8-A1JE-01A-21-A17J-20	AD15F06B-4988-4132-9B8C-1C04E14FA98E	-0.298505	0.199252	-0.133342	-0.330029	0.436854	0.882952	0.441281	0.804471	-0.981235	-1.015	0.32293	0.783181	2.35701	0.890972	-0.512076	-0.162158	0.916229	0.00127909	-0.0248942	0.385464	-0.197088	0.249443	-0.42753	-0.0555062	-0.170662	-0.562049	0.239123	-0.298228	-0.449719	0.0203025	-0.260305	0.202352	-0.551428	-0.283482	-0.152259	-0.199531	-0.339248	0.260078	0.220055	0.762057	-0.724313	-0.354486	-1.32771	0.227572
TCGA-D8-A1JF	BRCA	set64	TCGA Breast A17J	TCGA-D8-A1JF-01A-21-A17J-20	C9BF8BAE-3CF7-4B3F-8FB4-51E9BD4E83A8	0.0423565	0.824602	0.422248	1.13177	-0.865433	1.75918	1.54849	-0.62883	1.58734	1.30035	0.303235	0.0323385	2.64938	0.0845215	-0.28242	-0.431606	-0.386314	-0.279686	0.0404702	-0.0130976	-0.054778	0.0224309	0.105135	-0.19804	-0.173985	0.0457051	-0.39264	0.227356	-0.791279	-0.868316	0.0535511	-0.41536	-0.440488	-0.0991022	-0.0959575	-0.358497	0.241617	-0.19174	0.655126	0.317164	-0.754383	-0.092321	-0.35765	-0.286137
TCGA-D8-A1JG	BRCA	set64	TCGA Breast A17J	TCGA-D8-A1JG-01B-21-A17J-20	DC251841-A624-484B-B4CE-B149651D3B57	-0.504881	-0.268196	0.287438	0.491035	-0.60509	0.381643	6.4338e-05	-0.263375	1.38628	1.06856	-0.28638	-0.902045	1.14307	-0.671051	-0.0508895	-0.0830914	-0.65346	0.13134	-0.271371	-0.365082	0.0578368	0.153378	-0.00455477	-0.241347	-0.311151	-0.0901698	-0.623553	-0.398573	0.375725	-0.289452	-0.31422	-0.920674	-0.236597	-0.289149	-0.0917076	-0.950583	-0.481405	-0.390382	-0.371566	0.470061	-0.683578	-0.252687	0.347426	-0.124963
TCGA-D8-A1JH	BRCA	set42	Breast_A17J	TCGA-D8-A1JH-01A-21-A17J-20	16C99B80-D0DE-4A1E-B8F8-D119431FC8DB	-0.275979	-0.852993	-0.452623	0.0319313	0.209418	0.318608	-0.366666	0.194403	0.307962	-0.221362	-0.249622	0.0506687	1.86567	-0.00225515	-0.347407	-0.243565	0.956143	-0.368932	-0.026697	0.392268	-0.1904	-0.197542	0.0551531	0.734835	-0.12976	-0.583173	-0.0618854	0.00586132	-0.640997	1.04483	0.183281	-0.103442	-0.502835	-0.32481	-0.218991	-0.634867	-0.292087	-0.362505	-0.249389	1.24012	-1.73433	-0.294964	-0.882541	0.0522803
TCGA-D8-A1JI	BRCA	set64	TCGA Breast A17J	TCGA-D8-A1JI-01A-21-A17J-20	621F10DE-1603-49A6-AB27-8CFC9C4FD621	-0.0411171	0.114175	0.094857	0.298531	0.878795	1.24274	0.710416	-0.111754	0.662089	0.931819	-0.183542	-0.672161	0.659381	-0.747014	0.278985	0.0958143	0.454471	0.123651	-0.229489	0.578025	-0.343595	-0.194476	-0.262003	-0.622948	-0.305143	-0.0628406	-0.276186	-0.298014	-0.929278	-0.0404746	-0.489549	-0.658206	-0.268585	-0.332796	-0.171901	-0.105603	-0.456927	-0.0611645	0.749643	-0.0811531	-1.17578	0.29366	-1.36665	0.489943
TCGA-D8-A1JJ	BRCA	set64	TCGA Breast A17J	TCGA-D8-A1JJ-01A-11-A17J-20	F1275B85-F44D-447B-8DEF-00E4F4C9B2C0	-0.373498	-0.782907	0.0690945	-0.169169	0.340017	-0.0643686	-0.385537	-0.121832	-0.00966039	-0.405822	-0.448506	-0.638107	0.637371	-0.695707	-0.056437	0.105654	-0.503644	0.0126282	-0.451148	0.0147593	-0.0146276	1.10468	-0.0373519	-0.376183	-0.341959	-0.162379	-0.484905	-0.510589	-0.443547	-0.379438	-0.627407	-0.352022	-0.163534	-0.387458	-0.346153	0.898721	0.473025	-0.431579	-0.292131	-0.15977	0.920532	0.476903	-1.17445	0.0565202
TCGA-D8-A1JK	BRCA	set64	TCGA Breast A17J	TCGA-D8-A1JK-01A-21-A17J-20	0F3BECF1-2A76-4401-950B-6809DFD90276	-0.184272	0.124547	0.311898	0.446271	-0.580173	-0.229827	-0.636547	-0.476764	1.26255	1.17443	-0.229203	-0.151814	0.683666	-1.87588	-0.239044	0.0388522	-0.974491	0.00751936	-0.187997	0.0661999	0.194434	-0.494427	0.0782104	-0.391053	-0.345631	0.284716	-0.450087	-0.30758	0.519425	-0.870574	-0.0855166	-0.122782	-0.157231	-0.0406084	-0.210745	-0.476814	-0.025546	-0.446587	0.218512	0.155453	-0.113266	0.111714	-0.832536	-0.140688
TCGA-D8-A1JL	BRCA	set42	Breast_A17J	TCGA-D8-A1JL-01A-21-A17J-20	C5C33030-617D-46A1-89A5-FA6DDD7D06FC	0.233547	0.853159	-0.154887	-0.409228	0.342885	0.28015	-0.131386	0.285021	-0.226216	-0.101477	-0.293394	0.116489	-0.111429	0.15629	0.630082	0.116289	-0.503809	0.0823161	0.36095	0.741062	0.263194	0.0864685	0.170945	0.700912	0.145371	-0.260371	0.376403	-0.0549831	1.25352	-1.00157	0.324231	0.0550677	-0.157254	-0.0205218	0.134292	-0.0993228	0.168698	0.466004	0.992226	0.336871	-0.452188	0.107463	0.196581	0.194546
TCGA-D8-A1JM	BRCA	set64	TCGA Breast A17J	TCGA-D8-A1JM-01A-21-A17J-20	8D31DC1E-928F-4D15-9EBC-CDAB6A5E3527	0.352625	0.24616	0.0861194	0.617989	-0.0897835	-0.0173516	-0.242636	-0.374303	-0.0359136	-0.371089	-0.240403	-0.912465	-0.59107	-0.469477	0.0232603	-1.03739	0.379107	-0.318701	0.0807899	0.0516418	-0.255736	0.488657	0.209154	0.961601	-0.341959	-0.233858	-0.35531	-0.100564	0.737292	-1.31452	0.164569	-0.11789	0.069422	0.0247245	0.173315	0.131509	0.403116	0.431911	-0.213328	-0.36174	0.843957	-0.253535	0.956371	-0.581338
TCGA-D8-A1JN	BRCA	set64	TCGA Breast A17J	TCGA-D8-A1JN-01A-21-A17J-20	42E89A13-3AEE-4749-861A-947FC66091BC	0.104625	0.45534	0.564971	1.44823	0.518736	0.306646	0.156563	0.778545	0.0713367	0.0194148	0.077824	0.410216	2.56859	0.65798	-0.359846	-0.0868705	-0.343998	-0.206138	0.227321	-2.14638	0.466325	-0.0962988	0.0148287	0.148473	0.0525118	0.489311	0.141798	0.14523	-0.344657	-0.300915	0.10425	0.353726	-0.108535	0.150889	-0.0989229	-0.16607	0.158744	0.587125	-0.277165	0.571973	-0.80225	0.0684476	-0.674902	0.514254
TCGA-D8-A1JP	BRCA	set64	TCGA Breast A17J	TCGA-D8-A1JP-01A-21-A17J-20	F51D8572-21B5-4B6F-99DD-00CA06C53B6F	-0.32427	-0.658707	0.117649	0.472601	-0.141139	0.481541	0.245847	0.348621	0.479398	0.0666134	-0.131255	0.357534	1.93485	0.128851	0.315534	-0.455948	1.36517	-0.526605	-0.187788	-0.100994	-0.37556	0.913218	0.0524445	1.53259	-0.127581	-0.0367	-0.0368703	-0.144366	-1.1737	-0.621576	-0.187826	-0.0534914	-0.300627	-0.208553	-0.119585	-0.581366	-0.248373	-0.00482603	-0.0980934	0.217009	-1.08704	-0.257839	-0.314831	-0.0167012
TCGA-D8-A1JS	BRCA	set64	TCGA Breast A17J	TCGA-D8-A1JS-01A-21-A17J-20	7EC4164A-68B4-4BBD-A560-B754876E5D33	0.0645499	0.108377	0.562238	1.02612	0.460179	0.946712	0.641656	0.381438	1.00983	0.411606	0.322321	0.321797	1.65594	0.901834	0.190398	-0.621089	0.642387	-0.189088	0.18893	0.803638	-0.0936772	0.168952	0.241547	0.0585109	-0.124877	-0.534669	0.069523	0.21181	-0.817024	-0.935189	-0.0872738	-0.525839	-0.47836	-0.190055	0.101198	0.00831692	-0.0193151	0.465537	1.81288	0.170797	-1.47509	-0.0787989	-0.905801	0.670683
TCGA-D8-A1JT	BRCA	set42	Breast_A17J	TCGA-D8-A1JT-01A-41-A17J-20	FD766EFD-B1BC-4000-97BF-A8F88AEA66A7	-0.105321	-0.123754	-0.316214	-0.163989	0.33608	1.22057	0.723513	-0.0422367	-1.80097	-1.53548	0.387456	0.393761	0.597183	0.0247782	0.02498	0.257277	0.617381	0.694051	0.222294	0.489404	0.119381	1.08504	-0.203615	-0.419423	0.0753442	-0.40935	0.149785	-0.259022	-0.00125194	-0.935487	0.0733597	0.34635	-0.51346	-0.0618313	0.16416	0.261388	0.0395513	0.781754	1.26424	0.528442	-0.826492	0.200916	-1.37449	0.445374
TCGA-D8-A1JU	BRCA	set64	TCGA Breast A17J	TCGA-D8-A1JU-01A-21-A17J-20	226A87DF-E0CB-4C94-80AB-9D1BED969E0F	-0.136567	-0.5448	0.320524	0.508891	-0.0217879	-0.402127	-0.788789	0.35731	1.69284	0.980279	-0.0577566	0.179066	1.85404	0.243114	-0.288391	-0.209098	0.472172	-0.316524	0.0938672	0.194158	-0.0507019	-0.0449227	-0.0372807	0.538374	-0.166301	0.317657	-0.0246697	0.131751	-0.682673	0.765929	0.0229773	-0.381931	-0.0711343	-0.201185	-0.323222	-0.555173	-0.135906	-0.118867	0.364332	1.05308	-2.24491	-0.223981	-1.00129	0.425232
TCGA-D8-A1X5	BRCA	set42	Breast_A17K	TCGA-D8-A1X5-01A-21-A17K-20	8E7E66C1-ECB2-47E7-A590-56FD4B0CB3B5	-0.169209	0.72234	-0.0210147	-0.281625	-0.737603	0.310504	-1.58338	-0.758624	-0.0273073	-0.385734	-0.328633	-0.838758	-0.0537925	-1.15508	1.89234	0.0784846	0.116529	0.164766	-0.245455	-0.749036	0.813532	0.102175	0.628515	0.163795	-0.0592487	-0.558021	-0.877897	-0.159765	-0.0801482	-0.615204	-0.255146	0.183669	0.0339323	-0.348821	0.497025	0.0302562	-0.346372	-0.639764	-0.20008	0.0703343	-0.801342	-0.228356	-0.454053	-0.286819
TCGA-D8-A1X6	BRCA	set42	Breast_A17K	TCGA-D8-A1X6-01A-21-A17K-20	45AA8D7F-2FD6-4413-8191-52872F8D31D7	-0.135785	0.102621	-0.299078	-0.278542	0.110617	0.500004	0.186761	0.353	-1.04674	-1.25323	-0.963125	-0.754168	1.53227	-0.307478	-0.0976259	0.196111	1.03553	0.383025	-0.062295	0.214376	0.132368	0.985336	-0.0653319	-0.0819874	0.000513354	-0.350587	0.0917876	-0.198555	-0.731917	-0.401392	0.171412	0.13872	-0.421844	-0.231001	-0.173784	-0.179765	-0.0698949	-0.170338	0.185518	0.207368	-0.704877	0.0523734	-1.08542	0.166339
TCGA-D8-A1X7	BRCA	set42	Breast_A17K	TCGA-D8-A1X7-01A-21-A17K-20	436728E0-24A5-4033-86D5-2D24F669EA72	0.109086	-0.263808	-0.109278	-0.222536	-0.130162	0.12662	-0.567781	-0.00528589	-1.16639	-0.320739	0.522381	0.214425	1.69636	0.153925	0.674022	-0.274586	-0.376544	-0.0646177	0.284385	-0.293994	0.769505	-0.184971	0.310564	0.384624	0.437394	1.06307	0.0622029	-0.0377904	-0.795654	-0.291125	0.214172	0.380929	0.188718	0.189894	-0.112488	-0.776826	0.309382	0.0576169	2.17797	1.55752	-1.90385	0.513282	-1.15656	-0.0375779
TCGA-D8-A1X8	BRCA	set42	Breast_A17K	TCGA-D8-A1X8-01A-21-A17K-20	9BD7FAF1-8B85-4E46-B968-35A1A5CC2CB5	0.0367597	-0.965721	0.0793531	-0.397481	0.276762	1.07714	0.707425	0.240197	1.17855	0.375687	-0.673466	-0.665591	1.85249	0.184937	0.277229	-0.153858	0.867397	0.180978	0.201272	-1.0117	0.039601	1.13783	-0.108911	0.559901	0.0766116	-0.457155	0.0354244	-0.158421	-0.626142	0.578347	0.240648	-0.23426	-0.31729	-0.120451	-0.129581	0.0186051	-0.140692	-0.22089	-0.00962527	1.38891	-1.57757	-0.0326437	-1.32223	-0.257627
TCGA-D8-A1X9	BRCA	set42	Breast_A17K	TCGA-D8-A1X9-01A-21-A17K-20	4672D6C4-B826-4143-887C-464AB4020A6D	-0.187975	-0.34727	-0.154351	-0.61504	0.527407	1.06005	0.236718	0.095199	-1.33981	-1.02584	-0.381736	-0.145898	1.45586	-1.61035	-0.205904	0.0359691	0.632043	0.0829521	0.0386146	0.478822	-0.00688363	0.578576	-0.196143	-0.252074	0.0587547	-0.43008	0.13239	-0.182441	0.0718122	-0.645161	-0.113294	0.355628	-0.322665	-0.0688625	-0.0971646	-0.543878	-0.0665032	-0.140315	1.1329	-0.178013	-0.640272	0.3146	-0.862267	-0.0732395
TCGA-D8-A1XA	BRCA	set42	Breast_A17K	TCGA-D8-A1XA-01A-21-A17K-20	B480BA7D-AD4F-41F6-87A4-AD062CED62AE	0.0562585	-0.657429	-0.423137	-0.201521	-0.386597	0.239246	0.048907	-0.609901	-0.801161	-0.991701	-0.331643	-0.467922	1.48251	-0.736136	0.111381	0.166132	1.09618	-0.149527	-0.0893577	-0.0675383	-0.118058	1.01665	-0.129101	0.811668	-0.199363	-0.59283	-0.313916	-0.239638	-0.660599	0.644756	0.0231146	0.124441	-0.311553	-0.215801	-0.212783	-0.701583	-0.357908	-0.126102	0.444082	1.22358	-1.90616	0.232509	-1.0006	0.659913
TCGA-D8-A1XB	BRCA	set42	Breast_A17K	TCGA-D8-A1XB-01A-21-A17K-20	7BADD356-A8C5-4C61-A520-27A25695F71E	-0.166137	-0.37008	-0.237778	-0.274814	0.0686394	0.122045	-0.949867	0.0578093	0.970072	0.668809	-0.147207	-0.139026	1.43487	0.198555	-0.102801	-0.193212	0.517379	-0.385965	0.0268161	0.305636	-0.232344	-0.13754	-0.2772	1.02818	-0.0384021	-0.457357	-0.304236	-0.15286	-1.11762	0.370002	-0.265163	0.459457	-0.45465	-0.220099	-0.252047	-0.585161	-0.256599	-0.124228	0.354087	0.525736	-1.66558	-0.26595	-1.24625	-0.113178
TCGA-D8-A1XC	BRCA	set42	Breast_A17K	TCGA-D8-A1XC-01A-21-A17K-20	D91C5CB0-55C9-4CF9-814C-D26DF5D0A971	0.12613	-0.199509	0.118943	-0.0943385	-0.00286486	0.703516	-0.320656	0.385705	-0.498928	-0.750221	0.222574	0.200168	2.0955	0.357195	0.209805	-0.34393	1.19413	-0.0609643	0.220859	-0.0739134	0.455186	0.157482	0.450711	-0.25283	0.242927	0.139348	-0.0850993	-0.0691268	-0.766915	-0.836288	0.0741856	-0.0221448	-0.232589	0.00991575	-0.0899927	-0.329177	0.214601	0.0517288	0.660513	0.305686	-1.20194	0.209376	-1.12906	0.0431852
TCGA-D8-A1XD	BRCA	set42	Breast_A17K	TCGA-D8-A1XD-01A-21-A17K-20	71A3DDCC-C443-445F-B3C6-E0D36183AC53	-0.15506	0.567845	-0.156106	0.541086	0.659605	0.28094	-0.345456	0.069732	-1.29327	-0.929685	-0.34206	0.173338	1.90202	-0.305506	0.021693	-0.302584	1.35169	-0.340718	-0.245297	0.843024	-0.222788	0.741419	-0.0599439	0.768117	-0.322536	-0.993666	-0.448579	-0.309846	-0.879798	0.491662	-0.302338	0.187236	-0.407952	-0.308314	-0.241636	-0.332668	-0.453441	-0.196427	1.18199	0.536697	-0.998308	-0.084198	-1.03298	0.113995
TCGA-D8-A1XF	BRCA	set42	Breast_A17K	TCGA-D8-A1XF-01A-21-A17K-20	83D58431-912E-4861-90CB-1DFFC7D4A8B0	-0.142599	1.80353	0.574657	1.68206	-0.0526289	-0.0621862	0.246181	-0.732335	-0.416902	-0.392895	-0.555334	-1.01571	0.675416	-0.439646	-0.0549154	0.124755	1.32945	-0.386058	-0.119747	0.342069	-0.0128437	0.684579	-0.211336	0.661505	-0.232602	-0.555534	-0.255874	-0.213645	-0.367657	0.491308	0.00530897	0.154285	0.0494809	0.0307654	-0.270932	-0.373152	-0.157494	-0.211799	0.510618	1.30373	-0.556679	1.03222	-1.1142	-0.197365
TCGA-D8-A1XG	BRCA	set42	Breast_A17K	TCGA-D8-A1XG-01A-21-A17K-20	C51C59E6-0A2C-4597-88DF-59166BF2C096	-0.0625908	-0.674243	-0.00186615	-0.0118724	0.346003	0.0878696	-0.84315	0.526799	-1.03731	-0.748668	0.20937	-0.173538	2.10561	0.972028	-0.378828	-0.279148	1.21242	-0.398667	0.0801857	0.718609	0.0539296	0.194864	0.318535	-0.378295	0.0203094	0.24316	-0.00441684	-0.0884062	-1.01543	-0.680988	-0.0993256	0.370925	-0.254524	-0.126204	-0.207482	-0.149275	0.0189674	0.0677418	0.613974	0.19935	-1.28724	0.107464	-1.49691	-0.41497
TCGA-D8-A1XJ	BRCA	set42	Breast_A17K	TCGA-D8-A1XJ-01A-21-A17K-20	9DCB0E51-AC2F-4954-AC24-A1C9E20E7C8A	-0.185879	-0.305953	-0.184744	0.0254116	-0.138055	0.558719	0.0447937	0.10837	-0.863437	-1.10022	-0.338204	-0.204884	1.4261	0.102686	0.138651	-0.255331	-0.871094	-0.378275	0.0230874	-0.0871276	0.199989	0.471824	-0.0786959	-0.0169676	0.108527	-0.17922	-0.140202	-0.228143	-0.593307	-0.515506	-0.173487	0.517993	-0.159583	-0.00434817	-0.119355	-0.100142	0.28531	-0.154149	0.875019	0.256332	-0.167423	0.0321246	-0.292386	-0.565821
TCGA-D8-A1XK	BRCA	set42	Breast_A17K	TCGA-D8-A1XK-01A-11-A17K-20	567F0C52-EB40-43CC-A34C-A7E1714B420A	0.826965	1.54614	0.0108926	-0.869475	-1.36151	-0.313614	-0.996761	-2.24205	-1.50055	0.621362	0.813038	-1.82071	0.573008	-2.91358	1.16192	0.454029	-0.177682	0.281905	0.49457	-2.41678	0.897178	-0.212689	1.12958	0.111188	0.909721	0.851227	0.640741	0.275961	1.32177	-1.24648	1.06531	0.770475	1.07744	1.68296	0.398543	-0.367067	1.12525	-0.344952	0.513438	0.711886	0.145535	0.808348	0.81363	0.512013
TCGA-D8-A1XL	BRCA	set42	Breast_A17K	TCGA-D8-A1XL-01A-21-A17K-20	2505F3CC-34A7-448A-9935-97126FEC7C57	-0.356802	-0.687853	-0.108016	0.103169	-0.0697414	0.910057	0.224308	0.0629549	-1.24146	-1.28278	-0.477799	-0.139592	2.0282	0.426243	0.0704687	-0.121436	0.550223	-0.13651	0.00341006	0.354132	-0.225421	0.821399	-0.0775769	0.0734682	-0.186929	0.974624	-0.0447909	-0.2297	1.07865	-0.76048	-0.156903	-0.0966392	-0.350757	-0.161515	-0.21276	1.11568	0.685603	-0.0758112	1.05579	0.11748	-0.427558	-0.135487	-1.26801	-0.42743
TCGA-D8-A1XM	BRCA	set64	TCGA Breast A17K	TCGA-D8-A1XM-01A-11-A17K-20	6885966B-8453-46B3-8F90-6DFC1117E87B	-0.361938	-0.137655	-0.121911	0.37947	0.262343	0.468507	0.269102	0.337591	0.340164	0.0615343	0.00385567	0.273867	1.20446	0.84548	-0.0319589	-0.141427	0.0344974	-0.318585	-0.0783935	-0.0894454	-0.0503016	-0.427135	0.00512277	0.4055	-0.0715467	0.106962	0.107134	-0.0628489	-0.448816	0.840394	-0.0920434	-0.230977	-0.278134	-0.186088	-0.215364	-0.734182	-0.305945	0.125064	-0.441916	0.508399	-1.18647	-0.211657	-0.753222	0.079155
TCGA-D8-A1XO	BRCA	set42	Breast_A17K	TCGA-D8-A1XO-01A-21-A17K-20	F75C4694-AA3E-4855-8B51-BFB5DE5373FC	-0.018041	-0.489823	-0.453103	-0.254925	-0.150216	0.167546	-0.752355	0.14613	-0.050067	-0.272815	-0.138339	0.0512264	1.91142	1.11733	0.280785	0.155093	0.87696	-0.490751	-0.051758	-0.944468	-0.0563177	0.343003	-0.026228	0.0982821	-0.0883	-0.682955	0.0287932	-0.215386	-0.788095	0.0197194	-0.0411372	0.308658	-0.195781	-0.101061	-0.144027	-0.149275	-0.243065	0.272266	-0.291185	0.700027	-1.97921	-0.0115345	-1.01441	0.644495
TCGA-D8-A1XQ	BRCA	set64	TCGA Breast A17K	TCGA-D8-A1XQ-01A-21-A17K-20	43FA736B-5235-4357-8AE7-2B0029EFECFC	-0.120395	-0.0890255	0.120913	0.230289	-0.81924	-0.0272791	-0.382354	0.0973138	1.0751	0.872802	-0.344849	0.0331569	-0.5957	0.844743	0.484572	-0.0800297	-0.659558	-0.12425	-0.262244	0.638185	0.0833561	0.112828	0.0473548	2.04487	0.0153953	-0.540535	-0.0105008	0.00449961	0.628416	-0.935812	0.0157077	0.0367016	-0.176162	-0.0451481	0.207173	-0.173136	0.0973505	0.0655215	-0.674209	-0.259596	-0.518206	-0.0602756	-0.742345	-0.360728
TCGA-D8-A1XR	BRCA	set42	Breast_A17K	TCGA-D8-A1XR-01A-21-A17K-20	F97F91F5-8D8B-494D-847C-848251489758	0.291864	-0.0303635	-0.466425	-0.487278	0.0366222	0.679475	-0.13711	0.00522082	-0.60394	-0.574403	0.118758	0.377079	1.60545	-0.2124	0.644504	0.245464	1.44487	-0.474893	-0.20643	-0.528004	0.458055	-0.0531498	0.201869	0.470357	-0.0959877	-0.832565	-0.182926	-0.183445	-0.897157	1.64304	0.432403	-0.203957	-0.1282	0.0610984	-0.274534	-0.632785	-0.401907	0.446062	0.179922	1.75567	-1.17347	0.268605	-1.03854	0.508857
TCGA-D8-A1XS	BRCA	set42	Breast_A17K	TCGA-D8-A1XS-01A-21-A17K-20	22EDABB4-30A0-4D5D-95F2-3EE9C3883FD1	0.0404646	-0.476985	-0.305791	-0.370365	-0.466233	2.42591	1.73003	0.00556864	-0.78787	-0.579663	-0.190063	-0.361532	1.89889	-0.410706	0.151227	-0.038371	0.194739	-0.131158	0.112449	-0.359203	-0.113487	0.634763	-0.00193824	0.643443	-0.00166643	-0.797228	-0.131957	-0.0972204	-0.613456	-0.073761	0.100072	0.0157661	-0.13838	-0.0990656	-0.263808	-0.202452	-0.00131915	-0.0539803	0.0627687	0.194615	-0.894346	0.324964	-1.10341	0.149729
TCGA-D8-A1XT	BRCA	set42	Breast_A17K	TCGA-D8-A1XT-01A-21-A17K-20	0321074C-BCF8-42F7-9212-B2673201860D	-0.202839	1.03459	0.248342	0.660001	0.260231	-0.0551773	-0.856156	-0.143902	-0.123064	-0.172175	-0.336631	-0.272398	1.2244	-0.307664	0.192461	-0.0502843	-0.192005	-0.430611	-0.077471	-0.200002	0.162245	0.0837229	-0.108065	-0.119684	-0.0979617	-0.472253	-0.309439	-0.312298	0.529386	0.485659	0.0329254	-0.154475	-0.268604	-0.188145	-0.0244738	-0.713515	-0.411955	-0.0203034	-0.2465	1.22186	-0.77191	-0.189174	-0.826104	-0.263337
TCGA-D8-A1XU	BRCA	set42	Breast_A17K	TCGA-D8-A1XU-01A-21-A17K-20	D4978F30-9304-47E3-A4A7-1C5B32F6DDDE	-0.0775216	-0.72419	-0.104776	0.348517	0.2216	0.480597	-0.108686	-0.204605	2.26207	1.58201	0.0660327	-0.268296	1.69317	-1.48758	-0.136267	0.116585	0.387029	-0.335869	0.377045	0.53503	0.179463	0.274172	0.0873098	0.841762	-0.0274597	-0.671537	-0.305964	-0.22973	-0.54362	0.595735	0.0371761	0.581715	-0.350684	-0.160083	-0.301831	-0.28133	-0.340509	0.0394504	0.562197	1.11498	-1.29622	-0.023341	-0.950226	-0.0600249
TCGA-D8-A1XV	BRCA	set42	Breast_A17K	TCGA-D8-A1XV-01A-21-A17K-20	FC4169C4-863C-42B2-9B67-2682355D343D	0.0999542	-0.20944	-0.0763521	0.0602064	0.0611778	0.922294	-0.12563	0.443193	-0.624473	-1.06512	0.0336757	0.266729	1.81008	0.771336	-0.107705	-0.278524	0.776309	-0.180849	0.0929588	-0.131797	0.0487162	0.00329672	0.145106	-0.0105009	0.0643157	0.0493999	-0.0597514	-0.112592	-0.910386	-0.402669	0.145382	-0.0157488	-0.435485	-0.082074	-0.141222	-0.395249	0.0429885	0.0172409	0.912664	0.542768	-1.32147	0.204716	-1.20948	0.170681
TCGA-D8-A1XW	BRCA	set42	Breast_A17K	TCGA-D8-A1XW-01A-21-A17K-20	645DC9BF-F601-46EB-84E0-CB5DF8D9981B	0.0682362	-0.160048	0.125506	-0.0867381	-0.556185	0.523751	-0.3776	-0.263541	-0.648545	-0.346965	0.13967	-0.418796	-0.289117	0.822976	0.296737	-0.078991	0.609864	0.0627742	0.221989	1.25907	0.0491183	-0.112458	0.0572925	1.65225	0.0940873	-0.218415	0.0393795	-0.162493	-0.623809	-0.465794	0.126195	0.363955	-0.360032	-0.142818	-0.0403733	0.301641	0.800036	0.194082	1.68462	0.474867	-1.40335	-0.130644	-1.10821	-0.0892845
TCGA-D8-A1XY	BRCA	set42	Breast_A17K	TCGA-D8-A1XY-01A-21-A17K-20	68B05CCB-AE51-4690-9B4D-E18BC9B4E9EA	-0.0209685	0.146744	-0.356672	-0.00432268	-0.104536	1.25505	0.438155	0.557773	-0.435563	-0.12414	0.450825	0.112	0.543053	0.824427	0.615935	0.175607	0.744014	-0.0813843	0.268273	-0.025675	0.105355	1.04109	0.321137	1.0171	0.206267	-0.224687	0.0162888	-0.0422453	-0.679304	0.369381	0.0982735	-0.132827	-0.131485	-1.51971e-05	-0.154105	-0.260086	0.0681082	0.519622	0.400817	1.11555	-1.92507	0.0889983	-0.933245	0.154771
TCGA-D8-A1XZ	BRCA	set42	Breast_A17K	TCGA-D8-A1XZ-01A-21-A17K-20	6DE7DBF5-0FDB-4871-A5BA-5909CD85F6E1	-0.142442	0.167351	-0.21098	-0.21034	0.790482	0.399393	0.189628	0.261778	-0.956222	-1.21164	-0.207767	0.145319	1.45635	0.150016	-0.122146	-0.331703	1.84007	-0.20102	-0.0246766	1.07175	0.0621649	1.22423	-0.130367	0.41061	-0.0615565	-0.00580381	0.0746388	-0.269653	-0.228702	0.133344	0.102413	-0.0802676	-0.441131	-0.203187	-0.195405	0.0377577	-0.310499	0.314944	0.419908	0.632804	-1.1826	0.0216006	-1.35556	-0.105852
TCGA-D8-A1Y0	BRCA	set42	Breast_A17K	TCGA-D8-A1Y0-01A-21-A17K-20	AFA6D295-E75A-41FA-A678-2B0D4D82CBC2	0.0371067	-0.402053	-0.413537	-0.207034	-0.754194	0.605094	0.519888	-0.787004	-1.34669	-1.08932	-0.145756	-0.490737	2.07253	-0.485709	0.0535438	0.113693	1.35362	-0.0803631	0.113242	-0.513501	0.0184446	1.12886	-0.18847	0.949988	0.00173664	-0.677104	0.144468	-0.0483526	-0.0672816	0.67127	0.210104	0.0962694	-0.058249	0.0872955	-0.149459	-0.844159	0.194863	-0.252914	0.474726	1.02975	-0.401365	0.371733	-0.875674	0.0972256
TCGA-D8-A1Y1	BRCA	set64	TCGA Breast A17K	TCGA-D8-A1Y1-01A-11-A17K-20	2A4E381F-DB2D-4B2E-828C-9264D218439C	-0.100164	0.349252	-0.257308	-0.437565	-0.224783	0.31316	0.165289	0.0298419	-0.479827	-0.73178	-0.107817	-0.140571	1.37608	0.168553	0.163777	-0.220057	0.57534	-0.300465	0.135395	-1.24941	0.00748109	0.392713	0.189078	-0.328901	-0.0912974	0.415225	-0.144021	0.05495	-0.910634	0.371367	-0.238815	-0.360821	-0.156139	-0.126461	-0.0817615	-0.300805	-0.0151123	0.191441	-0.99651	-0.0202882	0.502752	0.034861	-0.934118	-0.277918
TCGA-D8-A1Y2	BRCA	set42	Breast_A17K	TCGA-D8-A1Y2-01A-21-A17K-20	4A0DA6ED-16E6-4F14-8F18-0DF68E63D002	-0.254811	-0.284476	-0.485837	-0.398813	-0.354584	0.357174	-0.311675	0.263799	-1.07208	-1.15427	-0.531946	-0.470158	0.851588	0.221765	0.114523	-0.193178	0.489469	-0.32356	0.241579	-0.128191	0.0216357	0.578942	-0.170439	0.138569	-0.0443582	0.555047	-0.00203977	-0.169686	-0.593815	0.733733	0.0595429	-0.0572981	-0.0528083	-0.236323	-0.319696	-1.24763	-0.256817	-0.617367	0.0731165	2.13696	-1.32732	0.156233	-1.11277	-0.117852
TCGA-D8-A1Y3	BRCA	set42	Breast_A17K	TCGA-D8-A1Y3-01A-21-A17K-20	98A25723-EDE5-43A7-988D-5A753C500649	0.00869273	3.14965	0.606745	1.36168	0.378257	-0.671804	1.01534	-0.342182	-1.50794	-1.45069	-0.99721	-0.718135	1.18509	0.249267	0.243612	0.211539	-0.50296	0.15063	0.257141	0.597021	0.134976	1.46495	-0.1078	-0.164681	0.168452	0.15189	0.712895	-0.117198	0.701441	-0.52679	0.35967	-0.230297	0.124541	0.117464	-0.152635	0.564903	0.47531	0.443178	-0.0259789	0.610681	0.913456	0.153595	-0.50511	-0.0354757
TCGA-D8-A27E	BRCA	set42	Breast_A17K	TCGA-D8-A27E-01A-21-A17K-20	BAC504B5-18A0-4FDB-AEA0-4B6E76E8EEB9	0.0117551	-0.313473	-0.177986	-0.171782	0.0397909	1.65852	0.834418	0.336334	-0.554511	-0.807787	0.03626	0.397208	1.30177	-0.0985858	0.242303	-0.340851	1.75661	-0.256344	-0.15453	0.927342	0.188346	0.317311	0.0321372	0.0242899	-0.220435	-0.886013	-0.175519	-0.377259	-0.419151	0.786247	-0.00286915	-0.0532375	-0.61316	-0.268222	-0.256813	-0.678169	-0.761751	0.206747	1.38016	1.2131	-2.35906	-0.0560281	-1.06453	1.1024
TCGA-D8-A27F	BRCA	set42	Breast_A17K	TCGA-D8-A27F-01A-21-A17K-20	7CE10802-B13B-47AF-ABE3-B8DEAF2C64F4	0.327107	0.294104	0.15814	0.368465	-1.11306	-0.178065	-0.596295	-0.854207	-1.4178	-1.08385	-0.422566	-0.517833	-0.0933182	-1.31688	0.1598	0.123616	-0.615165	-0.0980634	-0.103361	0.139545	0.319428	0.134005	0.273998	0.992156	0.160303	-1.10032	-0.277313	-0.0478646	-0.72674	-0.494613	0.116694	0.818811	0.168154	0.376238	-0.0628596	0.147418	0.813698	0.0423427	2.17503	0.411366	0.373479	0.179624	-0.0778267	-0.224494
TCGA-D8-A27G	BRCA	set42	Breast_A17K	TCGA-D8-A27G-01A-21-A17K-20	10A00B30-4059-4D67-90A5-6FC691CB676E	0.0305986	-0.540134	-0.141648	0.189793	-0.436118	-0.181195	-0.959718	-0.398748	0.515606	0.231561	-0.112127	-0.0422429	0.98648	-0.444306	0.391126	0.0521089	0.93945	-0.256647	0.160588	-1.20112	0.29626	0.442631	0.303816	0.216823	0.00834487	-0.0124527	-0.0543197	-0.0464783	-0.329501	1.28723	0.394728	0.0638506	-0.166534	0.0767116	-0.235982	-0.573983	-0.128361	-0.227407	-0.512186	1.69795	-1.29956	0.15556	-0.941772	0.448794
TCGA-D8-A27H	BRCA	set42	Breast_A17K	TCGA-D8-A27H-01A-21-A17K-20	54304E23-2F82-43D6-9ACE-F054D7A0F410	-0.108652	-0.61137	0.00981755	0.763487	-0.45093	-0.67384	-1.55512	0.68832	0.0703857	-0.603144	0.0672262	-0.227196	0.0521797	0.480502	1.37157	-0.223872	-0.633395	-0.124216	0.427828	0.286995	0.328147	-0.0806006	0.54831	0.169626	0.16572	-0.186543	0.0687074	-0.0900654	-0.773637	0.447874	0.0498401	0.234228	-0.172045	-0.00264818	-0.0872621	-0.549	0.216994	0.512621	-0.0588963	0.984938	-0.904173	0.227821	-0.861342	-0.0427265
TCGA-D8-A27I	BRCA	set64	TCGA Breast A17L	TCGA-D8-A27I-01A-21-A17L-20	19440CD1-DAA0-4103-9BE8-B878A9C59988	0.244069	-0.75599	-0.235775	0.38205	-0.434263	-0.29791	-0.211611	-0.390743	0.433624	0.251914	-0.621234	-0.568298	0.625283	0.260451	-0.43845	-0.0717057	0.522436	-0.0281326	0.0762441	-1.285	0.766937	0.194046	0.183723	0.709954	0.100578	1.64509	0.120064	0.325215	-0.292915	0.945894	0.269197	-0.0973636	-0.0660183	0.485078	-0.372775	-0.613804	0.166875	-0.157763	-0.450652	2.37528	-0.929479	0.301027	-0.791886	0.45983
TCGA-D8-A27K	BRCA	set64	TCGA Breast A17L	TCGA-D8-A27K-01A-21-A17L-20	D8B985F8-CBAD-42BB-995C-42D7F8221EA4	-0.00909017	-0.0956983	-0.282227	0.24985	0.563101	0.698032	0.205703	0.232121	-0.125373	-0.14256	0.244272	0.686472	1.71592	0.843909	-0.262583	-0.143312	0.792741	-0.229914	-0.045247	-1.81595	0.0868032	0.470521	0.340835	-0.162132	-0.0911063	0.647813	-0.0397544	0.0910232	-0.512076	-0.853924	-0.0214272	0.243654	-0.147211	0.0534244	-0.0160068	0.207175	0.0964123	0.182539	0.00575721	0.827792	-1.07644	-0.00781049	-0.649732	0.1091
TCGA-D8-A27L	BRCA	set64	TCGA Breast A17L	TCGA-D8-A27L-01A-21-A17L-20	5F8E2312-38BD-45F9-B2E3-4B51674613C6	-0.171747	-0.701539	-0.512948	0.034799	0.310897	-0.166092	-0.623678	0.227587	2.26182	1.94111	-0.0051979	0.257954	1.30804	8.67205e-05	-0.679572	-0.237618	0.750168	-0.057169	-0.0270379	0.460834	-0.0569658	0.242597	-0.0483242	0.413007	-0.279503	0.242615	-0.137372	-0.180643	-0.412772	0.409411	-0.16034	0.368517	-0.230679	-0.172339	0.0283182	-0.581651	-0.273601	0.0308008	0.747987	0.443014	-1.54608	-0.138168	-0.827282	-0.082822
TCGA-D8-A27M	BRCA	set64	TCGA Breast A17L	TCGA-D8-A27M-01A-21-A17L-20	1D3DE8E5-DF7A-4E6C-A929-E03F23DDF78B	-0.141554	0.022302	-0.0521994	0.761903	-0.472435	-0.329603	-0.672152	0.419218	0.117837	-0.121316	-0.10447	-0.425562	-0.37065	0.0348226	0.178521	-0.384776	-0.423987	-0.00530689	-0.019907	0.653813	0.0440832	-0.274876	0.419231	0.48524	0.00402294	0.248962	0.0366103	0.0283573	0.101836	-0.609125	-0.130316	0.271958	-0.0776119	-0.185557	0.0768973	-0.236314	0.148983	-0.105459	-0.0408267	0.145509	-0.385316	-0.0610339	-0.4694	-0.362409
TCGA-D8-A27N	BRCA	set64	TCGA Breast A17L	TCGA-D8-A27N-01A-21-A17L-20	40A0EE09-0C09-4320-8895-74C68841C341	0.074605	0.271223	0.0438718	-0.107716	0.293227	0.693193	1.09681	0.98635	-0.274387	-0.38294	0.217499	0.935963	1.80905	0.280218	-0.524623	0.202122	0.916021	-0.211155	-0.0729439	-0.283942	0.185678	0.631607	-0.443536	0.135229	-0.0521612	0.465734	0.0959701	-0.333701	-0.476753	-0.010867	-0.0409793	-0.298156	-0.192534	-0.136312	-0.404325	-0.136584	-0.645552	0.205004	-0.363794	0.915414	0.680354	0.032722	-0.276553	-0.157887
TCGA-D8-A27P	BRCA	set64	TCGA Breast A17L	TCGA-D8-A27P-01A-21-A17L-20	EAD322FE-B46F-4CC6-A367-5E7681A6F494	-0.0744788	-0.194723	-0.126224	-0.0186437	0.239842	1.61624	1.21023	0.314086	0.912525	0.59697	0.37578	0.655264	1.99119	0.436269	-0.52788	-0.512773	0.565853	-0.332083	0.0219446	0.824529	-0.36078	0.163365	0.174662	0.251731	-0.2865	-0.164509	0.026813	-0.191289	-0.877905	-0.277029	-0.311974	0.980231	-0.294023	-0.140084	-0.129468	-0.131851	-0.240512	0.369249	1.71823	-0.291907	-1.42258	-0.147488	-0.817734	0.193479
TCGA-D8-A27R	BRCA	set64	TCGA Breast A17L	TCGA-D8-A27R-01A-21-A17L-20	A5EEF620-CA1E-4125-9143-286BADA198CF	-0.0530586	0.231965	0.111665	0.968132	-0.0630724	1.25456	1.5007	-0.17114	0.097289	-0.084623	-0.591383	-0.718931	0.116697	-0.570671	-0.816663	-0.436802	-0.464621	-0.268491	0.103261	-0.879051	0.279614	-0.462799	0.153114	-0.0197559	-0.237592	1.03147	-0.148368	0.016759	-0.525429	0.923721	0.168667	-0.43087	-0.273719	0.110823	-0.374529	-0.37458	-0.172597	-0.195281	-0.277417	1.17424	-0.486071	-0.0660806	-0.166078	-0.0758517
TCGA-D8-A27T	BRCA	set64	TCGA Breast A17L	TCGA-D8-A27T-01A-21-A17L-20	BC97C384-D3A4-400B-B9F7-CBCA9E5356D8	-0.283213	-0.0911279	-0.433353	-0.265908	0.27594	0.486108	0.218617	0.229112	0.591686	0.199686	-0.00674506	0.185974	1.55317	0.921163	-0.660184	-0.0557586	0.686741	-0.460164	-0.0472128	-1.27592	-0.0469113	0.538223	-0.144241	0.19593	-0.180839	0.594988	-0.229209	-0.0552997	-0.661686	0.234585	-0.151384	-0.142166	0.0378343	-0.0646287	-0.206489	-0.0685102	-0.186968	0.136141	-0.428565	0.858102	-0.949331	-0.237879	-0.766913	0.263652
TCGA-D8-A27V	BRCA	set64	TCGA Breast A24A	TCGA-D8-A27V-01A-21-A24A-20	AFA1063A-D82C-4277-A7AF-552DD7DF54B5	0.192659	0.0185669	-0.408678	-0.168189	-0.712396	-0.7098	-1.25334	0.303197	-0.493509	-0.329041	-0.128953	0.321467	1.29969	-1.21461	-0.509148	-0.542986	1.00484	-0.437419	0.269471	-1.92525	0.173889	0.635229	0.136075	0.884494	-0.0426586	1.19498	-0.1226	0.0468552	-0.87348	1.14872	0.0580448	0.174112	0.142078	0.145208	-0.274104	-0.222512	0.185804	-0.157763	-0.191457	1.41768	-0.258009	0.115434	-0.85109	0.479605
TCGA-D8-A27W	BRCA	set64	TCGA Breast A17L	TCGA-D8-A27W-01A-21-A17L-20	14737F59-B01C-4ED7-A08B-3A05926F8D87	-0.320509	1.04857	0.381688	1.08682	0.106987	1.16026	1.05817	0.0458614	-1.41877	-0.804247	-0.157941	0.105066	1.67738	0.61682	-0.117387	0.0978669	0.949808	-0.503054	-0.0196568	-0.642206	0.375995	-0.0236845	-0.210765	-0.309483	-0.0580934	0.776009	0.0455043	-0.0701186	-0.651768	0.271844	-0.271087	-0.469645	0.173104	0.0752845	0.0896652	-0.683799	0.0039535	-0.0521105	0.525248	-0.0213498	-0.109934	0.473457	-0.784231	-0.420392
TCGA-E2-A107	BRCA	set35	Breast Cancer	TCGA-E2-A107-01A-21-A13D-20	17BA6CB6-B2EF-4A1E-9930-C8CE6E4B5A71	0.165414	-0.152439	-0.376859	-1.02867	0.189542	0.43733	0.757676	-0.337854	1.98679	1.86729	-0.487806	-0.84724	1.86159	-0.667175	-0.127837	0.107322	0.382954	-0.135217	0.111945	-1.98804	0.269701	1.15159	0.163949	0.164708	0.120338	-0.359414	0.0196954	0.00332871	0.186663	-0.696788	0.29141	0.495983	0.156537	0.0443341	0.0507645	0.349484	0.207678	0.086672	0.346882	0.944553	0.453944	0.548413	-0.505017	0.179458
TCGA-E2-A108	BRCA	set64	TCGA Breast A13D	TCGA-E2-A108-01A-21-A13D-20	6FAED78E-F042-495A-A5BB-C98349C2F5A2	0.181621	-0.324553	-0.120406	1.2145	-1.05652	0.14239	0.721079	-0.175533	1.61207	0.920091	-0.145552	-0.389362	0.324662	-0.896547	-0.26824	0.419818	0.509852	-0.332387	-1.56565	-1.48194	0.783371	0.352303	-1.07457	1.05223	0.287393	1.77888	0.13387	0.103847	0.098968	3.37329	0.815099	-0.319484	-1.05475	0.341367	-0.748666	-0.302298	-0.699649	-0.284119	-1.19826	3.59544	-1.39669	0.551208	-0.758836	1.39322
TCGA-E2-A109	BRCA	set64	TCGA Breast A13D	TCGA-E2-A109-01A-21-A13D-20	6145E29E-EA5B-4AC0-B1B7-FEE4295D4B78	0.0521521	0.564742	-0.100304	-0.648786	-0.179064	0.868294	1.16767	0.604547	-1.23889	-0.76757	-0.457442	-0.0634837	1.55344	0.305655	0.064926	-0.612622	0.210371	-0.280298	0.290292	-0.173609	-0.0102514	0.761429	-0.145176	-0.332622	0.0629116	0.164974	0.117533	-0.0438206	-0.257153	-1.05807	0.0122441	-0.459489	-0.0783745	-0.0682309	0.0140929	-0.442731	-0.0559829	0.223222	-0.705548	0.378412	0.201993	0.24231	-0.711065	0.0874967
TCGA-E2-A10A	BRCA	set64	TCGA Breast A13D	TCGA-E2-A10A-01A-11-A13D-20	B85F5EFA-EB71-481F-B718-C6142A82215E	-0.0290793	-0.526787	-0.223426	-0.478103	1.00942	1.01097	0.855827	-0.272705	-0.94549	-0.863504	-0.0746502	0.350267	0.773594	-0.113331	0.159743	-0.325158	1.43357	-0.108206	0.0263816	0.412685	0.132619	0.800343	-0.0466582	-0.384099	0.0995437	0.020762	0.0746938	0.0917396	-0.53455	-0.0938773	0.169564	0.448737	-0.284262	-0.119242	0.208828	-0.241419	-0.076978	0.0111912	0.700893	1.85372	-0.119883	-0.063914	-0.52331	-0.18655
TCGA-E2-A10B	BRCA	set64	TCGA Breast A13D	TCGA-E2-A10B-01A-21-A13D-20	8EBE90DA-5FA1-4AA7-9294-816AD71E321A	-0.0608938	-0.512677	-0.0476477	0.182528	0.298486	0.724784	0.6911	-0.243526	1.09401	0.787254	-0.396051	-0.260094	2.19062	0.495055	0.108793	-0.207433	0.831096	-0.320368	0.181302	-0.0324287	-0.329275	0.742718	0.23383	-0.207373	-0.169445	-0.349943	-0.14923	-0.037822	-0.770762	-0.792467	0.00489895	0.145281	-0.389562	-0.205688	0.0104463	-0.17357	-0.151323	0.380895	-0.576054	-0.000757841	-0.44426	-0.110324	-0.639332	0.148024
TCGA-E2-A10C	BRCA	set35	Breast Cancer	TCGA-E2-A10C-01A-11-A13D-20	2325892A-AC6E-4D41-8DA6-82DE44769863	0.161521	-0.265767	0.133649	1.06366	-0.528722	0.0938716	0.599332	-0.57264	1.11525	0.789596	-0.150569	-0.0977613	1.4488	-0.0996619	0.21113	0.426449	0.394478	-0.00237719	0.102309	-0.921018	0.711125	0.227871	0.196494	0.690835	0.0610993	0.707635	-0.355174	-0.117834	-0.116644	1.0107	0.141514	-0.274575	-0.0562606	0.283466	0.00385829	-0.498386	-0.0911283	-0.360384	-0.846606	1.83521	-0.784492	0.45534	0.0306048	0.456059
TCGA-E2-A10E	BRCA	set64	TCGA Breast A13D	TCGA-E2-A10E-01A-11-A13D-20	DB47D456-5931-41A3-B558-6F84D50FEE91	0.023944	-0.098037	-0.00205101	0.0266525	0.184692	0.682481	0.604404	-0.0962931	-0.691993	-0.808295	0.0212355	0.337642	1.56173	-0.354252	-0.13118	-0.191114	0.384883	-0.355608	0.18323	0.0278536	-0.00411156	0.0526253	0.248947	-0.112261	-0.0794386	0.272608	-0.0495089	0.103995	0.215736	0.0466782	-0.0716841	-0.443135	-0.263551	-0.105866	-0.161095	-0.290695	-0.0288021	-0.0800746	0.521205	0.906702	-0.913645	-0.0370867	-0.676106	-0.259213
TCGA-E2-A14N	BRCA	set42	Breast_A17I	TCGA-E2-A14N-01A-21-A17I-20	DF24B18E-26F0-494D-A7BC-4672B1A0314B	-0.0569295	0.567716	-0.19785	0.253792	0.0395102	1.06099	0.687483	-0.26716	-0.119528	-0.258982	-0.36598	0.103915	0.612035	0.500834	0.127175	0.284472	-0.534062	-0.166999	0.220563	0.550444	0.151714	0.0533355	-0.265083	1.1524	0.158385	1.0049	0.568955	-0.0835842	1.18333	-0.869876	-0.0226784	-0.0712158	-0.293384	0.093245	-0.0405802	0.516545	0.456949	0.351991	1.28145	0.683246	0.402496	-0.0354841	0.191489	-0.221798
TCGA-E2-A14O	BRCA	set35	Breast Cancer	TCGA-E2-A14O-01A-21-A13E-20	B3E8F87D-8F5E-4BAE-B294-249CAD64D6BC	0.0111419	0.994335	-0.694092	-0.513933	-0.687936	1.04802	1.4035	-0.00356484	-0.953578	-0.747074	-0.00623891	0.250174	2.04655	-0.751638	0.135205	0.910388	0.40445	0.397807	-0.794707	-0.713407	0.444075	2.03654	-0.581949	0.600664	-0.832096	-1.41492	0.068357	-0.578323	-0.0808714	-0.396008	-1.17611	-0.641445	-0.683026	-0.276189	-0.813672	0.233789	-0.867952	-0.707675	-0.163537	1.1225	-0.233975	0.381976	-0.291822	0.548861
TCGA-E2-A14P	BRCA	set35	Breast Cancer	TCGA-E2-A14P-01A-21-A13E-20	2ED7C006-25DE-414B-A01C-DF3FC007B344	-0.0562843	0.358604	0.0125575	0.0725624	-0.354938	-0.518606	-0.11178	0.381301	-0.659732	-0.732839	-0.706849	-0.507723	1.04388	0.749518	-0.434341	-0.321954	0.0546901	-0.113534	0.0393553	-0.226818	0.257985	0.598478	0.274316	-0.0192438	0.0376318	0.471624	-0.120338	-0.0736317	1.16486	-0.29592	0.309049	-0.394136	-0.000358545	-0.0454079	-0.0597646	-0.247319	0.163689	-0.0306625	-0.345188	0.879954	0.128563	-0.0091058	-0.174227	-0.147548
TCGA-E2-A14Q	BRCA	set35	Breast Cancer	TCGA-E2-A14Q-01A-21-A13E-20	903CF578-74CA-43F3-B609-189DE1DE8BFB	-0.157814	-0.752892	-0.359055	-0.0754363	0.489162	0.396146	0.39309	0.486701	0.282177	0.154908	0.235904	0.381078	2.10694	-0.239507	-0.403054	0.0155215	0.789005	-0.200102	-0.128893	0.893698	0.0785954	0.254195	0.285672	-0.00623953	-0.184722	-0.177706	0.219683	-0.0357061	-1.04511	-0.741461	-0.0958415	-0.113676	-0.206832	-0.167792	-0.417447	-0.201767	-0.294532	0.225272	0.244939	0.29865	0.028178	-0.0908797	-0.61542	0.577774
TCGA-E2-A14S	BRCA	set35	Breast Cancer	TCGA-E2-A14S-01A-21-A13E-20	ABCE9DBA-2C58-4198-BF8F-8B21DB6B614C	0.0253704	-0.618275	-0.409743	-0.576586	-0.0521726	-0.508209	0.198878	-0.260915	-0.313955	-0.925662	-0.776107	-0.679055	0.730236	-1.19045	-0.283162	-0.287609	0.626514	-0.0652462	0.0292864	-0.0288562	-0.0283636	1.58929	0.201747	0.531455	-0.0516632	0.151901	-0.13089	-0.084745	-0.517175	0.830632	0.246937	0.39882	-0.186987	0.146244	-0.191599	-0.387604	0.0628868	-0.0529677	0.683637	1.40467	0.0847618	0.340875	-0.731039	0.171279
TCGA-E2-A14T	BRCA	set35	Breast Cancer	TCGA-E2-A14T-01A-21-A13E-20	7F9BEE1A-37D9-4BBB-AF58-2EA1F8705914	0.116833	0.464902	-0.231059	-0.57583	-0.0194476	0.92877	1.4846	-0.0622658	-0.00864286	0.280971	0.201483	0.446223	1.72398	0.0381462	-0.0347291	0.146312	1.3072	-0.165962	-0.200238	-0.7152	0.351427	1.17673	0.185827	0.266563	-0.373536	-0.3055	0.128979	-0.4576	-0.546548	0.489709	-0.518253	-0.600656	0.130034	-0.00271956	-0.57081	-0.537458	-0.767044	-0.453541	-0.130533	0.981818	-0.964109	0.543379	-0.335632	0.961384
TCGA-E2-A14V	BRCA	set35	Breast Cancer	TCGA-E2-A14V-01A-21-A13E-20	ACF6BAE4-DDF7-49FF-903D-1A1CFD235307	0.0170235	-0.380924	-0.134599	-0.352417	-0.595411	0.121729	0.604908	-0.369584	-0.559399	-0.555586	-0.377839	-0.627008	1.10972	-0.720682	-0.235606	-0.245628	-0.221862	-0.277769	-0.0902286	-0.99411	0.034546	0.341639	-0.015665	0.395353	-0.00628822	-0.00373101	-0.379371	-0.0610608	-0.0304937	-0.227504	0.261931	0.0917439	0.0189587	-0.014478	-0.132752	-0.185625	0.115616	-0.204831	-0.448971	1.43075	0.274765	0.213871	-0.490507	-0.408469
TCGA-E2-A14W	BRCA	set35	Breast Cancer	TCGA-E2-A14W-01A-21-A13E-20	7DD481DC-FA04-4F07-B8A9-F663D83DF307	-0.19139	-0.190499	-0.241791	-0.501273	-0.384949	2.13279	2.55088	-0.362385	-1.22451	-1.05092	-0.430134	0.069972	1.71206	0.919093	-0.495766	-0.138431	1.3052	-0.0866289	0.0531561	-0.197875	-0.14631	1.27495	0.00934396	-0.279584	-0.0547697	0.539607	0.0845549	-0.192875	-0.824745	-0.671693	0.142661	-0.338948	-0.171687	-0.200037	-0.354475	-0.29641	0.0265162	-0.0443619	-0.450399	0.0746199	-0.0468554	0.176159	-0.531514	0.182491
TCGA-E2-A14X	BRCA	set35	Breast Cancer	TCGA-E2-A14X-01A-21-A13E-20	0B702E0E-B6D7-4640-9F2D-A291E0499032	0.0128753	-0.47555	-0.0372912	-0.18552	-0.863943	-0.645301	-0.894445	-0.527774	-0.798005	-0.560482	-0.531982	-0.247897	0.151972	-0.0129581	-0.155455	-0.148675	0.309269	-0.0243603	0.0774671	-0.428625	0.608633	0.351054	0.407867	1.29722	0.129915	1.25012	-0.0599452	0.0605328	0.0227659	0.427579	0.352618	-0.152598	0.0940119	0.257923	0.135502	0.0124155	0.330966	-0.213881	0.46057	2.12683	0.0283006	0.213754	0.0109189	-0.0649883
TCGA-E2-A14Y	BRCA	set35	Breast Cancer	TCGA-E2-A14Y-01A-11-A13E-20	A37FF2B1-0FAD-45B7-AEDD-E34EEF8E3CF3	-0.0827394	0.212602	0.317794	0.0202295	-0.407892	-0.695889	0.245489	-0.532846	-0.659928	-0.190352	-0.35004	-0.798843	-0.193403	-0.843047	-0.140174	-0.217374	-1.03008	-0.277593	0.00093938	0.04069	0.44938	0.256338	0.0821793	0.153337	0.146429	0.564967	-0.120714	-0.00779815	-0.238439	-0.561871	0.305165	0.363379	-0.00209443	0.306434	0.0818984	-0.391598	0.293806	-0.0736044	1.17018	0.809373	0.841324	0.126974	-0.20269	-0.161923
TCGA-E2-A14Z	BRCA	set35	Breast Cancer	TCGA-E2-A14Z-01A-21-A13E-20	6156C768-4031-4728-B90C-455E3F6E6E4D	0.117015	-0.208547	0.0353576	0.105158	0.107733	-0.943462	-0.321598	-0.537398	0.928334	1.06367	-0.749262	-1.31854	1.31272	-0.132878	-0.372591	0.426955	0.188549	-0.0877382	0.112751	-0.1961	0.0582292	0.100394	0.045758	0.0714366	-0.0349124	-0.00523539	0.33607	0.172608	0.884475	-0.373511	0.176425	-0.284949	0.0891291	0.120411	-0.0945933	-0.0406812	0.108383	0.0420768	0.274624	0.920972	1.12827	-0.160512	-0.364023	0.650422
TCGA-E2-A150	BRCA	set35	Breast Cancer	TCGA-E2-A150-01A-21-A13E-20	A4A6F2DD-1B0F-4164-92EF-16595480EE7D	-0.143382	-0.0298359	-0.142538	0.692168	-0.35712	-0.386075	-0.58792	-0.0215348	-0.388918	-0.573878	-0.298752	-0.194786	-0.469555	-0.821367	-0.258518	-0.157502	-0.794397	-0.379308	0.111268	0.584912	-0.111872	-0.354651	0.147917	0.229272	-0.0142496	0.548767	-0.125533	-0.0735274	-0.871486	-1.07317	0.14974	0.322335	-0.0334517	0.0155824	-0.191833	-0.382603	0.240449	-0.119082	-1.36835	0.531394	0.129179	-0.0259837	-0.954368	0.0770035
TCGA-E2-A152	BRCA	set35	Breast Cancer	TCGA-E2-A152-01A-21-A13E-20	DAE30E80-2D13-483A-B31B-4C6FEE6A2DEC	-0.201438	-0.0199773	0.276639	0.222846	-0.143007	-0.200324	-0.246034	0.554861	0.879824	1.48265	0.646685	-0.0541041	1.31993	-0.37964	-0.503607	-0.0516191	-0.0928944	-0.147072	0.00630981	0.122789	-0.165249	-0.323163	0.468235	-0.0948014	-0.0463239	-0.310579	-0.0745467	-0.117397	-0.843155	-1.00052	0.163423	-0.42315	-0.107502	-0.0791336	-0.186842	0.427767	0.28133	0.0763718	-0.306233	0.123955	0.0279843	-0.172298	-0.579853	0.0485681
TCGA-E2-A153	BRCA	set35	Breast Cancer	TCGA-E2-A153-01A-21-A13E-20	FE130730-D8AF-46F8-B4EE-2823603A118D	-0.315281	-0.559995	-0.367988	-0.929999	0.11353	0.336134	0.718344	0.319064	0.0887787	-0.490515	-0.213117	0.100034	1.65693	0.344891	-0.462218	-0.263167	0.73747	-0.274118	-0.0513201	-0.545234	-0.170467	0.367005	-0.0732806	-0.297517	-0.23378	0.493176	-0.0484749	-0.257913	-1.00785	-0.367952	-0.076997	-0.192189	-0.384206	-0.157231	-0.414526	-0.942613	-0.216473	-0.150969	-0.447283	0.628413	-0.698318	-0.245991	-0.833211	-0.193911
TCGA-E2-A154	BRCA	set35	Breast Cancer	TCGA-E2-A154-01A-21-A13E-20	B314D695-BAE4-4DD3-AE80-65CEE876D3F7	-0.128148	0.0369893	-0.232699	0.775332	0.191938	0.715389	0.757381	0.292237	-0.442709	-0.0465843	-0.375628	-0.558691	2.47291	0.0862694	-0.437797	-0.417277	0.375349	-0.28496	0.0580569	0.117967	-0.341969	0.45521	0.538467	-0.083665	-0.145524	0.332813	0.00660085	-0.11721	-0.551377	-0.782701	0.0859601	-0.14084	0.00269499	-0.165617	-0.197642	0.178077	0.108326	0.0520089	0.23052	0.295136	-0.405677	-0.152225	-0.776458	-0.155302
TCGA-E2-A155	BRCA	set35	Breast Cancer	TCGA-E2-A155-01A-21-A13E-20	F59A1D16-F3A1-4CFA-9CAF-C175BB9E7CD6	-0.088019	0.275609	-0.0393642	-0.198397	-0.0244012	0.6909	1.21409	0.544884	-0.828704	-0.211249	0.6055	1.45404	0.572392	-0.267937	-0.224921	-0.371148	1.36574	-0.0153931	0.0981822	0.776172	-0.0767697	1.2795	0.152512	-0.362168	0.0454404	0.0140035	0.149499	-0.140925	-0.498996	-1.79989	0.163043	0.11841	0.0278901	0.0690123	-0.051585	0.0216036	0.145079	0.319392	1.53102	-0.162595	-0.25127	0.230341	-0.395418	0.771379
TCGA-E2-A156	BRCA	set35	Breast Cancer	TCGA-E2-A156-01A-21-A13E-20	610D1D9B-80AB-4A0F-B410-12C8B7BA61CD	-0.11841	-0.426438	-0.276736	-0.251905	0.386693	1.01827	1.13253	0.0289807	-0.366781	-0.067598	-0.718604	-0.480035	2.21028	0.407207	-0.525725	-0.490231	1.67787	-0.448988	-0.0172513	1.0382	-0.219248	0.747734	-0.102611	-0.424949	-0.0856308	-0.180514	0.0871625	-0.236399	-1.01025	-0.809052	0.165563	-0.601205	-0.361527	-0.118771	-0.221434	-0.135534	0.0459501	0.279738	0.107063	0.384241	-0.640208	-0.121044	-0.717839	0.718597
TCGA-E2-A158	BRCA	set35	Breast Cancer	TCGA-E2-A158-01A-21-A13E-20	5E565628-DABD-458D-99CF-94C305B848E6	-0.178213	0.626506	-0.0671761	0.888483	-0.363284	0.207914	-0.0619719	0.30413	-0.491968	-0.961451	-0.459674	0.269897	-0.812234	-0.233711	-0.520431	-0.16811	0.72251	-0.283767	-0.0821551	0.836895	-0.157613	0.0258675	0.253934	-0.316529	-0.108462	1.52371	0.145095	-0.274979	-0.371193	-0.34592	0.0746294	-0.604763	-0.15374	-0.159706	-0.26479	0.478361	0.00957262	-0.472993	-1.68852	0.617589	-0.139154	-0.420961	0.79668	-0.565766
TCGA-E2-A159	BRCA	set35	Breast Cancer	TCGA-E2-A159-01A-21-A13E-20	02DE38A5-28AE-4698-9872-61D48ACF13EE	-0.0418209	0.608234	0.195487	0.746512	-0.314851	1.01808	0.98172	-0.0659063	1.33096	1.72978	-0.492946	-0.46998	-0.475694	0.186364	-0.416012	0.1231	-0.711291	-0.162375	-0.0140911	0.204821	-0.0783682	-0.420533	0.11916	-0.313996	-0.040841	-0.0897942	-0.0169839	-0.18433	1.22612	-1.10335	0.149822	-0.306245	-0.143758	0.0339845	-0.133172	-0.24571	0.160408	-0.0809373	0.075595	0.317124	0.355325	-0.258908	0.178477	0.143769
TCGA-E2-A15A	BRCA	set64	TCGA Breast A24B	TCGA-E2-A15A-06A-21-A24B-20	234A8293-3DD6-4625-9F76-FA9E144AEE3E	-0.250496	-0.171789	-0.27253	0.302863	-0.297543	0.128657	-0.174777	0.0381085	0.0522447	-0.116725	-0.295868	0.292017	0.17581	0.046964	0.184033	-0.392285	0.421776	-0.0377157	0.0731931	-0.11311	-0.133348	0.711982	-0.0416187	-0.563261	-0.341959	-0.0180655	-0.423157	-0.330238	0.764857	-0.963113	-0.19867	0.286869	-0.132886	-0.276187	-0.124167	-0.306373	-0.329445	-0.0204146	-0.200101	-0.449948	-0.487016	0.0974421	-0.643115	-0.555166
TCGA-E2-A15C	BRCA	set35	Breast Cancer	TCGA-E2-A15C-01A-21-A13E-20	A33FBABD-51B9-434E-BE43-E124C838036B	-0.119306	-0.587518	-0.454955	-0.212366	-0.452594	-0.916023	-0.269006	-0.154532	0.350943	-0.0769004	-0.228031	-0.0525023	0.301406	0.0100232	-0.0795672	0.0639044	1.1132	-0.276386	-0.0746977	-0.421214	0.0712184	1.02159	0.0924168	0.874365	-0.270219	0.782412	0.0558535	-0.133992	-0.355185	1.45513	-0.129486	0.0248905	-0.232817	0.0618723	-0.514425	-0.639499	-0.335495	-0.520135	-0.247404	1.72909	-1.22029	-0.00130069	-0.746908	0.221433
TCGA-E2-A15D	BRCA	set35	Breast Cancer	TCGA-E2-A15D-01A-21-A13E-20	57B3C638-5396-4DA6-9E3E-C8318B71AB09	0.00917994	-0.377506	-0.370644	-0.31692	0.245286	-0.321407	-0.32929	0.0246621	-0.589368	-0.519189	-0.474682	-0.217381	0.621098	0.0148186	-0.393942	-0.15756	0.908017	-0.307902	-0.0213204	-0.2877	0.211841	0.761427	0.114085	0.253651	-0.0365265	0.77706	-0.00558606	-0.10707	-0.677469	0.105518	0.0983019	-0.0352871	-0.174705	-0.0487626	-0.229833	-0.188851	-0.0757244	-0.240433	0.910186	0.562665	-1.28895	0.076373	-0.676562	-0.0879038
TCGA-E2-A15E	BRCA	set35	Breast Cancer	TCGA-E2-A15E-01A-21-A13E-20	3E898116-BFDD-45D7-A9B6-E8F7A2632072	-0.0195501	-0.298711	-0.138941	-0.0541048	0.359867	1.11841	1.72702	-0.0832588	-0.289415	-0.436673	-0.382344	0.0692489	1.95052	-0.185134	-0.486763	-0.24716	0.494578	0.00222135	0.171095	-0.18935	0.0705637	0.939042	0.255939	0.736562	0.00114723	0.411972	0.0251721	-0.0836336	-0.420382	-0.557241	0.207942	0.150853	-0.0288189	-0.0912015	-0.224402	-0.428932	0.138633	0.202616	0.447677	0.610922	-0.410133	-0.0640042	-0.485286	0.728606
TCGA-E2-A15F	BRCA	set35	Breast Cancer	TCGA-E2-A15F-01A-21-A13E-20	E5B9112B-2CA8-42C6-A4A0-70ABADF66501	0.236991	1.19766	-0.27743	0.504856	-0.192517	0.0206785	0.521203	-0.871397	-0.636177	-0.557944	-0.40272	-0.290299	1.49452	-1.28023	-0.12304	0.457872	0.65644	-0.0904443	-0.453268	-0.525865	0.028852	0.706855	-0.0516633	0.53657	-0.271227	-1.13137	-0.309131	0.0432635	-0.396223	0.131874	-0.115178	0.681502	-0.223014	0.244088	-0.092124	-0.537262	-0.185898	-0.311274	0.699851	0.804564	-0.194903	0.156667	0.102913	0.240048
TCGA-E2-A15G	BRCA	set35	Breast Cancer	TCGA-E2-A15G-01A-21-A13E-20	2F8EB991-E940-4EE9-9DEA-992D65E579C4	0.0174519	-0.327015	-0.290794	0.348417	0.190409	0.0663076	0.228769	0.270191	-0.73343	-0.639932	0.125488	-0.507321	2.54279	0.36052	-0.29551	-0.302788	1.49349	-0.316502	0.210964	0.321894	0.0855437	1.13433	0.165266	0.0324498	0.00274798	0.348041	-0.0367765	0.0187621	-0.907097	-0.221664	0.149418	-0.50341	-0.377175	-0.11406	-0.166122	-0.304523	0.0293837	-0.0361737	0.192572	1.89662	-2.00117	0.0447339	-0.876409	0.594179
TCGA-E2-A15H	BRCA	set64	TCGA Breast A13E	TCGA-E2-A15H-01A-21-A13E-20	DA87CBE2-BBA5-4A4E-A6CF-9CCEBF11577D	-0.285158	-0.519754	-0.487858	-0.406578	-0.201026	-0.0191668	-0.101906	0.732794	-0.52693	-0.803778	-0.237466	-0.724293	1.68734	-0.502475	-0.565959	-0.286226	0.354999	-0.358999	-0.192076	-0.145176	-0.0857332	0.0791397	0.132702	-0.179738	-0.215615	0.136308	-0.23816	-0.0368149	-0.661929	-0.32403	-0.215674	0.061069	-0.336215	-0.278508	-0.133606	-0.441627	-0.232138	-0.0129395	-0.424766	0.628131	-0.318816	-0.0133955	-0.656425	-0.300239
TCGA-E2-A15I	BRCA	set42	Breast_A17I	TCGA-E2-A15I-01A-11-A17I-20	6BE5E02D-4E5B-4B24-B603-4512DFF0F17C	0.209251	-0.286353	-0.170746	-0.0621731	-0.0532323	0.728299	0.110892	-0.0480997	0.48713	0.288723	-0.144316	0.0622532	1.90035	-0.101276	0.232528	0.218311	1.01588	-0.303698	0.0216363	-0.0203491	0.490785	0.983993	0.0584275	0.986654	0.226831	-0.40845	-0.0325564	-0.0784482	-0.640689	0.727724	0.268466	-0.0189686	-0.305917	0.0361831	-0.122655	-0.62906	0.0878939	0.0442473	0.0248536	2.53887	-1.93185	0.278328	-0.819181	0.257874
TCGA-E2-A15J	BRCA	set35	Breast Cancer	TCGA-E2-A15J-01A-21-A13E-20	7B1E8690-021D-4C02-AECA-9F84A0A4D4EB	-0.0440849	-0.0496424	-0.029742	-0.437766	0.478114	0.7218	0.643606	0.239017	-1.13731	-0.691598	0.166531	0.529605	1.71122	0.459367	-0.44394	-0.305801	1.29611	-0.162896	0.311246	0.425767	0.0821995	0.858829	0.36478	0.0790124	0.0536368	1.29903	0.0905406	-0.121472	-0.712515	-0.626575	0.194608	-0.225094	-0.0756981	-0.160227	-0.075497	0.0473127	0.129877	0.259224	0.876128	0.835447	-0.401775	-0.019552	-0.841861	0.440944
TCGA-E2-A15K	BRCA	set64	TCGA Breast A24B	TCGA-E2-A15K-06A-21-A24B-20	7E1DB33B-2235-49F6-8F01-5D8AB274CE14	-0.0267564	-0.369511	-0.0109863	-0.0791411	0.350976	0.0390506	-0.234812	0.325376	-0.182316	-0.403058	0.0407405	0.172769	1.93198	-0.136247	-0.126107	0.105611	1.22887	-0.159233	-0.0729088	0.061441	-0.00124759	0.101602	-0.11208	-0.269624	-0.20647	-0.259107	-0.0945441	-0.11408	-0.536037	-0.321943	-0.0847659	0.0498273	-0.312925	-0.114331	-0.043193	-0.125054	-0.219194	-0.0598601	0.0601057	0.499073	-0.614732	-0.0177164	-0.845522	0.272074
TCGA-E2-A15L	BRCA	set35	Breast Cancer	TCGA-E2-A15L-01A-21-A13E-20	20401AE8-8456-4805-85D4-71E7B7578E89	0.175365	0.268187	-0.0513768	-0.543565	0.204549	0.0731154	0.374438	0.474481	-0.551446	-0.698827	0.236513	0.427681	1.46447	0.469817	-0.273183	-0.0620378	0.712122	-0.347812	-0.0611388	-1.85828	0.0746393	0.65045	-0.148118	0.0114922	-0.182886	-0.202904	0.399648	-0.0674167	-0.719211	-0.05908	0.0250185	-0.415105	0.0915454	-0.0940974	-0.354143	0.173026	-0.203543	-0.0376331	0.0970665	0.919156	0.707577	-0.028009	-0.569604	0.473303
TCGA-E2-A15M	BRCA	set35	Breast Cancer	TCGA-E2-A15M-01A-21-A13E-20	7D5C12EC-9CB2-4399-83E7-31FFC64659DD	0.00886157	-0.191715	-0.215724	-0.329	0.306508	-0.356299	-0.229063	-0.395343	-0.838661	0.499167	0.287389	-0.362363	1.62247	-0.293768	-0.164794	0.231782	0.741756	-0.114233	0.168682	-1.84222	0.107705	-0.907745	0.486222	-0.0690496	-0.228864	0.799741	-0.109878	-0.493128	-0.150551	0.746737	-0.15001	-0.319767	0.493321	-0.0745969	-0.439553	0.107103	-0.265707	-0.567582	-0.853275	1.27164	0.37267	0.0375262	-0.9571	-0.181323
TCGA-E2-A15O	BRCA	set35	Breast Cancer	TCGA-E2-A15O-01A-21-A13E-20	893CCDD5-5B17-45F1-8F33-FBBD0C43CC99	-0.198401	0.776619	-0.242542	1.15118	0.145203	0.147203	0.279784	-0.234317	-0.220663	-0.65191	-0.612565	-0.848052	1.5182	-0.0979597	-0.583213	0.220717	1.07925	-0.343558	-0.0185506	-0.76769	-0.285561	0.771539	-0.108024	-0.168351	-0.138917	-0.10024	0.00568043	-0.341458	-0.751917	-0.46158	0.058454	-0.336	-0.35173	-0.146837	-0.178176	-0.479395	-0.0907821	-0.158352	0.13676	0.67323	-0.50199	0.437148	-0.810472	-0.327536
TCGA-E2-A15P	BRCA	set35	Breast Cancer	TCGA-E2-A15P-01A-21-A13E-20	955528F9-5526-4101-969A-9E15CB12CB9D	0.0314807	-0.24779	-0.381323	-0.0868474	0.332323	0.599511	0.708322	0.451836	0.0554153	-0.416317	-0.540215	-0.638861	1.13028	-0.334654	-0.222659	-0.157445	1.3035	-0.389316	-0.00135389	-0.198244	-0.0634033	0.457424	0.0108779	0.502103	-0.262575	0.165849	-0.0216909	-0.0687488	-0.522173	0.999234	-0.036165	-0.155442	-0.595622	-0.252514	-0.450445	-0.505783	-0.436638	-0.3527	-1.03538	1.43818	-1.78678	-0.086102	-1.02257	0.395392
TCGA-E2-A15R	BRCA	set35	Breast Cancer	TCGA-E2-A15R-01A-21-A13E-20	ABAE4E5C-1B26-42AF-BF63-E59D7E45C9E6	0.0816496	1.31221	0.11193	0.973532	0.833974	0.0963722	0.691621	-0.0228813	-0.697502	-0.838904	-0.539691	-0.599691	1.13279	-0.517581	-0.317637	0.168868	0.704693	0.00716671	-0.0419215	0.207805	-0.132787	1.1212	-0.0395297	-0.0425271	-0.152794	-0.802019	-0.012948	-0.104738	-0.782703	0.436273	0.0795548	-0.420996	-0.210266	-0.0907829	-0.373641	0.266823	-0.247785	0.18711	1.34586	0.682841	0.0137322	0.305552	-0.117823	-0.208724
TCGA-E2-A15S	BRCA	set35	Breast Cancer	TCGA-E2-A15S-01A-21-A13E-20	B13384CB-B573-4713-90DE-F4F787F38F56	-0.0953733	-0.232708	0.0645026	-0.178504	0.551191	0.424069	0.0699412	0.0453136	-1.01088	-0.644505	0.536637	0.249579	0.653025	-0.253507	-0.172076	-0.599606	1.437	-0.250969	0.149148	-0.0295337	-0.0324963	0.771571	-0.179136	-0.11545	0.0966155	0.435878	0.390143	-0.0479819	-0.672766	0.193314	0.350693	-0.428617	-0.0548704	-0.0380293	-0.0137757	-0.341829	0.129477	0.19087	0.339823	0.554373	0.11716	0.218555	-0.31503	-0.35134
TCGA-E2-A15T	BRCA	set35	Breast Cancer	TCGA-E2-A15T-01A-21-A13E-20	21BC317B-F508-4FB0-B61E-8F50FA64B16C	0.112941	-0.288184	-0.309152	-0.560968	0.302897	1.16276	1.2421	0.17507	-1.27428	-0.97213	0.215963	0.481759	1.36691	-0.844507	-0.263208	-0.440092	0.525116	-0.206093	0.0651133	-0.145325	-0.271505	0.828753	-0.0338368	-0.241115	-0.285684	-0.0648571	0.126132	-0.348966	-0.378884	0.106486	-0.0760913	-0.188506	-0.303722	-0.101007	-0.527651	0.0311172	-0.449001	-0.0189049	0.700611	1.03065	-0.273368	0.256347	-0.778353	0.303182
TCGA-E2-A1AZ	BRCA	set35	Breast Cancer	TCGA-E2-A1AZ-01A-21-A13E-20	22565898-044C-4049-BD1D-7CB43F3276C8	-0.071728	0.990923	-0.160066	0.0422581	-0.0651753	0.387612	0.319087	-0.837802	-0.00308478	0.0169977	-0.626692	-0.836249	0.111765	-0.164729	-0.55133	-0.57819	-0.158536	-0.412457	-0.0874054	0.2036	0.0215055	0.567347	0.722309	0.459536	-0.0100433	0.842788	0.233164	-0.128867	-0.145523	-1.43709	0.189106	-0.398774	0.304957	0.190139	-0.122226	0.296426	0.218486	-0.233777	-1.32841	0.569048	1.47839	-0.267362	1.00583	-0.115107
TCGA-E2-A1B0	BRCA	set64	TCGA Breast A13E	TCGA-E2-A1B0-01A-21-A13E-20	0C69B463-EEA0-4562-A8BB-AAEDF1D4935A	0.199688	-0.162363	-0.183326	-0.218026	-0.721352	0.324178	-0.225507	0.739746	-0.096682	-0.258657	-0.102401	0.563091	-0.444864	0.480036	-0.552282	0.323115	0.0803653	0.28881	0.324158	-0.585402	0.391142	-0.688126	0.0399642	0.0446583	0.036015	0.260449	0.415288	-0.0483957	-0.277132	0.48751	0.778191	-0.322487	-0.384308	0.0433571	0.511895	-0.211495	-0.162917	-0.157763	-1.19004	1.51675	-1.55521	0.365232	-0.45592	-0.0347083
TCGA-E2-A1B1	BRCA	set64	TCGA Breast A13E	TCGA-E2-A1B1-01A-11-A13E-20	4230EB6E-6DB1-450B-A6A6-62C779DACD93	0.181641	-0.139245	-0.228203	-0.305965	-0.549919	-0.0665086	-0.411413	0.267567	0.377919	0.232972	-0.0950543	0.322694	0.83766	-0.0770057	-0.577614	-0.350723	0.403933	-0.245513	-0.261764	-0.848117	0.283025	-0.0845749	0.145392	0.419496	-0.120157	1.37154	-0.0891334	-0.195851	-0.316403	1.37167	0.438648	-0.492028	0.48941	0.148394	-0.308092	-0.847436	-0.213153	-0.157763	-0.766779	1.62371	-1.27893	0.142135	-0.638648	0.177489
TCGA-E2-A1B4	BRCA	set35	Breast Cancer	TCGA-E2-A1B4-01A-21-A13E-20	F59E7606-8DB2-4982-B4CD-74CE03950EE6	0.165948	-0.158605	-0.0786593	-0.250813	0.087435	0.548941	0.413345	0.398789	-0.53779	-0.932545	0.598566	1.10014	1.43661	0.236341	-0.133155	0.164279	1.61133	-0.142301	0.352762	0.407645	0.0824789	0.811983	0.0904502	0.117208	0.0999213	0.174838	-0.14053	-0.197562	-0.720491	-0.64279	0.313426	-0.11987	-0.326069	0.0139106	0.0857101	0.0514153	0.143922	0.121571	0.710649	0.518621	-1.53345	-0.0257918	-0.746151	0.935767
TCGA-E2-A1B5	BRCA	set35	Breast Cancer	TCGA-E2-A1B5-01A-31-A13E-20	55475962-4154-4FD4-804E-27FEEC4027C0	0.209255	-0.686816	-0.587843	-0.0549728	-1.46687	0.702842	0.712949	-0.331782	1.05353	1.01344	-0.176906	-0.634702	0.343283	0.129059	0.614801	0.179917	1.25978	-0.0589602	-0.201939	-1.69662	0.670842	0.470177	-0.0397418	0.808995	-0.194476	-0.369136	-0.0623696	-0.145723	-0.0950497	1.14045	-0.375948	-0.317347	-0.293075	0.209536	-0.288057	-0.55652	-0.777915	-0.439824	-1.30473	2.06579	-0.845811	0.425122	-0.125919	0.907431
[truncated: 2,712 more rows]
[truncated: 137 more columns]
