# Supplementary material for: Decoding cancer heterogeneity: studying patient-specific signaling signatures towards personalized cancer therapy
Source: Theranostics. 2019 Jul 9;9(18):5149–65. doi: 10.7150/thno.31657 (PMC6691586; doi:10.7150/thno.31657)
Supplement: Supplementary file 3 — Table S2. [file thnov09p5149s3.xlsx]

## Sheet: Unbalanced processes
Unbalanced process (α)	Proteins and phosphoproteins that participate in the unbalanced process * The fuctional connections between the proteins are presented in Figure S1 ** The weight of participation (G) is listed in parenthesis for each protein *** Note that (+/-) signs represent correlation or anti-correlation between proteins in the process, and not direction of change in expression level	Number of bladder cancer patients that harbor this process	Number of colon adenocarcinoma patients that harbor this process	Number of breast cancer patients that harbor this process	Number of glioblastoma multiforme patients that harbor this process	Number of lung adenocarcinoma patients that harbor this process	Number of kidney renal cell carcinoma patients that harbor this process	Number of endometrial carcinoma patients that harbor this process	Number of rectal adenocarcinoma patients that harbor this process	Number of lung squamous cell carcinoma patients that harbor this process	Number of head and neck cancer patients that harbor this process	Number of ovarian cancer patients that harbor this process	Total number of patients that harbor this process
1	ACC1 (0.128), CAVEOLIN1 (-0.209), COLLAGENVI (-0.141), CYCLINB1 (0.221), ECADHERIN (0.103), EGFRPY1068 (-0.285), EGFRPY1173 (-0.138), ERALPHA (0.166), HER2PY1248 (-0.123), HSP70 (-0.144), MAPKPT202Y204 (-0.165), S6 (0.139), SRCPY416 (-0.149), PAI1 (-0.112), FASN (0.205), MYH11 (-0.412), NDRG1PT346 (-0.349), RBM15 (0.136), TRFC (0.116)	50	234	152	174	170	447	39	85	127	161	36	1675
2	AKTPS473 (-0.231), AKTPT308 (-0.205), CLAUDIN7 (0.280), ECADHERIN (0.232), EGFRPY1068 (-0.132), GATA3 (0.157), GSK3ALPHABETAPS21S9 (-0.127), INPP4B (0.213), VEGFR2 (0.116), EGFR (-0.103), FASN (0.131), GAPDH (-0.191), GSK3PS9 (-0.155), MYH11 (0.346), NDRG1PT346 (-0.137), RAB25 (0.154), RICTOR (0.142), VHL (0.317), ACETYLATUBULIN(LYS40) (-0.156)	48	281	179	202	23	123	15	116	7	6	18	1018
3	AR (-0.229), BCL2 (-0.109), BETACATENIN (0.109), CASPASE7CLEAVEDD198 (0.156), COLLAGENVI (-0.138), CYCLINB1 (0.146), CYCLINE1 (0.105), ECADHERIN (0.128), EEF2 (0.150), ERALPHA (-0.364), FIBRONECTIN (-0.122), GATA3 (-0.329), HSP70 (-0.113), INPP4B (-0.216), MAPKPT202Y204 (-0.160), FASN (-0.191), GAPDH (0.327), MYH11 (0.134), NDRG1PT346 (0.111), PEA15PS116 (0.101), TRANSGLUTAMINASE (0.109), TRFC (0…	7	44	563	81	0	5	29	22	12	12	1	776
4	53BP1 (0.139), AKTPS473 (0.109), AMPKPT172 (0.110), ATM (0.122), BETACATENIN (0.288), CASPASE7CLEAVEDD198 (-0.111), CLAUDIN7 (0.102), ECADHERIN (0.154), EEF2K (0.105), EGFRPY1068 (0.178), ERALPHA (0.151), ERK2 (0.115), GAB2 (0.128), GSK3ALPHABETAPS21S9 (0.149), HER2 (0.149), HSP70 (-0.132), NFKBP65PS536 (0.159), STAT5ALPHA (0.114), SYK (0.105), TUBERIN (0.108), PAI1 (-0.185), BRAF (0.130), GAPDH …	28	54	87	23	47	47	69	19	34	56	74	538
5	AKTPS473 (0.103), BCL2 (0.148), BETACATENIN (-0.102), CAVEOLIN1 (0.100), CLAUDIN7 (-0.125), CYCLINB1 (-0.184), EGFRPY1068 (-0.359), EGFRPY1173 (-0.196), ERALPHA (0.324), HER2PY1248 (-0.255), IGFBP2 (-0.179), SRCPY416 (-0.228), PAI1 (-0.146), ASNS (-0.106), EGFR (-0.117), GAPDH (0.259), MYH11 (0.316), PEA15PS116 (0.105), RICTOR (0.107), TRFC (-0.105), ETS1 (0.132)	20	10	24	93	36	105	40	8	28	65	4	433
6	ERALPHA (0.171), ERK2 (-0.110), PKCALPHA (-0.163), PKCALPHAPS657 (-0.158), S6PS235S236 (0.107), STAT5ALPHA (-0.108), PAI1 (0.105), GAPDH (0.184), MYH11 (-0.302), NDRG1PT346 (0.426), PDCD4 (0.124), RICTOR (-0.217), VHL (0.355), ACETYLATUBULIN(LYS40) (-0.222)	9	26	19	91	2	24	23	9	5	70	60	338
7	4EBP1PT37T46 (0.103), AKTPS473 (0.141), AKTPT308 (0.123), AR (-0.113), CAVEOLIN1 (0.213), EGFRPY1068 (-0.112), EGFRPY1173 (-0.167), ERALPHA (-0.155), ERK2 (-0.105), GSK3ALPHABETAPS21S9 (0.144), HSP70 (-0.119), IGFBP2 (-0.145), MAPKPT202Y204 (0.101), NCADHERIN (-0.129), NFKBP65PS536 (0.122), P38PT180Y182 (0.150), S6PS235S236 (0.167), S6PS240S244 (0.147), SRCPY527 (0.160), FASN (0.109), GAPDH (-0.3…	6	20	26	28	40	9	56	8	28	5	33	259
8	ACCPS79 (0.150), ACC1 (0.163), CLAUDIN7 (-0.153), CYCLINB1 (-0.104), CYCLINE1 (-0.168), EEF2 (0.143), EGFRPY1068 (0.108), ERALPHA (-0.215), GAB2 (-0.116), GATA3 (0.213), IGFBP2 (-0.385), INPP4B (0.176), MAPKPT202Y204 (-0.113), PDK1PS241 (0.109), SYK (-0.141), VEGFR2 (0.127), FASN (0.303), GAPDH (0.286), MYH11 (-0.165), PDCD4 (-0.112), RAB25 (0.101), RICTOR (-0.100), ACETYLATUBULIN(LYS40) (-0.165)	24	0	20	1	19	3	30	1	2	8	156	264
9	ACCPS79 (0.106), AKTPS473 (0.236), AKTPT308 (0.256), ATM (-0.213), CMYC (-0.125), CLAUDIN7 (0.226), ECADHERIN (0.181), EEF2 (0.114), ERALPHA (0.318), ERALPHAPS118 (0.139), FIBRONECTIN (-0.104), GAB2 (-0.209), GSK3ALPHABETAPS21S9 (0.110), IGFBP2 (0.147), NFKBP65PS536 (-0.116), PAXILLIN (-0.105), STAT5ALPHA (-0.180), EIF4G (-0.114), GAPDH (0.112), MYH11 (0.102), RICTOR (-0.119), TRFC (0.183), VHL (…	4	4	14	3	0	1	140	5	3	2	12	188
10	4EBP1PT37T46 (0.126), AKTPS473 (0.136), BAK (-0.108), BCL2 (-0.105), CAVEOLIN1 (-0.172), CLAUDIN7 (0.127), COLLAGENVI (0.110), ECADHERIN (-0.147), EGFRPY1068 (-0.200), EGFRPY1173 (-0.120), ERALPHA (-0.168), FIBRONECTIN (0.121), GSK3ALPHABETAPS21S9 (0.117), HER2PY1248 (-0.108), MAPKPT202Y204 (0.274), P53 (0.101), P70S6KPT389 (0.130), PAXILLIN (-0.121), RBPS807S811 (0.121), S6PS235S236 (0.127), SRC…	3	46	3	11	15	0	14	16	14	2	1	125
11	ACC1 (0.171), BETACATENIN (-0.102), CAVEOLIN1 (0.148), CLAUDIN7 (-0.174), CYCLINB1 (0.200), ECADHERIN (-0.305), ERALPHA (0.124), FIBRONECTIN (0.156), HER3 (-0.107), IGFBP2 (0.322), PAI1 (0.249), ASNS (0.138), FASN (0.190), GAPDH (0.242), MYH11 (0.203), PDCD4 (-0.161), PEA15PS116 (-0.132), RAB25 (-0.108), RICTOR (0.165), TRFC (0.206), VHL (0.191), ACETYLATUBULIN(LYS40) (0.140)	15	4	4	7	10	4	24	2	13	1	7	91
12	ACCPS79 (0.105), ACC1 (0.142), ATM (0.170), CAVEOLIN1 (-0.223), CLAUDIN7 (0.140), EEF2 (-0.152), FIBRONECTIN (-0.123), HER2 (-0.169), HER2PY1248 (-0.114), IGFBP2 (-0.216), NFKBP65PS536 (-0.108), P53 (0.106), PAXILLIN (-0.153), PKCALPHAPS657 (0.133), S6 (0.102), SHCPY317 (0.103), SRCPY527 (0.109), SYK (0.148), YB1 (-0.169), ASNS (0.144), FASN (0.123), MYH11 (0.103), NDRG1PT346 (0.108), PEA15PS116 …	1	12	4	4	0	1	9	5	2	1	3	42
13	AKTPS473 (0.106), AMPKPT172 (-0.103), BAX (-0.112), BETACATENIN (-0.156), CMYC (0.122), CASPASE7CLEAVEDD198 (-0.119), CAVEOLIN1 (-0.111), CYCLINB1 (0.104), EGFRPY1068 (0.412), EGFRPY1173 (0.141), ERK2 (-0.102), HER2PY1248 (0.125), IGFBP2 (-0.108), INPP4B (-0.165), MAPKPT202Y204 (-0.140), P38PT180Y182 (-0.109), P53 (0.113), PEA15 (-0.131), PTEN (-0.127), SHCPY317 (0.118), SYK (-0.199), PAI1 (-0.17…	2	0	7	18	3	0	1	1	2	3	1	38
14	AKTPS473 (0.120), AKTPT308 (0.142), ATM (-0.141), CASPASE7CLEAVEDD198 (-0.233), CAVEOLIN1 (-0.262), CLAUDIN7 (0.129), ECADHERIN (0.140), EEF2 (-0.111), EGFRPY1068 (-0.287), EGFRPY1173 (-0.134), ERALPHA (-0.285), HER2PY1248 (-0.148), IGFBP2 (0.127), MAPKPT202Y204 (-0.124), P38PT180Y182 (-0.125), RAD50 (-0.113), S6PS235S236 (-0.160), S6PS240S244 (-0.125), SRCPY416 (-0.103), SYK (-0.121), BRAF (0.12…	1	0	7	8	0	0	5	0	5	8	1	35
15	4EBP1 (0.103), 4EBP1PT37T46 (0.133), AKTPS473 (-0.199), AKTPT308 (-0.263), CAVEOLIN1 (-0.115), CYCLINB1 (0.142), GAB2 (0.113), GATA3 (0.124), HER2 (0.111), IGFBP2 (0.111), NFKBP65PS536 (0.109), PKCALPHA (-0.119), PTEN (0.106), RBPS807S811 (0.120), FOXM1 (0.100), GAPDH (0.241), MYH11 (0.273), NDRG1PT346 (0.120), PEA15PS116 (0.109), RAB25 (-0.131), TRANSGLUTAMINASE (-0.141), VHL (-0.491), ACETYLATU…	1	0	6	1	1	1	8	0	1	7	6	32
16	AKTPS473 (-0.213), AKTPT308 (-0.159), CASPASE7CLEAVEDD198 (-0.358), CAVEOLIN1 (0.340), HER2 (-0.134), HSP70 (-0.206), LCK (-0.159), PKCALPHA (0.117), S6PS240S244 (-0.131), SRCPY527 (0.163), STAT5ALPHA (-0.172), SYK (-0.210), VEGFR2 (0.117), YAPPS127 (0.105), GAPDH (0.267), MYH11 (-0.155), NDRG1PT346 (-0.120), PEA15PS116 (-0.105), RAB25 (0.109), RICTOR (0.163), TRANSGLUTAMINASE (-0.125), P62LCKLIG…	2	0	9	0	0	0	4	0	0	0	1	16
17	AMPKPT172 (-0.202), BCL2 (-0.170), BIM (-0.102), CASPASE7CLEAVEDD198 (-0.143), ECADHERIN (0.119), FIBRONECTIN (0.129), HER2 (0.139), IGFBP2 (-0.118), INPP4B (0.213), NFKBP65PS536 (-0.112), S6 (0.137), S6PS235S236 (0.317), S6PS240S244 (0.294), SRCPY416 (-0.101), SRCPY527 (-0.197), YAPPS127 (0.160), PAI1 (0.207), G6PD (0.200), NDRG1PT346 (-0.164), PDCD4 (0.112), TRANSGLUTAMINASE (0.218), VHL (-0.15…	3	0	1	0	0	3	4	1	2	0	0	14

## Sheet: Amplitudes
The amplitudes of each unbalanced process are shown for every tumor/patient k. Amplitudes that are considered significant (larger than 2 or smaller than -2) are highlighted.
	1	2	3	4	5	6	7	8	9	10	11	12	13	14	15	16	17	18	19	20	21	22	23	24	25	26	27	28	29	30	31	32	33	34	35	36	37	38	39	40	41	42	43	44	45	46	47	48	49
	Bladder A209	Bladder A209	Bladder A209	Bladder A23Y	Bladder A209	Bladder A209	Bladder A209	Bladder A209	Bladder A209	Bladder A209	Bladder A209	Bladder A209	Bladder A209	Bladder A209	Bladder A209	Bladder A209	Bladder A209	Bladder A209	Bladder A209	Bladder A23Y	Bladder A23Y	Bladder A23Y	Bladder A23Y	Bladder A23Y	Bladder A23Y	Bladder A209	Bladder A209	Bladder A209	Bladder A209	Bladder A209	Bladder A209	Bladder A209	Bladder A209	Bladder A23Y	Bladder A23Y	Bladder A23Y	Bladder A23Y	Bladder A209	Bladder A23Y	Bladder A23Y	Bladder A23Y	Bladder A209	Bladder A209	Bladder A209	Bladder A209	Bladder A209	Bladder A209	Bladder A209	Bladder A209
	TCGA-BL-A0C8	TCGA-BL-A13I	TCGA-BL-A13J	TCGA-BL-A3JM	TCGA-BT-A0S7	TCGA-BT-A0YX	TCGA-BT-A20J	TCGA-BT-A20N	TCGA-BT-A20O	TCGA-BT-A20P	TCGA-BT-A20Q	TCGA-BT-A20R	TCGA-BT-A20T	TCGA-BT-A20U	TCGA-BT-A20V	TCGA-BT-A20W	TCGA-BT-A20X	TCGA-BT-A2LA	TCGA-BT-A2LB	TCGA-BT-A2LD	TCGA-BT-A3PH	TCGA-BT-A3PJ	TCGA-BT-A3PK	TCGA-BT-A42B	TCGA-BT-A42C	TCGA-C4-A0EZ	TCGA-C4-A0F0	TCGA-C4-A0F1	TCGA-C4-A0F6	TCGA-C4-A0F7	TCGA-CF-A1HR	TCGA-CF-A1HS	TCGA-CF-A27C	TCGA-CF-A3MF	TCGA-CF-A3MG	TCGA-CF-A3MH	TCGA-CF-A3MI	TCGA-CU-A0YN	TCGA-CU-A3KJ	TCGA-CU-A3QU	TCGA-CU-A3YL	TCGA-DK-A1A3	TCGA-DK-A1A5	TCGA-DK-A1A6	TCGA-DK-A1AA	TCGA-DK-A1AB	TCGA-DK-A1AC	TCGA-DK-A1AD	TCGA-DK-A1AE
1	-1.05865	-2.46983	-1.09184	-0.52313	-1.57226	-0.57847	-0.148249	0.185745	1.22921	0.316382	-0.459092	-2.5343	-1.17447	-1.17422	0.920376	-1.86237	-1.5292	1.16723	-1.64715	-2.62531	0.856562	-1.20995	-2.77695	-2.55014	-0.632714	-3.24085	-3.2084	-1.13599	-0.100478	-1.36124	-1.2896	-1.77178	-0.220397	-0.307895	0.752606	-1.73374	-0.127895	-2.71558	-0.961205	0.294004	-0.607706	-0.94028	-1.72261	1.33052	-0.814973	-3.12366	0.663843	-1.31192	-0.472753
2	1.57181	0.0947093	2.14882	1.19192	1.6496	-0.0879078	0.713381	2.54575	-0.432025	2.11534	2.40884	3.03128	2.58257	2.66597	2.65319	2.96283	1.15026	-1.13744	1.69951	2.1185	3.08361	1.22411	1.04732	-0.49249	1.99229	-0.317063	1.41852	0.515119	2.46292	1.70684	2.08928	0.896301	1.89605	1.99934	1.69119	1.88137	2.88393	0.460435	-0.432291	1.08858	2.18941	1.04798	1.04432	2.0323	1.6107	1.33633	2.04995	1.87757	1.921
3	-0.384003	0.191534	0.110396	0.46365	-0.203097	0.532402	0.843514	1.40015	1.35584	0.932656	0.173868	0.321893	0.483343	1.14628	2.08416	-0.177647	1.80728	0.298829	0.487233	0.810768	0.121788	0.963501	-0.211293	-1.66082	0.121444	-1.68482	0.320262	1.85534	0.120391	1.37645	-0.600544	2.49385	0.0774145	0.17542	-0.18615	-0.320228	-0.434191	-0.510243	0.586594	-1.82509	0.434493	-0.666682	-0.114577	1.44707	-0.410771	0.411308	-0.153556	-1.17795	2.13517
4	1.2879	-0.745472	-0.36474	-0.739846	-0.652455	-0.675095	-0.995502	0.138021	-2.70906	0.206568	0.647998	0.448613	-0.234912	-0.394132	-0.866105	-0.776902	-1.38358	-0.854672	1.167	-3.18038	-0.337118	-1.51428	-5.08042	-2.23048	0.719661	-2.00039	-1.80123	1.47087	0.706436	-0.00488447	0.53027	-0.32959	2.19511	2.17242	1.15857	0.607554	1.47558	-3.92	-0.640773	1.92852	-0.552527	-1.18874	0.841309	-0.325984	-0.33925	1.62003	-0.608295	-0.370867	-1.32609
5	-1.22322	1.19409	-1.3853	-0.427143	-0.297255	-1.28184	-2.21209	-1.97465	-0.958547	-0.846383	-0.746723	0.021308	-0.314445	0.285474	-0.938748	0.261398	-0.624557	-1.08852	-0.333746	0.0572085	-2.63775	-1.73281	-0.750111	0.254816	-1.3708	-0.0403001	0.785637	-2.13667	-1.53029	-0.701561	-0.227806	-1.59	-2.33131	-1.97056	-1.80706	-0.713017	-2.31123	-1.0307	-1.61918	-2.12778	-0.363463	-1.13382	-3.6527	-2.53026	-0.51205	0.488829	-2.00769	-0.53633	0.163463
6	0.253283	-2.51447	-0.588564	-1.68904	-1.26276	1.19837	0.0362495	-0.30279	-1.39412	-0.0890016	-0.320112	-2.22366	-0.0590561	-1.91149	-0.100969	-1.3849	0.0518491	-1.34906	-0.268093	0.0945439	-0.277061	-0.133037	0.990503	-1.39248	0.707608	-1.1156	-2.56159	1.00764	0.204877	-0.761605	-0.921717	1.12544	0.971281	-0.18611	0.482018	-0.222888	0.658275	0.38773	0.713753	0.699623	-0.606244	-1.00249	-0.682753	-0.0670203	-0.513421	-0.750525	0.19662	-0.756466	-2.09248
7	1.61649	1.07919	0.0959526	0.372912	1.53966	1.40844	-2.30975	-0.970069	-1.58873	-0.572671	-0.502051	0.832673	-0.0671058	-0.122794	-1.21085	0.481214	0.131698	-0.40527	2.26473	1.07263	-1.33163	0.00143657	0.0531611	0.214825	1.46577	1.88285	0.453408	1.6693	1.40628	1.69734	1.08594	-1.03874	0.630154	0.690911	0.234976	1.21387	1.68895	-1.14386	0.530525	1.90669	-0.302864	0.535854	0.555394	-0.0103982	0.874018	1.16641	-1.209	0.885414	-0.63963
8	1.27361	-0.155548	0.974672	-0.61588	-0.670639	0.85546	0.366997	2.43628	1.71781	2.3732	2.28265	0.26616	1.41123	0.664751	0.739594	0.425413	1.59722	-0.523805	1.62024	-0.489066	2.24894	0.653042	0.330257	-0.37232	2.0924	-1.5432	-0.0654689	1.59313	2.06793	-0.0436919	0.725098	0.476742	2.74706	2.23232	2.53592	1.39076	2.01647	-0.141612	0.954477	1.15795	1.78549	1.13914	2.07217	2.61438	1.29941	0.172368	0.362998	0.743366	0.562011
9	-0.773203	-2.35026	-1.25286	-0.724478	-1.73452	0.346298	-1.43756	-0.369431	-2.56577	-0.752235	-0.778835	-1.31528	-1.38496	-1.3033	-1.2568	-1.61922	-1.45729	-1.14941	-1.07667	-0.0652827	-0.122033	-1.23803	0.64642	-1.65724	0.46382	-1.16701	-2.09743	-0.485271	-0.210063	-0.887416	-0.0883972	-0.943891	0.324026	-0.0162649	-0.174688	0.287226	-0.242401	0.0459806	-0.989979	-0.360528	-0.163367	-0.429273	-0.339344	-0.284665	-0.502977	-0.575356	-0.725105	-0.995068	-0.692003
10	0.494821	0.281917	-0.512515	-0.150766	-0.159	0.646325	-0.716929	-0.410051	-1.20505	-0.462892	0.253255	-0.610004	-0.919693	-0.705835	-1.59913	0.0109057	-1.12523	-0.193173	-0.351753	0.112084	-0.796487	-0.575675	1.26646	0.758132	1.24152	1.24286	0.036069	-0.372811	0.560688	-0.668737	0.0423382	-0.0543365	0.3231	0.0347194	0.356453	0.956669	0.492416	1.51506	-1.15271	1.4034	-0.106331	0.0244894	-0.997419	0.11043	0.0532697	-0.240268	-0.486832	0.213194	-1.87298
11	0.200059	2.00718	0.496634	1.33949	1.4991	0.0239342	0.268219	1.59215	2.31669	1.25744	1.01856	1.29904	1.22738	2.60868	0.817406	1.33159	1.59838	1.64995	0.546208	1.89397	0.51823	0.12385	0.957588	0.0583533	0.702416	0.815796	2.8321	0.577502	1.45171	1.51824	0.189223	0.459347	-1.54265	-0.934518	0.422394	0.148511	-0.905226	0.162093	0.50298	-1.04587	-0.31645	0.0309493	-0.345722	0.732408	-0.586387	0.733459	0.655663	0.113638	1.92135
12	-0.22892	0.957898	-0.0488312	1.62589	0.150115	0.433748	1.69742	0.195952	1.57079	1.02118	-1.08553	0.180403	0.342401	0.470898	0.903934	0.987809	0.453853	-0.359335	-0.0764642	1.2058	1.68003	0.491423	1.80846	0.105245	0.944061	0.0397888	0.714012	-0.147738	-0.214529	1.11809	1.05184	-0.65299	-0.0249933	0.707587	1.78036	0.969024	0.562905	0.873329	0.91131	1.62561	0.0600919	1.02584	-0.37172	0.49167	0.0454869	-0.425918	1.1626	0.499688	1.87738
13	0.11606	0.124101	0.448751	-0.29211	0.568302	1.01904	-0.532334	-0.0136094	-1.70902	-0.000422855	-0.858368	0.307661	-0.501367	-0.184791	0.179566	0.219449	0.172867	0.53418	0.0717562	0.838981	0.242814	-0.547749	-0.354014	-0.0652954	-0.14261	0.806128	0.331065	0.522512	0.540228	0.998694	0.0389072	0.305032	0.37855	-0.209752	0.494528	0.173099	-0.153589	-0.059825	0.00404941	-0.405639	0.824505	0.630691	-0.00510478	0.476523	0.742695	0.301909	-0.43809	0.962088	0.26887
14	1.37183	-0.977853	1.27167	0.400008	0.350039	0.464635	-0.441768	0.734541	-1.86115	0.421282	0.665354	1.23449	-0.086858	-0.232795	-0.129984	-0.132583	-0.179374	0.928096	0.85121	-0.360672	1.32867	-1.15993	-0.512311	-0.578989	-0.500369	0.360661	-0.678972	0.738774	1.73292	0.738583	-0.234539	0.651705	1.28338	1.13573	1.4854	0.943009	0.925025	0.463522	0.0921732	0.41491	0.499574	0.194758	0.192057	-0.020544	0.979181	1.04208	0.978063	1.16651	-0.708164
15	-0.0274551	-0.136921	-0.0484509	1.76554	0.488495	-0.138678	0.313951	-0.927949	0.466137	0.227832	-0.288666	-1.18314	-0.687871	-0.820803	0.454569	-1.23449	1.13672	0.733057	0.393302	0.281887	-0.574902	-0.494521	-0.097113	-0.19913	-0.0932739	-0.246312	-1.61131	-0.186408	-1.16836	0.980159	-0.161716	0.508367	0.470601	-0.436233	0.339673	-0.476122	-0.541409	-1.20754	1.13422	0.562534	0.283537	0.0775059	1.02705	0.432391	-0.279395	-0.429413	-0.0404807	-0.302987	0.459428
16	0.430658	0.0988593	0.764656	-0.705411	-0.145062	-0.595979	-1.0415	0.628251	-1.7185	0.101905	-0.304942	0.981046	0.0461065	0.382229	0.145289	0.374975	-0.844075	-0.0336748	0.134911	0.263489	0.678077	0.186662	0.561085	-0.877098	-0.49244	-0.317782	0.799609	0.352182	0.187131	0.441859	-0.0109226	0.132174	1.0361	2.01593	0.762109	0.42367	0.950876	0.133618	-0.181756	0.520333	0.519541	0.0432925	0.164085	-0.951534	0.978503	0.720345	-0.582427	0.41082	-0.807945
17	0.791464	0.450027	0.375535	-0.430694	1.00328	0.539453	0.263759	0.829329	1.06281	1.57816	0.650277	0.968517	1.53789	0.559282	0.168735	0.603805	0.269438	-0.236035	0.539827	1.32082	2.08265	1.19084	-0.220661	-0.245046	1.06745	0.334492	-0.17113	-0.119632	1.80606	-0.00903447	0.419688	0.221018	0.44748	0.318674	1.36662	0.584489	0.901667	0.589847	0.500186	1.58153	1.53036	0.360922	1.01673	0.743087	0.73715	0.132301	0.364131	0.272398	0.741975
[truncated: 3,418 more columns]

## Sheet: Weights
Here, the weights of the different proteins in each unbalanced process are presented. Weights that are considered significant (larger than 0.1 or smaller than -0.1) are highlighted.
Protein	G1	G2	G3	G4	G5	G6	G7	G8	G9	G10	G11	G12	G13	G14	G15	G16	G17
1433EPSILON	-0.0123294	-0.0233297	-0.0148431	-0.0376821	0.00591849	0.000683273	-0.0578875	-0.00989939	0.00323977	0.0262986	-0.00190828	0.0585228	0.0156203	-0.00770304	-0.0296325	0.0370536	0.0167005
4EBP1	0.0131897	0.026689	0.0521899	-0.0582444	-0.0349352	0.071822	-0.0427603	0.0673972	0.0181269	-0.0269162	0.0357416	0.0445724	-0.0241696	0.0489522	0.102901	0.0684508	-0.0539657
4EBP1PS65	0.0080857	-0.0332387	0.0131322	-0.0018416	0.00506119	-0.0177104	0.0207756	-0.0150353	0.00112664	0.00449784	0.0226232	0.00107121	0.0165639	0.00754845	0.00500555	0.0338704	0.0174024
4EBP1PT37T46	0.00428914	-0.0742103	-0.0246935	0.0411235	-0.0312253	0.0496756	0.102986	-0.043532	0.0376316	0.125991	0.0236155	0.0188609	0.0191785	0.0452616	0.132593	0.0156216	0.0891856
53BP1	0.0866051	-0.0175906	-0.00768719	0.138645	0.00411215	-0.0566297	-0.0512662	-0.0552491	-0.0134446	-0.0860236	0.014907	-0.0605475	-0.048677	0.0053854	0.0579134	0.0046861	0.0459213
ACCPS79	0.0575163	0.0387872	-0.0658737	0.0445497	-0.0963129	-0.0945451	0.0627283	0.149584	0.106157	0.0494326	0.0931521	0.104995	0.00438908	0.0342483	0.0630367	-0.0691826	-0.0363023
ACC1	0.128171	0.0627219	-0.0588806	0.00497295	-0.0994164	-0.0848327	0.0853537	0.163468	0.0989794	-0.00593917	0.170823	0.142272	-0.0131837	0.0114388	0.0464631	-0.0470024	0.0107046
AKT	0.0222618	-0.0210174	-0.0306933	0.0931855	0.0144728	-0.0663995	0.0162596	0.0542988	-0.0878706	-0.0360589	0.0409218	-0.0253804	-0.0266235	-0.0102648	-0.00900445	-0.0245097	-0.00656095
AKTPS473	-0.00945802	-0.230773	-0.0321813	0.108623	0.102944	-0.0677518	0.140596	-0.0318693	0.235921	0.1358	0.0931703	-0.00825264	0.105755	0.119734	-0.198743	-0.212891	0.0140469
AKTPT308	0.01337	-0.204541	-0.00197623	0.0213948	0.0890735	-0.0157049	0.123194	-0.00894289	0.255942	0.0299126	0.0946369	-0.0463889	0.0942055	0.141702	-0.263349	-0.1587	0.0576117
AMPKALPHA	-0.0629303	-0.00987115	0.0618502	0.0451055	0.0590352	-0.0204611	-0.0350776	0.0598261	0.0471164	-0.0410436	-0.0546731	0.0801052	-0.0761958	0.0210577	-0.019331	0.00610282	0.00441811
AMPKPT172	-0.00864483	0.0571858	0.0365747	0.110227	-0.0252672	-0.0980628	-0.0136337	0.0348859	-0.0391098	-0.00580224	0.0115006	0.0945026	-0.103039	-0.0928979	0.015237	0.0110392	-0.201685
AR	-0.0126949	0.0298619	-0.228572	0.0653035	0.0909231	0.0570026	-0.112979	0.00460094	0.052374	-0.0196957	0.0568536	0.0709683	0.0263955	-0.0384621	0.0271764	-0.00287185	-0.0470176
ATM	0.0490683	-0.0358598	-0.0232131	0.121658	0.0619183	-0.043087	0.0362401	-0.0293505	-0.213489	-0.045375	0.0469315	0.170052	-0.0606394	-0.140769	-0.0265666	-0.0976152	-0.0793683
BAK	-0.0627628	-0.0175297	0.031838	-0.0405553	0.0237549	0.025889	-0.0865773	-0.00609954	0.0359687	-0.108468	-0.0748647	-0.0427622	-0.0208175	0.0353859	-0.0510644	-0.0870995	-0.0031498
BAX	-0.0320648	0.00141654	0.0407797	-0.0502462	-0.00517581	0.00312737	-0.0296096	0.0120963	0.0739231	-0.0395073	0.0109353	0.0209598	-0.111889	-0.0327238	0.00414709	-0.0290608	0.00675556
BCL2	-0.0174269	-0.0130679	-0.109013	-0.0270654	0.148101	-0.00560043	-0.0433741	0.0673109	0.0433255	-0.104561	-0.0441847	0.066115	-0.0394105	-0.0476645	0.0454583	-0.0151091	-0.169737
BCLXL	-0.0131833	0.02629	0.0379526	-0.020142	-0.0228382	-0.0468581	-0.0653792	-0.00775663	0.0416482	0.0272687	-0.0538941	-0.0170666	-0.0574041	-0.0101322	-0.0109682	-0.00486886	0.0357647
BECLIN	-0.000537569	0.024398	-0.0154438	-0.0157327	-0.0178856	-0.0442525	-0.0330815	0.00313681	-0.0270016	0.0383923	-0.0268674	0.0452434	0.00668403	0.0095582	-0.048648	0.00706944	0.0565502
BETACATENIN	-0.0565478	0.0385126	0.10925	0.288325	-0.102205	-0.0818121	-0.0787883	-0.0452805	0.0948157	-0.0518239	-0.102148	-0.0436996	-0.156171	0.0815949	0.0508087	0.0120477	0.0446112
BID	-0.0234553	0.0140527	-0.0181016	-0.0528072	0.00628508	-0.0273614	-0.0630418	0.00517475	-0.00308291	0.0341091	-0.0100981	-0.00712734	0.0198671	0.028067	-0.0418958	-0.0462451	-0.0165682
BIM	0.0200827	0.0594998	-0.0511859	-0.0092213	0.0071304	0.0755364	-0.0803767	-0.0514312	-0.00791482	-0.0884501	0.0306636	0.0546863	-0.0206272	-0.0340288	0.0816497	-0.0368774	-0.102128
CJUNPS73	-0.0207685	-0.0231858	-0.025453	0.010535	-0.032204	0.0314684	0.0092097	-0.0358506	-0.0205495	0.0342615	-0.0212283	0.00844029	0.0388912	-0.0261846	0.00373467	0.0358579	0.0440624
CKIT	-0.0811564	0.0470108	-0.0466387	-0.0398496	-0.04647	-0.079873	0.0324086	-0.0029667	-0.00152295	-0.0140868	-0.0552453	0.0699833	-0.056705	0.0878441	0.00760796	-0.0424554	-0.0804376
CMETPY1235	-0.0173164	-0.00347566	0.00368816	-0.0300708	-0.00630878	-0.0037417	-0.0485928	-0.0222597	0.00470749	0.00290401	-0.0170305	0.0362709	0.00127723	0.0185479	-0.0251466	-0.0093596	0.0223291
CMYC	0.0103039	0.0767091	-0.0300147	-0.0187716	0.046439	0.0241951	-0.0434827	-0.0727704	-0.125418	0.0908165	-0.053781	-0.0473874	0.121607	0.0177	-0.0363461	-0.0336615	0.065678
CRAF	0.0206998	0.0144799	-0.00444052	-0.000529952	-0.0368912	-0.0315307	0.00954718	-0.00423733	-0.0211667	-0.0372876	0.0261696	0.00670184	-0.0586431	-0.00456477	-0.0201436	-0.0399347	-0.00866079
CRAFPS338	0.00894435	-0.0193249	-0.00715821	-0.0354	-0.00558416	0.00631369	0.0217328	-0.027705	0.00602799	-0.00644928	-0.00894934	0.0289493	0.00407387	0.00478252	-0.0310963	0.012443	0.0218642
CASPASE7CLEAVEDD198	-0.00450045	0.093726	0.15593	-0.110558	-0.0422892	0.0564116	0.0128374	0.0179447	0.0929465	0.000254072	0.0438664	0.0995748	-0.118624	-0.233388	-0.0710681	-0.358	-0.142822
CAVEOLIN1	-0.209139	0.0909526	0.0521298	-0.0842835	0.100383	-0.071343	0.213049	0.0626346	-0.0162004	-0.171858	0.14778	-0.223329	-0.111018	-0.261842	-0.115327	0.34012	-0.0321028
CD31	-0.0634475	0.00101809	-0.0108689	-0.0447044	0.00936622	0.0261369	-0.0349945	-0.0232278	-0.0197008	-0.020757	-0.0304975	0.0920087	-0.0114042	0.0113957	-0.0190993	-0.0202026	0.0502886
CD49B	-0.0585888	0.0539192	0.0450479	-0.042995	-0.0576689	0.00977709	-0.0334128	0.0494795	0.0736492	-0.0148002	-0.00216493	0.0305619	-0.0562694	0.0427901	-0.0464764	0.0300473	0.0323493
CDK1	-0.00126076	0.00143984	0.0325755	-0.049253	-0.0188233	0.0131507	0.0147442	-0.0259499	-0.000662181	-0.0227223	0.00323819	-0.00281757	0.0555196	-0.0127784	-0.0351567	0.0180662	-0.00255091
CHK1	-0.0153896	0.0146446	0.00239823	-0.0805554	-0.0356343	0.00757213	-0.0227664	-0.0455115	0.0239184	0.0479829	0.00403645	0.0292753	-0.0214316	0.00558647	-0.023624	0.000592069	-0.00726905
CHK1PS345	0.0169977	-0.0157447	0.0162951	-0.0044762	-0.000608837	-0.0159946	-0.00858745	-0.0132523	0.00795236	0.0056492	-0.0322847	0.00828357	0.0217357	0.00174992	-0.0193738	0.00287827	0.0158172
CHK2	0.0843182	0.0591067	0.0722737	0.0229685	-0.0301488	-0.0102265	-0.0243177	-0.0555903	0.0206309	0.0412214	0.0146671	0.0512241	0.0373603	-0.0290281	0.00659091	-0.00909167	-0.0470905
CHK2PT68	-0.00355379	0.0088059	0.00223651	-0.0298173	-0.0472616	0.0261701	-0.0390043	-0.0704787	-0.0160438	0.031628	-0.0173252	0.0419649	0.0273527	0.0313923	-0.0062572	-0.00941026	-0.00382553
CIAP	0.0170046	0.00493583	0.000921286	0.020467	-0.0186944	-0.00247224	-0.0168473	0.00482091	-0.0117706	0.0055436	0.0160447	0.0643878	-0.059982	-0.0221346	-0.0232776	0.0155908	0.00557403
CLAUDIN7	0.0231614	0.280208	0.078663	0.101956	-0.125339	0.0112304	-0.066381	-0.15301	0.225931	0.12722	-0.174064	0.139848	-0.0476199	0.129037	-0.00299417	0.0923637	0.0183247
COLLAGENVI	-0.141421	0.0565617	-0.137848	-0.0620878	0.0504045	0.021495	-0.0686786	-0.0267694	-0.0796991	0.110485	0.0427536	-0.0220541	0.017251	-0.0448583	-0.00755439	0.00945579	-0.0204779
CYCLINB1	0.220765	0.0801539	0.145722	-0.0646132	-0.184462	0.0264524	0.0433646	-0.103842	0.0112619	0.016897	0.199769	0.0163735	0.104436	-0.0771922	0.141892	-0.0220177	-0.0756794
CYCLIND1	-0.0174092	-0.011344	-0.0253926	-0.0457255	0.0211122	0.00191374	-0.0402756	0.0117513	0.00410965	-0.0265218	-0.00855657	-0.0190605	0.00501814	0.0375024	-0.0165587	-0.0265991	0.0174611
CYCLINE1	0.0818179	0.0141338	0.10483	-0.0271613	-0.0427509	0.0810583	-0.0220782	-0.168315	-0.00365683	-0.00084399	0.0957903	0.088887	0.0651496	-0.0550028	-0.0298032	0.00465224	0.0391462
DJ1	-0.0198619	-0.0113987	-0.0281598	-0.019255	0.0265637	-0.0223067	-0.0452864	0.016007	0.046251	-0.0127075	0.00243327	0.0572257	-0.08706	-0.0364506	-0.0051704	0.0517992	0.00178554
DVL3	0.0427508	0.00481683	0.00320226	0.0282577	-0.0445776	0.0172083	0.0123826	-0.0420256	-0.0555641	-0.048272	0.0760048	-0.0618074	-0.0522159	-0.018919	0.0247335	0.0331727	0.0549595
ECADHERIN	0.103032	0.231546	0.127799	0.154297	-0.0734201	0.0784963	0.0783611	-0.0156145	0.18065	-0.146729	-0.304604	-0.0179193	-0.0467076	0.140308	-0.0243394	0.0953737	0.118778
EEF2	0.0565664	0.0651885	0.149979	0.0369934	-0.0293836	-0.0995314	-0.0761712	0.143244	0.113801	0.0895332	0.0195284	-0.151773	-0.0455278	-0.110613	-0.0384662	-0.0882853	-0.0439491
EEF2K	0.0455909	-0.0224238	-0.0508853	0.104971	0.0237329	0.0464639	-0.0329964	-0.00183702	-0.09603	-0.0956324	-0.0568783	-0.0542859	0.0352229	-0.027353	0.00555237	-0.0251155	0.0831186
EGFRPY1068	-0.284899	-0.132441	-0.0498372	0.177939	-0.35879	0.023944	-0.112178	0.108212	0.0994995	-0.200285	-0.0391573	0.0269247	0.411912	-0.286786	0.0439116	-0.0261491	0.0342852
EGFRPY1173	-0.138221	-0.0915912	-0.063404	-0.000574972	-0.196277	-0.0927768	-0.166668	-0.0196735	0.0731672	-0.119757	0.00625469	0.0262616	0.141253	-0.134334	-0.0285687	-0.0298046	0.0126595
EIF4E	0.00701604	0.0353354	0.0149697	-0.0303594	-0.0440861	0.0039512	0.00768906	0.0194421	0.0482758	0.0153856	-0.00391251	0.0306394	-0.0397462	-0.0204938	0.0184175	0.042951	-0.0336113
ERALPHA	0.166274	0.0741819	-0.363523	0.151307	0.323804	0.171017	-0.155394	-0.214821	0.317546	-0.167526	0.123942	-0.0104086	0.00112561	-0.285219	-0.0476646	0.0151748	-0.0454879
ERALPHAPS118	0.0144717	0.00184775	-0.0715647	0.0511274	0.0444833	0.00670036	-0.0709812	-0.0340674	0.139367	-0.0611314	-0.019465	0.00127268	-0.0430399	-0.0228193	-0.030669	-0.00743323	0.0522742
ERK2	-0.0473241	-0.0956773	0.01768	0.115383	0.00715597	-0.11003	-0.105052	0.0639635	-0.0319531	0.0309558	0.0795124	-0.000304951	-0.102225	-0.0207686	-0.0712148	-0.0432962	0.0227111
FIBRONECTIN	-0.0647165	0.0989378	-0.122137	-0.0942015	-0.0487093	0.0219082	-0.0329752	0.0348869	-0.103909	0.120965	0.156343	-0.123043	-0.0544991	0.0407132	0.0313317	-0.0578173	0.128612
FOXO3A	-0.0179839	0.00448223	-0.0154415	-0.0324986	-0.0152455	-0.0072643	-0.043607	-0.0174284	0.0110991	-0.000889315	-0.0237379	0.0569997	0.0122105	0.0150782	-0.0246858	0.00527622	0.00403395
GAB2	-0.0256315	-0.0619748	-0.0542782	0.127988	0.0211661	0.00268337	-0.0956208	-0.116002	-0.209141	-0.00746077	0.00601411	-0.00890889	0.013916	0.0719106	0.112834	-0.0818052	0.0326635
GATA3	0.000150407	0.156642	-0.329026	0.0160734	0.0158344	0.0350206	-0.0998565	0.213397	0.0706772	0.00455432	0.0742615	0.00386842	-0.0842399	0.0306991	0.123929	-0.0556075	0.0539619
GSK3ALPHABETA	0.0314451	-0.0179959	0.0181266	0.0243539	-0.00746671	-0.0334586	-0.010953	0.0403899	0.00812542	-0.00628996	0.0665954	0.0471415	-0.0277533	-0.00928712	-0.0163335	0.0267328	-0.00562172
GSK3ALPHABETAPS21S9	-0.00189549	-0.127011	-0.0310235	0.149471	0.0280382	-0.0386587	0.144194	0.0929967	0.11024	0.116779	0.0167581	-0.0668506	-0.00891734	0.0386663	-0.00513094	-0.00998136	-0.0882996
HER2	-0.0203383	0.0933027	-0.0410183	0.149403	-0.086567	-0.0462634	-0.0444837	0.0968149	0.0420315	-0.0045334	-0.0771586	-0.169257	0.0712204	0.0483049	0.110976	-0.134228	0.139448
HER2PY1248	-0.122624	0.0364815	-0.0458575	0.0420687	-0.255281	0.051328	0.030065	0.0592521	0.0815726	-0.107552	-0.0172797	-0.113542	0.124913	-0.147535	0.0352597	-0.0336805	0.0442889
HER3	-0.0556955	0.00511751	-0.0561731	0.0439901	-0.00651209	0.0375357	-0.0748452	0.0151227	-0.069968	-0.0226016	-0.106671	0.0242154	0.022385	0.0864841	0.0506784	-0.0248849	0.0995592
HER3PY1298	-0.0204258	-0.0331967	-0.0116835	-0.0321342	-0.0309423	-0.0214498	-0.0257761	-0.00172587	0.0150636	-0.01063	-0.0197495	0.0297832	0.00788923	0.0143921	-0.022284	-0.00391694	-0.0121315
HSP70	-0.14361	0.0274319	-0.11258	-0.131587	-0.0185509	0.0346966	-0.118735	-0.0485539	-0.0746545	0.0953587	0.0356769	-0.0785597	0.0118248	0.092582	-0.0532417	-0.206022	-0.0757145
IGFBP2	-0.00415848	0.0364799	-0.0798567	0.0785009	-0.17931	0.0837279	-0.144515	-0.385415	0.147221	0.0512744	0.321921	-0.215835	-0.108386	0.126668	0.110565	0.0961912	-0.117935
INPP4B	-0.0823599	0.212935	-0.215789	0.0976983	-0.0568007	-0.0588899	-0.0640082	0.175833	0.0589812	0.04698	-0.00142533	0.0115604	-0.164525	0.0820594	-0.0266165	0.00750813	0.212965
IRS1	0.00384137	0.0333558	-0.0478261	-0.0216087	-0.0117225	-0.0410078	-0.0261058	0.016443	-0.021163	-0.00359257	-0.0154186	-0.0489699	-0.00216231	0.0263687	-0.0135232	0.0311851	0.0148551
JNK2	-0.0111243	0.0313319	-0.0252114	0.0466894	0.0184403	-0.0782177	-0.0374172	0.0785881	0.00960722	0.0163755	-0.0231069	0.00130072	-0.0455555	-0.0215847	0.0134124	-0.0193384	-0.0396125
KU80	0.0994905	0.0203765	0.0429732	0.062638	0.00462773	-0.0460541	0.0246196	0.00932673	-0.0260106	-0.0837817	-0.0133532	-0.0413153	-0.00306357	-0.0195607	-0.0319889	-0.0163351	-0.0143846
LKB1	-0.0192345	-0.00178757	-0.00531506	-0.0292791	-0.006109	-0.0299791	-0.0484844	0.0190088	0.00458172	0.0282946	0.0201782	0.0328286	-0.0306059	-0.00279729	-0.0584559	0.00221031	0.0159055
LCK	-0.0198033	0.0171231	0.0425739	-0.0453194	0.0394137	-0.00634874	0.00607134	0.000102685	-0.0177758	0.0101855	-0.0174045	0.026257	-0.0467582	-0.0908764	-0.0502131	-0.159399	-0.0353932
MAPKPT202Y204	-0.165004	-0.0821195	-0.160173	0.0829634	-0.0689006	0.0189389	0.100956	-0.113114	0.062045	0.273852	-0.0179354	0.0458779	-0.140057	-0.123881	0.0870539	0.0604624	0.0445884
MEK1	-0.0509647	-0.0170081	-0.0102977	-0.0161134	-0.0460233	-0.0536194	0.00296821	0.0803848	-0.0515651	0.0470888	-0.011461	-0.00197754	-0.0479226	0.0221258	0.0668368	0.0545609	-0.0968532
MEK1PS217S221	-0.0329428	-0.0195588	-0.022817	-0.00534528	-0.00552149	0.0384363	0.0923375	-0.0119765	0.0405721	0.0996573	-0.0358844	0.0334959	-0.0785064	-0.0811656	0.000751815	0.0468007	0.0308384
MIG6	-0.0368941	-0.0391766	0.00710528	-0.00908715	0.0483159	0.0268933	-0.0577071	0.0251566	-0.0352563	-0.0418396	-0.031067	0.0197106	0.0258625	0.0537691	0.00628842	-0.0396716	0.0359536
MRE11	-0.0251382	0.0122726	-0.0232424	-0.0413484	-0.0141332	0.00879205	-0.0420396	-0.0334249	-0.0254163	0.0250866	-0.00430756	0.0340106	0.00229514	0.0132928	-0.0334744	-0.0144097	0.0139011
MTOR	0.0502982	-0.0158315	0.00222945	0.0768959	0.00697524	-0.0406529	0.00600841	0.00624706	-0.04777	-0.02614	0.0233182	0.0650023	-0.0368442	-0.0175436	-0.00683176	0.00775817	0.025983
NCADHERIN	-0.0643316	-0.0502182	-0.0089812	-0.0441663	-0.020457	-0.0257069	-0.129068	-0.0796469	-0.00597966	0.0276136	-0.00970589	-0.00888954	-0.0323678	0.013265	-0.0228448	-0.048206	-0.0173414
NFKBP65PS536	0.0144145	-0.0317819	-0.0371257	0.159432	-0.0066165	0.033893	0.121517	0.0187567	-0.11596	0.0373241	-0.0717775	-0.10814	0.062828	0.00819356	0.108988	-0.0199829	-0.111773
NF2	0.00206398	-0.0201108	0.0607419	0.0370067	0.027948	-0.0241799	-0.0163823	0.0293664	0.0273463	-0.0502901	0.00517858	-0.0243825	-0.0830574	-0.0408704	-0.00247261	-0.0445757	0.00926229
NOTCH1	-0.0131728	-0.0495741	-0.00204218	-0.0206221	-0.0317423	-0.0561414	-0.0506009	0.0162634	-0.0424427	0.00924931	0.00351599	0.0156751	0.0411253	0.0399495	-0.0171241	-0.00366976	-0.0194702
PCADHERIN	0.0171341	0.0138752	0.00993912	-0.0171324	-0.0060339	-0.00488079	-0.0186547	-0.0192407	-0.0140357	0.0313683	0.0223672	0.0234487	0.021157	-0.0350939	-0.0376571	-0.0023253	0.0160345
P27	-0.0381063	-0.00067727	-0.0395029	-0.0148622	0.0181017	-0.000130533	-0.0314603	-0.0193073	0.00883255	-0.0371227	-0.0204985	0.0579374	-0.0392077	-0.0129321	0.0183946	0.00823037	-0.0320581
P27PT157	-0.000674045	-0.00114785	-0.0084125	-0.0160843	-0.00117112	0.000800096	-0.0478954	-0.014956	-0.0136639	0.0523439	-0.0272989	0.0169587	0.0266358	-0.00864723	-0.0164199	0.0132772	0.00906058
P38MAPK	0.00588263	0.0311213	-0.00202256	-0.0215468	0.00895865	0.00750339	0.0316511	0.0425203	-0.00891181	0.00573702	0.00728762	0.0434294	-0.057959	-0.0797245	-0.0107734	0.00713694	-0.0574206
P38PT180Y182	-0.094877	-0.0302919	0.014083	0.0412855	-0.00175035	0.0842924	0.150256	0.0145559	0.0750349	0.0588107	-0.0271013	0.0338948	-0.108843	-0.125017	-0.00972127	0.0561794	-0.0550028
P53	0.0266141	0.0290752	0.0298981	-0.0363765	-0.0308643	0.0252919	-0.074986	-0.0615294	-0.0684604	0.101153	0.0191627	0.106024	0.113159	0.00184757	-0.0199039	0.0294426	0.0561249
P70S6K	0.0247191	-0.00366501	-0.00821904	0.0548639	-0.0117451	-0.00591967	-0.00441197	0.0669334	-0.0344007	-0.0638148	0.0308473	0.0171753	-0.0449896	0.00201953	0.0829645	-0.0595667	0.0019487
P70S6KPT389	0.000477311	-0.0556179	-0.0633875	-0.0136371	-0.015066	-0.0331455	-0.0222272	-0.0606507	-0.0335838	0.130288	0.00125638	0.0833559	0.0463247	-0.0100219	-0.00581608	0.00211282	0.0602008
P90RSKPT359S363	0.00297728	-0.0190737	-0.0209193	0.0192861	0.0164479	0.0337624	0.0282135	-0.0351255	0.000975154	0.050052	-0.0438636	0.0451871	0.0474569	0.00802379	-0.0375674	0.00873952	0.0652926
PAXILLIN	-0.0102358	-0.0622535	-0.00514848	0.0570689	0.0293123	-0.0293907	0.0146471	-0.00628419	-0.104524	-0.121355	0.0163599	-0.152845	-0.0173548	0.0304672	0.0156253	0.0199734	0.0893759
PCNA	0.0395556	0.0201912	0.0563869	-0.0338805	0.0134085	0.0211023	-0.0575025	0.00275517	0.0249694	0.041498	0.0196901	0.0332734	0.064574	-0.0268971	0.0213446	0.00893758	-0.0231662
PDK1PS241	-0.0186305	0.00958694	-0.0203954	0.045258	0.0120912	-0.0312054	-0.0063793	0.109075	0.011869	-0.0138035	-0.00514489	0.076969	-0.0821266	0.0102136	-0.0198927	-0.010778	-0.0266627
PEA15	-0.0336028	-0.0426765	-0.0277837	-0.0175877	-0.0129779	-0.0626288	-0.0640637	-0.0170693	-0.0015456	0.0210984	0.0746464	0.0434663	-0.130644	-0.0524318	-0.020158	0.0360621	0.0747673
PI3KP110ALPHA	0.0455535	-0.00578154	-0.0291547	0.00282962	-0.0195805	-0.0359276	-0.0154744	0.000737262	-0.0689077	0.0406755	0.0649878	0.0953359	0.0135148	-0.0242088	-0.00621382	0.0755291	-0.00989687
PKCALPHA	-0.0534739	-0.0947765	0.0614143	0.0441777	0.00209804	-0.162586	-0.0391904	0.0409799	-0.0390581	0.00418435	0.0393862	0.0769865	-0.0475454	-0.0857734	-0.118598	0.11722	0.0542524
PKCALPHAPS657	-0.0568395	-0.0715436	0.029036	0.0514437	0.00370634	-0.1583	-0.0445904	-0.0406552	-0.0806534	0.0460813	0.0538917	0.133277	-0.0654538	-0.0632981	-0.0865405	0.0718915	0.0641956
PKCDELTAPS664	-0.0159821	-0.0412795	-0.0182434	0.0147154	-0.019383	-0.0571179	-0.0535415	-0.0174983	-0.0299779	0.0450755	2.8515e-05	0.0651231	-0.0218591	-0.0174236	-0.0422934	0.0386277	0.048179
PR	0.0539837	0.00787421	-0.0477603	-0.00438989	0.0491036	-0.0325767	-0.0214147	-0.0199366	0.0354546	-0.00947341	-0.000958763	-0.00249191	0.0387755	-0.0197088	-0.0422434	0.0250646	0.0123868
PRAS40PT246	-0.032116	-0.0578019	-0.00147986	0.0355125	0.0143758	0.0401706	-0.00083102	-0.0129978	0.0235512	0.00949351	-0.0447241	-0.00383602	0.00504218	0.0309487	0.00425121	-0.0414252	0.0228288
PTEN	-0.0297564	0.0233821	-0.0143558	0.0696885	-0.0251013	-0.0214507	-0.018067	0.0140654	-0.093165	0.0156527	-0.0045655	0.0273655	-0.127214	-0.0957074	0.105828	0.0412274	-0.0531111
RAD50	0.000553327	0.0344806	0.0454455	0.0418915	0.065871	-0.00478493	-0.0368972	0.0154388	-0.00464047	-0.0285704	0.00550274	-0.0679444	0.0316552	-0.112505	-0.0458661	0.0122814	-0.0324115
RAD51	-0.0112481	0.0140424	0.0351722	-0.0574305	-0.0121712	-0.0163634	-0.0630439	-0.00981136	0.0159991	0.0489522	-0.0125191	-0.00275773	0.0231461	0.00747454	-0.0267995	-0.0169537	0.00567616
RBPS807S811	0.0722351	-0.0823608	-0.00640422	0.0677461	-0.0915803	-0.0166436	0.0931008	-0.052837	0.0686494	0.121252	0.0288796	-0.0354913	0.0408041	0.0194223	0.11962	0.0959078	0.00432453
S6	0.138603	0.00407258	0.0952061	0.0268391	0.038052	0.0291305	0.028568	0.0175157	-0.0142373	-0.0522436	-0.010199	0.10162	0.0315533	-0.0698706	0.0467024	-0.0400034	0.137335
S6PS235S236	0.0194703	-0.0546199	-0.000628187	0.0132404	0.00157759	0.107127	0.166917	-0.0380145	-0.0056554	0.127051	0.0148969	0.0510773	-0.0204408	-0.159582	0.0765152	-0.0968881	0.316883
S6PS240S244	0.0243856	-0.0611786	-0.00150667	0.00825049	-0.0124404	0.0949672	0.146786	-0.0318602	-0.0194089	0.0912214	0.0599909	0.0225997	0.00469159	-0.125476	0.0901788	-0.130545	0.293744
SHCPY317	-0.0423925	-0.00441529	-0.0210276	0.0170505	-0.00926413	0.0400476	-0.035867	0.00526782	0.0120165	0.0709781	-0.0679952	0.102939	0.118091	-0.0565116	-0.0306796	0.0445653	0.00796607
SMAD1	-0.00421237	0.0231466	-0.00862129	0.0259467	-0.0620954	-0.0415611	-0.0395289	-0.0589383	0.0146626	-0.00725175	0.030456	0.0613942	-0.0483657	-0.0340281	0.00531073	-0.00580274	-0.0109984
SMAD3	-0.0330474	0.00477699	0.0420016	-0.0171513	0.00484846	-0.0073474	-0.0343594	0.00822872	0.0545027	-0.0604759	-0.0537933	-0.0181208	-0.0554401	-0.00539047	0.00188252	-0.00175304	0.00399826
SMAD4	-0.0107867	-0.0149856	-0.00161444	-0.0359628	0.025928	0.00999173	-0.0455827	-0.00854254	0.00871023	-0.00653968	-0.0167214	0.0500643	0.0337896	0.0033973	-0.0347185	0.0295856	0.00623848
SRC	-0.0283425	0.0435716	0.0292102	-0.0394791	-0.0387167	-0.0425298	0.00265722	0.0815209	0.0205325	0.00792182	-0.0107132	0.0911272	-0.0207066	0.0590806	-0.0402613	0.0182255	0.0114965
SRCPY416	-0.149235	0.00922303	0.0162006	0.02616	-0.227585	-0.00332368	0.0287617	-0.0308214	0.0945037	0.0753723	-0.0279505	0.0495193	-0.0572064	-0.102608	0.0409272	0.0340163	-0.100658
SRCPY527	-0.0655267	-0.0538632	-0.0568262	0.0304758	-0.0542203	-0.0487173	0.16013	0.0098501	0.0281224	0.182708	-0.0550626	0.109282	0.0483167	-0.024713	0.0474293	0.162983	-0.196836
STAT3PY705	-0.0509626	0.019727	-0.0286278	0.022533	-0.0280162	-0.0265463	0.0472035	-0.0449944	-0.0127191	0.0347968	0.0129949	0.0570465	-0.0245205	-0.0891606	-0.0369029	0.00504131	-0.0257375
STAT5ALPHA	0.0608945	0.0217271	-0.0577113	0.113643	0.018509	-0.10848	0.0389853	0.0925995	-0.179653	0.0032518	-0.0283654	-0.0415639	-0.0253104	-0.0949729	0.0180915	-0.172112	-0.0765549
STATHMIN	0.00943639	-0.019428	-0.00846251	-0.075088	0.00313984	0.00777046	-0.0277308	-0.0343158	-0.0197713	0.000680923	0.00471806	0.030564	0.0436049	0.028287	-0.0405212	-0.00718913	0.00532425
SYK	-0.0327421	0.0765854	0.0964955	0.104957	-0.0449714	0.0387922	-0.0329075	-0.140553	-0.0702412	0.0533439	0.0286472	0.148477	-0.199374	-0.121046	0.0105234	-0.210099	-0.0538308
TUBERIN	0.0475124	-0.0319049	-0.0243598	0.108186	-0.0211374	-0.0926544	0.00820028	0.038186	-0.0610387	-0.0272404	0.0102752	-0.0109805	-0.0351404	-0.00210679	-0.00834283	-0.0376159	-0.0579429
VEGFR2	-0.064739	0.115865	-0.00833655	0.0407547	0.0455248	0.0524271	0.028644	0.126601	-0.0251889	-0.0412129	0.0521359	-0.0592727	-0.0844497	0.00135598	0.0218223	0.11712	0.0707006
XRCC1	0.0215581	0.0249794	0.00431529	-0.0306489	0.0104634	0.0181342	-0.0470867	-0.0233232	0.0230643	-0.0118319	-0.0150793	0.0656168	0.0130007	-0.00435306	0.00524815	0.0178478	-0.03277
YAP	-0.0408261	0.0100236	0.0243957	-0.0536492	-0.0214742	0.0374252	0.00568912	-0.0526764	0.015957	-0.0460948	-0.00173495	0.00249004	-0.0350545	-0.0342871	-0.0638114	0.0906555	0.0505407
YAPPS127	-0.0690352	0.0278778	0.0492037	0.038485	0.0564125	0.0781033	0.0655228	-0.0983193	0.00700385	-0.0220262	0.000403012	-0.00727969	-0.0397502	-0.0606796	-0.0574536	0.105147	0.159986
YB1	0.0228328	0.0614949	0.0192	0.0193935	-0.00331558	-0.0780581	-0.0241071	0.01156	-0.0259102	0.0576873	-0.00657481	-0.169328	-0.00576518	-0.027715	0.0135966	-0.0320396	0.0727861
YB1PS102	-0.0236439	-0.0324827	0.0155356	0.0018236	-0.0289246	0.0244419	0.0396452	-0.0177801	0.0275189	0.0384587	-0.00448895	0.00168283	-0.0391405	-0.0168823	0.00329014	0.00513557	0.095818
JNKPT183Y185	-0.0334519	-0.0278778	-0.0571045	-0.00826201	-0.019581	-0.00863593	0.00497299	-0.0152035	-0.00147528	0.0703817	0.0164304	0.0296432	-0.01474	-0.0475489	-0.0223064	0.0448865	0.028759
PAI1	-0.112305	0.00182616	-0.0052303	-0.184768	-0.146064	0.105055	-0.00838435	0.0714333	-0.0519445	0.0185375	0.249225	-0.0954077	-0.172894	0.0913438	-0.0122061	0.0587927	0.207058
MTORPS2448	0.0079695	-0.0231486	-0.0162499	0.0289643	0.0095478	-0.00951915	0.0354613	-0.0137654	-0.0217701	0.0518991	-0.00925429	0.0553956	-0.00163414	-0.0363356	0.00350168	0.0243521	0.0262751
ASNS	0.0696259	0.0272063	0.079882	-0.0470291	-0.10605	0.0158462	-0.0106434	-0.0702249	-0.00516003	0.0380771	0.137665	0.143922	0.020177	0.00159329	0.0447846	-0.0998066	0.0025081
EGFR	-0.0739016	-0.103091	0.0359545	0.0108653	-0.11655	-0.0473564	-0.0723793	0.0319847	0.00414598	-0.0860698	0.0448643	0.00292116	0.0701218	-0.0751804	-0.0642545	0.0161941	0.069937
4EBP1PT70	0.0134609	-0.00702017	0.0220221	-0.0393927	0.00530469	0.0368182	0.00171634	-0.00029636	0.0208221	-0.0307073	-0.00110481	0.017145	0.000864767	0.0122127	-0.000749224	-0.0267667	0.0308931
ARAFPS299	-0.0260447	0.00673408	-0.0124778	-0.00157369	-0.00109602	0.0548548	-0.00558233	-0.00241296	-0.0120935	-0.00580118	-0.001288	0.0726317	0.00300703	0.0265277	-0.0117888	-0.00936434	0.0584757
ANNEXINVII	-0.00566482	0.0175059	-0.00820063	-0.0290637	0.0290636	0.00543192	-0.0323547	0.0349058	0.0176436	0.00691127	-0.0126471	0.0455928	0.0101202	-0.0253183	-0.0404218	0.0349485	-0.00532862
ARID1A	0.0368858	0.00236887	-0.0120894	-0.00467737	0.000629529	0.005368	-0.0160532	-0.00610838	-0.0549283	-0.0158642	-0.0147998	0.0324912	0.0485453	0.0132369	0.00868968	0.0432385	-0.000976839
BRAF	0.0479883	-0.0545636	-0.00902617	0.12992	-0.00914729	-0.0228172	-0.0120424	0.0603029	-0.0770478	-0.122169	0.0106503	0.025499	-0.0418505	0.123692	0.0711138	0.0143269	0.0526658
BADPS112	-0.0200376	-0.0326532	-0.00250111	0.055044	0.00303374	0.0571537	0.0503666	-0.0173901	-0.0194231	0.00560623	-0.0202022	-0.0127217	-0.0440524	-0.0315088	0.0161658	-0.00185951	0.0841256
BAP1C4	0.0750152	0.00197694	0.0129663	0.0593126	0.00677373	0.0284172	-0.0222169	-0.0430501	-0.0746329	-0.0513825	-0.0312847	0.0303684	0.0626008	0.00479426	0.0652074	0.0228681	0.0351046
BRCA2	-0.0226929	0.00591177	0.0129963	-0.049643	0.0128539	0.0332741	-0.0166586	0.0136813	0.019133	-0.0550531	-0.0144584	0.061196	-0.00594909	0.00442314	-0.0336399	0.0262497	-0.00364577
CD20	-0.0306167	-0.0183532	0.00786942	-0.0357254	0.044681	0.0100779	-0.0460006	-0.00245356	0.00879544	-0.0360129	-0.0318411	-0.0063639	0.0158107	0.00592729	-0.0332068	-0.0394059	0.0180046
CYCLINE2	0.0226093	-0.00841123	0.0440186	-0.0523518	0.00237499	0.00458281	-0.0386992	0.00917244	0.0428665	-0.0411847	-0.0304233	-0.0042261	0.0345267	-0.00679173	-0.0120834	-0.0130487	-0.0055191
EIF4G	0.0616758	-0.00422786	0.0147146	0.0878171	-0.0471986	0.0337855	0.0224795	0.00935362	-0.114035	-0.100799	0.0314623	-0.0719613	0.0227131	0.0348498	0.0730277	-0.0243139	0.065739
FASN	0.205097	0.131295	-0.191147	-0.0529025	-0.0816319	-0.029966	0.108733	0.30284	0.0899035	0.0433794	0.18952	0.123362	0.12912	0.0667101	0.036429	-0.0284509	0.0380494
FOXO3APS318S321	-0.0242048	0.0103319	-0.0117835	-0.00651195	0.00735784	-0.0123093	-0.00598567	-0.0182265	-0.00741833	0.0463689	-0.00710202	0.0100866	-0.011658	-0.00853631	-0.0151204	0.0133134	0.0252584
FOXM1	0.0740384	0.0153425	0.0412382	-0.0114854	-0.0460261	0.0638006	-0.0263747	-0.0639139	-0.076795	0.00821884	0.0403138	0.0466644	0.116632	0.0116995	0.100173	-0.0159987	-0.0296793
G6PD	-0.0196075	0.0195047	0.0490695	-0.0458044	0.0528983	0.0629254	-0.0326458	0.0528243	-0.0099412	-0.0164931	0.060129	0.0619374	0.0368925	-0.00985337	-0.0809324	-0.0627439	0.19973
GAPDH	0.00808144	-0.190983	0.327266	0.150832	0.258976	0.184357	-0.350878	0.286488	0.111756	0.147391	0.241508	0.0969425	0.0888083	-0.0198245	0.24122	0.266987	0.0302776
GSK3PS9	0.0190348	-0.155306	-0.0381379	0.138628	0.0481622	-0.0130075	0.148486	0.0586066	0.0763437	0.098614	0.0355972	-0.097559	0.0454621	0.0599544	-0.0361684	-0.00253991	-0.0370712
HEREGULIN	-0.0321835	-0.00832826	0.0109462	-0.0315995	0.0117134	0.034794	-0.0520296	0.0109513	-0.0152359	0.00272032	-0.00570682	0.0474846	0.0346655	-0.0117124	-0.0371871	0.0316741	0.0161766
MYH11	-0.41158	0.346128	0.134002	0.0546821	0.3163	-0.302423	0.180571	-0.165245	0.101635	-0.0919315	0.202638	0.1029	0.255726	0.120947	0.272565	-0.155226	0.0252827
MYOSINIIAPS1943	-0.0123913	0.0600208	0.029741	0.030872	0.0439518	0.069963	0.000246597	0.0436312	-0.0314918	0.038958	0.0199882	-0.0285818	-0.0196495	-0.0373451	0.0453566	-0.0415031	0.0223365
NRAS	-0.0288378	-0.00632541	-0.0145556	-0.0439443	0.0210712	0.0187133	-0.0560159	0.00851292	-0.00825531	0.00200074	-0.0299938	0.0884215	0.0416251	0.00487149	-0.0512292	0.0155387	0.00652007
NDRG1PT346	-0.348506	-0.136519	0.111345	0.0762102	0.0356203	0.425998	0.105856	0.0892745	0.0327701	-0.0922999	0.0364031	0.10819	-0.129465	0.257548	0.11985	-0.120033	-0.163871
P21	-0.00891545	0.03241	-0.00806718	-0.0492627	-0.0175909	0.0101749	-0.00973899	-0.00754479	-0.0447394	0.0338886	0.0595797	-0.0682599	-0.0135279	-0.0124572	-0.00868871	0.0127184	0.0579231
P27PT198	0.0187857	0.00339506	-0.00555752	-0.0257828	-0.0112742	0.00129766	-0.00864046	-0.0207392	-0.0101809	0.00678469	-0.0209417	-0.00302752	0.00963308	-0.0171675	-0.0145736	-0.0441806	0.0231035
P90RSK	-0.00224758	0.0157361	0.0334547	0.0473021	0.0110072	-0.0339645	-0.0207191	0.0487342	0.021169	0.0250792	-0.0644963	0.0799002	-0.0175615	0.000760779	-0.0661269	-0.0361298	0.000353128
PDCD4	0.0187587	0.0766789	0.0157561	0.121697	0.08205	0.124297	0.117845	-0.112067	0.0407176	0.116861	-0.161331	0.0285972	-0.0115064	-0.148694	-0.0112524	0.0585652	0.111842
PDK1	-0.0118368	0.0165685	-0.0237324	-0.021513	0.017359	0.00585481	-0.0385085	0.0332067	0.00850164	0.0363037	-0.0174064	0.0742934	-0.0128703	-0.000226082	0.000913592	0.0313784	-0.0111611
PEA15PS116	-0.0763277	0.0607655	0.100668	0.0439666	0.105152	-0.0993329	-0.266682	0.0466891	0.0547574	0.380528	-0.131917	-0.255652	0.0139457	-0.116601	0.109497	-0.105013	0.00155841
PI3KP85	0.00189714	-0.0093982	0.00246111	0.0131398	0.0326404	-0.0463346	0.000427823	0.0524536	-0.0251476	0.000518946	0.0381712	0.056849	-0.0771091	-0.0674975	-0.0422892	-0.0482603	-0.0262448
PKCPANBETAIIPS660	-0.0263755	-0.0649949	0.0116882	0.134631	-0.00174665	-0.0751474	0.0661258	0.025284	-0.0318243	0.0615589	-0.017583	0.0714223	-0.127031	-0.0640312	-0.02917	-0.0114888	0.0578916
PRDX1	-0.0203036	-0.000292016	-0.00510766	-0.0425085	0.00399883	0.0562576	-0.0800434	-0.00313157	0.0131973	0.0197692	0.00798853	0.10881	-0.0329341	-0.0109839	-0.0114684	-0.0058772	0.0801028
RAB25	0.0393943	0.154124	-0.00590866	0.000279429	-0.00679676	-0.031153	-0.00477876	0.100763	0.0969543	0.0305208	-0.108047	0.177722	0.0842922	0.0617095	-0.131122	0.109226	0.049861
RAB11	-0.0814324	0.0184	-0.0304204	-0.044198	0.045288	0.0117608	-0.0549097	0.0260863	0.00122511	0.0116979	-0.0377983	0.0063941	0.0191149	0.0184276	-0.0298463	-0.0106434	-0.0360025
RAPTOR	-0.00126342	-0.000894675	-0.017517	0.0512417	0.0298976	-0.0368884	-0.0520377	0.0208845	-0.0626339	0.00732473	0.060617	0.0387075	-0.0231685	0.00199638	0.00110431	-0.0174087	0.0462976
RBM15	0.136416	0.00625091	0.0934216	0.156542	0.0374584	0.0144324	-0.00917268	-0.0458238	-0.0752019	-0.0222221	-0.0514831	-0.0168744	0.0105484	-0.0320358	0.0997755	-0.0797354	0.00393862
RICTOR	-0.073946	0.142368	0.0331549	0.0698723	0.106985	-0.216694	0.0898691	-0.100299	-0.118944	0.0130208	0.16452	0.0761692	0.17349	0.00895006	-0.029308	0.163196	0.0826506
RICTORPT1135	-0.0202981	-0.018052	-0.0357354	-0.0137223	-0.00292998	0.0200961	0.0131029	-0.0185079	-0.00783211	-0.000846424	-0.00836548	0.00527197	0.000932435	0.0194282	-0.02234	0.00786159	0.0273244
SCD1	-0.00184931	-0.00104088	0.00699108	-0.00788627	0.0188793	0.0284155	-0.0578994	0.0108741	-0.00989464	0.0302811	-0.035809	0.0961063	0.0632258	0.0186527	-0.0214338	0.0262964	0.0725431
SF2	0.00244858	-0.00645446	-0.0113679	-0.0148099	0.0195413	0.0149962	-0.0653062	-0.00367155	0.0104603	0.00918891	-0.0247888	0.0675552	0.0468139	0.012084	-0.0252371	0.0195984	0.0318014
TAZ	-0.051667	-0.00148051	0.00744368	-0.0571556	0.00158151	0.0166806	-0.054346	-0.0120379	-0.01352	-0.00106619	-0.000956465	-0.0180993	-0.0215112	0.0211507	-0.0330787	-0.00416405	0.0281661
TIGAR	-0.0370451	0.0758818	0.0559998	-0.00996462	-0.0272564	-0.050527	-0.0735404	0.00859696	0.0207179	0.113419	-0.0408508	0.0363662	-0.0392366	0.000369196	-0.0232608	-0.00788591	-0.000949169
TRANSGLUTAMINASE	-0.0914735	0.00184153	0.108941	0.0213202	0.0766718	0.0588827	0.014644	-0.0100284	0.0307944	-0.147467	0.0511327	0.0368189	-0.0902887	-0.0662053	-0.141123	-0.124689	0.217696
TRFC	0.115543	0.0716223	0.263416	-0.0226663	-0.104711	-0.0781877	0.00528595	0.0521499	0.182996	-0.0211221	0.206281	-0.16214	-0.0581213	-0.0454662	-0.0986174	-0.0620664	0.00492801
TSC1	-0.0169417	0.0192395	0.0201999	0.0962084	-0.0138382	-0.059868	-0.0226294	-0.0190044	-0.0981199	0.0355454	0.0542016	0.10898	-0.0319294	-0.00550834	0.007773	0.000901928	0.0399917
TUBERINPT1462	-0.015707	-0.0744605	-0.0594859	0.0562372	0.0162559	-0.0200333	0.0189486	0.00256321	0.027001	0.0630604	-0.00708093	0.024566	0.0295903	0.0503869	-0.0137151	-0.0287684	-0.0417873
VHL	-0.0623621	0.317422	0.0397828	0.355557	-0.0629986	0.354956	-0.00482721	0.0951114	-0.243642	0.15829	0.190875	-0.0565622	0.166426	0.0489128	-0.490543	0.0102477	-0.157396
XBP1	-0.00118761	0.0320022	0.00113866	-0.0162667	0.0220963	-0.0471622	-0.0544043	0.00754234	-0.0180602	0.0594938	-0.0320204	0.000389427	0.0434731	0.00665181	-0.0381612	-0.0321997	0.0455294
ETS1	-0.0282382	0.0226089	0.0800555	-0.0540235	0.131656	-0.048175	-0.120093	0.0587884	0.0156547	0.129443	-0.0954257	-0.16702	0.0511888	-0.0850723	-0.0181031	-0.0742057	0.0238865
ACETYLATUBULIN(LYS40)	-0.00703579	-0.156072	-0.00473586	0.206483	-0.0928588	-0.221957	-0.184081	-0.164867	0.0147361	-0.0920128	0.139518	0.0851984	-0.116551	0.231391	-0.181619	0.0255213	0.0536237
P62LCKLIGAND	0.00288254	0.0397977	0.0200425	0.0318919	-0.0176307	0.0985403	-0.029774	0.0416862	-0.0218678	-0.0747973	0.0566978	0.0879242	-0.0981211	-0.0401535	0.131873	-0.142191	0.105947
