# Supplementary material for: Decoding cancer heterogeneity: studying patient-specific signaling signatures towards personalized cancer therapy
Source: Theranostics. 2019 Jul 9;9(18):5149–65. doi: 10.7150/thno.31657 (PMC6691586; doi:10.7150/thno.31657)
Supplement: Supplementary file 4 — Table S3. [file thnov09p5149s4.xlsx]

## Sheet: Tumor-specific processes
Patient index	TCGA_ID	Tumor type	Patient-specific combination of unbalanced processes (the sign of the amplitude, positive or negative, is indicated in brackets for each process)
1	TCGA-BL-A0C8	BLCA
2	TCGA-BL-A13I	BLCA	1 (negative); 6 (negative); 9 (negative); 11 (positive);
3	TCGA-BL-A13J	BLCA	2 (positive);		Note: The maps of the unbalanced processes are shown in Figure S1. Note that these maps show correlations and anti-correlations between proteins. All proteins marked red undergo deviations in expression levels that are opposite from the deviations of the proteins marked blue. The actual extent and direction of change in expression level depends on the amplitude of the process. In patients where a…
4	TCGA-BL-A3JM	BLCA
5	TCGA-BT-A0S7	BLCA
6	TCGA-BT-A0YX	BLCA
7	TCGA-BT-A20J	BLCA	5 (negative); 7 (negative);
8	TCGA-BT-A20N	BLCA	2 (positive); 8 (positive);
9	TCGA-BT-A20O	BLCA	4 (negative); 9 (negative); 11 (positive);
10	TCGA-BT-A20P	BLCA	2 (positive); 8 (positive);
11	TCGA-BT-A20Q	BLCA	2 (positive); 8 (positive);
12	TCGA-BT-A20R	BLCA	1 (negative); 2 (positive); 6 (negative);
13	TCGA-BT-A20T	BLCA	2 (positive);
14	TCGA-BT-A20U	BLCA	2 (positive); 11 (positive);
15	TCGA-BT-A20V	BLCA	2 (positive); 3 (positive);
16	TCGA-BT-A20W	BLCA	2 (positive);
17	TCGA-BT-A20X	BLCA
18	TCGA-BT-A2LA	BLCA
19	TCGA-BT-A2LB	BLCA	7 (positive);
20	TCGA-BT-A2LD	BLCA	1 (negative); 2 (positive); 4 (negative);
21	TCGA-BT-A3PH	BLCA	2 (positive); 5 (negative); 8 (positive);
22	TCGA-BT-A3PJ	BLCA
23	TCGA-BT-A3PK	BLCA	1 (negative); 4 (negative);
24	TCGA-BT-A42B	BLCA	1 (negative); 4 (negative);
25	TCGA-BT-A42C	BLCA	8 (positive);
26	TCGA-C4-A0EZ	BLCA	1 (negative); 4 (negative);
27	TCGA-C4-A0F0	BLCA	1 (negative); 6 (negative); 9 (negative); 11 (positive);
28	TCGA-C4-A0F1	BLCA	5 (negative);
29	TCGA-C4-A0F6	BLCA	2 (positive); 8 (positive);
30	TCGA-C4-A0F7	BLCA
31	TCGA-CF-A1HR	BLCA	2 (positive);
32	TCGA-CF-A1HS	BLCA	3 (positive);
33	TCGA-CF-A27C	BLCA	4 (positive); 5 (negative); 8 (positive);
34	TCGA-CF-A3MF	BLCA	4 (positive); 8 (positive); 16 (positive);
35	TCGA-CF-A3MG	BLCA	8 (positive);
36	TCGA-CF-A3MH	BLCA
37	TCGA-CF-A3MI	BLCA	2 (positive); 5 (negative); 8 (positive);
38	TCGA-CU-A0YN	BLCA	1 (negative); 4 (negative);
39	TCGA-CU-A3KJ	BLCA
40	TCGA-CU-A3QU	BLCA	5 (negative);
41	TCGA-CU-A3YL	BLCA	2 (positive);
42	TCGA-DK-A1A3	BLCA
43	TCGA-DK-A1A5	BLCA	5 (negative); 8 (positive);
44	TCGA-DK-A1A6	BLCA	2 (positive); 5 (negative); 8 (positive);
45	TCGA-DK-A1AA	BLCA
46	TCGA-DK-A1AB	BLCA	1 (negative);
47	TCGA-DK-A1AC	BLCA	2 (positive); 5 (negative);
48	TCGA-DK-A1AD	BLCA
49	TCGA-DK-A1AE	BLCA	3 (positive); 6 (negative);
50	TCGA-DK-A1AF	BLCA	1 (negative);
51	TCGA-DK-A1AG	BLCA
52	TCGA-DK-A2HX	BLCA	1 (negative); 2 (positive); 6 (negative);
53	TCGA-DK-A2I1	BLCA	2 (positive); 8 (positive);
54	TCGA-DK-A2I2	BLCA	4 (negative); 11 (positive);
55	TCGA-DK-A2I4	BLCA	2 (positive);
56	TCGA-DK-A3IK	BLCA	1 (negative); 2 (positive);
57	TCGA-DK-A3IL	BLCA	2 (positive);
58	TCGA-DK-A3IM	BLCA	4 (negative);
59	TCGA-DK-A3IN	BLCA
60	TCGA-DK-A3IQ	BLCA	1 (negative); 3 (negative);
61	TCGA-DK-A3IT	BLCA	1 (negative); 2 (positive); 11 (positive);
62	TCGA-DK-A3IU	BLCA	2 (positive); 7 (positive);
63	TCGA-DK-A3IV	BLCA	7 (positive);
64	TCGA-DK-A3WW	BLCA	1 (negative); 4 (negative); 10 (positive); 11 (positive);
65	TCGA-DK-A3WX	BLCA	1 (negative); 4 (negative); 10 (positive);
66	TCGA-DK-A3WY	BLCA	1 (negative); 4 (negative); 6 (negative); 9 (negative);
67	TCGA-DK-A3X1	BLCA	2 (positive); 8 (positive);
68	TCGA-DK-A3X2	BLCA	2 (positive);
69	TCGA-E5-A2PC	BLCA	2 (positive); 3 (positive); 8 (positive);
70	TCGA-E7-A3X6	BLCA	2 (positive); 8 (positive);
71	TCGA-E7-A3Y1	BLCA	2 (positive); 4 (positive); 8 (positive);
72	TCGA-FD-A3B3	BLCA	1 (negative); 4 (negative); 7 (positive); 11 (positive);
73	TCGA-FD-A3B4	BLCA	1 (negative); 4 (negative); 11 (positive);
74	TCGA-FD-A3B5	BLCA	5 (negative); 8 (positive);
75	TCGA-FD-A3B6	BLCA	1 (negative); 5 (positive); 6 (negative);
76	TCGA-FD-A3B7	BLCA	4 (negative);
77	TCGA-FD-A3B8	BLCA	1 (negative); 4 (negative); 11 (positive);
78	TCGA-FD-A3N5	BLCA	1 (negative); 3 (positive); 11 (positive);
79	TCGA-FD-A3N6	BLCA	5 (negative); 15 (negative);
80	TCGA-FD-A3NA	BLCA	5 (negative); 8 (positive);
81	TCGA-FD-A3SJ	BLCA	1 (negative); 2 (positive); 11 (positive);
82	TCGA-FD-A3SL	BLCA	1 (negative); 2 (positive); 6 (negative);
83	TCGA-FD-A3SM	BLCA	2 (positive); 8 (positive);
84	TCGA-FD-A3SN	BLCA	1 (negative);
85	TCGA-FD-A3SO	BLCA	1 (negative); 2 (positive); 4 (negative); 11 (positive);
86	TCGA-FD-A3SP	BLCA	1 (negative); 4 (negative);
87	TCGA-FD-A3SQ	BLCA	1 (negative);
88	TCGA-FD-A3SR	BLCA	1 (negative); 2 (positive); 6 (negative);
89	TCGA-FD-A3SS	BLCA	1 (negative); 2 (positive);
90	TCGA-FJ-A3Z7	BLCA	4 (negative);
91	TCGA-FJ-A3ZE	BLCA	5 (negative); 16 (positive);
92	TCGA-FJ-A3ZF	BLCA	5 (negative);
93	TCGA-G2-A2EC	BLCA	1 (negative); 2 (positive); 4 (negative);
94	TCGA-G2-A2EF	BLCA	1 (negative); 4 (negative); 5 (negative); 12 (negative);
95	TCGA-G2-A2EJ	BLCA	1 (negative);
96	TCGA-G2-A2EK	BLCA	1 (negative);
97	TCGA-G2-A2EL	BLCA	2 (negative); 4 (negative); 14 (positive);
98	TCGA-G2-A2EO	BLCA
99	TCGA-G2-A2ES	BLCA
100	TCGA-G2-A3IB	BLCA	1 (negative); 5 (negative);
101	TCGA-G2-A3IE	BLCA
102	TCGA-G2-A3VY	BLCA
103	TCGA-GC-A3BM	BLCA
104	TCGA-GC-A3I6	BLCA	1 (negative); 2 (positive); 3 (positive);
105	TCGA-GC-A3WC	BLCA
106	TCGA-GC-A3YS	BLCA
107	TCGA-GD-A2C5	BLCA	1 (negative); 2 (positive);
108	TCGA-GD-A3OP	BLCA	1 (negative); 2 (positive);
109	TCGA-GD-A3OQ	BLCA	1 (negative);
110	TCGA-GD-A3OS	BLCA	1 (negative); 4 (negative); 8 (negative);
111	TCGA-GU-A42R	BLCA	1 (negative);
112	TCGA-GV-A3JV	BLCA	1 (negative); 2 (positive); 4 (negative);
113	TCGA-GV-A3JW	BLCA	1 (negative); 2 (positive); 13 (positive);
114	TCGA-GV-A3JZ	BLCA	2 (positive);
115	TCGA-GV-A3QF	BLCA	1 (negative); 4 (negative); 5 (negative); 7 (negative); 10 (positive);
116	TCGA-GV-A3QG	BLCA	1 (negative); 2 (positive); 11 (positive);
117	TCGA-GV-A3QH	BLCA	5 (negative); 13 (positive);
118	TCGA-GV-A3QI	BLCA
119	TCGA-GV-A3QK	BLCA	2 (positive); 8 (positive);
120	TCGA-GV-A40E	BLCA	1 (negative); 5 (negative);
121	TCGA-GV-A40G	BLCA	8 (positive);
122	TCGA-H4-A2HO	BLCA	2 (positive);
123	TCGA-H4-A2HQ	BLCA	1 (negative);
124	TCGA-HQ-A2OE	BLCA	2 (positive); 8 (positive);
125	TCGA-K4-A3WS	BLCA	1 (negative); 2 (positive); 4 (negative);
126	TCGA-K4-A3WU	BLCA	1 (negative);
127	TCGA-K4-A3WV	BLCA	1 (negative); 11 (positive);
128	TCGA-A1-A0SF	BRCA	3 (negative);
129	TCGA-A1-A0SH	BRCA	3 (negative);
130	TCGA-A1-A0SJ	BRCA	2 (positive); 3 (negative);
131	TCGA-A1-A0SK	BRCA	7 (negative);
132	TCGA-A1-A0SO	BRCA
133	TCGA-A1-A0SQ	BRCA	3 (negative);
134	TCGA-A2-A04N	BRCA	1 (negative); 3 (negative);
135	TCGA-A2-A04P	BRCA
136	TCGA-A2-A04Q	BRCA	1 (negative); 3 (negative); 4 (negative);
137	TCGA-A2-A04T	BRCA
138	TCGA-A2-A04U	BRCA
139	TCGA-A2-A04V	BRCA	3 (negative);
140	TCGA-A2-A04W	BRCA
141	TCGA-A2-A04Y	BRCA	3 (negative);
142	TCGA-A2-A0CK	BRCA	3 (negative);
143	TCGA-A2-A0CL	BRCA	3 (negative);
144	TCGA-A2-A0CM	BRCA
145	TCGA-A2-A0CP	BRCA	3 (negative);
146	TCGA-A2-A0CQ	BRCA	2 (positive); 3 (negative);
147	TCGA-A2-A0CR	BRCA	3 (negative);
148	TCGA-A2-A0CS	BRCA	3 (negative); 4 (positive);
149	TCGA-A2-A0CT	BRCA	3 (negative);
150	TCGA-A2-A0CU	BRCA	2 (positive); 3 (negative);
151	TCGA-A2-A0CV	BRCA	2 (positive); 3 (negative);
152	TCGA-A2-A0CW	BRCA	3 (negative);
153	TCGA-A2-A0CX	BRCA	3 (negative);
154	TCGA-A2-A0CY	BRCA	6 (positive);
155	TCGA-A2-A0CZ	BRCA	1 (negative); 3 (negative);
156	TCGA-A2-A0D0	BRCA	4 (negative);
157	TCGA-A2-A0D1	BRCA	3 (negative);
158	TCGA-A2-A0D2	BRCA
159	TCGA-A2-A0D3	BRCA	3 (negative);
160	TCGA-A2-A0D4	BRCA	3 (negative);
161	TCGA-A2-A0EO	BRCA	2 (positive); 3 (negative);
162	TCGA-A2-A0EP	BRCA	1 (negative); 3 (negative);
163	TCGA-A2-A0EQ	BRCA	3 (negative);
164	TCGA-A2-A0ER	BRCA	1 (negative); 3 (negative); 4 (negative);
165	TCGA-A2-A0ES	BRCA	1 (negative); 3 (negative);
166	TCGA-A2-A0EU	BRCA	1 (negative); 3 (negative); 4 (negative);
167	TCGA-A2-A0EV	BRCA	3 (negative);
168	TCGA-A2-A0EW	BRCA	1 (negative); 3 (negative);
169	TCGA-A2-A0EX	BRCA	1 (negative); 3 (negative);
170	TCGA-A2-A0EY	BRCA	2 (positive); 3 (negative);
171	TCGA-A2-A0ST	BRCA	4 (negative);
172	TCGA-A2-A0SU	BRCA	2 (positive); 3 (negative);
173	TCGA-A2-A0SV	BRCA	3 (negative);
174	TCGA-A2-A0SW	BRCA	2 (positive); 3 (negative);
175	TCGA-A2-A0SX	BRCA
176	TCGA-A2-A0T0	BRCA
177	TCGA-A2-A0T1	BRCA	5 (negative); 8 (positive);
178	TCGA-A2-A0T2	BRCA
179	TCGA-A2-A0T3	BRCA	1 (negative); 2 (positive); 3 (negative); 4 (negative);
180	TCGA-A2-A0T4	BRCA	1 (negative); 3 (negative);
181	TCGA-A2-A0T5	BRCA	2 (positive); 3 (negative); 4 (positive);
182	TCGA-A2-A0T6	BRCA	3 (negative);
183	TCGA-A2-A0T7	BRCA	2 (positive); 3 (negative);
184	TCGA-A2-A0YC	BRCA	1 (negative); 3 (negative); 4 (negative);
185	TCGA-A2-A0YD	BRCA	3 (negative);
186	TCGA-A2-A0YE	BRCA
187	TCGA-A2-A0YF	BRCA	1 (negative); 3 (negative); 4 (negative);
188	TCGA-A2-A0YG	BRCA	3 (negative);
189	TCGA-A2-A0YH	BRCA	3 (negative); 6 (positive);
190	TCGA-A2-A0YI	BRCA	3 (negative);
191	TCGA-A2-A0YJ	BRCA
192	TCGA-A2-A0YK	BRCA	1 (negative); 3 (negative); 4 (negative);
193	TCGA-A2-A0YL	BRCA	1 (negative); 3 (negative);
194	TCGA-A2-A0YM	BRCA
195	TCGA-A2-A0YT	BRCA	2 (positive); 3 (negative);
196	TCGA-A2-A1FV	BRCA	3 (negative);
197	TCGA-A2-A1FW	BRCA	3 (negative);
198	TCGA-A2-A1FX	BRCA	7 (negative);
199	TCGA-A2-A1FZ	BRCA	1 (negative); 3 (negative); 4 (negative);
200	TCGA-A2-A1G0	BRCA	2 (positive); 3 (negative);
201	TCGA-A2-A1G1	BRCA	1 (negative); 3 (negative);
202	TCGA-A2-A1G4	BRCA	2 (positive); 3 (negative); 4 (positive);
203	TCGA-A2-A1G6	BRCA	1 (negative);
204	TCGA-A2-A259	BRCA	1 (negative); 3 (negative); 4 (negative);
205	TCGA-A2-A25A	BRCA	3 (negative);
206	TCGA-A2-A25B	BRCA	2 (positive); 3 (negative);
207	TCGA-A2-A25C	BRCA	2 (positive); 3 (negative); 7 (negative);
208	TCGA-A2-A25D	BRCA	2 (positive); 3 (negative); 11 (positive);
209	TCGA-A2-A25E	BRCA	2 (positive); 3 (negative);
210	TCGA-A2-A25F	BRCA
211	TCGA-A2-A3KC	BRCA	1 (negative); 3 (negative);
212	TCGA-A2-A3KD	BRCA	3 (negative);
213	TCGA-A2-A3XT	BRCA
214	TCGA-A2-A3XU	BRCA
215	TCGA-A2-A3XV	BRCA	3 (negative); 8 (positive);
216	TCGA-A2-A3XW	BRCA	3 (negative);
217	TCGA-A2-A3XX	BRCA	1 (negative); 3 (negative); 4 (negative);
218	TCGA-A2-A3XZ	BRCA
219	TCGA-A7-A0CD	BRCA	3 (negative);
220	TCGA-A7-A0CE	BRCA
221	TCGA-A7-A0CG	BRCA	3 (negative);
222	TCGA-A7-A0CH	BRCA	3 (negative); 4 (positive);
223	TCGA-A7-A0CJ	BRCA	3 (negative); 6 (positive);
224	TCGA-A7-A0D9	BRCA	1 (negative); 3 (negative);
225	TCGA-A7-A0DA	BRCA
226	TCGA-A7-A0DB	BRCA	3 (negative);
227	TCGA-A7-A0DC	BRCA	2 (positive); 3 (negative);
228	TCGA-A7-A13D	BRCA	14 (positive);
229	TCGA-A7-A13E	BRCA
230	TCGA-A7-A13F	BRCA	2 (positive); 3 (negative);
231	TCGA-A7-A26E	BRCA	1 (negative); 3 (negative);
232	TCGA-A7-A26F	BRCA
233	TCGA-A7-A26G	BRCA	1 (negative); 9 (negative);
234	TCGA-A7-A26H	BRCA	2 (positive); 3 (negative);
235	TCGA-A7-A26I	BRCA	1 (negative);
236	TCGA-A7-A2KD	BRCA	3 (negative);
237	TCGA-A7-A3IZ	BRCA	3 (negative);
238	TCGA-A7-A3J0	BRCA	3 (negative);
239	TCGA-A7-A3J1	BRCA	3 (negative);
240	TCGA-A7-A3RF	BRCA	3 (negative);
241	TCGA-A8-A06N	BRCA	3 (negative);
242	TCGA-A8-A06P	BRCA	1 (negative); 3 (negative);
243	TCGA-A8-A06R	BRCA	3 (negative); 6 (positive);
244	TCGA-A8-A06U	BRCA	3 (negative);
245	TCGA-A8-A06X	BRCA	3 (negative);
246	TCGA-A8-A06Y	BRCA	3 (negative);
247	TCGA-A8-A06Z	BRCA	3 (negative);
248	TCGA-A8-A075	BRCA	3 (negative);
249	TCGA-A8-A076	BRCA	3 (negative);
250	TCGA-A8-A079	BRCA	3 (negative);
251	TCGA-A8-A07E	BRCA	1 (negative); 3 (negative); 4 (negative);
252	TCGA-A8-A07F	BRCA	1 (negative); 3 (negative);
253	TCGA-A8-A07I	BRCA	3 (negative); 4 (positive);
254	TCGA-A8-A07O	BRCA	5 (negative); 6 (positive);
255	TCGA-A8-A07P	BRCA	2 (positive); 3 (negative);
256	TCGA-A8-A07R	BRCA
257	TCGA-A8-A07S	BRCA	3 (negative); 4 (positive);
258	TCGA-A8-A07W	BRCA	2 (positive); 3 (negative); 4 (positive);
259	TCGA-A8-A07Z	BRCA	3 (negative); 4 (positive);
260	TCGA-A8-A081	BRCA	3 (negative);
261	TCGA-A8-A082	BRCA	3 (negative);
262	TCGA-A8-A083	BRCA	3 (negative); 4 (positive); 9 (positive);
263	TCGA-A8-A084	BRCA	3 (negative);
264	TCGA-A8-A085	BRCA	2 (positive); 3 (negative);
265	TCGA-A8-A086	BRCA	3 (negative);
266	TCGA-A8-A08A	BRCA	3 (negative); 4 (positive);
267	TCGA-A8-A08G	BRCA	3 (negative);
268	TCGA-A8-A08H	BRCA	1 (negative); 3 (negative);
269	TCGA-A8-A08J	BRCA	3 (negative); 5 (negative);
270	TCGA-A8-A08L	BRCA	3 (negative);
271	TCGA-A8-A08O	BRCA	1 (negative); 3 (negative);
272	TCGA-A8-A08P	BRCA	6 (positive);
273	TCGA-A8-A08T	BRCA	3 (negative);
274	TCGA-A8-A08X	BRCA
275	TCGA-A8-A08Z	BRCA	3 (negative);
276	TCGA-A8-A091	BRCA	3 (negative);
277	TCGA-A8-A094	BRCA
278	TCGA-A8-A095	BRCA	1 (negative); 3 (negative); 4 (negative);
279	TCGA-A8-A099	BRCA	3 (negative);
280	TCGA-A8-A09A	BRCA	3 (negative);
281	TCGA-A8-A09B	BRCA	3 (negative);
282	TCGA-A8-A09C	BRCA	3 (negative); 4 (positive);
283	TCGA-A8-A09E	BRCA	3 (negative); 9 (positive);
284	TCGA-A8-A09G	BRCA	3 (negative);
285	TCGA-A8-A09I	BRCA	3 (negative); 5 (negative); 15 (positive);
286	TCGA-A8-A09K	BRCA	2 (positive); 3 (negative);
287	TCGA-A8-A09M	BRCA	2 (positive); 3 (negative);
288	TCGA-A8-A09R	BRCA	3 (negative);
289	TCGA-A8-A09W	BRCA	3 (negative); 11 (positive);
290	TCGA-A8-A09X	BRCA	3 (negative); 10 (positive);
291	TCGA-A8-A09Z	BRCA	3 (negative);
292	TCGA-A8-A0A4	BRCA	3 (negative);
293	TCGA-A8-A0A7	BRCA	16 (negative);
294	TCGA-AC-A23C	BRCA	1 (negative); 3 (negative); 4 (positive);
295	TCGA-AC-A23E	BRCA	1 (negative); 3 (negative);
296	TCGA-AC-A2B8	BRCA	1 (negative); 3 (negative);
297	TCGA-AC-A2BK	BRCA
298	TCGA-AC-A2BM	BRCA	3 (negative);
299	TCGA-AC-A2FB	BRCA	1 (negative); 3 (negative); 4 (negative);
300	TCGA-AC-A2FE	BRCA	3 (negative);
301	TCGA-AC-A2FF	BRCA	1 (negative); 3 (negative);
302	TCGA-AC-A2FG	BRCA	3 (negative);
303	TCGA-AC-A2FM	BRCA	3 (negative);
304	TCGA-AC-A2QI	BRCA	3 (negative);
305	TCGA-AC-A2QJ	BRCA	2 (negative);
306	TCGA-AC-A3HN	BRCA	1 (negative); 3 (negative); 4 (negative);
307	TCGA-AC-A3QP	BRCA	1 (negative); 3 (negative);
308	TCGA-AC-A3TM	BRCA	3 (negative);
309	TCGA-AC-A3TN	BRCA	1 (negative); 3 (negative);
310	TCGA-AC-A3W5	BRCA	3 (negative);
311	TCGA-AC-A3W6	BRCA	1 (negative); 3 (negative);
312	TCGA-AC-A3W7	BRCA	1 (negative); 3 (negative);
313	TCGA-AC-A3YJ	BRCA	3 (negative);
314	TCGA-AN-A041	BRCA	3 (negative);
315	TCGA-AN-A049	BRCA	3 (negative);
316	TCGA-AN-A04A	BRCA	2 (positive); 3 (negative);
317	TCGA-AN-A04D	BRCA
318	TCGA-AN-A0AJ	BRCA	2 (positive); 3 (negative); 7 (negative);
319	TCGA-AN-A0AK	BRCA	2 (positive); 3 (negative);
320	TCGA-AN-A0AL	BRCA
321	TCGA-AN-A0AM	BRCA	3 (negative);
322	TCGA-AN-A0AR	BRCA	14 (positive);
323	TCGA-AN-A0AS	BRCA	3 (negative); 6 (positive);
324	TCGA-AN-A0AT	BRCA
325	TCGA-AN-A0FD	BRCA	2 (positive); 3 (negative); 7 (negative);
326	TCGA-AN-A0FF	BRCA	3 (negative);
327	TCGA-AN-A0FJ	BRCA
328	TCGA-AN-A0FK	BRCA	3 (negative);
329	TCGA-AN-A0FL	BRCA	14 (positive);
330	TCGA-AN-A0FS	BRCA	1 (negative); 3 (negative);
331	TCGA-AN-A0FT	BRCA	3 (negative);
332	TCGA-AN-A0FV	BRCA	3 (negative); 5 (negative); 8 (positive); 13 (positive);
333	TCGA-AN-A0FW	BRCA	3 (negative);
334	TCGA-AN-A0FX	BRCA	1 (negative);
335	TCGA-AN-A0FY	BRCA	3 (negative);
336	TCGA-AN-A0FZ	BRCA	3 (negative);
337	TCGA-AN-A0G0	BRCA	5 (negative); 14 (positive);
338	TCGA-AN-A0XN	BRCA	1 (negative); 3 (negative);
339	TCGA-AN-A0XO	BRCA	2 (positive); 3 (negative);
340	TCGA-AN-A0XP	BRCA	3 (negative);
341	TCGA-AN-A0XS	BRCA	3 (negative);
342	TCGA-AN-A0XT	BRCA	2 (positive); 3 (negative);
343	TCGA-AN-A0XU	BRCA	6 (positive);
344	TCGA-AN-A0XW	BRCA	3 (negative);
345	TCGA-AO-A03L	BRCA	3 (negative);
346	TCGA-AO-A03M	BRCA
347	TCGA-AO-A03N	BRCA	2 (positive); 7 (negative);
348	TCGA-AO-A03O	BRCA	1 (positive); 2 (positive); 3 (negative);
349	TCGA-AO-A03P	BRCA	2 (positive); 3 (negative); 7 (negative);
350	TCGA-AO-A03U	BRCA
351	TCGA-AO-A0J2	BRCA
352	TCGA-AO-A0J3	BRCA	2 (positive); 3 (negative); 7 (negative);
353	TCGA-AO-A0J5	BRCA	3 (negative);
354	TCGA-AO-A0J6	BRCA
355	TCGA-AO-A0J7	BRCA	3 (negative);
356	TCGA-AO-A0J8	BRCA	3 (negative);
357	TCGA-AO-A0J9	BRCA	3 (negative);
358	TCGA-AO-A0JB	BRCA	2 (positive); 3 (negative);
359	TCGA-AO-A0JC	BRCA	3 (negative); 9 (positive);
360	TCGA-AO-A0JD	BRCA	7 (negative);
361	TCGA-AO-A0JE	BRCA
362	TCGA-AO-A0JF	BRCA	3 (negative);
363	TCGA-AO-A0JG	BRCA	2 (positive); 3 (negative); 10 (negative);
364	TCGA-AO-A0JI	BRCA	2 (positive); 3 (negative); 4 (negative); 9 (positive); 12 (positive); 16 (positive);
365	TCGA-AO-A0JJ	BRCA	3 (negative);
366	TCGA-AO-A0JL	BRCA
367	TCGA-AO-A0JM	BRCA	1 (negative); 3 (negative); 4 (negative);
368	TCGA-AO-A124	BRCA
369	TCGA-AO-A126	BRCA	3 (negative);
370	TCGA-AO-A128	BRCA	14 (negative); 16 (negative);
371	TCGA-AO-A129	BRCA
372	TCGA-AO-A12A	BRCA	3 (negative); 4 (positive);
373	TCGA-AO-A12B	BRCA	2 (positive); 3 (negative); 7 (negative);
374	TCGA-AO-A12C	BRCA	2 (positive); 3 (negative);
375	TCGA-AO-A12D	BRCA
376	TCGA-AO-A12E	BRCA	3 (negative);
377	TCGA-AO-A12F	BRCA	14 (positive);
378	TCGA-AO-A12G	BRCA	3 (negative);
379	TCGA-AO-A12H	BRCA	3 (negative);
380	TCGA-AO-A1KO	BRCA	1 (negative); 3 (negative);
381	TCGA-AO-A1KP	BRCA	1 (negative); 3 (negative);
382	TCGA-AO-A1KQ	BRCA	2 (positive); 3 (negative);
383	TCGA-AO-A1KR	BRCA	2 (positive);
384	TCGA-AO-A1KS	BRCA	2 (positive); 3 (negative);
385	TCGA-AO-A1KT	BRCA	2 (positive); 3 (negative);
386	TCGA-AQ-A04L	BRCA	1 (negative); 3 (negative); 4 (negative);
387	TCGA-AQ-A1H2	BRCA	2 (positive); 3 (negative); 4 (positive); 5 (positive); 7 (negative);
388	TCGA-AQ-A1H3	BRCA	1 (negative); 3 (negative);
389	TCGA-AR-A0TP	BRCA
390	TCGA-AR-A0TQ	BRCA	3 (negative);
391	TCGA-AR-A0TR	BRCA	3 (negative); 4 (positive);
392	TCGA-AR-A0TS	BRCA	9 (negative);
393	TCGA-AR-A0TT	BRCA	3 (negative);
394	TCGA-AR-A0TU	BRCA
395	TCGA-AR-A0TV	BRCA	3 (negative);
396	TCGA-AR-A0TW	BRCA	2 (positive);
397	TCGA-AR-A0TX	BRCA	3 (negative); 5 (negative); 6 (positive);
398	TCGA-AR-A0TY	BRCA	3 (negative);
399	TCGA-AR-A0TZ	BRCA	1 (negative); 3 (negative); 4 (negative);
400	TCGA-AR-A0U0	BRCA	15 (negative); 16 (negative);
401	TCGA-AR-A0U1	BRCA
402	TCGA-AR-A0U2	BRCA	1 (negative); 3 (negative); 4 (negative);
403	TCGA-AR-A0U3	BRCA	3 (negative);
404	TCGA-AR-A0U4	BRCA	4 (negative); 7 (negative);
405	TCGA-AR-A1AH	BRCA
406	TCGA-AR-A1AI	BRCA
407	TCGA-AR-A1AJ	BRCA
408	TCGA-AR-A1AK	BRCA	2 (positive); 3 (negative);
409	TCGA-AR-A1AL	BRCA	1 (negative); 3 (negative);
410	TCGA-AR-A1AM	BRCA	1 (negative); 3 (negative);
411	TCGA-AR-A1AO	BRCA	8 (positive);
412	TCGA-AR-A1AP	BRCA	3 (negative);
413	TCGA-AR-A1AQ	BRCA
414	TCGA-AR-A1AS	BRCA	3 (negative);
415	TCGA-AR-A1AT	BRCA	3 (negative); 8 (positive);
416	TCGA-AR-A1AU	BRCA	3 (negative);
417	TCGA-AR-A1AV	BRCA	2 (positive); 3 (negative);
418	TCGA-AR-A1AW	BRCA	3 (negative);
419	TCGA-AR-A1AX	BRCA	1 (negative); 3 (negative); 4 (negative);
420	TCGA-AR-A1AY	BRCA
421	TCGA-AR-A24K	BRCA	2 (positive); 3 (negative);
422	TCGA-AR-A24L	BRCA	3 (negative);
423	TCGA-AR-A24M	BRCA	2 (positive); 3 (negative);
424	TCGA-AR-A24N	BRCA	2 (positive); 3 (negative);
425	TCGA-AR-A24O	BRCA	1 (negative); 3 (negative);
426	TCGA-AR-A24P	BRCA	2 (positive); 3 (negative);
427	TCGA-AR-A24Q	BRCA	1 (negative);
428	TCGA-AR-A24R	BRCA	3 (negative); 8 (positive);
429	TCGA-AR-A24S	BRCA	2 (positive); 3 (negative);
430	TCGA-AR-A24T	BRCA	1 (negative); 2 (positive); 3 (negative);
431	TCGA-AR-A24U	BRCA	2 (positive); 8 (positive);
432	TCGA-AR-A24V	BRCA	1 (negative); 2 (positive); 3 (negative);
433	TCGA-AR-A24W	BRCA	1 (negative); 2 (positive); 3 (negative); 4 (negative);
434	TCGA-AR-A24X	BRCA	1 (negative); 2 (positive); 3 (negative);
435	TCGA-AR-A24Z	BRCA	2 (positive); 3 (negative);
436	TCGA-AR-A250	BRCA	1 (negative); 2 (positive); 3 (negative); 9 (positive);
437	TCGA-AR-A251	BRCA
438	TCGA-AR-A252	BRCA	2 (positive); 3 (negative);
439	TCGA-AR-A254	BRCA	2 (positive); 3 (negative);
440	TCGA-AR-A255	BRCA	1 (negative); 3 (negative);
441	TCGA-AR-A256	BRCA	2 (positive);
442	TCGA-AR-A2LE	BRCA	1 (negative); 3 (negative); 4 (negative); 8 (negative);
443	TCGA-AR-A2LH	BRCA	15 (negative);
444	TCGA-AR-A2LJ	BRCA	1 (negative); 3 (negative);
445	TCGA-AR-A2LK	BRCA	3 (negative);
446	TCGA-AR-A2LL	BRCA	3 (negative);
447	TCGA-AR-A2LM	BRCA	2 (positive); 3 (negative);
448	TCGA-AR-A2LN	BRCA	1 (negative); 3 (negative); 4 (negative);
449	TCGA-AR-A2LO	BRCA	3 (negative);
450	TCGA-AR-A2LQ	BRCA	1 (negative); 3 (negative);
451	TCGA-AR-A2LR	BRCA
452	TCGA-B6-A0I2	BRCA	1 (negative); 3 (negative); 4 (negative);
453	TCGA-B6-A0I6	BRCA
454	TCGA-B6-A0I8	BRCA	3 (negative);
455	TCGA-B6-A0I9	BRCA	3 (negative); 5 (negative);
456	TCGA-B6-A0IB	BRCA	3 (negative); 9 (positive);
457	TCGA-B6-A0IG	BRCA	3 (negative);
458	TCGA-B6-A0IJ	BRCA
459	TCGA-B6-A0IK	BRCA	1 (negative); 3 (negative); 4 (negative);
460	TCGA-B6-A0IO	BRCA	2 (positive); 3 (negative);
461	TCGA-B6-A0IQ	BRCA
462	TCGA-B6-A0RG	BRCA	3 (negative);
463	TCGA-B6-A0RH	BRCA
464	TCGA-B6-A0RL	BRCA	3 (negative);
465	TCGA-B6-A0RM	BRCA	3 (negative);
466	TCGA-B6-A0RN	BRCA	1 (negative); 2 (positive); 3 (negative);
467	TCGA-B6-A0RO	BRCA	3 (negative);
468	TCGA-B6-A0RP	BRCA	3 (negative);
469	TCGA-B6-A0RQ	BRCA	1 (negative); 3 (negative);
470	TCGA-B6-A0RT	BRCA	4 (negative);
471	TCGA-B6-A0RU	BRCA
472	TCGA-B6-A0RV	BRCA	3 (negative);
473	TCGA-B6-A0WX	BRCA	1 (negative);
474	TCGA-B6-A0X0	BRCA	2 (positive); 3 (negative);
475	TCGA-B6-A0X1	BRCA
476	TCGA-B6-A2IU	BRCA	3 (negative);
477	TCGA-BH-A0AU	BRCA	3 (negative);
478	TCGA-BH-A0AV	BRCA
479	TCGA-BH-A0AY	BRCA	2 (positive); 3 (negative);
480	TCGA-BH-A0AZ	BRCA	3 (negative);
481	TCGA-BH-A0B0	BRCA	1 (negative); 3 (negative);
482	TCGA-BH-A0B1	BRCA	2 (positive); 3 (negative);
483	TCGA-BH-A0B2	BRCA	3 (negative);
484	TCGA-BH-A0B3	BRCA
485	TCGA-BH-A0B4	BRCA	2 (positive); 3 (negative);
486	TCGA-BH-A0B5	BRCA	1 (negative); 3 (negative); 4 (negative);
487	TCGA-BH-A0B6	BRCA	3 (negative);
488	TCGA-BH-A0B7	BRCA	2 (positive); 3 (negative);
489	TCGA-BH-A0B9	BRCA
490	TCGA-BH-A0BA	BRCA	1 (negative); 3 (negative);
491	TCGA-BH-A0BC	BRCA	3 (negative);
492	TCGA-BH-A0BF	BRCA	2 (positive);
493	TCGA-BH-A0BJ	BRCA	2 (positive); 3 (negative);
494	TCGA-BH-A0BM	BRCA	2 (positive); 3 (negative);
495	TCGA-BH-A0BO	BRCA	1 (negative); 3 (negative);
496	TCGA-BH-A0BP	BRCA	3 (negative);
497	TCGA-BH-A0BQ	BRCA	2 (positive); 3 (negative);
498	TCGA-BH-A0BR	BRCA	2 (positive);
499	TCGA-BH-A0BS	BRCA	2 (positive); 3 (negative);
500	TCGA-BH-A0BT	BRCA	3 (negative);
501	TCGA-BH-A0BV	BRCA	2 (positive); 3 (negative);
502	TCGA-BH-A0BW	BRCA	7 (positive); 16 (negative);
503	TCGA-BH-A0BZ	BRCA	3 (negative);
504	TCGA-BH-A0C0	BRCA	2 (positive); 3 (negative);
505	TCGA-BH-A0C1	BRCA	1 (negative); 3 (negative); 4 (negative);
506	TCGA-BH-A0C3	BRCA	3 (negative);
507	TCGA-BH-A0C7	BRCA	2 (positive); 3 (negative);
508	TCGA-BH-A0DD	BRCA	2 (positive); 3 (negative);
509	TCGA-BH-A0DG	BRCA	1 (negative); 3 (negative);
510	TCGA-BH-A0DH	BRCA	3 (negative);
511	TCGA-BH-A0DI	BRCA	1 (negative); 2 (positive); 3 (negative);
512	TCGA-BH-A0DK	BRCA	2 (positive); 3 (negative);
513	TCGA-BH-A0DL	BRCA
514	TCGA-BH-A0DP	BRCA	4 (negative);
515	TCGA-BH-A0DS	BRCA	2 (positive); 3 (negative);
516	TCGA-BH-A0DT	BRCA	3 (negative);
517	TCGA-BH-A0DV	BRCA	1 (negative); 2 (positive); 3 (negative); 5 (positive);
518	TCGA-BH-A0E0	BRCA
519	TCGA-BH-A0E1	BRCA	1 (negative); 2 (positive); 3 (negative); 4 (negative);
520	TCGA-BH-A0E2	BRCA	2 (positive); 3 (negative); 7 (negative);
521	TCGA-BH-A0E6	BRCA
522	TCGA-BH-A0E7	BRCA	3 (negative); 4 (positive);
523	TCGA-BH-A0E9	BRCA	1 (negative); 3 (negative);
524	TCGA-BH-A0EA	BRCA	1 (negative); 2 (positive); 3 (negative);
525	TCGA-BH-A0EB	BRCA	3 (negative);
526	TCGA-BH-A0EE	BRCA
527	TCGA-BH-A0EI	BRCA	3 (negative);
528	TCGA-BH-A0GY	BRCA	3 (negative);
529	TCGA-BH-A0H5	BRCA	3 (negative);
530	TCGA-BH-A0H6	BRCA	1 (negative); 3 (negative);
531	TCGA-BH-A0H7	BRCA	1 (negative); 3 (negative); 4 (negative);
532	TCGA-BH-A0H9	BRCA	2 (positive); 3 (negative);
533	TCGA-BH-A0HA	BRCA	3 (negative);
534	TCGA-BH-A0HK	BRCA	3 (negative);
535	TCGA-BH-A0HL	BRCA	2 (positive); 3 (negative);
536	TCGA-BH-A0HN	BRCA	1 (negative); 3 (negative);
537	TCGA-BH-A0HP	BRCA	3 (negative);
538	TCGA-BH-A0HU	BRCA	2 (positive); 3 (negative);
539	TCGA-BH-A0HW	BRCA	2 (positive); 3 (negative); 4 (positive);
540	TCGA-BH-A0HX	BRCA	2 (positive); 3 (negative);
541	TCGA-BH-A0HY	BRCA	1 (negative); 3 (negative); 4 (negative);
542	TCGA-BH-A0RX	BRCA	1 (negative); 3 (negative); 4 (negative);
543	TCGA-BH-A0W4	BRCA	3 (negative);
544	TCGA-BH-A0W5	BRCA	3 (negative);
545	TCGA-BH-A18F	BRCA	3 (negative);
546	TCGA-BH-A18G	BRCA
547	TCGA-BH-A18H	BRCA	2 (positive); 3 (negative);
548	TCGA-BH-A18J	BRCA	1 (negative); 3 (negative);
549	TCGA-BH-A18L	BRCA	3 (negative);
550	TCGA-BH-A18M	BRCA	3 (negative);
551	TCGA-BH-A18N	BRCA	3 (negative);
552	TCGA-BH-A18P	BRCA	3 (negative); 8 (positive);
553	TCGA-BH-A18Q	BRCA
554	TCGA-BH-A18R	BRCA
555	TCGA-BH-A18S	BRCA	3 (negative); 4 (positive);
556	TCGA-BH-A18T	BRCA
557	TCGA-BH-A18U	BRCA	1 (negative); 3 (negative);
558	TCGA-BH-A18V	BRCA
559	TCGA-BH-A1EN	BRCA	5 (negative); 13 (positive);
560	TCGA-BH-A1EO	BRCA	1 (negative); 3 (negative); 6 (positive);
561	TCGA-BH-A1ES	BRCA	3 (negative);
562	TCGA-BH-A1ET	BRCA	2 (positive); 3 (negative);
563	TCGA-BH-A1EU	BRCA	3 (negative); 9 (positive);
564	TCGA-BH-A1EV	BRCA	4 (positive);
565	TCGA-BH-A1EW	BRCA	3 (negative);
566	TCGA-BH-A1EX	BRCA	1 (negative); 3 (negative);
567	TCGA-BH-A1EY	BRCA	3 (negative);
568	TCGA-BH-A1F0	BRCA
569	TCGA-BH-A1F2	BRCA	1 (negative); 2 (positive); 3 (negative);
570	TCGA-BH-A1F5	BRCA	3 (negative); 4 (positive);
571	TCGA-BH-A1F6	BRCA	1 (negative);
572	TCGA-BH-A1F8	BRCA	3 (negative);
573	TCGA-BH-A1FB	BRCA	1 (negative); 3 (negative);
574	TCGA-BH-A1FC	BRCA
575	TCGA-BH-A1FD	BRCA	3 (negative);
576	TCGA-BH-A1FE	BRCA	1 (negative); 6 (negative);
577	TCGA-BH-A1FG	BRCA	3 (negative); 6 (positive);
578	TCGA-BH-A1FH	BRCA	1 (negative); 3 (negative); 4 (negative);
579	TCGA-BH-A1FJ	BRCA	2 (positive); 3 (negative);
580	TCGA-BH-A1FL	BRCA	1 (negative); 3 (negative); 5 (positive);
581	TCGA-BH-A1FM	BRCA	2 (positive); 3 (negative);
582	TCGA-BH-A1FN	BRCA	3 (negative);
583	TCGA-BH-A1FR	BRCA	3 (negative);
584	TCGA-BH-A201	BRCA	2 (positive); 3 (negative);
585	TCGA-BH-A202	BRCA	3 (negative);
586	TCGA-BH-A203	BRCA
587	TCGA-BH-A204	BRCA	2 (positive); 3 (negative); 7 (negative);
588	TCGA-BH-A208	BRCA
589	TCGA-BH-A209	BRCA	1 (positive); 3 (negative); 6 (positive);
590	TCGA-BH-A28Q	BRCA	2 (positive); 3 (negative);
591	TCGA-BH-A2L8	BRCA	3 (negative);
592	TCGA-C8-A12K	BRCA
593	TCGA-C8-A12L	BRCA
594	TCGA-C8-A12M	BRCA	2 (positive); 3 (negative);
595	TCGA-C8-A12N	BRCA	3 (negative); 13 (negative);
596	TCGA-C8-A12O	BRCA	3 (negative);
597	TCGA-C8-A12P	BRCA
598	TCGA-C8-A12Q	BRCA	2 (positive);
599	TCGA-C8-A12T	BRCA	2 (positive); 3 (negative);
600	TCGA-C8-A12U	BRCA	3 (negative);
601	TCGA-C8-A12V	BRCA	16 (negative);
602	TCGA-C8-A12W	BRCA	3 (negative);
603	TCGA-C8-A12X	BRCA	2 (positive); 3 (negative);
604	TCGA-C8-A12Y	BRCA	3 (negative);
605	TCGA-C8-A12Z	BRCA	2 (positive); 5 (negative);
606	TCGA-C8-A130	BRCA	3 (negative);
607	TCGA-C8-A131	BRCA	4 (negative); 6 (positive);
608	TCGA-C8-A132	BRCA	2 (positive); 3 (negative);
609	TCGA-C8-A133	BRCA	3 (negative);
610	TCGA-C8-A134	BRCA	1 (negative);
611	TCGA-C8-A135	BRCA	3 (negative);
612	TCGA-C8-A137	BRCA	3 (negative); 5 (negative); 8 (positive);
613	TCGA-C8-A138	BRCA	3 (negative);
614	TCGA-C8-A1HE	BRCA	3 (negative);
615	TCGA-C8-A1HF	BRCA	16 (negative);
616	TCGA-C8-A1HG	BRCA	7 (negative);
617	TCGA-C8-A1HI	BRCA	2 (positive); 3 (negative);
618	TCGA-C8-A1HJ	BRCA
619	TCGA-C8-A1HK	BRCA	3 (negative); 5 (negative);
620	TCGA-C8-A1HL	BRCA	3 (negative);
621	TCGA-C8-A1HM	BRCA	2 (positive); 3 (negative); 7 (negative);
622	TCGA-C8-A1HN	BRCA	2 (positive); 7 (negative); 10 (negative); 15 (positive);
623	TCGA-C8-A1HO	BRCA	3 (negative);
624	TCGA-C8-A26V	BRCA	3 (negative);
625	TCGA-C8-A26W	BRCA	1 (negative); 3 (negative); 4 (negative);
626	TCGA-C8-A26X	BRCA
627	TCGA-C8-A26Y	BRCA
628	TCGA-C8-A26Z	BRCA	2 (positive); 3 (negative);
629	TCGA-C8-A273	BRCA	2 (positive); 3 (negative);
630	TCGA-C8-A274	BRCA	1 (negative); 3 (negative);
631	TCGA-C8-A275	BRCA	5 (negative); 8 (positive);
632	TCGA-C8-A278	BRCA	3 (negative);
633	TCGA-C8-A27A	BRCA	3 (negative); 15 (positive);
634	TCGA-C8-A27B	BRCA	4 (negative); 6 (positive);
635	TCGA-C8-A3M7	BRCA	1 (negative); 3 (negative); 4 (negative);
636	TCGA-C8-A3M8	BRCA	2 (positive); 3 (negative);
637	TCGA-D8-A13Y	BRCA	8 (negative);
638	TCGA-D8-A13Z	BRCA	14 (positive);
639	TCGA-D8-A140	BRCA	2 (positive); 3 (negative);
640	TCGA-D8-A142	BRCA
641	TCGA-D8-A143	BRCA	5 (negative); 13 (positive);
642	TCGA-D8-A145	BRCA	3 (negative); 9 (positive);
643	TCGA-D8-A146	BRCA	3 (negative);
644	TCGA-D8-A147	BRCA
645	TCGA-D8-A1J8	BRCA	3 (negative);
646	TCGA-D8-A1J9	BRCA	1 (negative); 3 (negative); 4 (positive); 5 (negative); 13 (positive);
647	TCGA-D8-A1JA	BRCA	5 (negative); 8 (positive); 13 (positive);
648	TCGA-D8-A1JB	BRCA	3 (negative);
649	TCGA-D8-A1JC	BRCA	3 (negative);
650	TCGA-D8-A1JD	BRCA	2 (positive); 3 (negative);
651	TCGA-D8-A1JE	BRCA	2 (positive); 3 (negative);
652	TCGA-D8-A1JF	BRCA	3 (negative); 7 (positive);
653	TCGA-D8-A1JG	BRCA	12 (negative); 16 (negative);
654	TCGA-D8-A1JH	BRCA	3 (negative);
655	TCGA-D8-A1JI	BRCA	3 (negative); 9 (positive);
656	TCGA-D8-A1JJ	BRCA	12 (negative); 15 (positive);
657	TCGA-D8-A1JK	BRCA	12 (negative);
658	TCGA-D8-A1JL	BRCA
659	TCGA-D8-A1JM	BRCA
660	TCGA-D8-A1JN	BRCA	3 (negative);
661	TCGA-D8-A1JP	BRCA	3 (negative); 4 (positive);
662	TCGA-D8-A1JS	BRCA	3 (negative); 9 (positive);
663	TCGA-D8-A1JT	BRCA	2 (positive); 3 (negative); 4 (positive);
664	TCGA-D8-A1JU	BRCA	3 (negative);
665	TCGA-D8-A1X5	BRCA
666	TCGA-D8-A1X6	BRCA	2 (positive); 3 (negative);
667	TCGA-D8-A1X7	BRCA	1 (negative); 2 (positive); 3 (negative);
668	TCGA-D8-A1X8	BRCA	3 (negative);
669	TCGA-D8-A1X9	BRCA	2 (positive); 3 (negative);
670	TCGA-D8-A1XA	BRCA	1 (negative); 2 (positive); 3 (negative);
671	TCGA-D8-A1XB	BRCA	3 (negative);
672	TCGA-D8-A1XC	BRCA	3 (negative);
673	TCGA-D8-A1XD	BRCA	2 (positive); 3 (negative);
674	TCGA-D8-A1XF	BRCA	2 (positive); 3 (negative);
675	TCGA-D8-A1XG	BRCA	2 (positive); 3 (negative);
676	TCGA-D8-A1XJ	BRCA	3 (negative); 5 (negative); 13 (positive);
677	TCGA-D8-A1XK	BRCA	1 (negative); 4 (negative); 7 (negative);
678	TCGA-D8-A1XL	BRCA	2 (positive); 3 (negative);
679	TCGA-D8-A1XM	BRCA	3 (negative);
680	TCGA-D8-A1XO	BRCA	3 (negative);
681	TCGA-D8-A1XQ	BRCA
682	TCGA-D8-A1XR	BRCA	1 (negative); 3 (negative);
683	TCGA-D8-A1XS	BRCA	2 (positive); 3 (negative); 8 (positive);
684	TCGA-D8-A1XT	BRCA	1 (negative); 3 (negative);
685	TCGA-D8-A1XU	BRCA	3 (negative); 9 (positive);
686	TCGA-D8-A1XV	BRCA	3 (negative);
687	TCGA-D8-A1XW	BRCA	1 (negative); 11 (negative);
688	TCGA-D8-A1XY	BRCA	3 (negative);
689	TCGA-D8-A1XZ	BRCA	2 (positive); 3 (negative);
690	TCGA-D8-A1Y0	BRCA	3 (negative);
691	TCGA-D8-A1Y1	BRCA	3 (negative);
692	TCGA-D8-A1Y2	BRCA	1 (negative); 2 (positive); 3 (negative);
693	TCGA-D8-A1Y3	BRCA	2 (positive); 3 (negative);
694	TCGA-D8-A27E	BRCA	3 (negative);
695	TCGA-D8-A27F	BRCA
696	TCGA-D8-A27G	BRCA	1 (negative); 3 (negative);
697	TCGA-D8-A27H	BRCA	1 (negative);
698	TCGA-D8-A27I	BRCA	1 (negative); 3 (negative);
699	TCGA-D8-A27K	BRCA	3 (negative);
700	TCGA-D8-A27L	BRCA	3 (negative);
701	TCGA-D8-A27M	BRCA
702	TCGA-D8-A27N	BRCA	3 (negative);
703	TCGA-D8-A27P	BRCA	2 (positive); 3 (negative); 4 (positive);
704	TCGA-D8-A27R	BRCA	3 (negative);
705	TCGA-D8-A27T	BRCA	3 (negative);
706	TCGA-D8-A27V	BRCA	3 (negative);
707	TCGA-D8-A27W	BRCA	2 (positive); 3 (negative);
708	TCGA-E2-A107	BRCA	3 (negative);
709	TCGA-E2-A108	BRCA	1 (negative); 3 (negative); 4 (negative); 5 (positive); 7 (positive);
710	TCGA-E2-A109	BRCA	3 (negative);
711	TCGA-E2-A10A	BRCA	2 (positive); 3 (negative);
712	TCGA-E2-A10B	BRCA	3 (negative);
713	TCGA-E2-A10C	BRCA	3 (negative);
714	TCGA-E2-A10E	BRCA	3 (negative);
715	TCGA-E2-A14N	BRCA
716	TCGA-E2-A14O	BRCA	3 (negative);
717	TCGA-E2-A14P	BRCA
718	TCGA-E2-A14Q	BRCA	3 (negative); 4 (positive);
719	TCGA-E2-A14S	BRCA	2 (positive); 3 (negative);
720	TCGA-E2-A14T	BRCA	3 (negative);
721	TCGA-E2-A14V	BRCA	3 (negative);
722	TCGA-E2-A14W	BRCA	2 (positive); 3 (negative);
723	TCGA-E2-A14X	BRCA
724	TCGA-E2-A14Y	BRCA	5 (negative); 6 (positive);
725	TCGA-E2-A14Z	BRCA	3 (negative); 6 (positive);
726	TCGA-E2-A150	BRCA	1 (negative); 5 (negative);
727	TCGA-E2-A152	BRCA	3 (negative); 4 (positive);
728	TCGA-E2-A153	BRCA	3 (negative); 4 (positive); 8 (positive);
729	TCGA-E2-A154	BRCA	3 (negative); 4 (positive);
730	TCGA-E2-A155	BRCA	2 (positive); 3 (negative); 4 (positive);
731	TCGA-E2-A156	BRCA	3 (negative); 4 (positive);
732	TCGA-E2-A158	BRCA
733	TCGA-E2-A159	BRCA
734	TCGA-E2-A15A	BRCA
735	TCGA-E2-A15C	BRCA	1 (negative); 2 (positive); 3 (negative);
736	TCGA-E2-A15D	BRCA	3 (negative);
737	TCGA-E2-A15E	BRCA	3 (negative); 8 (positive);
738	TCGA-E2-A15F	BRCA	2 (positive); 3 (negative);
739	TCGA-E2-A15G	BRCA	3 (negative);
740	TCGA-E2-A15H	BRCA	2 (positive); 3 (negative);
741	TCGA-E2-A15I	BRCA	1 (negative); 3 (negative);
742	TCGA-E2-A15J	BRCA	2 (positive); 3 (negative);
743	TCGA-E2-A15K	BRCA	3 (negative);
744	TCGA-E2-A15L	BRCA	3 (negative);
745	TCGA-E2-A15M	BRCA	3 (negative);
746	TCGA-E2-A15O	BRCA	3 (negative);
747	TCGA-E2-A15P	BRCA	3 (negative);
748	TCGA-E2-A15R	BRCA	3 (negative);
749	TCGA-E2-A15S	BRCA	3 (negative);
750	TCGA-E2-A15T	BRCA	2 (positive); 3 (negative);
751	TCGA-E2-A1AZ	BRCA
752	TCGA-E2-A1B0	BRCA	1 (negative);
753	TCGA-E2-A1B1	BRCA	1 (negative); 3 (negative);
754	TCGA-E2-A1B4	BRCA	2 (positive); 3 (negative);
755	TCGA-E2-A1B5	BRCA	1 (negative); 3 (negative); 4 (negative);
756	TCGA-E2-A1B6	BRCA	4 (negative);
757	TCGA-E2-A1BC	BRCA	3 (negative);
758	TCGA-E2-A1BD	BRCA	3 (negative); 4 (positive);
759	TCGA-E2-A1IG	BRCA	2 (positive); 3 (negative);
760	TCGA-E2-A1IL	BRCA	1 (negative); 3 (negative);
761	TCGA-E2-A1IU	BRCA	1 (negative); 3 (negative);
762	TCGA-E2-A1L6	BRCA	2 (positive); 3 (negative);
763	TCGA-E2-A1L7	BRCA	2 (positive); 3 (negative); 7 (negative);
764	TCGA-E2-A1L8	BRCA	3 (negative);
765	TCGA-E2-A1LB	BRCA	3 (negative);
766	TCGA-E2-A1LE	BRCA
767	TCGA-E2-A1LG	BRCA	1 (negative); 3 (negative); 4 (negative); 7 (negative);
768	TCGA-E2-A1LK	BRCA
769	TCGA-E2-A1LL	BRCA	1 (negative);
770	TCGA-E2-A1LS	BRCA	2 (positive); 11 (negative);
771	TCGA-E2-A2P5	BRCA	3 (negative);
772	TCGA-E2-A3DX	BRCA	1 (negative); 3 (negative);
773	TCGA-E9-A1N3	BRCA	3 (negative);
774	TCGA-E9-A1N4	BRCA	2 (positive); 3 (negative);
775	TCGA-E9-A1N5	BRCA	2 (positive); 3 (negative);
776	TCGA-E9-A1N6	BRCA	3 (negative);
777	TCGA-E9-A1N8	BRCA	9 (negative);
778	TCGA-E9-A1N9	BRCA	2 (positive); 3 (negative);
779	TCGA-E9-A1NA	BRCA	3 (negative);
780	TCGA-E9-A1ND	BRCA	16 (negative);
781	TCGA-E9-A1NE	BRCA	3 (negative);
782	TCGA-E9-A1NF	BRCA	3 (negative);
783	TCGA-E9-A1NG	BRCA	2 (positive); 3 (negative);
784	TCGA-E9-A1NH	BRCA	2 (positive); 3 (negative);
785	TCGA-E9-A1NI	BRCA	2 (positive); 3 (negative);
786	TCGA-E9-A1QZ	BRCA	1 (negative); 2 (positive); 3 (negative);
787	TCGA-E9-A1R0	BRCA	1 (negative); 3 (negative); 6 (negative);
788	TCGA-E9-A1R2	BRCA	2 (positive); 3 (negative);
789	TCGA-E9-A1R3	BRCA	3 (negative);
790	TCGA-E9-A1R4	BRCA	3 (negative);
791	TCGA-E9-A1R5	BRCA	3 (negative); 4 (positive);
792	TCGA-E9-A1R6	BRCA	1 (negative); 3 (negative); 4 (negative); 8 (negative);
793	TCGA-E9-A1R7	BRCA	3 (negative);
794	TCGA-E9-A1RA	BRCA	1 (negative); 2 (positive); 3 (negative);
795	TCGA-E9-A1RB	BRCA	3 (negative);
796	TCGA-E9-A1RC	BRCA	3 (negative); 7 (negative);
797	TCGA-E9-A1RD	BRCA	3 (negative);
798	TCGA-E9-A1RE	BRCA	2 (positive); 3 (negative);
799	TCGA-E9-A1RF	BRCA	2 (positive); 3 (negative);
800	TCGA-E9-A1RG	BRCA	2 (positive); 3 (negative);
801	TCGA-E9-A1RH	BRCA	1 (negative); 3 (negative);
802	TCGA-E9-A1RI	BRCA	3 (negative);
803	TCGA-E9-A226	BRCA	3 (negative);
804	TCGA-E9-A227	BRCA	3 (negative);
805	TCGA-E9-A228	BRCA	2 (positive); 3 (negative);
806	TCGA-E9-A229	BRCA	1 (negative); 3 (negative);
807	TCGA-E9-A22A	BRCA
808	TCGA-E9-A22B	BRCA	2 (positive); 3 (negative);
809	TCGA-E9-A22D	BRCA	2 (positive); 3 (negative);
810	TCGA-E9-A22E	BRCA	3 (negative);
811	TCGA-E9-A22G	BRCA
812	TCGA-E9-A22H	BRCA	3 (negative);
813	TCGA-E9-A243	BRCA	1 (negative);
814	TCGA-E9-A244	BRCA	1 (negative);
815	TCGA-E9-A245	BRCA	1 (negative); 3 (negative);
816	TCGA-E9-A247	BRCA	2 (positive); 3 (negative);
817	TCGA-E9-A248	BRCA
818	TCGA-E9-A249	BRCA	3 (negative);
819	TCGA-E9-A24A	BRCA	3 (negative);
820	TCGA-E9-A295	BRCA	1 (negative); 3 (negative);
821	TCGA-E9-A2JS	BRCA	3 (negative);
822	TCGA-E9-A2JT	BRCA	1 (negative); 3 (negative);
823	TCGA-E9-A3HO	BRCA	3 (negative); 4 (negative);
824	TCGA-E9-A3Q9	BRCA	3 (negative);
825	TCGA-E9-A3QA	BRCA	1 (negative);
826	TCGA-E9-A3X8	BRCA	3 (negative);
827	TCGA-EW-A1IX	BRCA	1 (negative); 3 (negative); 4 (negative); 6 (negative);
828	TCGA-EW-A1IZ	BRCA	3 (negative);
829	TCGA-EW-A1J1	BRCA	2 (positive); 3 (negative);
830	TCGA-EW-A1J2	BRCA	1 (negative); 3 (negative); 4 (negative);
831	TCGA-EW-A1J3	BRCA	3 (negative); 8 (positive);
832	TCGA-EW-A1J5	BRCA	2 (positive); 3 (negative); 7 (negative); 8 (positive);
833	TCGA-EW-A1OV	BRCA	3 (negative);
834	TCGA-EW-A1OW	BRCA
835	TCGA-EW-A1OX	BRCA	2 (positive); 3 (negative);
836	TCGA-EW-A1OY	BRCA	2 (positive); 3 (negative);
837	TCGA-EW-A1OZ	BRCA	2 (positive); 3 (negative);
838	TCGA-EW-A1P0	BRCA	2 (positive); 3 (negative); 7 (negative);
839	TCGA-EW-A1P1	BRCA	1 (negative); 2 (positive); 3 (negative);
840	TCGA-EW-A1P3	BRCA	1 (negative); 2 (positive); 3 (negative); 4 (negative);
841	TCGA-EW-A1P4	BRCA	1 (negative); 3 (negative); 4 (negative);
842	TCGA-EW-A1P5	BRCA	3 (negative);
843	TCGA-EW-A1P8	BRCA
844	TCGA-EW-A1PA	BRCA	2 (positive); 3 (negative); 4 (negative);
845	TCGA-EW-A1PB	BRCA
846	TCGA-EW-A1PC	BRCA	1 (positive); 2 (positive);
847	TCGA-EW-A1PD	BRCA	1 (negative); 3 (negative);
848	TCGA-EW-A1PE	BRCA	3 (negative);
849	TCGA-EW-A1PG	BRCA	1 (negative); 2 (positive); 3 (negative);
850	TCGA-EW-A2FR	BRCA
851	TCGA-EW-A2FS	BRCA	3 (negative);
852	TCGA-EW-A2FV	BRCA	3 (negative);
853	TCGA-EW-A2FW	BRCA	1 (positive); 3 (negative);
854	TCGA-EW-A3U0	BRCA
855	TCGA-GI-A2C8	BRCA	1 (negative); 3 (negative);
856	TCGA-GI-A2C9	BRCA
857	TCGA-GM-A2D9	BRCA	3 (negative);
858	TCGA-GM-A2DB	BRCA
859	TCGA-GM-A2DC	BRCA	2 (positive); 3 (negative);
860	TCGA-GM-A2DD	BRCA	4 (negative);
861	TCGA-GM-A2DF	BRCA
862	TCGA-GM-A2DH	BRCA
863	TCGA-GM-A2DI	BRCA	1 (negative); 3 (negative);
864	TCGA-GM-A2DK	BRCA	2 (positive);
865	TCGA-GM-A2DL	BRCA	2 (positive); 3 (negative);
866	TCGA-GM-A2DM	BRCA	3 (negative);
867	TCGA-GM-A2DN	BRCA	2 (positive); 3 (negative);
868	TCGA-GM-A2DO	BRCA	3 (negative);
869	TCGA-GM-A3NY	BRCA	1 (negative); 2 (positive); 3 (negative); 5 (positive);
870	TCGA-GM-A3XL	BRCA
871	TCGA-GM-A3XN	BRCA	3 (negative);
872	TCGA-HN-A2NL	BRCA	1 (negative); 3 (negative);
873	TCGA-JL-A3YW	BRCA	8 (positive);
874	TCGA-JL-A3YX	BRCA	1 (negative); 3 (negative); 4 (negative);
875	TCGA-A6-2671	COAD	1 (negative); 2 (positive);
876	TCGA-A6-2672	COAD
877	TCGA-A6-2676	COAD	2 (positive);
878	TCGA-A6-2677	COAD	1 (negative); 2 (positive);
879	TCGA-A6-2678	COAD	1 (negative); 2 (positive); 4 (positive);
880	TCGA-A6-2680	COAD	1 (negative); 2 (positive); 3 (positive); 4 (positive); 10 (positive);
881	TCGA-A6-2681	COAD	1 (negative); 2 (positive);
882	TCGA-A6-2683	COAD	1 (negative); 2 (positive); 4 (positive);
883	TCGA-A6-2684	COAD	1 (negative); 2 (positive);
884	TCGA-A6-2685	COAD	1 (negative); 2 (positive); 6 (negative); 10 (positive); 12 (negative);
885	TCGA-A6-2686	COAD	1 (negative); 2 (positive);
886	TCGA-A6-3807	COAD	1 (negative); 2 (positive); 3 (positive); 9 (positive); 10 (positive);
887	TCGA-A6-3808	COAD	1 (negative); 2 (positive);
888	TCGA-A6-3809	COAD	1 (negative); 2 (positive); 3 (positive);
889	TCGA-A6-3810	COAD	1 (negative); 2 (positive); 10 (positive);
890	TCGA-A6-5656	COAD	1 (negative); 2 (positive); 6 (negative); 10 (positive);
891	TCGA-A6-5657	COAD	1 (negative); 2 (positive); 6 (negative); 10 (positive);
892	TCGA-A6-5659	COAD	1 (negative); 2 (positive); 10 (positive);
893	TCGA-A6-5660	COAD	1 (negative); 2 (positive); 10 (positive);
894	TCGA-A6-5661	COAD	1 (negative); 2 (positive); 3 (positive); 4 (negative); 9 (positive); 10 (positive);
895	TCGA-A6-5662	COAD	1 (negative); 2 (positive); 3 (positive); 4 (positive); 11 (negative);
896	TCGA-A6-5664	COAD	2 (positive);
897	TCGA-A6-5665	COAD	2 (positive);
898	TCGA-A6-5666	COAD	1 (negative); 2 (positive);
899	TCGA-A6-5667	COAD	1 (negative); 2 (positive); 3 (positive); 4 (positive); 10 (positive); 12 (negative);
900	TCGA-A6-6137	COAD	1 (negative); 2 (positive);
901	TCGA-A6-6138	COAD	1 (negative); 2 (positive); 6 (negative);
902	TCGA-A6-6140	COAD	1 (negative); 2 (positive);
903	TCGA-A6-6141	COAD	1 (negative); 2 (positive);
904	TCGA-A6-6142	COAD	1 (negative); 2 (positive);
905	TCGA-A6-6648	COAD	1 (negative); 2 (positive);
906	TCGA-A6-6649	COAD	1 (negative); 2 (positive); 6 (negative);
907	TCGA-A6-6650	COAD	2 (positive);
908	TCGA-A6-6651	COAD	1 (negative); 6 (negative);
909	TCGA-A6-6652	COAD	2 (positive);
910	TCGA-A6-6653	COAD	2 (positive);
911	TCGA-A6-6654	COAD	2 (positive);
912	TCGA-A6-6780	COAD
913	TCGA-A6-6781	COAD	1 (negative); 4 (negative); 7 (negative);
914	TCGA-A6-6782	COAD	1 (negative); 11 (negative);
915	TCGA-AA-3489	COAD	1 (negative); 2 (positive); 3 (positive); 6 (negative); 7 (negative); 10 (positive); 12 (negative);
916	TCGA-AA-3492	COAD	1 (negative); 2 (positive); 4 (positive);
917	TCGA-AA-3496	COAD
918	TCGA-AA-3502	COAD	1 (negative); 2 (positive); 4 (positive);
919	TCGA-AA-3506	COAD	1 (negative); 2 (positive); 3 (positive); 10 (positive);
920	TCGA-AA-3510	COAD	2 (positive);
921	TCGA-AA-3511	COAD	1 (negative); 2 (positive);
922	TCGA-AA-3514	COAD	1 (negative); 12 (negative);
923	TCGA-AA-3517	COAD	1 (negative); 2 (positive); 3 (positive); 7 (negative);
924	TCGA-AA-3519	COAD	1 (negative); 2 (positive); 4 (positive);
925	TCGA-AA-3520	COAD	1 (negative); 2 (positive); 4 (positive); 10 (positive);
926	TCGA-AA-3521	COAD	1 (negative); 2 (positive); 3 (positive);
927	TCGA-AA-3522	COAD	1 (negative); 2 (positive); 4 (positive);
928	TCGA-AA-3525	COAD	1 (negative); 2 (positive);
929	TCGA-AA-3529	COAD	1 (negative); 2 (positive); 4 (positive);
930	TCGA-AA-3530	COAD	2 (positive); 12 (negative);
931	TCGA-AA-3531	COAD	2 (positive);
932	TCGA-AA-3532	COAD	1 (negative);
933	TCGA-AA-3534	COAD	1 (negative); 4 (positive);
934	TCGA-AA-3548	COAD	1 (negative); 4 (positive);
935	TCGA-AA-3552	COAD	1 (negative); 2 (positive); 4 (positive);
936	TCGA-AA-3553	COAD	1 (negative); 2 (positive);
937	TCGA-AA-3554	COAD	1 (negative); 2 (positive); 3 (positive); 10 (positive);
938	TCGA-AA-3555	COAD	1 (negative);
939	TCGA-AA-3558	COAD	2 (positive); 5 (negative); 7 (negative);
940	TCGA-AA-3560	COAD	1 (negative); 2 (positive); 4 (positive);
941	TCGA-AA-3561	COAD	2 (positive); 10 (positive);
942	TCGA-AA-3562	COAD	1 (negative); 2 (positive);
943	TCGA-AA-3655	COAD	1 (negative); 2 (positive); 10 (positive);
944	TCGA-AA-3664	COAD	1 (negative); 2 (positive); 3 (positive); 4 (positive); 10 (positive);
945	TCGA-AA-3672	COAD	1 (negative); 2 (positive); 3 (positive); 10 (positive);
946	TCGA-AA-3678	COAD	1 (negative); 2 (positive); 10 (positive);
947	TCGA-AA-3681	COAD	3 (positive); 9 (positive); 10 (positive);
948	TCGA-AA-3688	COAD	2 (positive); 4 (positive);
949	TCGA-AA-3695	COAD	4 (positive); 12 (negative);
950	TCGA-AA-3696	COAD	1 (negative); 2 (positive); 3 (positive); 4 (positive);
951	TCGA-AA-3697	COAD	1 (negative); 2 (positive);
952	TCGA-AA-3710	COAD	1 (negative); 2 (positive); 3 (positive); 10 (positive);
953	TCGA-AA-3712	COAD	2 (positive);
954	TCGA-AA-3713	COAD	1 (negative); 2 (positive); 3 (positive); 4 (positive); 11 (negative);
955	TCGA-AA-3715	COAD	2 (positive); 3 (positive); 10 (positive); 12 (negative);
956	TCGA-AA-3811	COAD	2 (positive); 3 (positive); 12 (negative);
957	TCGA-AA-3812	COAD	1 (negative);
958	TCGA-AA-3814	COAD	2 (positive); 5 (negative);
959	TCGA-AA-3815	COAD	1 (negative); 2 (positive); 3 (positive);
960	TCGA-AA-3818	COAD	1 (negative); 2 (positive); 4 (positive);
961	TCGA-AA-3819	COAD	1 (negative); 2 (positive);
962	TCGA-AA-3831	COAD	1 (negative); 2 (positive);
963	TCGA-AA-3833	COAD	1 (negative); 2 (positive);
964	TCGA-AA-3837	COAD	1 (negative); 2 (positive);
965	TCGA-AA-3841	COAD	1 (negative); 2 (positive); 10 (positive);
966	TCGA-AA-3844	COAD	2 (positive);
967	TCGA-AA-3845	COAD	1 (negative); 2 (positive);
968	TCGA-AA-3848	COAD
969	TCGA-AA-3850	COAD	1 (negative); 2 (positive); 10 (positive);
970	TCGA-AA-3852	COAD	1 (negative); 10 (positive);
971	TCGA-AA-3854	COAD	1 (negative); 2 (positive); 4 (positive);
972	TCGA-AA-3856	COAD	1 (negative); 2 (positive); 4 (positive);
973	TCGA-AA-3861	COAD	2 (positive); 4 (positive);
974	TCGA-AA-3862	COAD	1 (negative); 2 (positive); 10 (positive);
975	TCGA-AA-3864	COAD	1 (negative); 2 (positive); 3 (positive); 10 (positive); 12 (negative);
976	TCGA-AA-3866	COAD	1 (negative); 2 (positive); 6 (negative);
977	TCGA-AA-3869	COAD	2 (positive);
978	TCGA-AA-3872	COAD	1 (negative); 6 (negative); 10 (positive); 12 (negative);
979	TCGA-AA-3930	COAD	2 (positive);
980	TCGA-AA-3947	COAD	1 (negative); 2 (positive); 3 (positive); 6 (negative); 7 (negative);
981	TCGA-AA-3950	COAD	1 (negative); 2 (positive);
982	TCGA-AA-3955	COAD	1 (negative); 2 (positive); 4 (positive);
983	TCGA-AA-3968	COAD	1 (negative); 2 (positive); 3 (positive); 6 (negative);
984	TCGA-AA-3971	COAD	1 (negative); 2 (positive); 3 (positive); 6 (negative);
985	TCGA-AA-3972	COAD	1 (negative); 2 (positive); 3 (positive); 10 (positive);
986	TCGA-AA-3973	COAD	1 (negative); 2 (positive);
987	TCGA-AA-3975	COAD	1 (negative); 2 (positive); 7 (negative);
988	TCGA-AA-3982	COAD	1 (negative); 2 (positive); 3 (positive);
989	TCGA-AA-3986	COAD	1 (negative); 2 (positive); 10 (positive);
990	TCGA-AA-3989	COAD	1 (negative); 4 (positive);
991	TCGA-AA-A004	COAD	1 (negative); 2 (positive);
992	TCGA-AA-A00A	COAD	1 (negative); 2 (positive);
993	TCGA-AA-A00E	COAD	2 (positive);
994	TCGA-AA-A00F	COAD	1 (negative);
995	TCGA-AA-A00J	COAD	1 (negative); 2 (positive);
996	TCGA-AA-A00K	COAD	1 (negative);
997	TCGA-AA-A00L	COAD	1 (negative); 2 (positive);
998	TCGA-AA-A00N	COAD	1 (negative); 4 (negative);
999	TCGA-AA-A00Q	COAD	2 (positive);
1000	TCGA-AA-A00R	COAD
1001	TCGA-AA-A00U	COAD	2 (positive); 5 (negative);
1002	TCGA-AA-A00W	COAD	2 (positive); 5 (negative);
1003	TCGA-AA-A00Z	COAD	1 (negative); 2 (positive);
1004	TCGA-AA-A010	COAD
1005	TCGA-AA-A017	COAD	1 (negative);
1006	TCGA-AA-A01C	COAD
1007	TCGA-AA-A01D	COAD	1 (negative); 2 (positive);
1008	TCGA-AA-A01F	COAD	1 (negative); 2 (positive);
1009	TCGA-AA-A01I	COAD	2 (positive);
1010	TCGA-AA-A01K	COAD	1 (negative);
1011	TCGA-AA-A01P	COAD	1 (negative); 2 (positive);
1012	TCGA-AA-A01Q	COAD	1 (negative); 2 (positive); 4 (negative);
1013	TCGA-AA-A01R	COAD	2 (positive);
1014	TCGA-AA-A01S	COAD	1 (negative); 2 (positive);
1015	TCGA-AA-A01T	COAD	1 (negative); 2 (positive);
1016	TCGA-AA-A01V	COAD	2 (positive);
1017	TCGA-AA-A01X	COAD	2 (positive);
1018	TCGA-AA-A022	COAD	1 (negative);
1019	TCGA-AA-A024	COAD	2 (positive); 4 (positive);
1020	TCGA-AA-A029	COAD	1 (negative); 2 (positive);
1021	TCGA-AA-A02E	COAD	1 (negative); 2 (positive);
1022	TCGA-AA-A02F	COAD
1023	TCGA-AA-A02H	COAD	1 (negative); 2 (positive); 4 (positive);
1024	TCGA-AA-A02J	COAD	2 (positive); 5 (negative);
1025	TCGA-AA-A02K	COAD	1 (negative); 2 (positive);
1026	TCGA-AA-A02O	COAD	5 (negative);
1027	TCGA-AA-A02R	COAD	1 (negative); 2 (positive);
1028	TCGA-AA-A02W	COAD	1 (negative);
1029	TCGA-AA-A02Y	COAD	1 (negative); 2 (positive);
1030	TCGA-AA-A03F	COAD	1 (negative); 4 (negative);
1031	TCGA-AA-A03J	COAD	2 (positive);
1032	TCGA-AD-5900	COAD	1 (negative);
1033	TCGA-AD-6548	COAD	1 (negative); 2 (positive);
1034	TCGA-AD-6889	COAD	1 (negative); 2 (positive);
1035	TCGA-AD-6899	COAD	2 (positive); 5 (negative);
1036	TCGA-AD-6965	COAD
1037	TCGA-AF-6784	COAD	1 (negative); 2 (positive);
1038	TCGA-AM-5820	COAD	1 (negative); 2 (positive);
1039	TCGA-AM-5821	COAD	1 (negative); 2 (positive); 4 (negative);
1040	TCGA-AU-6004	COAD	1 (negative); 2 (positive);
1041	TCGA-AY-5543	COAD
1042	TCGA-AY-6196	COAD	1 (negative); 2 (positive);
1043	TCGA-AY-6197	COAD	1 (negative); 2 (positive);
1044	TCGA-AY-6386	COAD	1 (negative); 2 (positive); 4 (positive);
1045	TCGA-AZ-4308	COAD	1 (negative); 2 (positive); 6 (negative);
1046	TCGA-AZ-4315	COAD	2 (positive); 3 (positive);
1047	TCGA-AZ-4323	COAD	1 (negative); 2 (positive);
1048	TCGA-AZ-4614	COAD	2 (positive); 3 (positive); 7 (negative);
1049	TCGA-AZ-4615	COAD	1 (negative); 2 (positive); 3 (positive); 7 (negative); 12 (negative);
1050	TCGA-AZ-4616	COAD	1 (negative); 4 (negative); 7 (negative);
1051	TCGA-AZ-4682	COAD	1 (negative); 2 (positive); 4 (positive);
1052	TCGA-AZ-4684	COAD	2 (positive);
1053	TCGA-AZ-5407	COAD	1 (negative); 2 (positive); 3 (positive); 4 (positive);
1054	TCGA-AZ-6598	COAD	2 (positive); 3 (positive);
1055	TCGA-AZ-6599	COAD	1 (negative); 2 (positive); 4 (positive);
1056	TCGA-AZ-6600	COAD	1 (negative); 2 (positive);
1057	TCGA-AZ-6601	COAD	1 (negative); 2 (positive);
1058	TCGA-AZ-6603	COAD	1 (negative); 2 (positive); 4 (positive);
1059	TCGA-AZ-6605	COAD	1 (negative); 2 (positive);
1060	TCGA-AZ-6606	COAD	2 (positive); 3 (positive);
1061	TCGA-AZ-6607	COAD	1 (negative); 2 (positive);
1062	TCGA-AZ-6608	COAD	2 (positive);
1063	TCGA-CA-5254	COAD	2 (positive); 7 (negative);
1064	TCGA-CA-5255	COAD	1 (negative); 2 (positive); 3 (positive);
1065	TCGA-CA-5256	COAD	2 (positive);
1066	TCGA-CA-5796	COAD	1 (negative); 2 (positive); 4 (positive);
1067	TCGA-CA-5797	COAD	1 (negative); 2 (positive); 6 (negative);
1068	TCGA-CA-6715	COAD	2 (positive);
1069	TCGA-CA-6716	COAD	1 (negative); 2 (positive);
1070	TCGA-CA-6717	COAD	1 (negative); 2 (positive);
1071	TCGA-CA-6718	COAD	2 (positive); 11 (positive);
1072	TCGA-CA-6719	COAD	1 (negative); 2 (positive);
1073	TCGA-CK-5914	COAD	2 (positive); 5 (negative);
1074	TCGA-CK-5916	COAD	1 (negative); 2 (positive);
1075	TCGA-CK-6746	COAD	2 (positive);
1076	TCGA-CK-6747	COAD	1 (negative); 2 (positive); 4 (positive); 5 (negative);
1077	TCGA-CK-6748	COAD	1 (negative); 2 (positive);
1078	TCGA-CK-6751	COAD	2 (positive);
1079	TCGA-CM-4743	COAD	1 (negative); 2 (positive); 3 (positive); 4 (negative); 7 (negative); 9 (positive); 10 (positive);
1080	TCGA-CM-4744	COAD	2 (positive);
1081	TCGA-CM-4746	COAD	2 (positive);
1082	TCGA-CM-4747	COAD	1 (negative);
1083	TCGA-CM-4748	COAD	1 (negative);
1084	TCGA-CM-4750	COAD	1 (negative); 2 (positive);
1085	TCGA-CM-4752	COAD	1 (negative); 2 (positive);
1086	TCGA-CM-5341	COAD	1 (negative); 2 (positive); 12 (negative);
1087	TCGA-CM-5344	COAD	1 (negative); 2 (positive); 3 (positive); 6 (negative);
1088	TCGA-CM-5348	COAD	1 (negative); 2 (positive); 6 (negative);
1089	TCGA-CM-5349	COAD	1 (negative); 2 (positive); 3 (positive); 6 (negative); 7 (negative); 10 (positive);
1090	TCGA-CM-5860	COAD	1 (negative); 2 (positive);
1091	TCGA-CM-5861	COAD	1 (negative); 2 (positive);
1092	TCGA-CM-5862	COAD	1 (negative); 2 (positive);
1093	TCGA-CM-5863	COAD	1 (negative); 2 (positive);
1094	TCGA-CM-5864	COAD	2 (positive); 7 (negative);
1095	TCGA-CM-5868	COAD	1 (negative);
1096	TCGA-CM-6161	COAD	1 (negative); 2 (positive);
1097	TCGA-CM-6162	COAD	1 (negative); 2 (positive);
1098	TCGA-CM-6163	COAD	1 (negative); 2 (positive); 10 (positive);
1099	TCGA-CM-6164	COAD
1100	TCGA-CM-6165	COAD	1 (negative); 2 (positive);
1101	TCGA-CM-6166	COAD	2 (positive); 3 (positive); 6 (negative);
1102	TCGA-CM-6167	COAD	1 (negative); 2 (positive); 6 (negative);
1103	TCGA-CM-6168	COAD	1 (negative); 2 (positive);
1104	TCGA-CM-6169	COAD	1 (negative); 2 (positive);
1105	TCGA-CM-6170	COAD	1 (negative); 2 (positive); 10 (positive);
1106	TCGA-CM-6171	COAD	3 (positive); 7 (negative); 10 (positive);
1107	TCGA-CM-6172	COAD	1 (negative); 2 (positive); 3 (positive); 6 (negative);
1108	TCGA-CM-6674	COAD	1 (negative); 2 (positive); 4 (negative); 7 (negative);
1109	TCGA-CM-6675	COAD	2 (positive);
1110	TCGA-CM-6676	COAD	1 (negative); 2 (positive);
1111	TCGA-CM-6677	COAD	1 (negative); 2 (positive);
1112	TCGA-CM-6678	COAD	1 (negative); 2 (positive); 10 (positive);
1113	TCGA-CM-6679	COAD	1 (negative); 2 (positive);
1114	TCGA-CM-6680	COAD	1 (negative); 2 (positive);
1115	TCGA-D5-5538	COAD	1 (negative); 3 (negative);
1116	TCGA-D5-5539	COAD	1 (negative); 4 (negative); 10 (positive);
1117	TCGA-D5-5540	COAD	1 (negative); 2 (positive);
1118	TCGA-D5-5541	COAD	1 (negative); 2 (positive);
1119	TCGA-D5-6529	COAD	1 (negative); 2 (positive); 4 (negative); 10 (positive);
1120	TCGA-D5-6530	COAD	1 (negative); 4 (negative); 10 (positive);
1121	TCGA-D5-6531	COAD	1 (negative); 2 (positive);
1122	TCGA-D5-6532	COAD	2 (positive);
1123	TCGA-D5-6533	COAD	1 (negative);
1124	TCGA-D5-6534	COAD	1 (negative); 2 (positive);
1125	TCGA-D5-6535	COAD	2 (positive); 5 (negative);
1126	TCGA-D5-6536	COAD	1 (negative); 2 (positive);
1127	TCGA-D5-6537	COAD	10 (positive);
1128	TCGA-D5-6538	COAD	2 (positive);
1129	TCGA-D5-6539	COAD	1 (negative); 2 (positive);
1130	TCGA-D5-6540	COAD	1 (negative); 10 (positive);
1131	TCGA-D5-6541	COAD	1 (negative); 10 (positive);
1132	TCGA-D5-6898	COAD
1133	TCGA-D5-6920	COAD	2 (positive);
1134	TCGA-D5-6922	COAD	1 (negative); 2 (positive);
1135	TCGA-D5-6923	COAD	2 (positive);
1136	TCGA-D5-6924	COAD	1 (negative); 2 (positive);
1137	TCGA-D5-6926	COAD	1 (negative); 2 (positive);
1138	TCGA-D5-6927	COAD	1 (negative); 2 (positive); 4 (negative);
1139	TCGA-D5-6928	COAD	1 (negative); 2 (positive);
1140	TCGA-D5-6930	COAD	1 (negative); 2 (positive);
1141	TCGA-D5-6931	COAD	2 (positive);
1142	TCGA-D5-6932	COAD	1 (negative); 2 (positive);
1143	TCGA-DM-A0X9	COAD	2 (positive);
1144	TCGA-DM-A0XF	COAD	2 (positive);
1145	TCGA-DM-A1D0	COAD	1 (negative); 2 (positive);
1146	TCGA-DM-A1D4	COAD	2 (positive);
1147	TCGA-DM-A1D6	COAD	2 (positive);
1148	TCGA-DM-A1D7	COAD	2 (positive);
1149	TCGA-DM-A1D8	COAD	2 (positive);
1150	TCGA-DM-A1D9	COAD	2 (positive);
1151	TCGA-DM-A1DA	COAD	2 (positive);
1152	TCGA-DM-A1DB	COAD	2 (positive);
1153	TCGA-DM-A1HA	COAD	2 (positive);
1154	TCGA-DM-A1HB	COAD	2 (positive); 4 (negative);
1155	TCGA-DM-A280	COAD	1 (negative); 2 (positive);
1156	TCGA-DM-A282	COAD	2 (positive);
1157	TCGA-DM-A286	COAD	2 (positive);
1158	TCGA-DM-A288	COAD	1 (negative); 2 (positive);
1159	TCGA-DM-A28A	COAD	2 (positive);
1160	TCGA-DM-A28C	COAD	2 (positive);
1161	TCGA-DM-A28E	COAD	2 (positive);
1162	TCGA-DM-A28F	COAD	2 (positive);
1163	TCGA-DM-A28G	COAD	2 (positive);
1164	TCGA-DM-A28M	COAD	2 (positive); 7 (negative);
1165	TCGA-F4-6459	COAD	1 (negative); 2 (positive);
1166	TCGA-F4-6460	COAD	1 (negative); 2 (positive); 3 (positive);
1167	TCGA-F4-6461	COAD	1 (negative); 2 (positive); 6 (negative); 7 (negative);
1168	TCGA-F4-6463	COAD	1 (negative); 2 (positive); 6 (negative);
1169	TCGA-F4-6569	COAD	1 (negative); 2 (positive);
1170	TCGA-F4-6570	COAD	1 (negative);
1171	TCGA-F4-6703	COAD	1 (negative); 2 (positive);
1172	TCGA-F4-6704	COAD	1 (negative); 2 (positive);
1173	TCGA-F4-6805	COAD	1 (negative); 2 (positive);
1174	TCGA-F4-6806	COAD	1 (negative); 2 (positive);
1175	TCGA-F4-6807	COAD	1 (negative); 2 (positive);
1176	TCGA-F4-6808	COAD	2 (positive);
1177	TCGA-F4-6809	COAD	1 (negative); 2 (positive);
1178	TCGA-F4-6854	COAD	1 (negative); 2 (positive); 6 (negative);
1179	TCGA-F4-6855	COAD	1 (negative);
1180	TCGA-F4-6856	COAD	1 (negative); 2 (positive);
1181	TCGA-F4-6857	COAD	1 (negative); 4 (negative);
1182	TCGA-G4-6293	COAD	2 (positive);
1183	TCGA-G4-6294	COAD	1 (negative); 2 (positive); 6 (negative);
1184	TCGA-G4-6295	COAD	2 (positive); 3 (positive);
1185	TCGA-G4-6297	COAD	1 (negative); 2 (positive);
1186	TCGA-G4-6298	COAD	1 (negative); 2 (positive); 6 (negative);
1187	TCGA-G4-6299	COAD	2 (positive); 7 (negative);
1188	TCGA-G4-6302	COAD	1 (negative); 2 (positive); 4 (negative);
1189	TCGA-G4-6303	COAD	1 (negative); 2 (positive);
1190	TCGA-G4-6304	COAD	1 (negative); 2 (positive);
1191	TCGA-G4-6306	COAD	1 (negative); 2 (positive);
1192	TCGA-G4-6307	COAD	1 (negative); 2 (positive); 3 (positive); 10 (positive);
1193	TCGA-G4-6309	COAD	1 (negative); 2 (positive);
1194	TCGA-G4-6310	COAD	1 (negative); 2 (positive); 6 (negative);
1195	TCGA-G4-6311	COAD	1 (negative); 2 (positive);
1196	TCGA-G4-6314	COAD	1 (negative); 10 (positive);
1197	TCGA-G4-6315	COAD	2 (positive); 7 (negative);
1198	TCGA-G4-6317	COAD	1 (negative); 2 (positive); 4 (negative);
1199	TCGA-G4-6320	COAD	1 (negative); 2 (positive);
1200	TCGA-G4-6321	COAD	1 (negative); 2 (positive);
1201	TCGA-G4-6322	COAD	1 (negative); 2 (positive);
1202	TCGA-G4-6323	COAD	1 (negative); 2 (positive);
1203	TCGA-G4-6586	COAD	1 (negative); 2 (positive); 3 (positive); 4 (negative); 7 (negative);
1204	TCGA-G4-6588	COAD	1 (negative); 2 (positive); 4 (negative); 10 (positive);
1205	TCGA-G4-6625	COAD	1 (negative); 2 (positive);
1206	TCGA-G4-6626	COAD	2 (positive);
1207	TCGA-G4-6627	COAD	1 (negative); 2 (positive); 10 (positive);
1208	TCGA-G4-6628	COAD
1209	TCGA-02-0003	GBM	1 (negative); 2 (negative); 3 (negative);
1210	TCGA-02-0004	GBM	1 (negative); 2 (negative); 7 (negative);
1211	TCGA-02-0011	GBM	1 (negative); 2 (negative); 3 (negative); 5 (negative);
1212	TCGA-02-0014	GBM	2 (negative); 3 (negative); 5 (negative); 6 (negative);
1213	TCGA-02-0068	GBM	1 (negative);
1214	TCGA-02-0069	GBM	1 (negative); 2 (negative); 3 (negative);
1215	TCGA-02-0116	GBM	1 (negative); 3 (negative); 4 (negative); 11 (negative); 13 (positive);
1216	TCGA-02-2470	GBM	1 (negative); 2 (negative); 3 (negative); 4 (negative); 7 (negative); 8 (negative);
1217	TCGA-02-2485	GBM	1 (negative); 2 (negative); 3 (negative); 5 (negative); 6 (negative);
1218	TCGA-06-0125	GBM	1 (negative); 2 (negative); 5 (negative);
1219	TCGA-06-0126	GBM	1 (negative); 2 (negative); 4 (positive); 5 (negative); 6 (negative);
1220	TCGA-06-0128	GBM	1 (negative); 3 (negative); 11 (negative); 13 (positive);
1221	TCGA-06-0129	GBM	2 (negative);
1222	TCGA-06-0130	GBM	2 (negative);
1223	TCGA-06-0154	GBM	1 (negative); 2 (negative); 5 (negative);
1224	TCGA-06-0155	GBM	1 (negative); 2 (negative); 3 (negative); 5 (negative);
1225	TCGA-06-0156	GBM	2 (negative); 3 (negative);
1226	TCGA-06-0171	GBM	1 (negative); 3 (negative); 4 (negative); 13 (positive);
1227	TCGA-06-0189	GBM	1 (negative); 3 (negative); 4 (negative); 5 (negative); 7 (negative);
1228	TCGA-06-0238	GBM	6 (negative); 7 (negative);
1229	TCGA-06-0644	GBM	2 (negative);
1230	TCGA-06-0650	GBM	1 (negative); 2 (negative); 3 (negative);
1231	TCGA-06-0875	GBM	2 (negative);
1232	TCGA-06-0876	GBM	1 (negative); 2 (negative); 5 (negative); 6 (negative);
1233	TCGA-06-0877	GBM	1 (negative); 2 (negative); 4 (positive); 5 (negative); 6 (negative);
1234	TCGA-06-0878	GBM	1 (negative); 2 (negative); 5 (negative);
1235	TCGA-06-0879	GBM	1 (negative); 2 (negative); 5 (negative);
1236	TCGA-06-0882	GBM	1 (negative); 2 (negative);
1237	TCGA-06-0939	GBM	1 (negative); 2 (negative); 4 (positive); 6 (negative);
1238	TCGA-06-1084	GBM	1 (negative); 3 (negative); 4 (negative); 5 (negative);
1239	TCGA-06-1086	GBM	1 (negative); 3 (negative);
1240	TCGA-06-1087	GBM	2 (negative);
1241	TCGA-06-1800	GBM	1 (negative); 2 (negative);
1242	TCGA-06-1802	GBM	1 (negative); 2 (negative); 3 (negative);
1243	TCGA-06-1804	GBM	1 (negative); 2 (negative); 3 (negative); 6 (negative);
1244	TCGA-06-1805	GBM	1 (negative); 2 (negative); 3 (negative); 6 (negative);
1245	TCGA-06-1806	GBM	1 (negative); 2 (negative); 3 (negative); 6 (negative);
1246	TCGA-06-2557	GBM	1 (negative); 2 (negative); 3 (negative); 5 (negative);
1247	TCGA-06-2558	GBM	1 (negative); 2 (negative); 3 (negative); 6 (negative);
1248	TCGA-06-2559	GBM	2 (negative); 6 (negative); 11 (positive);
1249	TCGA-06-2562	GBM	1 (negative); 2 (negative);
1250	TCGA-06-2563	GBM	1 (negative); 2 (negative); 3 (negative); 5 (negative); 6 (negative);
1251	TCGA-06-2564	GBM	1 (negative); 2 (negative); 5 (negative); 6 (negative);
1252	TCGA-06-2565	GBM	1 (negative); 2 (negative); 3 (negative); 4 (positive); 5 (negative); 6 (negative);
1253	TCGA-06-2566	GBM	1 (negative); 2 (negative); 3 (negative); 6 (negative);
1254	TCGA-06-2567	GBM	1 (negative); 2 (negative); 3 (negative); 5 (negative);
1255	TCGA-06-2570	GBM	1 (negative); 2 (negative); 3 (negative); 6 (negative);
1256	TCGA-06-5408	GBM	1 (negative); 2 (negative); 5 (negative);
1257	TCGA-06-5410	GBM	1 (negative); 2 (negative); 13 (negative);
1258	TCGA-06-5411	GBM	1 (negative); 2 (negative); 6 (negative);
1259	TCGA-06-5412	GBM	1 (negative); 2 (negative);
1260	TCGA-06-5413	GBM	1 (negative); 2 (negative); 3 (negative); 5 (negative);
1261	TCGA-06-5414	GBM	1 (negative); 2 (negative); 3 (negative); 5 (negative); 6 (negative); 7 (negative); 13 (positive);
1262	TCGA-06-5415	GBM	1 (negative); 2 (negative); 5 (negative); 6 (negative); 7 (negative);
1263	TCGA-06-5416	GBM	2 (negative);
1264	TCGA-06-5417	GBM	2 (negative); 5 (negative); 6 (negative);
1265	TCGA-06-5418	GBM	1 (negative); 2 (negative); 5 (negative); 11 (positive);
1266	TCGA-06-5856	GBM	1 (negative); 2 (negative); 3 (negative); 4 (positive); 5 (negative); 6 (negative); 7 (negative);
1267	TCGA-06-5858	GBM	1 (negative); 2 (negative); 11 (positive);
1268	TCGA-06-5859	GBM	2 (negative); 12 (positive);
1269	TCGA-06-6388	GBM	1 (negative); 2 (negative); 6 (negative);
1270	TCGA-06-6389	GBM	1 (negative); 2 (negative); 6 (negative); 10 (positive);
1271	TCGA-06-6390	GBM	1 (negative); 2 (negative); 6 (negative);
1272	TCGA-06-6391	GBM	2 (negative); 6 (negative); 10 (positive);
1273	TCGA-06-6693	GBM	1 (negative); 2 (negative); 5 (negative); 6 (negative); 7 (negative); 14 (negative);
1274	TCGA-06-6694	GBM	2 (negative);
1275	TCGA-06-6695	GBM	1 (negative); 2 (negative);
1276	TCGA-06-6697	GBM	1 (negative); 2 (negative); 3 (negative);
1277	TCGA-06-6698	GBM	2 (negative);
1278	TCGA-06-6699	GBM	1 (negative); 2 (negative); 5 (negative);
1279	TCGA-06-6700	GBM	1 (negative); 2 (negative); 3 (negative); 5 (negative); 6 (negative);
1280	TCGA-06-6701	GBM	1 (negative); 2 (negative); 6 (negative);
1281	TCGA-08-0245	GBM	1 (negative); 3 (negative); 4 (negative); 11 (negative);
1282	TCGA-08-0344	GBM	2 (negative); 6 (negative);
1283	TCGA-08-0345	GBM	1 (negative); 2 (negative);
1284	TCGA-08-0346	GBM	1 (negative); 2 (negative); 13 (negative);
1285	TCGA-08-0347	GBM	1 (negative); 2 (negative); 3 (negative);
1286	TCGA-08-0348	GBM	1 (negative); 2 (negative); 3 (negative); 14 (positive);
1287	TCGA-08-0349	GBM	1 (negative); 2 (negative); 3 (negative); 5 (negative); 6 (negative); 7 (negative); 13 (positive);
1288	TCGA-08-0350	GBM	2 (negative); 6 (negative);
1289	TCGA-08-0351	GBM	1 (negative); 2 (negative); 3 (negative); 6 (negative); 10 (positive); 13 (negative);
1290	TCGA-08-0352	GBM	1 (negative); 2 (negative); 3 (negative); 5 (negative); 7 (negative);
1291	TCGA-08-0353	GBM	1 (negative); 2 (negative); 3 (negative); 5 (negative); 7 (negative); 9 (positive); 13 (positive);
1292	TCGA-08-0354	GBM	1 (negative); 2 (negative); 5 (negative); 7 (negative);
1293	TCGA-08-0355	GBM	1 (negative); 2 (negative); 5 (negative); 6 (negative);
1294	TCGA-08-0356	GBM	1 (negative); 2 (negative);
1295	TCGA-08-0357	GBM	1 (negative); 2 (negative); 3 (negative); 5 (negative);
1296	TCGA-08-0358	GBM	1 (negative); 2 (negative); 3 (negative); 5 (negative); 6 (negative); 7 (negative); 9 (positive); 13 (positive); 14 (negative);
1297	TCGA-08-0359	GBM	1 (negative); 2 (negative); 3 (negative); 5 (negative); 6 (negative);
1298	TCGA-08-0360	GBM	1 (negative); 2 (negative);
1299	TCGA-08-0373	GBM	1 (negative); 2 (negative); 3 (negative);
1300	TCGA-08-0375	GBM	1 (negative); 2 (negative); 3 (negative); 5 (negative); 6 (negative);
1301	TCGA-08-0380	GBM	1 (negative); 2 (negative); 6 (negative);
1302	TCGA-08-0385	GBM	1 (negative); 2 (negative); 3 (negative);
1303	TCGA-08-0386	GBM	1 (negative); 2 (negative); 3 (negative); 5 (negative); 6 (negative); 13 (positive);
1304	TCGA-08-0389	GBM	2 (negative); 5 (negative); 6 (negative);
1305	TCGA-08-0390	GBM	1 (negative); 2 (negative); 13 (negative);
1306	TCGA-08-0392	GBM	2 (negative);
1307	TCGA-12-0691	GBM	2 (negative); 6 (negative);
1308	TCGA-12-0692	GBM	2 (negative);
1309	TCGA-12-1597	GBM	1 (negative); 2 (negative); 3 (negative); 5 (negative); 6 (negative);
1310	TCGA-12-1598	GBM	1 (negative); 2 (negative); 5 (negative);
1311	TCGA-12-1599	GBM	1 (negative); 2 (negative); 6 (negative);
1312	TCGA-12-3646	GBM	1 (negative); 2 (negative); 3 (negative); 5 (negative); 10 (negative);
1313	TCGA-12-3649	GBM	1 (negative); 2 (negative); 5 (negative); 6 (negative);
1314	TCGA-12-3650	GBM	1 (negative); 2 (negative); 3 (negative); 5 (negative); 7 (negative); 9 (positive); 13 (positive);
1315	TCGA-12-3651	GBM	1 (negative); 2 (negative); 6 (negative);
1316	TCGA-12-3652	GBM	1 (negative); 2 (negative); 4 (positive); 5 (negative); 7 (negative);
1317	TCGA-12-3653	GBM	2 (negative); 5 (negative); 6 (negative);
1318	TCGA-12-5295	GBM	1 (negative); 2 (negative); 3 (negative); 5 (negative); 6 (negative);
1319	TCGA-12-5301	GBM	1 (negative); 2 (negative); 5 (negative);
1320	TCGA-14-0813	GBM	1 (negative); 2 (negative); 11 (positive);
1321	TCGA-14-0862	GBM	1 (negative); 2 (negative); 3 (negative);
1322	TCGA-14-0871	GBM	2 (negative); 5 (negative);
1323	TCGA-14-1823	GBM	1 (negative); 2 (negative); 5 (negative); 7 (negative);
1324	TCGA-15-1446	GBM	1 (negative); 2 (negative); 3 (negative); 4 (positive); 5 (negative); 6 (negative);
1325	TCGA-15-1447	GBM	1 (negative); 2 (negative); 3 (negative);
1326	TCGA-15-1449	GBM	1 (negative); 2 (negative); 5 (negative); 6 (negative);
1327	TCGA-16-0846	GBM	1 (negative); 2 (negative); 3 (negative); 6 (negative); 10 (positive);
1328	TCGA-16-1460	GBM	1 (negative); 2 (negative); 3 (negative);
1329	TCGA-19-0957	GBM	1 (negative); 2 (negative); 6 (negative);
1330	TCGA-19-0962	GBM	1 (negative); 2 (negative); 3 (negative); 6 (negative);
1331	TCGA-19-1386	GBM	1 (negative); 2 (negative); 4 (positive); 5 (negative); 6 (negative);
1332	TCGA-19-1389	GBM	1 (negative); 2 (negative); 6 (negative); 10 (positive); 13 (negative);
1333	TCGA-19-1390	GBM	1 (negative); 2 (negative); 3 (negative); 14 (positive);
1334	TCGA-19-1392	GBM	1 (negative); 2 (negative);
1335	TCGA-19-1786	GBM	1 (negative); 2 (negative); 3 (negative); 5 (negative); 6 (negative);
1336	TCGA-19-1788	GBM	1 (negative); 2 (negative); 3 (negative); 6 (negative); 10 (positive);
1337	TCGA-19-1789	GBM	1 (negative); 2 (negative); 5 (negative); 6 (negative); 7 (negative);
1338	TCGA-19-1790	GBM	1 (negative); 2 (negative); 3 (negative);
1339	TCGA-19-1791	GBM	1 (negative); 2 (negative); 5 (negative); 6 (negative);
1340	TCGA-19-2619	GBM	2 (negative); 6 (negative);
1341	TCGA-19-2620	GBM	1 (negative); 2 (negative); 6 (negative);
1342	TCGA-19-2625	GBM	1 (negative); 4 (negative);
1343	TCGA-19-2631	GBM	1 (negative); 2 (negative); 5 (negative);
1344	TCGA-19-4068	GBM	2 (negative); 4 (positive); 6 (negative);
1345	TCGA-19-5947	GBM	1 (negative); 2 (negative);
1346	TCGA-19-5950	GBM	1 (negative); 2 (negative); 5 (negative); 6 (negative);
1347	TCGA-19-5951	GBM	1 (negative); 2 (negative); 5 (negative); 6 (negative);
1348	TCGA-19-5952	GBM	1 (negative); 2 (negative);
1349	TCGA-19-5953	GBM	1 (negative); 2 (negative); 4 (negative);
1350	TCGA-19-5954	GBM	1 (negative); 2 (negative); 5 (negative);
1351	TCGA-19-5955	GBM	1 (negative); 2 (negative); 10 (positive);
1352	TCGA-19-5956	GBM	2 (negative); 6 (negative);
1353	TCGA-19-5958	GBM	1 (negative); 2 (negative); 6 (negative);
1354	TCGA-19-5959	GBM	1 (negative); 2 (negative); 3 (negative); 5 (negative); 6 (negative);
1355	TCGA-19-5960	GBM	2 (negative); 5 (negative); 6 (negative);
1356	TCGA-26-1440	GBM	1 (negative); 2 (negative); 4 (positive); 5 (negative); 6 (negative);
1357	TCGA-26-1442	GBM	1 (negative); 2 (negative); 6 (negative);
1358	TCGA-26-5132	GBM	1 (negative); 2 (negative); 3 (negative); 5 (negative);
1359	TCGA-26-5133	GBM	2 (negative);
1360	TCGA-26-5134	GBM	2 (negative);
1361	TCGA-26-6173	GBM	1 (negative); 2 (negative); 6 (negative);
1362	TCGA-26-6174	GBM	1 (negative); 2 (negative); 3 (negative); 6 (negative);
1363	TCGA-27-1830	GBM	1 (negative); 2 (negative);
1364	TCGA-27-1831	GBM	1 (negative); 2 (negative); 5 (negative); 6 (negative);
1365	TCGA-27-1832	GBM	1 (negative); 2 (negative);
1366	TCGA-27-1833	GBM	1 (negative); 2 (negative); 3 (negative); 5 (negative); 7 (negative);
1367	TCGA-27-1834	GBM	1 (negative); 2 (negative); 6 (negative);
1368	TCGA-27-1836	GBM	1 (negative); 2 (negative); 6 (negative);
1369	TCGA-27-2518	GBM	1 (negative); 2 (negative); 5 (negative);
1370	TCGA-27-2528	GBM	1 (negative); 2 (negative); 3 (negative); 5 (negative);
1371	TCGA-28-1746	GBM	2 (negative);
1372	TCGA-28-1747	GBM	1 (negative); 2 (negative); 3 (negative); 5 (negative); 6 (negative);
1373	TCGA-28-1750	GBM	1 (negative); 2 (negative);
1374	TCGA-28-1752	GBM	1 (negative); 2 (negative); 3 (negative); 5 (negative); 6 (negative);
1375	TCGA-28-1753	GBM	1 (negative); 2 (negative); 7 (negative); 12 (negative);
1376	TCGA-28-1757	GBM	1 (negative); 2 (negative); 5 (negative); 7 (negative); 12 (negative); 13 (positive); 14 (negative);
1377	TCGA-28-1760	GBM	1 (negative); 2 (negative); 5 (negative);
1378	TCGA-28-2501	GBM	1 (negative); 2 (negative);
1379	TCGA-28-5208	GBM	1 (negative); 2 (negative); 3 (negative); 5 (negative);
1380	TCGA-28-5214	GBM	1 (negative); 2 (negative); 3 (negative); 5 (negative);
1381	TCGA-32-1970	GBM	1 (negative); 2 (negative); 5 (negative); 6 (negative); 7 (negative);
1382	TCGA-32-1976	GBM	1 (negative); 2 (negative); 3 (negative);
1383	TCGA-32-1978	GBM	1 (negative); 2 (negative); 3 (negative); 5 (negative); 6 (negative); 7 (negative); 10 (negative); 13 (positive); 14 (negative);
1384	TCGA-32-1982	GBM	1 (negative); 2 (negative); 3 (negative); 5 (negative); 7 (negative);
1385	TCGA-32-1986	GBM	1 (negative); 2 (negative);
1386	TCGA-32-1987	GBM	2 (negative);
1387	TCGA-32-1991	GBM	1 (negative); 2 (negative); 3 (negative); 5 (negative); 6 (negative); 7 (negative); 14 (negative);
1388	TCGA-32-4210	GBM	2 (negative);
1389	TCGA-32-4211	GBM	1 (negative); 3 (negative); 4 (negative);
1390	TCGA-32-5222	GBM	1 (negative); 2 (negative); 5 (negative); 6 (negative);
1391	TCGA-41-2573	GBM	2 (negative); 3 (negative);
1392	TCGA-41-2575	GBM	2 (negative);
1393	TCGA-41-3392	GBM	1 (negative); 2 (negative); 3 (negative); 5 (negative); 6 (negative); 7 (negative);
1394	TCGA-41-3393	GBM	1 (negative); 2 (negative); 3 (negative); 5 (negative);
1395	TCGA-41-3915	GBM	1 (negative); 2 (negative);
1396	TCGA-41-4097	GBM	1 (negative); 2 (negative); 13 (negative);
1397	TCGA-41-5651	GBM	2 (negative);
1398	TCGA-41-6646	GBM	1 (negative); 2 (negative); 5 (negative);
1399	TCGA-74-6573	GBM	1 (negative); 2 (negative); 3 (negative); 5 (negative); 7 (negative);
1400	TCGA-74-6575	GBM	2 (negative);
1401	TCGA-74-6577	GBM	1 (negative); 2 (negative);
1402	TCGA-74-6578	GBM	2 (negative); 5 (negative);
1403	TCGA-74-6581	GBM	1 (negative); 2 (negative); 3 (negative); 5 (negative); 6 (negative);
1404	TCGA-74-6584	GBM	2 (negative); 3 (negative); 6 (negative);
1405	TCGA-76-4926	GBM	1 (negative); 2 (negative); 5 (negative);
1406	TCGA-76-4927	GBM	1 (negative); 2 (negative);
1407	TCGA-76-4928	GBM	1 (negative); 3 (negative); 4 (negative); 7 (negative);
1408	TCGA-76-4929	GBM	1 (negative); 2 (negative);
1409	TCGA-76-4931	GBM	1 (negative); 2 (negative); 4 (positive); 5 (negative); 6 (negative);
1410	TCGA-76-4932	GBM	1 (negative); 2 (negative); 4 (positive); 5 (negative); 6 (negative);
1411	TCGA-76-6192	GBM	1 (negative); 2 (negative); 6 (negative);
1412	TCGA-76-6193	GBM	1 (negative); 2 (negative); 6 (negative); 10 (positive);
1413	TCGA-76-6282	GBM	1 (negative); 2 (negative); 5 (negative); 14 (negative);
1414	TCGA-76-6283	GBM	2 (negative);
1415	TCGA-76-6285	GBM	2 (negative); 6 (negative);
1416	TCGA-76-6656	GBM	1 (negative); 2 (negative); 5 (negative); 6 (negative); 13 (positive);
1417	TCGA-76-6657	GBM	1 (negative); 2 (negative);
1418	TCGA-76-6660	GBM	1 (negative); 2 (negative);
1419	TCGA-76-6661	GBM	1 (negative); 3 (negative); 4 (negative); 5 (negative); 7 (negative); 12 (negative); 15 (negative);
1420	TCGA-76-6662	GBM	1 (negative); 2 (negative);
1421	TCGA-76-6663	GBM	1 (negative); 2 (negative); 6 (negative); 10 (positive);
1422	TCGA-76-6664	GBM	1 (negative); 2 (negative); 5 (negative); 6 (negative);
1423	TCGA-81-5910	GBM	2 (negative); 5 (negative);
1424	TCGA-BA-4074	HNSC	4 (negative); 6 (positive);
1425	TCGA-BA-4078	HNSC	1 (negative); 6 (positive);
1426	TCGA-BA-5149	HNSC	1 (negative); 4 (negative); 6 (positive);
1427	TCGA-BA-5151	HNSC	1 (negative); 4 (negative);
1428	TCGA-BA-5152	HNSC	5 (negative); 6 (positive);
1429	TCGA-BA-5153	HNSC	5 (negative);
1430	TCGA-BA-5555	HNSC	5 (negative); 6 (positive);
1431	TCGA-BA-5556	HNSC	1 (negative); 4 (negative); 6 (positive);
1432	TCGA-BA-5557	HNSC	1 (negative); 4 (negative); 15 (negative);
1433	TCGA-BA-5559	HNSC
1434	TCGA-BA-6869	HNSC	5 (negative); 6 (positive);
1435	TCGA-BA-6870	HNSC	1 (negative); 4 (negative); 6 (positive);
1436	TCGA-BA-6871	HNSC	3 (positive);
1437	TCGA-BA-6872	HNSC	1 (negative); 5 (negative);
1438	TCGA-BA-6873	HNSC	1 (negative); 6 (positive);
1439	TCGA-BB-4217	HNSC	1 (negative); 6 (positive);
1440	TCGA-CN-4722	HNSC	1 (negative); 4 (positive); 5 (negative); 8 (positive);
1441	TCGA-CN-4723	HNSC	1 (negative); 3 (positive); 4 (negative);
1442	TCGA-CN-4725	HNSC	1 (negative); 5 (negative); 6 (positive); 15 (negative);
1443	TCGA-CN-4726	HNSC	1 (negative); 4 (negative); 5 (negative); 11 (negative); 15 (negative);
1444	TCGA-CN-4727	HNSC	1 (negative); 4 (negative);
1445	TCGA-CN-4728	HNSC	1 (negative);
1446	TCGA-CN-4729	HNSC	1 (negative); 4 (negative); 6 (positive);
1447	TCGA-CN-4730	HNSC	1 (negative); 5 (negative); 15 (negative);
1448	TCGA-CN-4731	HNSC	1 (negative); 5 (negative);
1449	TCGA-CN-4733	HNSC	1 (negative); 4 (negative); 6 (positive);
1450	TCGA-CN-4734	HNSC	1 (negative); 6 (positive); 8 (positive);
1451	TCGA-CN-4735	HNSC	1 (negative); 4 (negative); 7 (negative);
1452	TCGA-CN-4736	HNSC	1 (negative);
1453	TCGA-CN-4737	HNSC	1 (negative);
1454	TCGA-CN-4738	HNSC	1 (negative); 5 (negative);
1455	TCGA-CN-4739	HNSC	1 (negative); 4 (negative); 6 (positive); 9 (positive);
1456	TCGA-CN-4740	HNSC	1 (negative);
1457	TCGA-CN-4741	HNSC	1 (negative); 2 (positive); 3 (positive); 15 (negative);
1458	TCGA-CN-4742	HNSC	1 (negative); 8 (positive);
1459	TCGA-CN-5355	HNSC	2 (positive); 15 (negative);
1460	TCGA-CN-5356	HNSC	1 (negative); 5 (negative); 6 (positive);
1461	TCGA-CN-5358	HNSC	1 (negative);
1462	TCGA-CN-5359	HNSC	1 (negative); 4 (negative);
1463	TCGA-CN-5360	HNSC	1 (negative);
1464	TCGA-CN-5361	HNSC
1465	TCGA-CN-5363	HNSC	1 (negative); 4 (negative);
1466	TCGA-CN-5364	HNSC	1 (negative);
1467	TCGA-CN-5365	HNSC	1 (negative); 5 (negative); 6 (positive);
1468	TCGA-CN-5366	HNSC	1 (negative); 8 (positive);
1469	TCGA-CN-5367	HNSC	1 (negative);
1470	TCGA-CN-5369	HNSC	1 (negative); 4 (negative);
1471	TCGA-CN-5370	HNSC	1 (negative);
1472	TCGA-CN-5373	HNSC	1 (negative); 4 (positive); 5 (negative); 6 (positive);
1473	TCGA-CN-5374	HNSC	6 (positive);
1474	TCGA-CN-6010	HNSC
1475	TCGA-CN-6011	HNSC	1 (negative); 4 (negative); 6 (positive);
1476	TCGA-CN-6012	HNSC
1477	TCGA-CN-6013	HNSC	1 (negative); 6 (positive);
1478	TCGA-CN-6016	HNSC	1 (negative);
1479	TCGA-CN-6017	HNSC	1 (negative); 2 (positive); 3 (positive);
1480	TCGA-CN-6018	HNSC	1 (negative); 4 (negative); 6 (positive);
1481	TCGA-CN-6019	HNSC	1 (negative);
1482	TCGA-CN-6020	HNSC	1 (negative); 4 (negative);
1483	TCGA-CN-6021	HNSC	1 (negative);
1484	TCGA-CN-6022	HNSC	1 (negative);
1485	TCGA-CN-6023	HNSC
1486	TCGA-CN-6024	HNSC	1 (negative); 3 (positive); 6 (positive);
1487	TCGA-CN-6988	HNSC	5 (negative);
1488	TCGA-CN-6989	HNSC
1489	TCGA-CN-6992	HNSC	1 (negative); 4 (positive); 5 (negative);
1490	TCGA-CN-6994	HNSC
1491	TCGA-CN-6995	HNSC	1 (negative); 5 (negative);
1492	TCGA-CN-6996	HNSC	1 (negative);
1493	TCGA-CN-6997	HNSC	1 (negative); 5 (negative);
1494	TCGA-CN-6998	HNSC	1 (negative);
1495	TCGA-CQ-5323	HNSC	3 (positive); 5 (negative); 6 (positive);
1496	TCGA-CQ-5324	HNSC
1497	TCGA-CQ-5325	HNSC	1 (negative);
1498	TCGA-CQ-5326	HNSC	1 (negative); 4 (negative); 6 (positive);
1499	TCGA-CQ-5327	HNSC	1 (negative); 2 (positive);
1500	TCGA-CQ-5329	HNSC	1 (negative); 4 (negative);
1501	TCGA-CQ-5330	HNSC	1 (negative);
1502	TCGA-CQ-5331	HNSC	1 (negative); 5 (negative); 6 (positive); 7 (positive);
1503	TCGA-CQ-5332	HNSC	6 (positive);
1504	TCGA-CQ-5334	HNSC	5 (negative);
1505	TCGA-CQ-6218	HNSC	1 (negative);
1506	TCGA-CQ-6219	HNSC	1 (negative); 4 (negative);
1507	TCGA-CQ-6220	HNSC	1 (negative); 3 (positive); 6 (positive);
1508	TCGA-CQ-6221	HNSC
1509	TCGA-CQ-6222	HNSC	1 (negative); 5 (positive);
1510	TCGA-CQ-6224	HNSC	1 (negative);
1511	TCGA-CQ-6225	HNSC	1 (negative); 5 (negative); 6 (positive);
1512	TCGA-CQ-6227	HNSC	1 (negative);
1513	TCGA-CQ-6228	HNSC	1 (negative);
1514	TCGA-CQ-6229	HNSC	1 (negative); 6 (positive);
1515	TCGA-CQ-7065	HNSC	1 (negative); 4 (positive);
1516	TCGA-CQ-7068	HNSC	1 (negative); 5 (negative); 6 (positive);
1517	TCGA-CV-5430	HNSC
1518	TCGA-CV-5431	HNSC	4 (negative);
1519	TCGA-CV-5432	HNSC	3 (positive); 6 (positive);
1520	TCGA-CV-5434	HNSC
1521	TCGA-CV-5436	HNSC	5 (negative);
1522	TCGA-CV-5439	HNSC	1 (negative);
1523	TCGA-CV-5440	HNSC
1524	TCGA-CV-5441	HNSC
1525	TCGA-CV-5442	HNSC	1 (negative); 5 (negative); 6 (positive);
1526	TCGA-CV-5443	HNSC	4 (negative);
1527	TCGA-CV-5444	HNSC	1 (negative); 5 (negative);
1528	TCGA-CV-5966	HNSC	1 (negative); 4 (negative); 14 (negative);
1529	TCGA-CV-5970	HNSC	1 (negative);
1530	TCGA-CV-5971	HNSC	1 (negative); 4 (negative);
1531	TCGA-CV-5973	HNSC	1 (negative);
1532	TCGA-CV-5976	HNSC	1 (negative);
1533	TCGA-CV-5977	HNSC	1 (negative); 5 (negative); 6 (positive);
1534	TCGA-CV-5978	HNSC	1 (negative);
1535	TCGA-CV-5979	HNSC	1 (negative); 5 (negative); 6 (positive);
1536	TCGA-CV-6003	HNSC	1 (negative); 4 (negative); 6 (positive);
1537	TCGA-CV-6433	HNSC	6 (positive);
1538	TCGA-CV-6436	HNSC	1 (negative); 6 (positive);
1539	TCGA-CV-6441	HNSC
1540	TCGA-CV-6933	HNSC	1 (negative); 5 (negative); 10 (negative); 13 (positive); 14 (negative);
1541	TCGA-CV-6934	HNSC	1 (negative);
1542	TCGA-CV-6935	HNSC	5 (negative);
1543	TCGA-CV-6936	HNSC	4 (negative); 5 (negative); 9 (positive);
1544	TCGA-CV-6937	HNSC	1 (negative); 6 (positive);
1545	TCGA-CV-6938	HNSC
1546	TCGA-CV-6939	HNSC	2 (positive);
1547	TCGA-CV-6940	HNSC	1 (negative); 5 (negative); 6 (positive);
1548	TCGA-CV-6941	HNSC	1 (negative); 6 (positive);
1549	TCGA-CV-6942	HNSC	1 (negative); 4 (negative);
1550	TCGA-CV-6943	HNSC	1 (negative);
1551	TCGA-CV-6945	HNSC	1 (negative); 3 (positive); 4 (negative); 6 (positive);
1552	TCGA-CV-6948	HNSC
1553	TCGA-CV-6950	HNSC	1 (negative); 4 (negative);
1554	TCGA-CV-6951	HNSC	1 (negative); 5 (negative); 6 (positive);
1555	TCGA-CV-6952	HNSC	1 (negative); 5 (negative); 6 (positive);
1556	TCGA-CV-6953	HNSC	1 (negative); 5 (negative); 6 (positive);
1557	TCGA-CV-6954	HNSC
1558	TCGA-CV-6955	HNSC	1 (negative); 4 (negative);
1559	TCGA-CV-6956	HNSC	5 (negative); 12 (negative);
1560	TCGA-CV-6959	HNSC	1 (negative); 4 (negative);
1561	TCGA-CV-6960	HNSC	1 (negative); 5 (negative); 10 (negative); 13 (positive); 14 (negative);
1562	TCGA-CV-6961	HNSC	1 (negative);
1563	TCGA-CV-6962	HNSC	1 (negative); 4 (negative); 8 (negative);
1564	TCGA-CV-7089	HNSC	1 (negative); 4 (negative); 6 (positive); 14 (negative);
1565	TCGA-CV-7090	HNSC	1 (negative); 4 (negative); 6 (positive);
1566	TCGA-CV-7091	HNSC	5 (negative);
1567	TCGA-CV-7095	HNSC	1 (negative);
1568	TCGA-CV-7097	HNSC	5 (negative);
1569	TCGA-CV-7099	HNSC	1 (negative); 4 (negative);
1570	TCGA-CV-7100	HNSC	4 (negative);
1571	TCGA-CV-7101	HNSC	1 (negative); 5 (negative);
1572	TCGA-CV-7102	HNSC	1 (negative); 5 (negative); 14 (negative);
1573	TCGA-CV-7103	HNSC	1 (negative);
1574	TCGA-CV-7104	HNSC	1 (negative);
1575	TCGA-CV-7177	HNSC	1 (negative);
1576	TCGA-CV-7178	HNSC	1 (negative); 3 (positive); 6 (positive);
1577	TCGA-CV-7180	HNSC	1 (negative);
1578	TCGA-CV-7183	HNSC	1 (negative); 5 (negative); 15 (negative);
1579	TCGA-CV-7235	HNSC	1 (negative); 5 (negative); 14 (negative);
1580	TCGA-CV-7236	HNSC	1 (negative);
1581	TCGA-CV-7238	HNSC	1 (negative); 5 (negative); 7 (positive);
1582	TCGA-CV-7242	HNSC	1 (negative); 5 (negative); 6 (positive);
1583	TCGA-CV-7243	HNSC	1 (negative); 8 (positive);
1584	TCGA-CV-7245	HNSC	1 (negative); 5 (negative); 6 (positive);
1585	TCGA-CV-7247	HNSC	1 (negative); 4 (negative);
1586	TCGA-CV-7248	HNSC	1 (negative);
1587	TCGA-CV-7250	HNSC	5 (negative); 6 (positive);
1588	TCGA-CV-7252	HNSC	1 (negative); 4 (negative); 6 (positive);
1589	TCGA-CV-7253	HNSC	1 (negative); 4 (negative); 5 (negative); 6 (positive);
1590	TCGA-CV-7254	HNSC	1 (negative); 4 (negative);
1591	TCGA-CV-7255	HNSC	1 (negative); 5 (negative);
1592	TCGA-CV-7261	HNSC	1 (negative); 2 (positive); 3 (positive);
1593	TCGA-CV-7263	HNSC	1 (negative);
1594	TCGA-CV-7406	HNSC	1 (negative);
1595	TCGA-CV-7407	HNSC	1 (negative);
1596	TCGA-CV-7410	HNSC	1 (negative);
1597	TCGA-CV-7411	HNSC	1 (negative); 6 (positive);
1598	TCGA-CV-7413	HNSC	1 (negative); 5 (negative); 6 (positive); 7 (positive);
1599	TCGA-CV-7414	HNSC	1 (negative); 14 (positive);
1600	TCGA-CV-7415	HNSC
1601	TCGA-CV-7416	HNSC	1 (negative); 5 (negative); 6 (positive);
1602	TCGA-CV-7418	HNSC	6 (positive);
1603	TCGA-CV-7421	HNSC	1 (negative);
1604	TCGA-CV-7422	HNSC
1605	TCGA-CV-7423	HNSC	1 (negative); 5 (negative); 8 (positive);
1606	TCGA-CV-7424	HNSC
1607	TCGA-CV-7425	HNSC	5 (negative); 8 (positive);
1608	TCGA-CV-7427	HNSC	1 (negative); 6 (positive);
1609	TCGA-CV-7428	HNSC	1 (negative); 5 (negative); 6 (positive);
1610	TCGA-CV-7429	HNSC
1611	TCGA-CV-7430	HNSC	1 (negative); 5 (negative); 6 (positive);
1612	TCGA-CV-7432	HNSC	1 (negative); 4 (negative); 6 (positive);
1613	TCGA-CV-7433	HNSC	5 (negative); 6 (positive);
1614	TCGA-CV-7434	HNSC	1 (negative); 5 (negative); 6 (positive); 14 (negative);
1615	TCGA-CV-7435	HNSC	1 (negative);
1616	TCGA-CV-7437	HNSC	1 (negative); 6 (positive);
1617	TCGA-CV-7438	HNSC	1 (negative); 4 (negative);
1618	TCGA-CV-7440	HNSC	1 (negative); 4 (negative); 6 (positive);
1619	TCGA-CV-7446	HNSC	1 (negative);
1620	TCGA-CV-7568	HNSC	1 (negative);
1621	TCGA-CX-7085	HNSC	1 (negative); 5 (negative);
1622	TCGA-CX-7086	HNSC	1 (negative); 4 (positive); 5 (negative); 6 (positive);
1623	TCGA-CX-7219	HNSC	1 (negative); 4 (negative); 6 (positive);
1624	TCGA-D6-6515	HNSC	1 (negative); 4 (negative);
1625	TCGA-D6-6516	HNSC	1 (negative); 6 (positive);
1626	TCGA-D6-6517	HNSC	1 (negative); 4 (positive); 5 (negative);
1627	TCGA-D6-6823	HNSC	1 (negative); 4 (negative);
1628	TCGA-D6-6824	HNSC	1 (negative); 5 (negative); 6 (positive);
1629	TCGA-D6-6825	HNSC	1 (negative); 5 (negative); 6 (positive); 7 (positive);
1630	TCGA-D6-6826	HNSC	1 (negative); 5 (negative);
1631	TCGA-D6-6827	HNSC
1632	TCGA-DQ-7591	HNSC	3 (positive);
1633	TCGA-DQ-7592	HNSC	1 (negative); 4 (negative);
1634	TCGA-IQ-7630	HNSC	1 (negative); 4 (negative);
1635	TCGA-IQ-7632	HNSC	1 (negative); 5 (negative); 13 (positive);
1636	TCGA-A3-3306	KIRC	1 (negative); 2 (negative);
1637	TCGA-A3-3308	KIRC	1 (negative); 2 (negative);
1638	TCGA-A3-3311	KIRC	1 (negative); 2 (negative);
1639	TCGA-A3-3313	KIRC	1 (negative);
1640	TCGA-A3-3316	KIRC	1 (negative); 2 (negative);
1641	TCGA-A3-3317	KIRC	1 (negative);
1642	TCGA-A3-3319	KIRC	1 (negative); 4 (positive);
1643	TCGA-A3-3320	KIRC	1 (negative); 5 (positive);
1644	TCGA-A3-3322	KIRC	1 (negative);
1645	TCGA-A3-3323	KIRC	1 (negative);
1646	TCGA-A3-3324	KIRC	1 (negative); 2 (negative);
1647	TCGA-A3-3326	KIRC	1 (negative);
1648	TCGA-A3-3329	KIRC	1 (negative); 2 (negative);
1649	TCGA-A3-3331	KIRC	1 (negative);
1650	TCGA-A3-3335	KIRC	1 (negative);
1651	TCGA-A3-3336	KIRC	1 (negative); 2 (negative);
1652	TCGA-A3-3346	KIRC	1 (negative); 2 (negative); 4 (negative);
1653	TCGA-A3-3347	KIRC	1 (negative);
1654	TCGA-A3-3349	KIRC	1 (negative);
1655	TCGA-A3-3351	KIRC	1 (negative);
1656	TCGA-A3-3352	KIRC	1 (negative);
1657	TCGA-A3-3357	KIRC	1 (negative); 6 (positive);
1658	TCGA-A3-3362	KIRC	1 (negative); 2 (negative);
1659	TCGA-A3-3363	KIRC	1 (negative); 12 (positive);
1660	TCGA-A3-3365	KIRC	1 (negative);
1661	TCGA-A3-3367	KIRC	1 (negative); 2 (negative);
1662	TCGA-A3-3370	KIRC	1 (negative); 5 (positive);
1663	TCGA-A3-3372	KIRC	1 (negative); 2 (negative);
1664	TCGA-A3-3373	KIRC	1 (negative);
1665	TCGA-A3-3374	KIRC	1 (negative); 4 (negative); 7 (negative); 11 (negative);
1666	TCGA-A3-3376	KIRC	1 (negative);
1667	TCGA-A3-3378	KIRC	1 (negative); 4 (negative);
1668	TCGA-A3-3380	KIRC	1 (negative);
1669	TCGA-A3-3382	KIRC	1 (negative);
1670	TCGA-A3-3383	KIRC	1 (negative);
1671	TCGA-A3-3385	KIRC	1 (negative); 2 (negative);
1672	TCGA-A3-3387	KIRC	1 (negative);
1673	TCGA-AK-3427	KIRC	1 (negative);
1674	TCGA-AK-3428	KIRC	1 (negative); 4 (negative); 7 (negative);
1675	TCGA-AK-3434	KIRC	1 (negative);
1676	TCGA-AK-3436	KIRC	1 (negative); 2 (negative);
1677	TCGA-AK-3444	KIRC	1 (negative); 2 (negative);
1678	TCGA-AK-3451	KIRC	1 (negative); 5 (positive);
1679	TCGA-AK-3456	KIRC	1 (negative);
1680	TCGA-B0-4688	KIRC	4 (negative); 7 (negative);
1681	TCGA-B0-4690	KIRC	1 (negative); 11 (positive);
1682	TCGA-B0-4691	KIRC	1 (negative);
1683	TCGA-B0-4693	KIRC	1 (negative); 2 (negative);
1684	TCGA-B0-4694	KIRC	1 (negative);
1685	TCGA-B0-4696	KIRC	2 (negative);
1686	TCGA-B0-4697	KIRC	1 (negative); 5 (positive);
1687	TCGA-B0-4698	KIRC	1 (negative); 4 (negative);
1688	TCGA-B0-4699	KIRC	1 (negative); 7 (negative);
1689	TCGA-B0-4700	KIRC	1 (negative); 5 (positive);
1690	TCGA-B0-4701	KIRC	1 (negative); 5 (positive);
1691	TCGA-B0-4703	KIRC	1 (negative); 5 (positive);
1692	TCGA-B0-4706	KIRC	1 (negative); 5 (positive);
1693	TCGA-B0-4707	KIRC	1 (negative);
1694	TCGA-B0-4710	KIRC	1 (negative);
1695	TCGA-B0-4712	KIRC	1 (negative);
1696	TCGA-B0-4713	KIRC	1 (negative); 6 (positive);
1697	TCGA-B0-4714	KIRC	1 (negative);
1698	TCGA-B0-4718	KIRC	1 (negative); 2 (negative); 5 (positive);
1699	TCGA-B0-4810	KIRC	1 (negative);
1700	TCGA-B0-4811	KIRC	1 (negative);
1701	TCGA-B0-4813	KIRC	1 (negative);
1702	TCGA-B0-4814	KIRC	1 (negative);
1703	TCGA-B0-4815	KIRC	1 (negative);
1704	TCGA-B0-4816	KIRC	1 (negative);
1705	TCGA-B0-4817	KIRC	1 (negative); 4 (negative); 6 (positive);
1706	TCGA-B0-4818	KIRC	1 (negative); 2 (negative);
1707	TCGA-B0-4819	KIRC	1 (negative); 5 (positive);
1708	TCGA-B0-4821	KIRC	1 (negative); 3 (positive); 5 (positive);
1709	TCGA-B0-4822	KIRC	1 (negative);
1710	TCGA-B0-4823	KIRC	1 (negative); 5 (positive);
1711	TCGA-B0-4824	KIRC	1 (negative);
1712	TCGA-B0-4827	KIRC	1 (negative); 2 (negative);
1713	TCGA-B0-4828	KIRC	1 (negative); 5 (positive);
1714	TCGA-B0-4833	KIRC	1 (negative);
1715	TCGA-B0-4834	KIRC	1 (negative);
1716	TCGA-B0-4836	KIRC	1 (negative); 5 (positive);
1717	TCGA-B0-4837	KIRC	1 (negative);
1718	TCGA-B0-4838	KIRC	1 (negative);
1719	TCGA-B0-4839	KIRC	1 (negative);
1720	TCGA-B0-4841	KIRC	1 (negative);
1721	TCGA-B0-4842	KIRC	1 (negative); 2 (negative); 3 (positive); 5 (positive);
1722	TCGA-B0-4843	KIRC	1 (negative); 5 (positive);
1723	TCGA-B0-4844	KIRC	1 (negative); 5 (positive);
1724	TCGA-B0-4845	KIRC	1 (negative);
1725	TCGA-B0-4846	KIRC	1 (negative); 2 (negative); 5 (positive);
1726	TCGA-B0-4847	KIRC	1 (negative); 2 (negative);
1727	TCGA-B0-4848	KIRC	1 (negative); 5 (positive);
1728	TCGA-B0-4849	KIRC	1 (negative);
1729	TCGA-B0-4852	KIRC	1 (negative); 2 (negative);
1730	TCGA-B0-4945	KIRC	1 (negative);
1731	TCGA-B0-5075	KIRC	1 (negative); 4 (positive);
1732	TCGA-B0-5077	KIRC	1 (negative);
1733	TCGA-B0-5080	KIRC	1 (negative);
1734	TCGA-B0-5081	KIRC	1 (negative);
1735	TCGA-B0-5084	KIRC	1 (negative); 4 (negative);
1736	TCGA-B0-5085	KIRC	1 (negative); 2 (negative);
1737	TCGA-B0-5088	KIRC	1 (negative);
1738	TCGA-B0-5092	KIRC	1 (negative); 5 (positive);
1739	TCGA-B0-5094	KIRC	1 (negative); 2 (negative);
1740	TCGA-B0-5095	KIRC	1 (negative); 5 (positive);
1741	TCGA-B0-5096	KIRC	1 (negative); 4 (negative); 7 (negative);
1742	TCGA-B0-5097	KIRC	1 (negative);
1743	TCGA-B0-5098	KIRC	4 (negative);
1744	TCGA-B0-5099	KIRC	1 (negative); 2 (negative); 4 (positive); 6 (positive);
1745	TCGA-B0-5100	KIRC	1 (negative);
1746	TCGA-B0-5102	KIRC	1 (negative);
1747	TCGA-B0-5104	KIRC	1 (negative); 5 (positive);
1748	TCGA-B0-5106	KIRC	1 (negative);
1749	TCGA-B0-5107	KIRC	2 (negative); 3 (positive);
1750	TCGA-B0-5108	KIRC	1 (negative);
1751	TCGA-B0-5109	KIRC	1 (negative); 4 (negative);
1752	TCGA-B0-5110	KIRC	1 (negative); 2 (negative); 5 (positive);
1753	TCGA-B0-5113	KIRC	1 (negative); 2 (negative);
1754	TCGA-B0-5115	KIRC	1 (negative); 5 (positive);
1755	TCGA-B0-5116	KIRC	1 (negative); 2 (negative);
1756	TCGA-B0-5117	KIRC	1 (negative);
1757	TCGA-B0-5119	KIRC	1 (negative);
1758	TCGA-B0-5120	KIRC	1 (negative); 5 (positive);
1759	TCGA-B0-5121	KIRC	1 (negative);
1760	TCGA-B0-5399	KIRC	1 (negative); 2 (negative); 4 (positive); 5 (positive);
1761	TCGA-B0-5400	KIRC	1 (negative); 4 (negative); 5 (positive);
1762	TCGA-B0-5402	KIRC	1 (negative); 2 (negative);
1763	TCGA-B0-5690	KIRC	1 (negative); 5 (positive);
1764	TCGA-B0-5691	KIRC	1 (negative); 5 (positive);
1765	TCGA-B0-5692	KIRC	1 (negative); 2 (negative); 4 (positive);
1766	TCGA-B0-5693	KIRC	1 (negative); 2 (negative); 5 (positive);
1767	TCGA-B0-5694	KIRC	1 (negative); 4 (positive);
1768	TCGA-B0-5695	KIRC	1 (negative); 2 (negative); 5 (positive);
1769	TCGA-B0-5696	KIRC	1 (negative); 2 (negative); 5 (positive);
1770	TCGA-B0-5697	KIRC	1 (negative); 5 (positive);
1771	TCGA-B0-5698	KIRC	1 (negative); 2 (negative);
1772	TCGA-B0-5699	KIRC	1 (negative); 4 (positive); 5 (positive);
1773	TCGA-B0-5700	KIRC	1 (negative);
1774	TCGA-B0-5701	KIRC	1 (negative); 2 (negative);
1775	TCGA-B0-5702	KIRC	1 (negative);
1776	TCGA-B0-5703	KIRC	1 (negative);
1777	TCGA-B0-5705	KIRC	1 (negative); 2 (negative); 4 (positive);
1778	TCGA-B0-5706	KIRC	1 (negative);
1779	TCGA-B0-5707	KIRC	1 (negative);
1780	TCGA-B0-5709	KIRC	2 (negative);
1781	TCGA-B0-5710	KIRC	1 (negative); 5 (positive);
1782	TCGA-B0-5711	KIRC	1 (negative);
1783	TCGA-B0-5712	KIRC	1 (negative); 2 (negative);
1784	TCGA-B0-5713	KIRC	1 (negative); 4 (positive); 5 (positive);
1785	TCGA-B0-5812	KIRC	1 (negative); 2 (negative); 4 (positive); 5 (positive); 8 (positive);
1786	TCGA-B2-3923	KIRC	1 (negative);
1787	TCGA-B2-3924	KIRC	1 (negative);
1788	TCGA-B2-4098	KIRC	1 (negative); 2 (negative); 6 (positive);
1789	TCGA-B2-4099	KIRC	1 (negative);
1790	TCGA-B2-4101	KIRC	1 (negative);
1791	TCGA-B2-4102	KIRC	1 (negative);
1792	TCGA-B2-5633	KIRC	1 (negative);
1793	TCGA-B2-5635	KIRC	1 (negative);
1794	TCGA-B2-5636	KIRC	1 (negative);
1795	TCGA-B2-5639	KIRC	1 (negative); 2 (negative); 4 (positive);
1796	TCGA-B2-5641	KIRC	1 (negative);
1797	TCGA-B4-5377	KIRC	1 (negative); 5 (positive);
1798	TCGA-B4-5378	KIRC	1 (negative); 5 (positive);
1799	TCGA-B4-5832	KIRC	1 (negative); 2 (negative);
1800	TCGA-B4-5834	KIRC	1 (negative); 5 (positive);
1801	TCGA-B4-5835	KIRC	1 (negative);
1802	TCGA-B4-5836	KIRC	1 (negative); 2 (negative);
1803	TCGA-B4-5838	KIRC	1 (negative); 5 (positive);
1804	TCGA-B4-5843	KIRC	1 (negative); 2 (negative); 4 (positive); 5 (positive);
1805	TCGA-B4-5844	KIRC	1 (negative); 2 (negative); 5 (positive);
1806	TCGA-B8-4143	KIRC	1 (negative);
1807	TCGA-B8-4146	KIRC	1 (negative); 2 (negative);
1808	TCGA-B8-4153	KIRC	1 (negative); 2 (negative);
1809	TCGA-B8-4620	KIRC	1 (negative); 2 (negative); 4 (negative); 6 (positive);
1810	TCGA-B8-4621	KIRC	1 (negative); 2 (negative); 4 (negative); 7 (negative);
1811	TCGA-B8-4622	KIRC	1 (negative); 5 (positive);
1812	TCGA-B8-5158	KIRC	1 (negative); 2 (negative); 5 (positive); 6 (positive);
1813	TCGA-B8-5159	KIRC	1 (negative); 2 (negative);
1814	TCGA-B8-5162	KIRC	1 (negative);
1815	TCGA-B8-5163	KIRC	1 (negative);
1816	TCGA-B8-5164	KIRC	1 (negative); 2 (negative);
1817	TCGA-B8-5165	KIRC	1 (negative); 5 (positive);
1818	TCGA-B8-5545	KIRC	1 (negative);
1819	TCGA-B8-5546	KIRC	1 (negative); 2 (negative); 5 (positive);
1820	TCGA-B8-5549	KIRC	1 (negative);
1821	TCGA-B8-5550	KIRC	1 (negative);
1822	TCGA-B8-5551	KIRC	1 (negative);
1823	TCGA-B8-5552	KIRC	1 (negative); 5 (positive);
1824	TCGA-B8-5553	KIRC	1 (negative); 5 (positive);
1825	TCGA-BP-4158	KIRC	1 (negative);
1826	TCGA-BP-4161	KIRC	1 (negative); 2 (negative); 5 (positive);
1827	TCGA-BP-4164	KIRC	1 (negative); 2 (negative); 4 (positive);
1828	TCGA-BP-4165	KIRC	1 (negative); 2 (negative);
1829	TCGA-BP-4169	KIRC	1 (negative); 5 (positive);
1830	TCGA-BP-4170	KIRC	1 (negative);
1831	TCGA-BP-4173	KIRC	1 (negative); 2 (negative);
1832	TCGA-BP-4174	KIRC	1 (negative); 2 (negative);
1833	TCGA-BP-4325	KIRC	1 (negative); 2 (negative); 4 (positive);
1834	TCGA-BP-4326	KIRC	1 (negative); 2 (negative); 6 (positive);
1835	TCGA-BP-4327	KIRC	1 (negative);
1836	TCGA-BP-4329	KIRC	1 (negative); 2 (negative);
1837	TCGA-BP-4330	KIRC	1 (negative);
1838	TCGA-BP-4331	KIRC	1 (negative); 2 (negative);
1839	TCGA-BP-4332	KIRC	1 (negative);
1840	TCGA-BP-4334	KIRC	1 (negative); 7 (negative);
1841	TCGA-BP-4335	KIRC	1 (negative); 2 (negative);
1842	TCGA-BP-4337	KIRC	1 (negative);
1843	TCGA-BP-4338	KIRC	1 (negative);
1844	TCGA-BP-4341	KIRC	1 (negative); 2 (negative); 7 (negative);
1845	TCGA-BP-4342	KIRC	1 (negative);
1846	TCGA-BP-4343	KIRC	1 (negative);
1847	TCGA-BP-4344	KIRC	1 (negative);
1848	TCGA-BP-4345	KIRC	1 (negative);
1849	TCGA-BP-4346	KIRC	1 (negative);
1850	TCGA-BP-4347	KIRC	1 (negative); 2 (negative); 4 (positive);
1851	TCGA-BP-4349	KIRC	1 (negative); 5 (positive);
1852	TCGA-BP-4351	KIRC	1 (negative); 2 (negative);
1853	TCGA-BP-4352	KIRC	1 (negative); 2 (negative);
1854	TCGA-BP-4353	KIRC	1 (negative);
1855	TCGA-BP-4354	KIRC	1 (negative); 2 (negative); 4 (negative); 6 (positive);
1856	TCGA-BP-4355	KIRC	1 (negative); 5 (positive);
1857	TCGA-BP-4756	KIRC	1 (negative);
1858	TCGA-BP-4758	KIRC	1 (negative); 2 (negative);
1859	TCGA-BP-4759	KIRC	1 (negative);
1860	TCGA-BP-4760	KIRC	1 (negative); 4 (positive);
1861	TCGA-BP-4761	KIRC	1 (negative); 2 (negative); 3 (positive); 9 (positive);
1862	TCGA-BP-4762	KIRC	1 (negative);
1863	TCGA-BP-4763	KIRC	1 (negative);
1864	TCGA-BP-4765	KIRC	1 (negative); 5 (positive);
1865	TCGA-BP-4766	KIRC	1 (negative);
1866	TCGA-BP-4768	KIRC	1 (negative); 2 (negative); 4 (positive);
1867	TCGA-BP-4769	KIRC	1 (negative);
1868	TCGA-BP-4770	KIRC	2 (negative);
1869	TCGA-BP-4771	KIRC	1 (negative); 5 (positive);
1870	TCGA-BP-4774	KIRC	1 (negative); 2 (negative);
1871	TCGA-BP-4775	KIRC	1 (negative);
1872	TCGA-BP-4776	KIRC	1 (negative);
1873	TCGA-BP-4777	KIRC	1 (negative);
1874	TCGA-BP-4781	KIRC	1 (negative); 2 (negative);
1875	TCGA-BP-4784	KIRC	1 (negative);
1876	TCGA-BP-4787	KIRC	1 (negative);
1877	TCGA-BP-4789	KIRC	1 (negative); 5 (positive);
1878	TCGA-BP-4790	KIRC	1 (negative);
1879	TCGA-BP-4797	KIRC	1 (negative);
1880	TCGA-BP-4798	KIRC	1 (negative);
1881	TCGA-BP-4799	KIRC	1 (negative); 4 (negative); 7 (negative); 15 (negative);
1882	TCGA-BP-4801	KIRC	1 (negative);
1883	TCGA-BP-4803	KIRC	1 (negative);
1884	TCGA-BP-4804	KIRC	1 (negative); 5 (positive);
1885	TCGA-BP-4807	KIRC	1 (negative);
1886	TCGA-BP-4959	KIRC	1 (negative);
1887	TCGA-BP-4960	KIRC	1 (negative);
1888	TCGA-BP-4961	KIRC	1 (negative);
1889	TCGA-BP-4962	KIRC	1 (negative); 5 (positive);
1890	TCGA-BP-4963	KIRC	1 (negative);
1891	TCGA-BP-4964	KIRC	1 (negative);
1892	TCGA-BP-4965	KIRC	1 (negative);
1893	TCGA-BP-4967	KIRC	1 (negative);
1894	TCGA-BP-4968	KIRC	1 (negative); 5 (positive);
1895	TCGA-BP-4969	KIRC	1 (negative);
1896	TCGA-BP-4970	KIRC	1 (negative); 5 (positive);
1897	TCGA-BP-4971	KIRC	1 (negative); 5 (positive);
1898	TCGA-BP-4972	KIRC	1 (negative);
1899	TCGA-BP-4973	KIRC	1 (negative);
1900	TCGA-BP-4974	KIRC	1 (negative); 5 (positive);
1901	TCGA-BP-4975	KIRC	1 (negative); 2 (negative); 5 (positive);
1902	TCGA-BP-4976	KIRC	1 (negative); 5 (positive);
1903	TCGA-BP-4977	KIRC	1 (negative); 2 (negative); 4 (positive); 5 (positive);
1904	TCGA-BP-4981	KIRC	1 (negative); 5 (positive);
1905	TCGA-BP-4982	KIRC	1 (negative); 5 (positive);
1906	TCGA-BP-4983	KIRC	1 (negative);
1907	TCGA-BP-4985	KIRC	1 (negative);
1908	TCGA-BP-4986	KIRC	1 (negative);
1909	TCGA-BP-4987	KIRC	1 (negative); 2 (negative); 6 (positive);
1910	TCGA-BP-4988	KIRC	1 (negative); 4 (negative);
1911	TCGA-BP-4989	KIRC	1 (negative);
1912	TCGA-BP-4991	KIRC	1 (negative);
1913	TCGA-BP-4992	KIRC	1 (negative); 2 (negative);
1914	TCGA-BP-4993	KIRC	1 (negative);
1915	TCGA-BP-4994	KIRC	1 (negative); 11 (negative);
1916	TCGA-BP-4995	KIRC	1 (negative); 2 (negative); 6 (positive);
1917	TCGA-BP-4998	KIRC	1 (negative);
1918	TCGA-BP-4999	KIRC	1 (negative); 4 (positive); 5 (positive);
1919	TCGA-BP-5000	KIRC	1 (negative);
1920	TCGA-BP-5001	KIRC	1 (negative); 2 (negative);
1921	TCGA-BP-5004	KIRC	1 (negative); 2 (negative); 6 (positive);
1922	TCGA-BP-5006	KIRC	1 (negative); 2 (negative);
1923	TCGA-BP-5007	KIRC	1 (negative);
1924	TCGA-BP-5008	KIRC	1 (negative); 5 (positive);
1925	TCGA-BP-5009	KIRC	1 (negative); 2 (negative);
1926	TCGA-BP-5010	KIRC	1 (negative); 5 (positive);
1927	TCGA-BP-5168	KIRC	1 (negative);
1928	TCGA-BP-5169	KIRC	1 (negative); 4 (negative);
1929	TCGA-BP-5170	KIRC	1 (negative);
1930	TCGA-BP-5173	KIRC	1 (negative); 5 (positive);
1931	TCGA-BP-5174	KIRC	1 (negative); 2 (negative); 4 (positive);
1932	TCGA-BP-5175	KIRC	1 (negative); 2 (negative); 6 (positive);
1933	TCGA-BP-5176	KIRC	1 (negative); 2 (negative); 6 (positive);
1934	TCGA-BP-5177	KIRC	1 (negative); 5 (positive);
1935	TCGA-BP-5178	KIRC	1 (negative);
1936	TCGA-BP-5180	KIRC	1 (negative); 2 (negative); 6 (positive);
1937	TCGA-BP-5181	KIRC	1 (negative); 2 (negative);
1938	TCGA-BP-5182	KIRC	1 (negative);
1939	TCGA-BP-5183	KIRC	1 (negative); 2 (negative);
1940	TCGA-BP-5184	KIRC	1 (negative); 5 (positive);
1941	TCGA-BP-5185	KIRC	1 (negative);
1942	TCGA-BP-5186	KIRC	1 (negative); 2 (negative);
1943	TCGA-BP-5187	KIRC	1 (negative);
1944	TCGA-BP-5189	KIRC	1 (negative);
1945	TCGA-BP-5190	KIRC	1 (negative); 4 (positive); 5 (positive);
1946	TCGA-BP-5191	KIRC	1 (negative); 4 (positive); 6 (positive);
1947	TCGA-BP-5192	KIRC	1 (negative);
1948	TCGA-BP-5194	KIRC	1 (negative);
1949	TCGA-BP-5195	KIRC	1 (negative);
1950	TCGA-BP-5196	KIRC	1 (negative);
1951	TCGA-BP-5198	KIRC	1 (negative);
1952	TCGA-BP-5199	KIRC	1 (negative);
1953	TCGA-BP-5200	KIRC	1 (negative);
1954	TCGA-BP-5201	KIRC	1 (negative);
1955	TCGA-BP-5202	KIRC	1 (negative); 2 (negative);
1956	TCGA-CJ-4634	KIRC	1 (negative); 2 (negative);
1957	TCGA-CJ-4635	KIRC	1 (negative);
1958	TCGA-CJ-4638	KIRC	1 (negative); 5 (positive);
1959	TCGA-CJ-4640	KIRC	1 (negative);
1960	TCGA-CJ-4642	KIRC	1 (negative);
1961	TCGA-CJ-4868	KIRC	1 (negative);
1962	TCGA-CJ-4869	KIRC	1 (negative);
1963	TCGA-CJ-4870	KIRC	1 (negative);
1964	TCGA-CJ-4871	KIRC	1 (negative);
1965	TCGA-CJ-4872	KIRC	1 (negative); 5 (positive);
1966	TCGA-CJ-4873	KIRC	1 (negative); 2 (negative);
1967	TCGA-CJ-4874	KIRC	1 (negative); 2 (negative);
1968	TCGA-CJ-4875	KIRC	1 (negative);
1969	TCGA-CJ-4876	KIRC	1 (negative); 5 (positive);
1970	TCGA-CJ-4878	KIRC	1 (negative);
1971	TCGA-CJ-4881	KIRC	1 (negative);
1972	TCGA-CJ-4882	KIRC	1 (negative);
1973	TCGA-CJ-4884	KIRC	1 (negative);
1974	TCGA-CJ-4885	KIRC	1 (negative);
1975	TCGA-CJ-4886	KIRC	1 (negative); 2 (negative);
1976	TCGA-CJ-4887	KIRC	1 (negative); 4 (positive);
1977	TCGA-CJ-4888	KIRC	1 (negative);
1978	TCGA-CJ-4889	KIRC	1 (negative);
1979	TCGA-CJ-4890	KIRC	1 (negative);
1980	TCGA-CJ-4891	KIRC	1 (negative); 5 (positive);
1981	TCGA-CJ-4892	KIRC	1 (negative); 5 (positive);
1982	TCGA-CJ-4893	KIRC	1 (negative);
1983	TCGA-CJ-4894	KIRC	1 (negative);
1984	TCGA-CJ-4895	KIRC	1 (negative);
1985	TCGA-CJ-4897	KIRC	1 (negative); 5 (positive);
1986	TCGA-CJ-4899	KIRC	1 (negative);
1987	TCGA-CJ-4900	KIRC	1 (negative);
1988	TCGA-CJ-4901	KIRC	1 (negative);
1989	TCGA-CJ-4902	KIRC	1 (negative);
1990	TCGA-CJ-4903	KIRC	1 (negative);
1991	TCGA-CJ-4904	KIRC	1 (negative);
1992	TCGA-CJ-4905	KIRC	1 (negative); 5 (positive);
1993	TCGA-CJ-4907	KIRC	1 (negative);
1994	TCGA-CJ-4908	KIRC	1 (negative); 5 (positive);
1995	TCGA-CJ-4912	KIRC	1 (negative); 2 (negative); 6 (positive);
1996	TCGA-CJ-4913	KIRC	1 (negative); 5 (positive);
1997	TCGA-CJ-4916	KIRC	1 (negative); 2 (negative);
1998	TCGA-CJ-4918	KIRC	1 (negative);
1999	TCGA-CJ-4920	KIRC	1 (negative); 2 (negative);
[truncated: 1,468 more rows]

## Sheet: Hot spot mutations examples
Patient index	TCGA_ID	Tumor type	Patient-specific combination of unbalanced processes (the sign of the amplitude, positive or negative, is indicated in brackets for each process)	Mutatiom profile: Gene	Protein Change	Annotation	Chromosome
2109	TCGA-05-5423	LUAD	1 (negative); 5 (negative); 10 (negative);	EGFR	L861Q	OncoKB: Oncogenic, level_1;CIViC: Predictive: 4;MyCancerGenome: present;CancerHotspot: yes;3DHotspot: yes	7
				EGFR	L833F	OncoKB: Likely Oncogenic, level_1;CIViC: NA;MyCancerGenome: not present;CancerHotspot: yes;3DHotspot: yes	7
				TP53	R249M	OncoKB: Likely Oncogenic, level NA;CIViC: NA;MyCancerGenome: not present;CancerHotspot: yes;3DHotspot: yes	17
				TP53	I195M	OncoKB: Likely Oncogenic, level NA;CIViC: NA;MyCancerGenome: not present;CancerHotspot: yes;3DHotspot: yes	17
2328	TCGA-18-5592	LUSC	1 (negative); 5 (negative); 10 (negative);	NFE2L2	D77G	OncoKB: Likely Oncogenic, level NA;CIViC: NA;MyCancerGenome: not present;CancerHotspot: yes;3DHotspot: yes	2
				TP53	H179L	OncoKB: Oncogenic, level NA;CIViC: NA;MyCancerGenome: not present;CancerHotspot: yes;3DHotspot: yes	17
				DDX3X	D354Y	OncoKB: Likely Oncogenic, level NA;CIViC: NA;MyCancerGenome: not present;CancerHotspot: no;3DHotspot: no	X
				FLT3	K614N	OncoKB: Likely Oncogenic, level NA;CIViC: NA;MyCancerGenome: not present;CancerHotspot: no;3DHotspot: no	13
3140	TCGA-AP-A0LI	UCEC	4 (negative);	TP53	R273H	OncoKB: Oncogenic, level NA;CIViC: Predictive: 1, Prognostic: 2;MyCancerGenome: not present;CancerHotspot: yes;3DHotspot: yes	17
				BRAF	R462K	OncoKB: Likely Oncogenic, level NA;CIViC: NA;MyCancerGenome: not present;CancerHotspot: no;3DHotspot: no	7
1526	TCGA-CV-5443	HNSC	4 (negative);	AKT1	E17K	OncoKB: Oncogenic, level_3b;CIViC: Predictive: 5;MyCancerGenome: present;CancerHotspot: yes;3DHotspot: no	14
2604	TCGA-13-1477	OVCA	1 (negative);	no hotspot mutationas
2650	TCGA-23-2078	OVCA	1 (negative);	NF1	X244_splice	OncoKB: Likely Oncogenic, level_4;CIViC: NA;MyCancerGenome: not present;CancerHotspot: no;3DHotspot: no	17
				TP53	T256del	OncoKB: Likely Oncogenic, level NA;CIViC: NA;MyCancerGenome: not present;CancerHotspot: yes;3DHotspot: no	17
