# Supplementary material for: Decoding cancer heterogeneity: studying patient-specific signaling signatures towards personalized cancer therapy
Source: Theranostics. 2019 Jul 9;9(18):5149–65. doi: 10.7150/thno.31657 (PMC6691586; doi:10.7150/thno.31657)
Supplement: Supplementary file 5 — Table S4. [file thnov09p5149s5.xlsx]

## Sheet: Barcodes
Barcode Index	Barcode [λ*17,…,λ*3,λ*2,λ*1]	Number of bladder cancer patients	Percentage of bladder cancer patients	Number of colon cancer patients	Percentage of colon cancer patients	Number of breast cancer patients	Percentage of breast cancer patients	Number of glioblastoma multiforme patients	Percentage of glioblastoma multiforme patients	Number of lung adenocarcinoma patients	Percentage of lung adenocarcinoma patients	Number of kidney renal cell carcinoma patients	Percentage of kidney renal cell carcinoma patients	Number of endometrial carcinoma patients	Percentage of endometrial carcinoma patients	Number of rectal adenocarcinoma patients	Percentage of rectal adenocarcinoma patients	Number of lung squamous cell carcinoma patients	Percentage of lung squamous cell carcinoma patients	Number of head and neck cancer patients	Percentage of head and neck cancer patients	Number of ovarian cancer patients	Percentage of ovarian cancer patients	Total number of patients	Percentage of all patients
1	[ 0. 0. 0. 0. 0. 0. 0. 0. 0. 0. 0. 0. 0. 0. 0. 0. 0.]	23	18.1102	13	3.89222	106	14.1901	0	0	37	15.6118	1	0.220264	109	26.9802	2	1.53846	30	15.3846	22	10.3774	147	35.6796	490	14.1333
2	[ 0. 0. 0. 0. 0. 0. 0. 0. 0. 0. 0. 0. 0. 0. 0. 0. -1.]	10	7.87402	16	4.79042	13	1.74029	1	0.465116	74	31.2236	208	45.815	1	0.247525	6	4.61538	58	29.7436	44	20.7547	11	2.6699	442	12.7488
3	[ 0. 0. 0. 0. 0. 0. 0. 0. 0. 0. 0. 0. 0. 0. -1. 0. 0.]	0	0	0	0	231	30.9237	0	0	0	0	0	0	0	0	0	0	0	0	0	0	0	0	231	6.66282
4	[ 0. 0. 0. 0. 0. 0. 0. 0. 0. 0. 0. 0. 0. 0. 0. 1. -1.]	4	3.14961	106	31.7365	0	0	0	0	9	3.79747	0	0	0	0	38	29.2308	1	0.512821	1	0.471698	0	0	159	4.5861
5	[ 0. 0. 0. 0. 0. 0. 0. 0. 0. 0. 0. 0. 0. 0. -1. 1. 0.]	0	0	0	0	117	15.6627	0	0	0	0	0	0	0	0	0	0	0	0	0	0	0	0	117	3.37468
6	[ 0. 0. 0. 0. 0. 0. 0. 0. 0. 0. 0. 0. 0. 0. 0. 1. 0.]	10	7.87402	54	16.1677	7	0.937082	0	0	5	2.1097	0	0	3	0.742574	26	20	3	1.53846	1	0.471698	6	1.45631	115	3.31699
7	[ 0. 0. 0. 0. 0. 0. 0. 0. 0. 0. 0. 0. 0. 0. 0. -1. -1.]	0	0	0	0	0	0	23	10.6977	0	0	73	16.0793	0	0	0	0	0	0	0	0	0	0	96	2.76896
8	[ 0. 0. 0. 0. 0. 0. 0. 0. 0. -1. 0. 0. 0. 0. 0. 0. 0.]	0	0	0	0	1	0.133869	0	0	0	0	0	0	13	3.21782	0	0	0	0	0	0	76	18.4466	90	2.5959
9	[ 0. 0. 0. 0. 0. 0. 0. 0. 0. 0. 0. 0. 1. 0. 0. 0. -1.]	0	0	0	0	0	0	0	0	0	0	81	17.8414	1	0.247525	0	0	0	0	1	0.471698	0	0	83	2.394
10	[ 0. 0. 0. 0. 0. 0. 0. 0. 0. 0. 0. 0. 0. 0. -1. 0. -1.]	1	0.787402	1	0.299401	65	8.70147	1	0.465116	0	0	0	0	0	0	0	0	0	0	0	0	0	0	68	1.96135
11	[ 0. 0. 0. 0. 0. 0. 0. 0. 0. 0. 0. 0. 0. -1. 0. 0. -1.]	5	3.93701	3	0.898204	0	0	1	0.465116	7	2.95359	6	1.32159	1	0.247525	0	0	15	7.69231	21	9.90566	1	0.242718	60	1.7306
12	[ 0. 0. 0. 0. 0. 0. 0. 0. 1. 0. 0. 0. 0. 0. 0. 0. 0.]	0	0	0	0	0	0	0	0	0	0	0	0	54	13.3663	0	0	0	0	0	0	0	0	54	1.55754
13	[ 0. 0. 0. 0. 0. 0. 0. 0. 0. 0. -1. 0. 0. 0. 0. 0. 0.]	0	0	0	0	4	0.535475	0	0	1	0.421941	0	0	34	8.41584	0	0	0	0	0	0	12	2.91262	51	1.47101
14	[ 0. 0. 0. 0. 0. 0. 0. 0. 0. 0. 0. 1. 0. 0. 0. 0. 0.]	0	0	0	0	3	0.401606	0	0	0	0	0	0	3	0.742574	0	0	0	0	4	1.88679	27	6.5534	37	1.06721
15	[ 0. 0. 0. 0. 0. 0. 0. 0. 0. 0. 1. 0. 0. 0. 0. 0. -1.]	0	0	0	0	0	0	0	0	22	9.2827	0	0	0	0	0	0	15	7.69231	0	0	0	0	37	1.06721
16	[ 0. 0. 0. 0. 0. 0. 0. 0. 0. 0. 0. 0. 0. -1. -1. 0. -1.]	0	0	0	0	33	4.41767	1	0.465116	0	0	0	0	0	0	0	0	0	0	0	0	0	0	34	0.980675
17	[ 0. 0. 0. 0. 0. 0. 0. 0. 1. 0. 0. 0. 0. 1. 0. 0. 0.]	0	0	0	0	0	0	0	0	0	0	0	0	32	7.92079	0	0	0	0	0	0	0	0	32	0.922988
18	[ 0. 0. 0. 0. 0. 0. 0. 0. 0. 0. 0. 0. -1. 0. 0. 0. 0.]	3	2.3622	1	0.299401	0	0	0	0	7	2.95359	0	0	2	0.49505	2	1.53846	8	4.10256	7	3.30189	1	0.242718	31	0.894145
19	[ 0. 0. 0. 0. 0. 0. 0. 0. 0. 0. 0. 0. -1. 0. 0. 0. -1.]	2	1.5748	0	0	1	0.133869	0	0	7	2.95359	0	0	0	0	0	0	7	3.58974	10	4.71698	0	0	27	0.778771
20	[ 0. 0. 0. 0. 0. 0. 0. 0. 0. 0. 0. 0. 0. 0. 0. -1. 0.]	0	0	0	0	1	0.133869	19	8.83721	0	0	3	0.660793	2	0.49505	0	0	0	0	0	0	1	0.242718	26	0.749928
21	[ 0. 0. 0. 0. 0. 0. 0. 0. 0. 0. 0. 0. 0. 1. 0. 0. 0.]	0	0	0	0	1	0.133869	0	0	0	0	0	0	5	1.23762	0	0	0	0	0	0	18	4.36893	24	0.692241
22	[ 0. 0. 0. 0. 0. 0. 0. 0. 0. 0. 0. 0. 0. -1. 0. 0. 0.]	3	2.3622	0	0	6	0.803213	0	0	4	1.68776	1	0.220264	5	1.23762	0	0	1	0.512821	3	1.41509	1	0.242718	24	0.692241
23	[ 0. 0. 0. 0. 0. 0. 0. 0. 0. 0. 0. 0. 0. 1. 0. 1. -1.]	0	0	19	5.68862	0	0	0	0	1	0.421941	0	0	0	0	3	2.30769	1	0.512821	0	0	0	0	24	0.692241
24	[ 0. 0. 0. 0. 0. 0. 0. 0. 0. -1. 0. 0. 0. 1. 0. 0. 0.]	0	0	0	0	0	0	0	0	0	0	0	0	1	0.247525	0	0	0	0	0	0	21	5.09709	22	0.634554
25	[ 0. 0. 0. 0. 0. 0. 0. 0. 0. 0. 0. 0. 0. 1. -1. 0. 0.]	0	0	0	0	19	2.54351	0	0	0	0	0	0	0	0	0	0	0	0	0	0	0	0	19	0.548024
26	[ 0. 0. 0. 0. 0. 0. 0. 0. 0. 0. 0. 0. 0. 1. 0. 0. -1.]	0	0	3	0.898204	0	0	0	0	5	2.1097	8	1.76211	0	0	0	0	2	1.02564	1	0.471698	0	0	19	0.548024
27	[ 0. 0. 0. 0. 0. 0. 0. 0. 0. 0. 0. -1. 0. 0. 0. 1. -1.]	4	3.14961	12	3.59281	0	0	0	0	0	0	0	0	0	0	3	2.30769	0	0	0	0	0	0	19	0.548024
28	[ 0. 0. 0. 0. 0. 0. 0. 0. 0. 0. 0. 0. 0. 0. 1. 0. 0.]	1	0.787402	0	0	0	0	0	0	0	0	0	0	11	2.72277	0	0	4	2.05128	2	0.943396	0	0	18	0.519181
29	[ 0. 0. 0. 0. 0. 0. 0. 1. 0. 0. 0. 0. 0. 0. 0. 1. -1.]	0	0	13	3.89222	0	0	0	0	0	0	0	0	0	0	5	3.84615	0	0	0	0	0	0	18	0.519181
30	[ 0. 0. 0. 0. 0. 0. 0. 0. 0. 0. 0. 1. -1. 0. 0. 0. -1.]	0	0	0	0	0	0	0	0	0	0	0	0	0	0	0	0	0	0	17	8.01887	0	0	17	0.490337
31	[ 0. 0. 0. 0. 0. 0. 0. 0. 0. 0. 0. 1. 0. 0. 0. 0. -1.]	0	0	0	0	0	0	0	0	0	0	5	1.10132	0	0	0	0	0	0	12	5.66038	0	0	17	0.490337
32	[ 0. 0. 0. 0. 0. 0. 0. 0. 0. 0. 0. 1. 0. -1. 0. 0. -1.]	0	0	0	0	0	0	0	0	0	0	1	0.220264	0	0	0	0	0	0	14	6.60377	1	0.242718	16	0.461494
33	[ 0. 0. 0. 0. 0. 0. 0. 0. 0. 0. 0. 0. 0. 0. -1. 1. -1.]	0	0	0	0	15	2.00803	0	0	0	0	0	0	0	0	0	0	0	0	0	0	0	0	15	0.432651
34	[ 0. 0. 0. 0. 0. 0. 0. 0. 0. 0. 0. -1. 0. 0. 0. -1. -1.]	0	0	0	0	0	0	15	6.97674	0	0	0	0	0	0	0	0	0	0	0	0	0	0	15	0.432651
35	[ 0. 0. 0. 0. 0. 0. 0. 0. 0. 0. 0. 0. -1. 0. 0. -1. -1.]	0	0	0	0	0	0	14	6.51163	0	0	0	0	0	0	0	0	0	0	0	0	0	0	14	0.403807
36	[ 0. 0. 0. 0. 0. 0. 0. 0. 0. 0. 0. 0. 0. 0. 1. 1. -1.]	1	0.787402	6	1.79641	0	0	0	0	0	0	0	0	0	0	4	3.07692	0	0	2	0.943396	0	0	13	0.374964
37	[ 0. 0. 0. 0. 0. 0. 0. 0. 0. 0. 0. 0. 0. 0. -1. -1. -1.]	0	0	0	0	0	0	13	6.04651	0	0	0	0	0	0	0	0	0	0	0	0	0	0	13	0.374964
38	[ 0. 0. 0. 0. 0. 0. 0. 0. 0. 0. 0. 1. 0. 0. 0. -1. -1.]	0	0	0	0	0	0	0	0	0	0	12	2.64317	0	0	0	0	0	0	0	0	0	0	12	0.346121
39	[ 0. 0. 0. 0. 0. 0. 0. 0. 0. 0. 0. -1. -1. 0. -1. -1. -1.]	0	0	0	0	0	0	12	5.5814	0	0	0	0	0	0	0	0	0	0	0	0	0	0	12	0.346121
40	[ 0. 0. 0. 0. 0. 0. 0. 0. 0. 0. 0. 0. 1. 0. 0. -1. -1.]	0	0	0	0	0	0	0	0	0	0	11	2.42291	0	0	0	0	0	0	0	0	0	0	11	0.317277
41	[ 0. 0. 0. 0. 0. 0. 0. 0. 0. 0. -1. 0. 0. 0. -1. 1. 0.]	0	0	0	0	11	1.47256	0	0	0	0	0	0	0	0	0	0	0	0	0	0	0	0	11	0.317277
42	[ 0. 0. 0. 0. 0. 0. 0. 0. 0. -1. 0. 0. 0. 0. 0. 0. -1.]	0	0	0	0	0	0	0	0	1	0.421941	0	0	0	0	0	0	0	0	0	0	10	2.42718	11	0.317277
43	[ 0. 0. 0. 0. 0. 0. 0. 0. 0. 1. 0. 0. 0. 0. 0. 1. 0.]	10	7.87402	0	0	1	0.133869	0	0	0	0	0	0	0	0	0	0	0	0	0	0	0	0	11	0.317277
44	[ 0. 0. 0. 0. 0. 0. 0. 0. 0. 0. 0. 0. -1. 0. -1. -1. -1.]	0	0	0	0	0	0	11	5.11628	0	0	0	0	0	0	0	0	0	0	0	0	0	0	11	0.317277
45	[ 0. 0. 0. 0. 0. 0. 0. 0. 0. 0. 0. -1. -1. 0. 0. -1. -1.]	0	0	0	0	0	0	11	5.11628	0	0	0	0	0	0	0	0	0	0	0	0	0	0	11	0.317277
46	[ 0. 0. 0. 0. 0. 0. 0. 0. 0. 0. 0. 0. -1. 0. 0. 1. 0.]	1	0.787402	7	2.09581	1	0.133869	0	0	0	0	0	0	0	0	2	1.53846	0	0	0	0	0	0	11	0.317277
47	[ 0. 0. 0. 0. 0. 0. 0. 0. 0. -1. 0. 1. 0. 1. 0. 0. 0.]	0	0	0	0	0	0	0	0	0	0	0	0	0	0	0	0	0	0	0	0	10	2.42718	10	0.288434
48	[ 0. 0. 0. 0. 0. 0. 0. 0. 0. 0. 0. 0. 0. 0. 1. 1. 0.]	1	0.787402	4	1.1976	0	0	0	0	0	0	0	0	0	0	5	3.84615	0	0	0	0	0	0	10	0.288434
49	[ 0. 0. 0. 0. 0. 0. 0. 0. 0. 0. 0. 0. 0. 1. 0. -1. -1.]	0	0	0	0	0	0	0	0	0	0	9	1.98238	0	0	0	0	0	0	0	0	0	0	9	0.25959
50	[ 0. 0. 0. 0. 0. 0. 0. 0. 0. 0. 0. 0. 0. -1. 0. 1. -1.]	4	3.14961	5	1.49701	0	0	0	0	0	0	0	0	0	0	0	0	0	0	0	0	0	0	9	0.25959
51	[ 0. 0. 0. 0. 0. 0. 0. 0. 1. 0. 0. 0. 0. 0. -1. 0. 0.]	0	0	0	0	8	1.07095	0	0	0	0	0	0	0	0	0	0	0	0	0	0	0	0	8	0.230747
52	[ 0. 0. 0. 0. 0. 0. 0. -1. 0. 0. 0. 0. -1. 0. 0. 0. -1.]	0	0	0	0	0	0	0	0	6	2.53165	0	0	0	0	0	0	2	1.02564	0	0	0	0	8	0.230747
53	[ 0. 0. 0. 0. 0. 0. 0. 0. 0. 0. 0. 1. -1. 0. 0. 0. 0.]	0	0	0	0	2	0.267738	0	0	1	0.421941	0	0	0	0	0	0	0	0	5	2.35849	0	0	8	0.230747
54	[ 0. 0. 0. 0. 0. 0. 0. 0. 0. -1. 0. 0. 0. -1. 0. 0. -1.]	1	0.787402	0	0	0	0	0	0	4	1.68776	0	0	0	0	0	0	0	0	1	0.471698	2	0.485437	8	0.230747
55	[ 0. 0. 0. 0. 0. 0. 0. 0. 1. 0. -1. 0. 0. 0. 0. 0. 0.]	0	0	0	0	0	0	0	0	0	0	0	0	8	1.9802	0	0	0	0	0	0	0	0	8	0.230747
56	[ 0. 0. 0. 0. 0. 0. 0. 1. 0. 0. 0. 0. 0. 0. 1. 1. -1.]	0	0	6	1.79641	0	0	0	0	0	0	0	0	0	0	2	1.53846	0	0	0	0	0	0	8	0.230747
57	[ 0. 0. 0. 0. 0. 0. 0. 0. 0. -1. 0. 1. 0. 0. 0. 0. 0.]	0	0	0	0	0	0	0	0	0	0	0	0	0	0	0	0	0	0	0	0	8	1.94175	8	0.230747
58	[ 0. 0. 0. 0. 0. 0. 0. 0. -1. 0. 0. 0. 0. 0. 0. 0. 0.]	0	0	0	0	2	0.267738	0	0	0	0	0	0	0	0	0	0	0	0	0	0	6	1.45631	8	0.230747
59	[ 0. 0. 0. 0. 0. 0. 0. 0. 0. 0. 0. -1. 0. 0. -1. -1. -1.]	0	0	0	0	0	0	8	3.72093	0	0	0	0	0	0	0	0	0	0	0	0	0	0	8	0.230747
60	[ 0. 0. 0. 0. 0. 0. 0. 0. 0. 0. 1. 0. 0. 1. 0. 0. -1.]	0	0	0	0	0	0	0	0	4	1.68776	0	0	0	0	0	0	3	1.53846	0	0	0	0	7	0.201904
61	[ 0. 0. 0. 0. 0. 0. 0. 0. 0. 1. 0. 0. -1. 0. 0. 0. 0.]	3	2.3622	0	0	2	0.267738	0	0	0	0	0	0	0	0	0	0	1	0.512821	1	0.471698	0	0	7	0.201904
62	[ 0. 0. 0. 0. 0. 0. 0. 0. 0. 0. 0. 0. 0. 1. -1. 1. 0.]	0	0	0	0	7	0.937082	0	0	0	0	0	0	0	0	0	0	0	0	0	0	0	0	7	0.201904
63	[ 0. 0. 0. 0. 0. 0. 0. 0. 0. 0. 0. -1. 0. 0. 1. 1. -1.]	0	0	4	1.1976	0	0	0	0	0	0	0	0	1	0.247525	2	1.53846	0	0	0	0	0	0	7	0.201904
64	[ 0. 0. 0. 0. 0. 0. 0. 0. 0. 0. 0. -1. 1. 0. 0. 0. -1.]	1	0.787402	0	0	0	0	0	0	0	0	0	0	6	1.48515	0	0	0	0	0	0	0	0	7	0.201904
65	[ 0. 0. 0. 0. 0. 0. 0. 0. 0. 0. 0. 0. 0. 1. 0. 1. 0.]	0	0	3	0.898204	0	0	0	0	0	0	0	0	1	0.247525	3	2.30769	0	0	0	0	0	0	7	0.201904
66	[ 0. 0. 0. 0. 0. 0. 0. 0. 0. 0. -1. 0. 0. -1. 0. 0. -1.]	0	0	2	0.598802	1	0.133869	0	0	0	0	2	0.440529	0	0	0	0	0	0	1	0.471698	0	0	6	0.17306
67	[ 0. 0. 0. 0. 0. 0. 0. 0. 0. 0. 0. -1. 0. 0. 0. -1. 0.]	0	0	0	0	0	0	6	2.7907	0	0	0	0	0	0	0	0	0	0	0	0	0	0	6	0.17306
68	[ 0. 0. 0. 0. 0. 0. 0. 0. 0. -1. -1. 0. 0. 0. 0. 0. 0.]	0	0	0	0	0	0	0	0	0	0	0	0	0	0	0	0	0	0	0	0	6	1.45631	6	0.17306
69	[ 0. 0. 0. 0. 0. 0. 0. 0. 0. 0. 0. 1. 0. 0. -1. 0. 0.]	0	0	0	0	6	0.803213	0	0	0	0	0	0	0	0	0	0	0	0	0	0	0	0	6	0.17306
70	[ 0. 0. 0. 0. 0. 0. 0. -1. 0. 0. 0. 0. 0. 0. 0. 0. -1.]	0	0	0	0	0	0	0	0	2	0.843882	0	0	0	0	0	0	4	2.05128	0	0	0	0	6	0.17306
71	[ 0. 0. 0. 0. 0. 0. 0. 0. 0. 0. 1. 0. 0. 0. 0. 0. 0.]	2	1.5748	0	0	0	0	0	0	2	0.843882	0	0	0	0	0	0	2	1.02564	0	0	0	0	6	0.17306
72	[ 0. 0. 0. 0. 0. 0. 0. 0. 0. 0. 0. -1. -1. 1. 0. -1. -1.]	0	0	0	0	0	0	6	2.7907	0	0	0	0	0	0	0	0	0	0	0	0	0	0	6	0.17306
73	[ 0. 0. 0. 0. 0. 0. 0. 0. 0. 0. -1. 0. 0. 0. 0. 1. 0.]	0	0	5	1.49701	1	0.133869	0	0	0	0	0	0	0	0	0	0	0	0	0	0	0	0	6	0.17306
74	[ 0. 0. 0. 0. 0. 0. 0. 0. 0. 1. 0. 0. 0. 0. -1. 0. 0.]	0	0	0	0	6	0.803213	0	0	0	0	0	0	0	0	0	0	0	0	0	0	0	0	6	0.17306
75	[ 0. 0. 0. 0. 0. 0. 0. 0. 0. 0. 0. 0. 0. 0. 0. 0. 1.]	0	0	0	0	0	0	0	0	0	0	0	0	5	1.23762	0	0	0	0	0	0	1	0.242718	6	0.17306
76	[ 0. 0. 0. 0. 0. 0. 0. 0. 0. 0. 0. 0. 1. 1. 0. 0. -1.]	0	0	0	0	0	0	0	0	0	0	5	1.10132	1	0.247525	0	0	0	0	0	0	0	0	6	0.17306
77	[ 0. -1. 0. 0. 0. 0. 0. 0. 0. 0. 0. 0. 0. 0. 0. 0. 0.]	0	0	0	0	4	0.535475	0	0	0	0	0	0	1	0.247525	0	0	0	0	0	0	0	0	5	0.144217
78	[ 0. 0. -1. 0. 0. 0. 0. 0. 1. 0. 0. 0. 0. 1. 0. 0. 0.]	0	0	0	0	0	0	0	0	0	0	0	0	5	1.23762	0	0	0	0	0	0	0	0	5	0.144217
79	[ 0. 0. 0. 0. 0. 0. -1. 0. 0. 0. 0. 0. 0. 0. 0. 0. -1.]	0	0	1	0.299401	1	0.133869	0	0	2	0.843882	1	0.220264	0	0	0	0	0	0	0	0	0	0	5	0.144217
80	[ 0. 0. 0. 1. 0. 0. 0. 0. 0. 0. 0. 0. 0. 0. 0. 0. 0.]	0	0	0	0	5	0.669344	0	0	0	0	0	0	0	0	0	0	0	0	0	0	0	0	5	0.144217
81	[ 0. 0. 0. 0. 0. 0. 0. -1. 0. 0. 0. 0. 0. 0. 0. 0. 0.]	0	0	0	0	0	0	0	0	0	0	0	0	1	0.247525	0	0	4	2.05128	0	0	0	0	5	0.144217
82	[ 0. 0. 0. 0. 0. 0. 0. 0. 0. 0. 0. 0. -1. 1. 0. 0. -1.]	0	0	0	0	0	0	0	0	3	1.26582	0	0	0	0	0	0	0	0	2	0.943396	0	0	5	0.144217
83	[ 0. 0. 0. 0. 0. 0. 0. 0. 0. 0. 0. 1. 0. 1. 0. 0. 0.]	0	0	0	0	0	0	0	0	0	0	0	0	0	0	0	0	0	0	0	0	5	1.21359	5	0.144217
84	[ 0. 0. 0. 0. 0. 0. 0. 0. 0. 1. 0. 0. 0. 0. 0. 0. 0.]	3	2.3622	0	0	2	0.267738	0	0	0	0	0	0	0	0	0	0	0	0	0	0	0	0	5	0.144217
85	[ 0. 0. 0. 0. 0. 0. 0. 0. 0. 0. 0. 0. 0. -1. -1. 1. -1.]	0	0	0	0	4	0.535475	0	0	0	0	0	0	0	0	0	0	0	0	0	0	0	0	4	0.115374
86	[ 0. 0. 0. 0. 0. 0. 0. 0. 1. -1. 0. 0. 0. 1. 0. 0. 0.]	0	0	0	0	0	0	0	0	0	0	0	0	4	0.990099	0	0	0	0	0	0	0	0	4	0.115374
87	[ 0. 0. 0. 0. 0. 0. 1. 0. 0. 0. 0. 0. 0. 0. 0. 0. 0.]	0	0	0	0	0	0	0	0	0	0	0	0	3	0.742574	0	0	1	0.512821	0	0	0	0	4	0.115374
88	[ 0. 0. 0. 0. 0. 0. 0. 0. 1. 0. 0. 0. 1. 1. 0. 0. 0.]	0	0	0	0	0	0	0	0	0	0	0	0	4	0.990099	0	0	0	0	0	0	0	0	4	0.115374
89	[ 0. 0. 0. 0. 0. 0. 0. 1. 0. 0. 0. 0. 0. -1. 0. 0. -1.]	1	0.787402	2	0.598802	0	0	0	0	0	0	0	0	0	0	1	0.769231	0	0	0	0	0	0	4	0.115374
90	[ 0. 0. 0. 0. 0. 0. 0. 1. 0. 0. 0. 0. 0. 0. 0. 0. -1.]	0	0	4	1.1976	0	0	0	0	0	0	0	0	0	0	0	0	0	0	0	0	0	0	4	0.115374
91	[ 0. 0. 0. 0. 0. 0. 1. 0. 0. 0. 0. 0. 0. 0. 0. 0. -1.]	1	0.787402	0	0	0	0	0	0	0	0	1	0.220264	0	0	0	0	2	1.02564	0	0	0	0	4	0.115374
92	[ 0. 0. 0. 0. 0. 0. 0. 0. 0. 0. 0. -1. -1. 0. 0. -1. 0.]	0	0	0	0	0	0	4	1.86047	0	0	0	0	0	0	0	0	0	0	0	0	0	0	4	0.115374
93	[ 0. 0. 0. 0. -1. 0. 0. 0. 0. 0. 0. 0. 0. 0. 0. -1. -1.]	0	0	0	0	0	0	4	1.86047	0	0	0	0	0	0	0	0	0	0	0	0	0	0	4	0.115374
94	[ 0. 0. 0. 0. 0. 0. 0. 0. 1. 0. 0. 0. 1. 0. 0. 0. 0.]	0	0	0	0	0	0	0	0	0	0	0	0	4	0.990099	0	0	0	0	0	0	0	0	4	0.115374
95	[ 0. 0. 0. 0. 0. 0. 0. 0. 0. 0. -1. 0. -1. 0. -1. -1. -1.]	0	0	0	0	0	0	4	1.86047	0	0	0	0	0	0	0	0	0	0	0	0	0	0	4	0.115374
96	[ 0. 0. 0. 0. 0. 0. 0. 0. 0. 0. 0. 0. -1. -1. 0. 0. -1.]	0	0	0	0	0	0	0	0	2	0.843882	0	0	0	0	0	0	2	1.02564	0	0	0	0	4	0.115374
97	[ 0. 0. 0. 0. 0. 0. 1. 0. 1. 0. 0. 0. 0. 0. 0. 0. 0.]	0	0	0	0	0	0	0	0	0	0	0	0	4	0.990099	0	0	0	0	0	0	0	0	4	0.115374
98	[ 0. 0. 0. 0. 0. 0. 0. 0. 0. -1. 0. 0. 0. -1. 0. 0. 0.]	0	0	0	0	0	0	0	0	3	1.26582	0	0	0	0	0	0	0	0	0	0	1	0.242718	4	0.115374
99	[ 0. 0. 0. 0. 0. 0. 0. 1. 0. 0. 0. -1. 0. 0. 0. 1. -1.]	0	0	2	0.598802	0	0	0	0	0	0	0	0	0	0	1	0.769231	0	0	0	0	0	0	3	0.0865301
100	[ 0. 0. 0. 0. 0. 0. 0. 0. 0. 0. 0. 1. 0. -1. 0. 0. 0.]	0	0	0	0	2	0.267738	0	0	0	0	0	0	0	0	0	0	0	0	1	0.471698	0	0	3	0.0865301
101	[ 0. 0. 0. 0. 0. 0. 0. 0. 1. 0. 0. 0. 0. 0. 1. 0. 0.]	0	0	0	0	0	0	0	0	0	0	0	0	3	0.742574	0	0	0	0	0	0	0	0	3	0.0865301
102	[ 1. 0. 0. 0. 0. 0. 0. 0. 0. 0. 0. 0. 0. 0. 0. 0. 0.]	0	0	0	0	0	0	0	0	0	0	0	0	3	0.742574	0	0	0	0	0	0	0	0	3	0.0865301
103	[ 0. 0. 0. 0. 0. 0. 0. 0. 0. 0. 1. 0. -1. 0. 0. 0. -1.]	0	0	0	0	0	0	0	0	1	0.421941	0	0	0	0	0	0	1	0.512821	1	0.471698	0	0	3	0.0865301
104	[ 0. 0. 0. 0. 0. 0. 0. 1. 0. 0. 0. 0. 0. 1. 0. 1. -1.]	0	0	1	0.299401	0	0	0	0	0	0	0	0	0	0	2	1.53846	0	0	0	0	0	0	3	0.0865301
105	[ 0. 0. 0. 0. 0. 0. 0. 0. 0. 0. 1. 1. -1. 0. 0. 0. -1.]	0	0	0	0	0	0	0	0	0	0	0	0	0	0	0	0	0	0	3	1.41509	0	0	3	0.0865301
106	[ 0. 0. 0. 0. 0. 0. 0. -1. 0. 0. 0. 0. 0. 0. 0. 1. 0.]	0	0	0	0	0	0	0	0	0	0	0	0	1	0.247525	0	0	2	1.02564	0	0	0	0	3	0.0865301
107	[ 0. 0. 0. 0. 0. 0. 0. 1. 0. 0. 0. 0. 0. 1. 1. 1. -1.]	0	0	2	0.598802	0	0	0	0	0	0	0	0	0	0	1	0.769231	0	0	0	0	0	0	3	0.0865301
108	[ 0. 0. 0. 0. 0. 0. 0. 0. 0. 0. 0. 1. 0. 0. 1. 0. -1.]	0	0	0	0	0	0	0	0	0	0	0	0	0	0	0	0	0	0	3	1.41509	0	0	3	0.0865301
109	[ 0. 0. 0. 0. 0. 0. 0. 0. 0. 1. 0. 0. 0. 0. 0. 0. -1.]	0	0	0	0	0	0	0	0	0	0	0	0	0	0	0	0	0	0	3	1.41509	0	0	3	0.0865301
110	[ 0. 0. 0. 0. 0. 0. 0. 0. 0. 0. -1. 0. 0. 0. 1. 0. 0.]	0	0	0	0	0	0	0	0	0	0	0	0	3	0.742574	0	0	0	0	0	0	0	0	3	0.0865301
111	[ 0. 0. 0. 0. 0. 0. 0. 0. 0. -1. 0. -1. 1. 0. 0. 0. -1.]	0	0	0	0	0	0	0	0	0	0	0	0	3	0.742574	0	0	0	0	0	0	0	0	3	0.0865301
112	[ 0. 0. 0. 0. 0. 0. 0. 0. 0. 0. -1. -1. -1. 0. 0. -1. -1.]	0	0	0	0	0	0	3	1.39535	0	0	0	0	0	0	0	0	0	0	0	0	0	0	3	0.0865301
113	[ 0. 0. 0. 0. 0. 0. 1. 0. 0. 0. 0. 0. 0. -1. 0. 0. -1.]	2	1.5748	0	0	0	0	0	0	0	0	0	0	1	0.247525	0	0	0	0	0	0	0	0	3	0.0865301
114	[ 0. 0. 0. 0. 1. 0. 0. 0. 0. 0. 0. 0. -1. 0. 0. 0. 0.]	1	0.787402	0	0	2	0.267738	0	0	0	0	0	0	0	0	0	0	0	0	0	0	0	0	3	0.0865301
115	[ 0. 0. 0. 0. 0. 0. 1. 0. 0. 0. 0. 0. 0. 0. 1. 0. -1.]	1	0.787402	0	0	0	0	0	0	0	0	0	0	0	0	0	0	2	1.02564	0	0	0	0	3	0.0865301
116	[ 0. 0. 0. 0. 0. 0. 0. 0. 0. 0. -1. 0. 0. 0. 1. 1. 0.]	0	0	1	0.299401	0	0	0	0	0	0	0	0	0	0	2	1.53846	0	0	0	0	0	0	3	0.0865301
117	[ 0. 0. 0. 0. 0. 0. 0. 0. 0. 0. 0. 0. -1. 0. -1. 0. 0.]	0	0	0	0	3	0.401606	0	0	0	0	0	0	0	0	0	0	0	0	0	0	0	0	3	0.0865301
118	[ 0. 0. 0. 0. 0. 0. 1. 0. 0. 0. 0. 0. 0. 0. 1. 0. 0.]	0	0	0	0	0	0	0	0	0	0	0	0	1	0.247525	0	0	2	1.02564	0	0	0	0	3	0.0865301
119	[ 0. 0. 0. 0. 0. 0. 1. 0. 0. 0. 0. 0. 0. 0. 0. 1. 0.]	1	0.787402	1	0.299401	0	0	0	0	0	0	0	0	0	0	0	0	0	0	0	0	1	0.242718	3	0.0865301
120	[ 0. 0. 0. 0. 0. 0. 0. 0. 0. 0. 0. 0. 1. 1. 0. -1. -1.]	0	0	0	0	0	0	0	0	0	0	3	0.660793	0	0	0	0	0	0	0	0	0	0	3	0.0865301
121	[ 0. 0. 0. 0. 0. 0. 0. 0. 0. 0. -1. 0. 0. -1. 0. 1. -1.]	0	0	1	0.299401	0	0	0	0	0	0	0	0	0	0	2	1.53846	0	0	0	0	0	0	3	0.0865301
122	[ 0. 0. 0. 0. 0. 0. 0. 0. 0. 0. -1. 0. -1. 0. 0. 1. 0.]	0	0	1	0.299401	0	0	0	0	0	0	0	0	0	0	1	0.769231	0	0	0	0	1	0.242718	3	0.0865301
123	[ 0. 0. 0. 0. 0. 0. 0. 0. 0. -1. 0. 0. 0. 1. 0. 1. 0.]	0	0	0	0	0	0	0	0	0	0	0	0	0	0	0	0	0	0	0	0	3	0.728155	3	0.0865301
124	[ 0. 0. 0. 0. 0. 0. 0. 0. 0. 0. 0. 0. -1. 0. 0. -1. 0.]	0	0	0	0	0	0	3	1.39535	0	0	0	0	0	0	0	0	0	0	0	0	0	0	3	0.0865301
125	[ 0. 0. 0. 0. 0. 0. 0. 1. 0. 0. 0. -1. 0. 0. 0. -1. -1.]	0	0	0	0	0	0	3	1.39535	0	0	0	0	0	0	0	0	0	0	0	0	0	0	3	0.0865301
126	[ 0. 0. 0. 0. 0. 0. 0. 0. 0. 0. 0. -1. 0. 0. 0. 0. -1.]	0	0	1	0.299401	1	0.133869	0	0	1	0.421941	0	0	0	0	0	0	0	0	0	0	0	0	3	0.0865301
127	[ 0. 0. 0. 0. 0. 0. 0. 0. 0. 0. 1. 0. 0. -1. 0. 0. -1.]	0	0	0	0	0	0	0	0	2	0.843882	0	0	0	0	0	0	1	0.512821	0	0	0	0	3	0.0865301
128	[ 0. 0. 0. 0. 0. 0. 0. 0. 0. -1. 1. 0. 0. 0. 0. 0. -1.]	0	0	0	0	0	0	0	0	2	0.843882	0	0	0	0	0	0	0	0	0	0	1	0.242718	3	0.0865301
129	[ 0. 0. 0. 0. 0. 0. 1. 0. 0. 0. 0. 0. 0. 0. 0. -1. -1.]	0	0	0	0	0	0	2	0.930233	0	0	0	0	0	0	0	0	0	0	0	0	0	0	2	0.0576868
130	[ 0. 0. 0. 0. 0. 0. 0. 0. 0. 0. 0. 1. -1. 1. 0. 0. -1.]	0	0	0	0	0	0	0	0	0	0	0	0	0	0	0	0	0	0	2	0.943396	0	0	2	0.0576868
131	[ 0. 0. 0. -1. 0. 0. 0. 0. 0. 0. 0. 0. -1. 0. 0. 0. -1.]	0	0	0	0	0	0	0	0	0	0	0	0	0	0	0	0	0	0	2	0.943396	0	0	2	0.0576868
132	[ 0. 0. 0. 0. 0. 0. 0. 0. 0. -1. 1. 0. 0. -1. 0. 0. -1.]	0	0	0	0	0	0	0	0	1	0.421941	0	0	0	0	0	0	1	0.512821	0	0	0	0	2	0.0576868
133	[ 0. 0. 0. -1. 0. 0. 0. 0. 0. 0. 0. 0. 1. 0. 0. 0. -1.]	0	0	0	0	0	0	0	0	0	0	0	0	2	0.49505	0	0	0	0	0	0	0	0	2	0.0576868
134	[ 0. 0. 0. 0. 0. 0. 0. 0. 1. -1. 0. 0. 0. 0. 0. 0. 0.]	0	0	0	0	0	0	0	0	0	0	0	0	2	0.49505	0	0	0	0	0	0	0	0	2	0.0576868
135	[ 0. 0. 0. 0. 0. 0. 0. 0. 0. 0. -1. 0. -1. 0. 0. -1. -1.]	0	0	0	0	0	0	2	0.930233	0	0	0	0	0	0	0	0	0	0	0	0	0	0	2	0.0576868
136	[ 0. 0. 0. 0. 0. 0. 0. 0. 0. 1. 0. 0. -1. 0. 0. 1. 0.]	2	1.5748	0	0	0	0	0	0	0	0	0	0	0	0	0	0	0	0	0	0	0	0	2	0.0576868
137	[ 0. 0. 0. 0. 0. 0. 0. 1. 0. 0. 0. 0. 0. 0. 0. 0. 0.]	0	0	1	0.299401	0	0	0	0	0	0	0	0	1	0.247525	0	0	0	0	0	0	0	0	2	0.0576868
138	[ 0. 0. 0. 0. 0. 0. -1. 0. 0. 0. 0. 0. 0. 0. 0. 1. 0.]	0	0	0	0	1	0.133869	0	0	0	0	0	0	0	0	1	0.769231	0	0	0	0	0	0	2	0.0576868
139	[ 0. 0. 0. 0. 0. 0. 0. 0. 0. 0. 0. 1. 0. -1. 0. -1. -1.]	0	0	0	0	0	0	0	0	0	0	2	0.440529	0	0	0	0	0	0	0	0	0	0	2	0.0576868
140	[ 0. 0. 0. 0. 0. 0. 0. 0. 1. 0. 0. 0. 0. -1. 0. 0. -1.]	0	0	0	0	0	0	0	0	0	0	0	0	1	0.247525	1	0.769231	0	0	0	0	0	0	2	0.0576868
141	[ 0. 0. 0. 0. 0. 0. 0. 0. 0. -1. 0. 0. -1. -1. 0. 0. 0.]	0	0	0	0	0	0	0	0	2	0.843882	0	0	0	0	0	0	0	0	0	0	0	0	2	0.0576868
142	[ 0. 0. 0. 0. 0. 0. 1. 0. 1. 0. 0. 0. 1. 0. 0. 0. 0.]	0	0	0	0	0	0	0	0	0	0	0	0	2	0.49505	0	0	0	0	0	0	0	0	2	0.0576868
143	[ 0. 0. 0. 0. 0. 0. 0. 1. 0. 0. 0. 0. 0. -1. 0. 1. -1.]	0	0	2	0.598802	0	0	0	0	0	0	0	0	0	0	0	0	0	0	0	0	0	0	2	0.0576868
144	[ 0. 0. 0. 0. 0. 0. 0. 0. 0. -1. -1. 0. 0. 0. 0. 1. 0.]	0	0	0	0	0	0	0	0	0	0	0	0	0	0	0	0	0	0	0	0	2	0.485437	2	0.0576868
145	[ 0. 0. 0. 0. 0. 0. 0. 0. 0. 0. 0. 0. 0. 0. -1. -1. 0.]	0	0	0	0	0	0	2	0.930233	0	0	0	0	0	0	0	0	0	0	0	0	0	0	2	0.0576868
146	[ 0. 0. 0. 0. 0. 0. 0. 0. 0. 0. -1. 0. 0. 0. 0. 0. 1.]	0	0	0	0	0	0	0	0	0	0	0	0	1	0.247525	0	0	0	0	0	0	1	0.242718	2	0.0576868
147	[ 0. 0. 0. 0. 1. 0. 0. 0. 0. 0. -1. -1. -1. 0. -1. -1. -1.]	0	0	0	0	0	0	2	0.930233	0	0	0	0	0	0	0	0	0	0	0	0	0	0	2	0.0576868
148	[ 0. 0. 0. 0. 0. 0. 0. 0. 0. 0. -1. -1. 0. 0. 1. 1. -1.]	0	0	1	0.299401	0	0	0	0	0	0	0	0	0	0	1	0.769231	0	0	0	0	0	0	2	0.0576868
149	[ 0. 0. 0. 0. 0. 0. 0. 0. 0. 0. 0. -1. 1. 0. 0. 1. -1.]	0	0	0	0	0	0	0	0	0	0	0	0	1	0.247525	1	0.769231	0	0	0	0	0	0	2	0.0576868
150	[ 0. 0. 0. 0. 0. 0. 1. 0. 0. 0. 0. 0. 0. 0. 0. 1. -1.]	2	1.5748	0	0	0	0	0	0	0	0	0	0	0	0	0	0	0	0	0	0	0	0	2	0.0576868
151	[ 0. 0. -1. 0. 0. 0. 0. 0. 0. 0. 0. 0. 0. 0. 0. 0. 0.]	0	0	0	0	1	0.133869	0	0	0	0	0	0	1	0.247525	0	0	0	0	0	0	0	0	2	0.0576868
152	[ 0. 0. 0. 0. 0. 0. 1. 0. -1. 0. 0. -1. 0. 0. 0. 0. -1.]	2	1.5748	0	0	0	0	0	0	0	0	0	0	0	0	0	0	0	0	0	0	0	0	2	0.0576868
153	[ 0. 0. 0. 0. 0. 0. 0. 0. 0. 0. -1. 0. 0. 0. 0. -1. -1.]	0	0	0	0	0	0	1	0.465116	0	0	1	0.220264	0	0	0	0	0	0	0	0	0	0	2	0.0576868
154	[ 0. 0. 0. 0. 0. 0. 0. 0. 0. 0. -1. 0. 0. 0. 0. 0. -1.]	0	0	0	0	0	0	0	0	0	0	2	0.440529	0	0	0	0	0	0	0	0	0	0	2	0.0576868
155	[ 0. 0. 0. 0. 0. 0. 0. 0. 0. -1. 0. 0. 0. -1. -1. 0. -1.]	0	0	0	0	2	0.267738	0	0	0	0	0	0	0	0	0	0	0	0	0	0	0	0	2	0.0576868
156	[ 0. 0. 0. 0. 0. 0. -1. 0. 0. 0. 0. 0. 0. 1. 1. 1. -1.]	0	0	2	0.598802	0	0	0	0	0	0	0	0	0	0	0	0	0	0	0	0	0	0	2	0.0576868
157	[ 0. 0. 0. 0. 0. 0. 0. 0. 0. 0. 0. 0. 0. -1. 0. -1. -1.]	0	0	0	0	0	0	1	0.465116	0	0	1	0.220264	0	0	0	0	0	0	0	0	0	0	2	0.0576868
158	[ 0. 0. 0. 0. 0. 0. 0. 0. 1. 0. 0. 0. 0. 0. 0. 0. 1.]	0	0	0	0	0	0	0	0	0	0	0	0	2	0.49505	0	0	0	0	0	0	0	0	2	0.0576868
159	[ 0. 0. 0. 0. 0. 0. 0. 0. 0. 0. 0. -1. -1. 1. -1. -1. -1.]	0	0	0	0	0	0	2	0.930233	0	0	0	0	0	0	0	0	0	0	0	0	0	0	2	0.0576868
160	[ 0. 0. 0. 0. 0. 0. 0. 1. 1. 0. 0. 0. 0. 0. 1. 0. 0.]	0	0	1	0.299401	0	0	0	0	0	0	0	0	1	0.247525	0	0	0	0	0	0	0	0	2	0.0576868
161	[ 0. 0. 0. 0. 0. 0. 0. 0. 0. 0. 0. 0. -1. 1. 0. 1. -1.]	0	0	1	0.299401	0	0	0	0	1	0.421941	0	0	0	0	0	0	0	0	0	0	0	0	2	0.0576868
162	[ 0. 0. 0. 0. 1. 0. 0. 0. 1. 0. -1. 0. -1. 0. -1. -1. -1.]	0	0	0	0	0	0	2	0.930233	0	0	0	0	0	0	0	0	0	0	0	0	0	0	2	0.0576868
163	[ 0. 0. 0. 0. 0. 0. 1. 0. 0. 0. 0. 0. 0. 1. 0. 0. 0.]	0	0	0	0	0	0	0	0	0	0	0	0	0	0	0	0	1	0.512821	0	0	1	0.242718	2	0.0576868
164	[ 0. 0. 0. 0. 0. 0. 0. 0. 0. 0. -1. 0. 0. 1. 0. 0. 0.]	0	0	0	0	0	0	0	0	0	0	0	0	0	0	0	0	0	0	0	0	2	0.485437	2	0.0576868
165	[ 0. 0. 0. 0. 0. -1. 0. 0. 0. 0. -1. 0. 0. 0. 1. 1. -1.]	0	0	1	0.299401	0	0	0	0	0	0	0	0	0	0	1	0.769231	0	0	0	0	0	0	2	0.0576868
166	[ 0. 0. 0. 0. 0. 1. 0. 0. 0. 0. 0. 0. 0. 0. 0. 0. -1.]	0	0	0	0	0	0	0	0	0	0	1	0.220264	1	0.247525	0	0	0	0	0	0	0	0	2	0.0576868
167	[ 0. 0. 0. 0. 0. 0. 0. 0. 0. 0. -1. 0. 0. 0. 1. 1. -1.]	0	0	1	0.299401	0	0	0	0	0	0	0	0	0	0	1	0.769231	0	0	0	0	0	0	2	0.0576868
168	[ 0. 0. 0. 0. 0. -1. 0. 0. 0. 0. 0. 0. 0. 0. 0. 0. 0.]	0	0	0	0	1	0.133869	0	0	0	0	0	0	1	0.247525	0	0	0	0	0	0	0	0	2	0.0576868
169	[ 0. 0. 0. 0. 0. 0. 0. 0. 0. 0. 0. 0. -1. -1. 0. 0. 0.]	0	0	0	0	0	0	0	0	0	0	0	0	0	0	0	0	2	1.02564	0	0	0	0	2	0.0576868
170	[ 0. 0. 0. 1. 0. 0. 0. 0. 0. 0. 0. 0. 0. 0. -1. -1. -1.]	0	0	0	0	0	0	2	0.930233	0	0	0	0	0	0	0	0	0	0	0	0	0	0	2	0.0576868
171	[ 0. 0. 0. 0. 0. 0. 0. 1. 0. 0. 0. -1. 0. 0. -1. -1. -1.]	0	0	0	0	0	0	2	0.930233	0	0	0	0	0	0	0	0	0	0	0	0	0	0	2	0.0576868
172	[ 0. 0. 0. 0. 0. 0. 0. 0. 0. 0. 0. 0. 1. 0. -1. 1. -1.]	0	0	0	0	2	0.267738	0	0	0	0	0	0	0	0	0	0	0	0	0	0	0	0	2	0.0576868
173	[ 0. 0. -1. 0. 0. 0. 0. 0. 0. 0. 0. 0. -1. 0. 0. 0. -1.]	0	0	0	0	0	0	0	0	0	0	0	0	0	0	0	0	0	0	2	0.943396	0	0	2	0.0576868
174	[ 0. 0. 0. 0. 0. 0. 0. 1. 1. 0. 0. 0. 0. 0. 1. 1. -1.]	0	0	1	0.299401	0	0	0	0	0	0	0	0	0	0	1	0.769231	0	0	0	0	0	0	2	0.0576868
175	[ 0. 0. 0. 0. 0. 0. 0. 0. 0. 0. 0. 0. 0. -1. 1. 0. 0.]	0	0	0	0	0	0	0	0	0	0	0	0	2	0.49505	0	0	0	0	0	0	0	0	2	0.0576868
176	[ 0. 0. 0. 0. 0. 0. -1. 0. 0. -1. 0. 0. 0. -1. 0. 0. -1.]	0	0	0	0	0	0	0	0	2	0.843882	0	0	0	0	0	0	0	0	0	0	0	0	2	0.0576868
177	[ 0. 0. 0. 0. 0. 0. 0. 0. 0. 0. 0. 0. 0. 1. 1. 1. -1.]	0	0	2	0.598802	0	0	0	0	0	0	0	0	0	0	0	0	0	0	0	0	0	0	2	0.0576868
178	[ 0. 0. 0. -1. 1. 0. 0. -1. 0. 0. 0. 0. -1. 0. 0. 0. -1.]	0	0	0	0	0	0	0	0	0	0	0	0	0	0	0	0	0	0	2	0.943396	0	0	2	0.0576868
179	[ 0. 0. 0. 0. 0. 0. 0. 0. 0. 0. -1. 0. 0. -1. -1. 0. -1.]	0	0	0	0	1	0.133869	1	0.465116	0	0	0	0	0	0	0	0	0	0	0	0	0	0	2	0.0576868
180	[ 0. 0. 0. 0. 0. 0. 0. 0. 0. 0. 0. 0. 1. 0. 0. 0. 0.]	0	0	0	0	0	0	0	0	0	0	0	0	1	0.247525	0	0	0	0	0	0	0	0	1	0.0288434
181	[ 0. 1. 0. -1. 0. -1. 1. -1. 0. 0. 0. -1. 1. 0. 0. 0. -1.]	0	0	0	0	0	0	0	0	0	0	0	0	1	0.247525	0	0	0	0	0	0	0	0	1	0.0288434
182	[ 0. 0. -1. 0. 0. 0. 0. 0. 0. 0. 0. 0. 0. 1. 0. 0. 0.]	0	0	0	0	0	0	0	0	0	0	0	0	1	0.247525	0	0	0	0	0	0	0	0	1	0.0288434
183	[ 0. 0. 0. 0. 0. 0. 0. 0. 0. -1. 0. 0. 0. 0. -1. 0. 0.]	0	0	0	0	0	0	0	0	0	0	0	0	0	0	0	0	0	0	0	0	1	0.242718	1	0.0288434
184	[ 0. -1. 0. 0. 0. 0. 0. 0. 0. 0. 1. 0. 0. 0. 0. 0. 0.]	0	0	0	0	1	0.133869	0	0	0	0	0	0	0	0	0	0	0	0	0	0	0	0	1	0.0288434
185	[ 0. 0. 0. 0. 0. -1. 0. 1. 0. 0. -1. -1. 0. 0. 1. 1. -1.]	0	0	1	0.299401	0	0	0	0	0	0	0	0	0	0	0	0	0	0	0	0	0	0	1	0.0288434
186	[ 0. 0. 0. 0. 0. 0. 0. 0. 0. 0. 0. 1. 1. 0. 0. -1. -1.]	0	0	0	0	0	0	0	0	0	0	1	0.220264	0	0	0	0	0	0	0	0	0	0	1	0.0288434
187	[ 0. -1. 0. -1. 0. 0. 0. 0. 0. 0. 0. 0. 0. 0. 0. 0. 0.]	0	0	0	0	1	0.133869	0	0	0	0	0	0	0	0	0	0	0	0	0	0	0	0	1	0.0288434
188	[ 0. 0. 0. 0. 0. 0. 0. 0. 0. -1. 0. 0. 1. 0. 0. 0. 0.]	0	0	0	0	0	0	0	0	0	0	0	0	1	0.247525	0	0	0	0	0	0	0	0	1	0.0288434
189	[ 0. 0. 0. 0. 0. 0. 0. -1. 0. 1. 0. 0. -1. 1. 0. 0. -1.]	0	0	0	0	0	0	0	0	1	0.421941	0	0	0	0	0	0	0	0	0	0	0	0	1	0.0288434
190	[ 0. 0. 0. 0. 0. 1. 0. 0. 1. 0. 0. 0. 0. 0. 0. 0. 0.]	0	0	0	0	0	0	0	0	0	0	0	0	1	0.247525	0	0	0	0	0	0	0	0	1	0.0288434
191	[ 0. 0. 0. 0. 0. 0. 0. 0. 0. 0. 0. 0. 1. 0. -1. 0. -1.]	0	0	0	0	1	0.133869	0	0	0	0	0	0	0	0	0	0	0	0	0	0	0	0	1	0.0288434
192	[ 0. 0. 0. 0. 0. 0. 0. -1. 0. 0. 0. 0. 0. 0. -1. 1. 0.]	0	0	0	0	1	0.133869	0	0	0	0	0	0	0	0	0	0	0	0	0	0	0	0	1	0.0288434
193	[ 0. 0. 0. 0. 0. 0. 0. 0. 0. 0. 0. -1. 0. 0. 0. 0. 0.]	0	0	0	0	0	0	0	0	0	0	0	0	1	0.247525	0	0	0	0	0	0	0	0	1	0.0288434
194	[ 0. 0. 0. 0. 0. 0. 0. 0. 0. 1. 0. 0. 0. 0. -1. 1. 0.]	0	0	0	0	1	0.133869	0	0	0	0	0	0	0	0	0	0	0	0	0	0	0	0	1	0.0288434
195	[ 0. 0. 0. -1. 1. 0. 0. -1. 0. 0. -1. -1. -1. 0. -1. -1. -1.]	0	0	0	0	0	0	1	0.465116	0	0	0	0	0	0	0	0	0	0	0	0	0	0	1	0.0288434
196	[ 0. 0. 0. 0. 0. 1. 1. 0. 0. 0. -1. 0. 0. 0. 0. 0. 0.]	0	0	0	0	0	0	0	0	0	0	0	0	1	0.247525	0	0	0	0	0	0	0	0	1	0.0288434
197	[ 0. 0. 0. 0. 0. 0. 1. 0. 0. 0. 1. 0. 0. 0. 0. 0. 0.]	0	0	0	0	0	0	0	0	0	0	0	0	0	0	0	0	1	0.512821	0	0	0	0	1	0.0288434
198	[ 0. 0. 0. 0. 0. -1. 0. 0. 0. 0. 0. 0. -1. 0. 0. 0. 0.]	0	0	0	0	0	0	0	0	0	0	0	0	0	0	0	0	0	0	1	0.471698	0	0	1	0.0288434
199	[ 1. 0. 0. 0. 0. -1. -1. 0. 0. -1. 0. 0. 0. 0. 0. 1. -1.]	0	0	0	0	0	0	0	0	0	0	0	0	0	0	1	0.769231	0	0	0	0	0	0	1	0.0288434
200	[ 0. 0. 0. 0. 1. 0. 0. 0. 0. 0. 0. 0. -1. 1. -1. 0. -1.]	0	0	0	0	1	0.133869	0	0	0	0	0	0	0	0	0	0	0	0	0	0	0	0	1	0.0288434
201	[ 0. 0. 0. 0. 0. 0. 0. 0. 0. 0. 0. 1. -1. 0. -1. 0. 0.]	0	0	0	0	1	0.133869	0	0	0	0	0	0	0	0	0	0	0	0	0	0	0	0	1	0.0288434
202	[ 0. -1. 0. 0. 0. 0. 0. 0. 0. 0. 0. 0. 0. 0. 1. 0. 0.]	0	0	0	0	0	0	0	0	0	0	0	0	1	0.247525	0	0	0	0	0	0	0	0	1	0.0288434
203	[ 0. 0. 0. 0. 0. 0. 0. 0. 0. 0. 1. 0. 0. 0. 0. 1. 0.]	1	0.787402	0	0	0	0	0	0	0	0	0	0	0	0	0	0	0	0	0	0	0	0	1	0.0288434
204	[ 0. 0. 0. 0. 0. 0. 0. 0. 0. 0. 0. -1. 0. 0. -1. 0. -1.]	0	0	0	0	1	0.133869	0	0	0	0	0	0	0	0	0	0	0	0	0	0	0	0	1	0.0288434
205	[ 0. 0. 0. 0. 0. 0. 0. 1. 1. 0. 0. 0. 0. -1. 1. 1. -1.]	0	0	1	0.299401	0	0	0	0	0	0	0	0	0	0	0	0	0	0	0	0	0	0	1	0.0288434
206	[ 0. 0. 0. 0. 0. -1. 0. 0. 0. 0. 0. 0. 0. 1. 0. 0. 0.]	0	0	1	0.299401	0	0	0	0	0	0	0	0	0	0	0	0	0	0	0	0	0	0	1	0.0288434
207	[ 0. 0. 0. 0. 0. -1. 0. 0. 0. 0. 0. 0. 0. 0. 0. 0. -1.]	0	0	1	0.299401	0	0	0	0	0	0	0	0	0	0	0	0	0	0	0	0	0	0	1	0.0288434
208	[ 0. 0. 0. 0. 1. 0. 0. 0. 0. -1. 0. 0. 0. 0. 0. 0. 0.]	0	0	0	0	0	0	0	0	0	0	0	0	0	0	0	0	0	0	0	0	1	0.242718	1	0.0288434
209	[ 0. 0. 0. 0. 0. 0. 0. 1. 0. 0. 0. 0. 0. 0. -1. 0. 0.]	0	0	0	0	1	0.133869	0	0	0	0	0	0	0	0	0	0	0	0	0	0	0	0	1	0.0288434
210	[ 0. 0. 0. 0. 0. 0. 0. 1. 0. 0. 0. -1. 0. 0. 0. -1. 0.]	0	0	0	0	0	0	1	0.465116	0	0	0	0	0	0	0	0	0	0	0	0	0	0	1	0.0288434
211	[ 0. 0. 0. 0. -1. 0. 0. 1. 0. 0. 0. -1. 0. 0. 0. -1. -1.]	0	0	0	0	0	0	1	0.465116	0	0	0	0	0	0	0	0	0	0	0	0	0	0	1	0.0288434
212	[ 0. 0. 0. 0. 0. 0. 1. 0. 0. 0. 0. 0. 0. 0. -1. 0. 0.]	0	0	0	0	1	0.133869	0	0	0	0	0	0	0	0	0	0	0	0	0	0	0	0	1	0.0288434
213	[ 0. 0. 0. 0. 0. 1. 0. 0. 0. 0. 0. 0. 0. 0. 0. -1. 0.]	0	0	0	0	0	0	1	0.465116	0	0	0	0	0	0	0	0	0	0	0	0	0	0	1	0.0288434
214	[ 0. 0. 0. 0. 1. 0. 0. -1. 0. 0. 0. 0. -1. 0. 0. 0. -1.]	0	0	0	0	0	0	0	0	0	0	0	0	0	0	0	0	1	0.512821	0	0	0	0	1	0.0288434
215	[ 0. 0. 0. 0. 0. 0. -1. 0. 0. -1. 0. 0. 0. -1. 0. 0. 0.]	0	0	0	0	0	0	0	0	1	0.421941	0	0	0	0	0	0	0	0	0	0	0	0	1	0.0288434
216	[ 0. 0. 0. 0. 0. 0. 0. 0. 0. 0. 0. 0. 1. -1. 0. 0. -1.]	0	0	0	0	0	0	0	0	0	0	1	0.220264	0	0	0	0	0	0	0	0	0	0	1	0.0288434
217	[ 0. 0. -1. 0. 0. 0. 0. 0. 0. 0. 0. 0. -1. 0. 0. 0. 0.]	1	0.787402	0	0	0	0	0	0	0	0	0	0	0	0	0	0	0	0	0	0	0	0	1	0.0288434
218	[ 0. 0. 0. 0. 0. 0. 0. -1. 0. 0. 0. 0. -1. 0. 0. 0. 0.]	0	0	0	0	0	0	0	0	1	0.421941	0	0	0	0	0	0	0	0	0	0	0	0	1	0.0288434
219	[ 0. 0. 0. 0. 0. 0. 0. 0. 0. 0. 1. 0. 0. 1. 0. 1. -1.]	0	0	0	0	0	0	0	0	1	0.421941	0	0	0	0	0	0	0	0	0	0	0	0	1	0.0288434
220	[ 0. 0. 0. 0. 0. -1. 0. 0. 0. 0. 0. 0. 0. 0. 1. 1. -1.]	0	0	0	0	0	0	0	0	0	0	0	0	0	0	1	0.769231	0	0	0	0	0	0	1	0.0288434
221	[ 0. 0. 0. 0. 1. 0. -1. 0. 0. 0. 0. 0. 0. -1. -1. 0. -1.]	0	0	0	0	0	0	1	0.465116	0	0	0	0	0	0	0	0	0	0	0	0	0	0	1	0.0288434
222	[ 0. 0. 1. 0. 0. 0. 0. 0. 0. -1. 0. 0. 0. -1. 0. 0. -1.]	0	0	0	0	0	0	0	0	0	0	0	0	0	0	0	0	0	0	0	0	1	0.242718	1	0.0288434
223	[ 0. 0. 0. 1. 0. 0. 0. 0. 0. 0. 0. -1. 0. 1. 0. 0. -1.]	0	0	0	0	0	0	0	0	0	0	0	0	0	0	0	0	1	0.512821	0	0	0	0	1	0.0288434
224	[ 0. 0. 0. 0. 0. 0. -1. 0. 0. 0. 0. 0. -1. 0. 0. 1. 0.]	0	0	0	0	0	0	0	0	1	0.421941	0	0	0	0	0	0	0	0	0	0	0	0	1	0.0288434
225	[ 0. 0. 0. 1. 0. 0. 0. 0. 0. 0. 0. 0. -1. 0. 0. 0. 0.]	0	0	0	0	1	0.133869	0	0	0	0	0	0	0	0	0	0	0	0	0	0	0	0	1	0.0288434
226	[ 0. 0. 0. 0. 0. 0. 0. 0. 1. 0. 0. 1. 0. -1. 0. 0. -1.]	0	0	0	0	0	0	0	0	0	0	0	0	0	0	0	0	0	0	1	0.471698	0	0	1	0.0288434
227	[ 0. 0. 0. 0. 0. 0. -1. 0. 0. 0. -1. 0. 0. -1. 0. 0. -1.]	0	0	0	0	0	0	0	0	0	0	1	0.220264	0	0	0	0	0	0	0	0	0	0	1	0.0288434
228	[ 0. 0. 0. 0. 0. 0. 0. 1. 0. 0. 0. 0. 0. 0. 0. -1. -1.]	0	0	0	0	0	0	1	0.465116	0	0	0	0	0	0	0	0	0	0	0	0	0	0	1	0.0288434
229	[ 0. 0. 0. 0. 0. 0. 0. 1. 0. 0. 0. 0. 0. 0. 1. 0. 0.]	0	0	0	0	0	0	0	0	0	0	0	0	1	0.247525	0	0	0	0	0	0	0	0	1	0.0288434
230	[ 0. 0. 0. 0. 0. 0. 0. 0. 0. 0. 0. 1. 0. 0. -1. 0. -1.]	0	0	0	0	1	0.133869	0	0	0	0	0	0	0	0	0	0	0	0	0	0	0	0	1	0.0288434
231	[ 0. 0. 0. 0. 0. 0. 0. 0. 0. 0. 0. -1. -1. 0. -1. -1. 0.]	0	0	0	0	0	0	1	0.465116	0	0	0	0	0	0	0	0	0	0	0	0	0	0	1	0.0288434
232	[ 0. 0. 0. -1. 0. 0. 0. 0. 0. 0. -1. -1. -1. 0. -1. -1. -1.]	0	0	0	0	0	0	1	0.465116	0	0	0	0	0	0	0	0	0	0	0	0	0	0	1	0.0288434
233	[ 0. 0. 0. 0. 0. 0. 0. 0. 0. 0. -1. 0. -1. 1. 0. -1. -1.]	0	0	0	0	0	0	1	0.465116	0	0	0	0	0	0	0	0	0	0	0	0	0	0	1	0.0288434
234	[ 0. 0. 0. 0. 0. 0. 0. 0. 0. 0. 0. -1. 1. 0. 0. 1. 0.]	0	0	0	0	0	0	0	0	0	0	0	0	1	0.247525	0	0	0	0	0	0	0	0	1	0.0288434
235	[ 0. 0. 0. 0. -1. 0. 0. 1. 0. 0. 0. -1. 0. 0. -1. -1. -1.]	0	0	0	0	0	0	1	0.465116	0	0	0	0	0	0	0	0	0	0	0	0	0	0	1	0.0288434
236	[ 0. 0. 0. 0. 0. 0. 0. 1. 0. 0. 0. 0. 0. -1. 1. 1. -1.]	0	0	0	0	0	0	0	0	0	0	0	0	0	0	1	0.769231	0	0	0	0	0	0	1	0.0288434
237	[ 0. 0. -1. 0. 0. 0. 1. 0. 1. 0. 0. 0. 0. 0. 0. 0. 0.]	0	0	0	0	0	0	0	0	0	0	0	0	1	0.247525	0	0	0	0	0	0	0	0	1	0.0288434
238	[ 0. 0. 0. -1. 0. 0. 0. 0. 0. 0. -1. -1. -1. 0. 0. -1. -1.]	0	0	0	0	0	0	1	0.465116	0	0	0	0	0	0	0	0	0	0	0	0	0	0	1	0.0288434
239	[ 0. 0. 0. 0. 0. 0. 1. 0. 0. 0. 0. 0. 0. -1. 0. 1. -1.]	1	0.787402	0	0	0	0	0	0	0	0	0	0	0	0	0	0	0	0	0	0	0	0	1	0.0288434
240	[ 0. 0. 0. 0. 0. 0. 0. 0. 0. 0. 0. 0. 1. 0. 1. -1. -1.]	0	0	0	0	0	0	0	0	0	0	1	0.220264	0	0	0	0	0	0	0	0	0	0	1	0.0288434
241	[ 0. 0. 0. 0. 0. 0. 0. 0. 0. 0. -1. 0. -1. 0. 0. 0. 0.]	1	0.787402	0	0	0	0	0	0	0	0	0	0	0	0	0	0	0	0	0	0	0	0	1	0.0288434
242	[ 0. 0. 0. 0. 1. 0. 0. 0. 0. 0. 0. -1. -1. 0. 0. -1. -1.]	0	0	0	0	0	0	1	0.465116	0	0	0	0	0	0	0	0	0	0	0	0	0	0	1	0.0288434
243	[ 0. 0. 0. 0. 0. 0. 1. 0. 0. 0. 0. -1. 0. 0. 0. -1. 0.]	0	0	0	0	0	0	1	0.465116	0	0	0	0	0	0	0	0	0	0	0	0	0	0	1	0.0288434
244	[ 0. 0. 0. 0. 0. 0. 0. 1. 1. 0. 0. 0. 0. 0. 0. 1. -1.]	0	0	0	0	0	0	0	0	0	0	0	0	0	0	1	0.769231	0	0	0	0	0	0	1	0.0288434
245	[ 0. 0. 0. 0. 0. 0. 0. 0. 0. 0. -1. 0. 0. -1. 1. 1. -1.]	0	0	1	0.299401	0	0	0	0	0	0	0	0	0	0	0	0	0	0	0	0	0	0	1	0.0288434
246	[ 0. 0. 0. 0. 0. 0. 0. 0. 1. 0. 0. 0. 0. 0. 1. -1. -1.]	0	0	0	0	0	0	0	0	0	0	1	0.220264	0	0	0	0	0	0	0	0	0	0	1	0.0288434
247	[ 0. 0. 1. 0. 0. -1. 0. 0. 0. -1. -1. 1. 0. 0. 0. 0. -1.]	0	0	0	0	0	0	0	0	0	0	0	0	0	0	0	0	0	0	0	0	1	0.242718	1	0.0288434
248	[ 0. 0. 0. 0. 0. 0. 0. 0. 0. 0. 0. -1. 0. 0. 1. 1. 0.]	0	0	1	0.299401	0	0	0	0	0	0	0	0	0	0	0	0	0	0	0	0	0	0	1	0.0288434
249	[ 0. 0. 0. 0. 0. 0. 0. -1. 0. 0. -1. 0. 0. 0. 0. 1. 0.]	0	0	0	0	0	0	0	0	0	0	0	0	1	0.247525	0	0	0	0	0	0	0	0	1	0.0288434
250	[ 0. 0. 0. 0. 1. 0. 0. -1. 0. 0. 0. 0. -1. 0. 0. -1. -1.]	0	0	0	0	0	0	0	0	1	0.421941	0	0	0	0	0	0	0	0	0	0	0	0	1	0.0288434
251	[ 0. 0. 0. 0. 0. 0. 0. 0. 0. 0. 0. -1. 0. 0. 1. 0. 0.]	1	0.787402	0	0	0	0	0	0	0	0	0	0	0	0	0	0	0	0	0	0	0	0	1	0.0288434
252	[ 0. 0. 0. 0. 0. 0. 0. 0. 0. 0. 0. 1. -1. -1. 0. 0. -1.]	0	0	0	0	0	0	0	0	0	0	0	0	0	0	0	0	0	0	1	0.471698	0	0	1	0.0288434
253	[ 0. 0. 0. 0. 0. 0. 0. 1. 1. 0. -1. 0. 0. -1. 1. 1. -1.]	0	0	1	0.299401	0	0	0	0	0	0	0	0	0	0	0	0	0	0	0	0	0	0	1	0.0288434
254	[ 0. 0. 0. 0. 0. 0. 1. 0. 0. 0. 0. 0. 1. 0. 0. 0. 0.]	0	0	0	0	0	0	0	0	0	0	0	0	1	0.247525	0	0	0	0	0	0	0	0	1	0.0288434
255	[ 0. 0. 0. 0. 1. 0. -1. 0. 0. 0. 0. 0. 0. 0. -1. 0. -1.]	0	0	0	0	0	0	1	0.465116	0	0	0	0	0	0	0	0	0	0	0	0	0	0	1	0.0288434
256	[ 0. 0. 0. 0. 0. 0. 0. 0. 0. -1. 0. 0. -1. 0. 0. 0. 0.]	0	0	0	0	0	0	0	0	0	0	0	0	0	0	0	0	0	0	0	0	1	0.242718	1	0.0288434
257	[ 0. 0. 0. 0. 1. 0. 0. 0. 0. 0. 0. 0. -1. 0. -1. 0. 0.]	0	0	0	0	1	0.133869	0	0	0	0	0	0	0	0	0	0	0	0	0	0	0	0	1	0.0288434
258	[ 0. 0. 0. 0. 0. 0. 0. 0. 0. -1. 0. 0. -1. 1. 0. 0. 0.]	0	0	0	0	0	0	0	0	0	0	0	0	0	0	0	0	0	0	0	0	1	0.242718	1	0.0288434
259	[ 0. 0. 0. 0. 0. 0. 1. 0. 0. 0. 0. 0. 0. 0. -1. 1. 0.]	0	0	0	0	1	0.133869	0	0	0	0	0	0	0	0	0	0	0	0	0	0	0	0	1	0.0288434
260	[ 1. 0. 0. 0. 0. 0. 0. 0. 0. 0. -1. 0. 0. -1. 0. 0. 0.]	0	0	0	0	0	0	0	0	0	0	1	0.220264	0	0	0	0	0	0	0	0	0	0	1	0.0288434
261	[ 0. 0. 0. 0. 0. 0. 0. 0. -1. -1. 0. 0. 0. 0. 0. 0. 0.]	0	0	0	0	0	0	0	0	0	0	0	0	0	0	0	0	0	0	0	0	1	0.242718	1	0.0288434
262	[ 0. 0. 0. 0. 0. 0. 0. 0. 0. 0. 0. 0. -1. -1. -1. 0. -1.]	0	0	0	0	0	0	1	0.465116	0	0	0	0	0	0	0	0	0	0	0	0	0	0	1	0.0288434
263	[ 0. 0. 0. 0. 0. 0. 1. 0. 0. -1. 0. 0. 0. 0. 0. 0. 0.]	0	0	0	0	0	0	0	0	0	0	0	0	1	0.247525	0	0	0	0	0	0	0	0	1	0.0288434
264	[ 0. 0. 0. 0. 0. 0. 1. 0. 0. 0. 0. 1. 0. 1. 0. 0. 0.]	0	0	0	0	0	0	0	0	0	0	0	0	0	0	0	0	0	0	0	0	1	0.242718	1	0.0288434
265	[ 0. 0. 0. -1. 0. 0. 0. 0. 1. -1. 0. 0. 0. 0. 0. 0. 0.]	0	0	0	0	0	0	0	0	0	0	0	0	1	0.247525	0	0	0	0	0	0	0	0	1	0.0288434
266	[ 0. 0. 0. 0. 1. 0. 0. 0. 0. 1. 0. 0. -1. 0. -1. 0. 0.]	0	0	0	0	1	0.133869	0	0	0	0	0	0	0	0	0	0	0	0	0	0	0	0	1	0.0288434
267	[ 0. -1. 0. 0. 0. -1. 0. 0. 0. 0. 0. 0. 0. 0. 0. 0. 0.]	0	0	0	0	1	0.133869	0	0	0	0	0	0	0	0	0	0	0	0	0	0	0	0	1	0.0288434
268	[ 0. 0. 0. 0. 0. 0. 0. 0. 0. 1. 0. 0. -1. 0. -1. 0. 0.]	0	0	0	0	1	0.133869	0	0	0	0	0	0	0	0	0	0	0	0	0	0	0	0	1	0.0288434
269	[ 0. 0. 0. 0. 0. 0. -1. 0. 0. -1. 1. 0. 0. 0. 0. 0. -1.]	0	0	0	0	0	0	0	0	1	0.421941	0	0	0	0	0	0	0	0	0	0	0	0	1	0.0288434
270	[ 0. 0. 1. 0. 0. 0. 0. 0. 0. 0. 1. 0. 0. 0. 0. 0. -1.]	0	0	0	0	0	0	0	0	0	0	0	0	0	0	0	0	1	0.512821	0	0	0	0	1	0.0288434
271	[ 0. 0. 0. 0. 0. -1. 0. 0. 0. 0. 0. 0. 0. -1. 0. 0. -1.]	0	0	0	0	0	0	0	0	0	0	0	0	0	0	0	0	0	0	0	0	1	0.242718	1	0.0288434
272	[ 0. 0. 0. 0. 0. 0. -1. 0. 0. 0. 0. 0. 0. 0. 0. 1. -1.]	0	0	0	0	0	0	0	0	1	0.421941	0	0	0	0	0	0	0	0	0	0	0	0	1	0.0288434
273	[ 1. 0. 0. 0. 0. 0. 1. 0. 0. 0. 0. 0. 0. 0. 0. 1. -1.]	1	0.787402	0	0	0	0	0	0	0	0	0	0	0	0	0	0	0	0	0	0	0	0	1	0.0288434
274	[ 0. 0. 0. 0. 0. 0. 0. 0. 1. 0. 0. 0. 0. -1. 0. 1. -1.]	0	0	0	0	0	0	0	0	0	0	0	0	0	0	1	0.769231	0	0	0	0	0	0	1	0.0288434
275	[ 0. 0. 0. 0. -1. 0. 0. 0. 0. 0. 0. 0. 0. 0. -1. 0. 0.]	0	0	0	0	1	0.133869	0	0	0	0	0	0	0	0	0	0	0	0	0	0	0	0	1	0.0288434
276	[ 0. 0. 0. 0. 0. 0. 0. -1. 0. 0. 0. 0. 1. 0. 0. 1. 0.]	0	0	0	0	0	0	0	0	0	0	0	0	1	0.247525	0	0	0	0	0	0	0	0	1	0.0288434
277	[ 0. 0. 0. 0. 0. 0. 0. 0. 0. 0. -1. 0. 0. 0. -1. 0. 0.]	0	0	0	0	1	0.133869	0	0	0	0	0	0	0	0	0	0	0	0	0	0	0	0	1	0.0288434
278	[ 0. 0. 1. 0. 0. 0. 0. -1. 0. 0. -1. 0. 0. 0. 0. 1. 0.]	0	0	0	0	1	0.133869	0	0	0	0	0	0	0	0	0	0	0	0	0	0	0	0	1	0.0288434
279	[ 0. 0. 0. 0. -1. 0. 0. 0. 0. 0. 0. 0. 0. 0. 0. 0. 0.]	0	0	0	0	0	0	0	0	0	0	0	0	1	0.247525	0	0	0	0	0	0	0	0	1	0.0288434
280	[ 0. 0. 1. 0. 0. -1. 0. 0. 0. 0. 0. 0. 0. 0. 0. 0. 0.]	0	0	0	0	1	0.133869	0	0	0	0	0	0	0	0	0	0	0	0	0	0	0	0	1	0.0288434
281	[ 0. 0. 0. 0. 0. 0. 0. 0. -1. 0. -1. 0. 0. 0. 0. 1. 0.]	0	0	0	0	0	0	0	0	0	0	0	0	0	0	0	0	0	0	0	0	1	0.242718	1	0.0288434
282	[ 0. 0. 0. 0. 0. -1. 0. 1. 0. 0. 0. 0. 0. 0. 1. 1. 0.]	0	0	1	0.299401	0	0	0	0	0	0	0	0	0	0	0	0	0	0	0	0	0	0	1	0.0288434
283	[ 0. 0. 0. 0. 0. 0. 0. 0. 0. 0. -1. -1. -1. 1. -1. -1. -1.]	0	0	0	0	0	0	1	0.465116	0	0	0	0	0	0	0	0	0	0	0	0	0	0	1	0.0288434
284	[ 0. 0. 0. 0. 0. 0. 0. 0. 0. 0. 0. 0. 0. -1. -1. 0. 0.]	0	0	0	0	1	0.133869	0	0	0	0	0	0	0	0	0	0	0	0	0	0	0	0	1	0.0288434
285	[ 0. 0. 0. 0. 0. 0. 0. 0. 0. 0. 0. 0. 0. -1. 1. 0. -1.]	0	0	0	0	0	0	0	0	0	0	0	0	0	0	0	0	0	0	1	0.471698	0	0	1	0.0288434
286	[ 0. 0. 0. 0. 0. 0. 0. 0. 1. 0. 0. 0. 0. 1. -1. 0. 0.]	0	0	0	0	1	0.133869	0	0	0	0	0	0	0	0	0	0	0	0	0	0	0	0	1	0.0288434
287	[ 0. 0. 0. -1. 0. 0. 0. 0. 0. 0. 0. 0. 0. 1. 0. 0. 0.]	0	0	0	0	0	0	0	0	0	0	0	0	0	0	0	0	0	0	0	0	1	0.242718	1	0.0288434
288	[ 0. 1. 0. 0. 0. 0. 0. 0. 0. 1. 0. 0. 0. 1. 0. 0. 0.]	1	0.787402	0	0	0	0	0	0	0	0	0	0	0	0	0	0	0	0	0	0	0	0	1	0.0288434
289	[ 1. 0. 0. 0. 0. 0. 0. 0. 0. 0. 0. 0. 1. 0. 1. 0. -1.]	0	0	0	0	0	0	0	0	0	0	1	0.220264	0	0	0	0	0	0	0	0	0	0	1	0.0288434
290	[ 0. 0. 0. 0. 0. 0. 0. 0. 0. 0. 0. -1. 0. 1. 0. -1. 0.]	0	0	0	0	0	0	1	0.465116	0	0	0	0	0	0	0	0	0	0	0	0	0	0	1	0.0288434
291	[ 0. 0. 0. 0. 0. 0. 0. 1. 0. 0. -1. 0. -1. -1. 0. 0. -1.]	1	0.787402	0	0	0	0	0	0	0	0	0	0	0	0	0	0	0	0	0	0	0	0	1	0.0288434
292	[ 0. 0. 0. 0. 0. 0. 0. -1. 0. 0. 0. 0. 0. -1. 0. 1. 0.]	0	0	0	0	0	0	0	0	1	0.421941	0	0	0	0	0	0	0	0	0	0	0	0	1	0.0288434
293	[ 0. 0. 0. 0. 0. 0. 1. 0. 0. 0. 0. 0. 1. 0. 0. 0. -1.]	0	0	0	0	0	0	0	0	0	0	0	0	1	0.247525	0	0	0	0	0	0	0	0	1	0.0288434
294	[ 0. 0. 0. 0. 0. -1. 0. 0. 0. 0. 0. 0. -1. -1. 0. 0. -1.]	1	0.787402	0	0	0	0	0	0	0	0	0	0	0	0	0	0	0	0	0	0	0	0	1	0.0288434
295	[ 0. 0. 0. 0. 0. 0. 0. 0. -1. 0. -1. 0. 0. 0. 0. 0. 0.]	0	0	0	0	0	0	0	0	0	0	0	0	0	0	0	0	0	0	0	0	1	0.242718	1	0.0288434
296	[ 0. 0. 0. 0. 1. 0. 0. 0. 0. 1. 0. 0. -1. 0. 0. 0. 0.]	0	0	0	0	1	0.133869	0	0	0	0	0	0	0	0	0	0	0	0	0	0	0	0	1	0.0288434
297	[ 0. 0. 0. 0. 0. 0. 0. 0. 0. 0. 0. 1. -1. 0. 1. 0. -1.]	0	0	0	0	0	0	0	0	0	0	0	0	0	0	0	0	1	0.512821	0	0	0	0	1	0.0288434
298	[ 0. 0. 0. 0. 0. 0. 1. 0. 0. 0. -1. 0. 0. 0. 0. 0. 0.]	0	0	0	0	0	0	0	0	0	0	0	0	1	0.247525	0	0	0	0	0	0	0	0	1	0.0288434
299	[ 0. 0. 0. 0. 0. 0. 0. 0. 0. 0. -1. 0. 0. -1. 0. -1. -1.]	0	0	0	0	0	0	0	0	0	0	1	0.220264	0	0	0	0	0	0	0	0	0	0	1	0.0288434
300	[ 0. 1. 0. 0. 0. 0. 0. 0. 0. 0. 0. 0. -1. 0. 0. 0. 0.]	1	0.787402	0	0	0	0	0	0	0	0	0	0	0	0	0	0	0	0	0	0	0	0	1	0.0288434
301	[ 0. 0. 0. 0. 0. 0. 0. 0. 0. 0. -1. 1. 0. 1. 0. 1. 0.]	0	0	0	0	0	0	0	0	0	0	0	0	1	0.247525	0	0	0	0	0	0	0	0	1	0.0288434
302	[ 0. 0. 0. 0. 0. 0. 0. 0. 0. 1. -1. 0. 0. 0. -1. 1. 0.]	0	0	0	0	1	0.133869	0	0	0	0	0	0	0	0	0	0	0	0	0	0	0	0	1	0.0288434
303	[ 0. -1. 0. 0. 0. 0. 0. 0. -1. 0. 0. 0. 0. 0. 0. 0. 0.]	0	0	0	0	0	0	0	0	0	0	0	0	0	0	0	0	0	0	0	0	1	0.242718	1	0.0288434
304	[ 0. 0. 0. 0. 0. -1. 0. 1. 0. 0. 0. 0. 0. 0. 0. 1. -1.]	0	0	0	0	0	0	0	0	0	0	0	0	0	0	1	0.769231	0	0	0	0	0	0	1	0.0288434
305	[ 0. 0. 0. 0. 0. 0. 0. 0. 0. 0. 0. 1. 0. 0. -1. 0. 1.]	0	0	0	0	1	0.133869	0	0	0	0	0	0	0	0	0	0	0	0	0	0	0	0	1	0.0288434
306	[ 0. 0. 0. 0. 0. 0. 0. 0. 0. -1. 0. 0. 0. 0. -1. 0. -1.]	0	0	0	0	0	0	0	0	0	0	0	0	1	0.247525	0	0	0	0	0	0	0	0	1	0.0288434
307	[ 0. 0. 0. 0. 0. 0. 0. 1. 1. 0. 0. 0. 0. 1. 0. 0. 0.]	0	0	0	0	0	0	0	0	0	0	0	0	1	0.247525	0	0	0	0	0	0	0	0	1	0.0288434
308	[ 0. -1. 0. 0. 0. 0. 0. 0. 1. 0. 0. 0. 0. 0. 0. 0. 0.]	0	0	0	0	0	0	0	0	0	0	0	0	1	0.247525	0	0	0	0	0	0	0	0	1	0.0288434
309	[ 0. 0. -1. 0. 0. 0. 0. 0. 0. 0. 0. 0. 0. 0. 1. 1. -1.]	0	0	0	0	0	0	0	0	0	0	0	0	0	0	0	0	0	0	1	0.471698	0	0	1	0.0288434
310	[ 0. 0. 0. 0. 0. 0. 0. 0. 0. 0. 0. 1. 0. -1. 1. 0. -1.]	0	0	0	0	0	0	0	0	0	0	0	0	0	0	0	0	0	0	1	0.471698	0	0	1	0.0288434
311	[ 0. 0. 0. 0. 0. 0. 1. 1. 0. 0. 0. 0. 0. -1. 0. 0. -1.]	1	0.787402	0	0	0	0	0	0	0	0	0	0	0	0	0	0	0	0	0	0	0	0	1	0.0288434
312	[ 1. 0. 0. 0. 0. 0. 0. 0. 0. 1. 0. 0. -1. 0. 0. 1. 0.]	1	0.787402	0	0	0	0	0	0	0	0	0	0	0	0	0	0	0	0	0	0	0	0	1	0.0288434
313	[ 0. 0. 0. 0. 0. 0. 0. 0. 0. 1. 0. 0. 0. 1. 0. 1. 0.]	1	0.787402	0	0	0	0	0	0	0	0	0	0	0	0	0	0	0	0	0	0	0	0	1	0.0288434
314	[ 0. 0. 0. 0. 0. 0. 0. 0. 0. 0. -1. 1. 0. 1. 0. 0. 0.]	0	0	0	0	0	0	0	0	0	0	0	0	0	0	0	0	0	0	0	0	1	0.242718	1	0.0288434
315	[ 0. 0. 0. 0. 0. 0. 0. 0. 0. 0. 0. 1. 0. 1. 0. 0. -1.]	0	0	0	0	0	0	0	0	0	0	1	0.220264	0	0	0	0	0	0	0	0	0	0	1	0.0288434
316	[ 0. 0. 0. 0. 0. 0. 0. 0. 0. 0. 0. 0. 0. 0. 0. 1. 1.]	0	0	0	0	1	0.133869	0	0	0	0	0	0	0	0	0	0	0	0	0	0	0	0	1	0.0288434
317	[ 0. 0. 1. 0. 0. 0. 0. 0. 0. 0. 0. 0. -1. 0. -1. 0. 0.]	0	0	0	0	1	0.133869	0	0	0	0	0	0	0	0	0	0	0	0	0	0	0	0	1	0.0288434
318	[ 0. 0. 0. 0. 0. 0. 0. 0. 0. 0. 1. 0. 0. 0. -1. 0. 0.]	0	0	0	0	1	0.133869	0	0	0	0	0	0	0	0	0	0	0	0	0	0	0	0	1	0.0288434
319	[ 0. 0. 0. 0. 0. 0. 0. 0. 0. 0. 0. -1. 1. 0. 1. 0. 0.]	0	0	0	0	0	0	0	0	0	0	0	0	1	0.247525	0	0	0	0	0	0	0	0	1	0.0288434
320	[ 0. 0. 0. 0. 0. -1. 0. 1. 0. 0. 0. -1. 0. 0. 0. 0. -1.]	0	0	1	0.299401	0	0	0	0	0	0	0	0	0	0	0	0	0	0	0	0	0	0	1	0.0288434
321	[ 0. 0. -1. 0. 0. -1. 0. 0. 0. 0. -1. 0. -1. -1. -1. 0. -1.]	0	0	0	0	0	0	1	0.465116	0	0	0	0	0	0	0	0	0	0	0	0	0	0	1	0.0288434
322	[ 0. 0. 0. 0. 0. 0. 0. 0. 1. 0. 1. 0. 0. -1. 0. 0. -1.]	0	0	0	0	0	0	0	0	0	0	0	0	0	0	0	0	1	0.512821	0	0	0	0	1	0.0288434
323	[ 0. 0. 0. 0. 0. 0. 0. 0. 0. 1. 0. 0. -1. 1. 0. 0. 0.]	1	0.787402	0	0	0	0	0	0	0	0	0	0	0	0	0	0	0	0	0	0	0	0	1	0.0288434
324	[ 0. 0. 0. 1. 0. 0. 1. 0. 0. 0. 0. 0. 0. 1. 0. 0. 0.]	0	0	0	0	0	0	0	0	0	0	0	0	0	0	0	0	1	0.512821	0	0	0	0	1	0.0288434
325	[ 0. 0. 0. 0. 0. 0. 0. 0. 1. 0. 0. 0. 0. 0. 0. 0. -1.]	0	0	0	0	0	0	0	0	0	0	0	0	1	0.247525	0	0	0	0	0	0	0	0	1	0.0288434
326	[ 0. 0. 0. 0. 1. 0. 0. -1. 0. 0. 0. 0. -1. 1. 0. 0. -1.]	0	0	0	0	0	0	0	0	1	0.421941	0	0	0	0	0	0	0	0	0	0	0	0	1	0.0288434
327	[ 0. 0. 0. 0. 0. -1. 0. 0. 0. 0. -1. 0. 0. 0. 0. -1. -1.]	0	0	0	0	0	0	1	0.465116	0	0	0	0	0	0	0	0	0	0	0	0	0	0	1	0.0288434
328	[ 0. 0. 0. 0. 0. 0. 0. -1. 1. 0. 0. -1. 1. 0. 0. 0. 0.]	0	0	0	0	0	0	0	0	0	0	0	0	1	0.247525	0	0	0	0	0	0	0	0	1	0.0288434
329	[ 0. 0. 0. -1. 0. 0. 0. 0. 0. 0. 0. 1. -1. 0. 0. 0. -1.]	0	0	0	0	0	0	0	0	0	0	0	0	0	0	0	0	0	0	1	0.471698	0	0	1	0.0288434
330	[ 0. 0. 0. 0. 0. 0. 0. 0. 0. 1. 0. 1. 0. 0. 0. 0. -1.]	0	0	0	0	0	0	0	0	0	0	0	0	0	0	0	0	0	0	1	0.471698	0	0	1	0.0288434
331	[ 0. 0. 0. 0. 0. -1. 0. 0. 0. 0. 0. 0. 0. 0. 0. 1. -1.]	0	0	1	0.299401	0	0	0	0	0	0	0	0	0	0	0	0	0	0	0	0	0	0	1	0.0288434
332	[ 0. 0. -1. 0. 0. 0. 0. 0. 0. 0. 0. 1. -1. 0. 0. 0. -1.]	0	0	0	0	0	0	0	0	0	0	0	0	0	0	0	0	0	0	1	0.471698	0	0	1	0.0288434
333	[ 0. 0. 0. 0. 0. 0. 0. 1. 0. 0. 0. 0. 0. 0. 0. 1. 0.]	0	0	1	0.299401	0	0	0	0	0	0	0	0	0	0	0	0	0	0	0	0	0	0	1	0.0288434
334	[ 0. 0. 0. -1. 0. 0. 0. 0. 0. 0. 0. 1. 0. -1. 0. 0. -1.]	0	0	0	0	0	0	0	0	0	0	0	0	0	0	0	0	0	0	1	0.471698	0	0	1	0.0288434
335	[ 0. 0. 0. 0. 0. 0. 0. 0. 0. 1. 0. 0. 1. 1. 0. -1. -1.]	0	0	0	0	0	0	0	0	0	0	1	0.220264	0	0	0	0	0	0	0	0	0	0	1	0.0288434
336	[ 0. 0. 0. 0. -1. 0. 0. 0. 0. 0. 0. 0. 0. 0. 0. 1. 0.]	0	0	0	0	0	0	0	0	1	0.421941	0	0	0	0	0	0	0	0	0	0	0	0	1	0.0288434
337	[ 0. 0. 0. 0. 0. -1. 0. 0. 0. 0. 0. 0. -1. 0. 0. 0. -1.]	0	0	0	0	0	0	0	0	0	0	0	0	0	0	0	0	1	0.512821	0	0	0	0	1	0.0288434
338	[ 0. 0. 0. 0. 0. 0. 0. 0. 0. 0. 0. -1. 0. 0. -1. -1. 0.]	0	0	0	0	0	0	1	0.465116	0	0	0	0	0	0	0	0	0	0	0	0	0	0	1	0.0288434
339	[ 0. 0. 1. 0. 0. 0. 0. 0. 0. 0. 0. 0. 0. 0. -1. 0. 0.]	0	0	0	0	1	0.133869	0	0	0	0	0	0	0	0	0	0	0	0	0	0	0	0	1	0.0288434
340	[ 0. 0. 0. 0. 0. 0. 1. 0. 1. 0. 0. 0. 0. -1. 0. 0. 0.]	0	0	0	0	0	0	0	0	0	0	0	0	1	0.247525	0	0	0	0	0	0	0	0	1	0.0288434
341	[ 0. 0. 0. 0. 0. 0. 0. 0. 0. 0. -1. -1. 0. 0. 0. 1. -1.]	0	0	1	0.299401	0	0	0	0	0	0	0	0	0	0	0	0	0	0	0	0	0	0	1	0.0288434
342	[ 0. -1. -1. 0. 0. 0. 0. 0. 0. 0. 0. 0. 0. 0. 0. 0. 0.]	0	0	0	0	1	0.133869	0	0	0	0	0	0	0	0	0	0	0	0	0	0	0	0	1	0.0288434
343	[ 1. 0. 0. 0. 0. 0. 0. 0. 0. 0. 0. 0. 0. 0. 0. 0. -1.]	0	0	0	0	0	0	0	0	0	0	1	0.220264	0	0	0	0	0	0	0	0	0	0	1	0.0288434
344	[ 0. 0. 0. 0. 0. 0. -1. 0. 0. -1. 0. 0. 0. 0. 0. 0. -1.]	0	0	0	0	0	0	0	0	1	0.421941	0	0	0	0	0	0	0	0	0	0	0	0	1	0.0288434
345	[ 0. 0. 0. 0. 0. -1. 0. 1. 0. 0. 0. 0. 0. 0. 1. 1. -1.]	0	0	1	0.299401	0	0	0	0	0	0	0	0	0	0	0	0	0	0	0	0	0	0	1	0.0288434
346	[ 0. 0. 0. 0. 0. 0. 1. 0. 1. 0. 0. 1. 0. 0. 0. 0. -1.]	0	0	0	0	0	0	0	0	0	0	0	0	0	0	0	0	1	0.512821	0	0	0	0	1	0.0288434
347	[-1. 0. 0. 0. 0. 0. 0. 0. 0. 0. 0. 0. 0. 0. 1. 0. 0.]	0	0	0	0	0	0	0	0	0	0	0	0	0	0	0	0	1	0.512821	0	0	0	0	1	0.0288434
348	[ 0. 0. 0. 0. 0. -1. 0. 0. 0. 0. 0. 1. 0. 0. 0. 0. -1.]	0	0	0	0	0	0	0	0	0	0	0	0	0	0	0	0	1	0.512821	0	0	0	0	1	0.0288434
349	[ 0. 1. 0. 0. 0. 1. 0. 0. 1. 0. 0. 0. 0. -1. -1. 1. 0.]	0	0	0	0	1	0.133869	0	0	0	0	0	0	0	0	0	0	0	0	0	0	0	0	1	0.0288434
350	[ 0. 0. 0. 0. 0. 0. 0. 0. 0. 0. 0. 0. 0. -1. -1. 1. 0.]	0	0	0	0	1	0.133869	0	0	0	0	0	0	0	0	0	0	0	0	0	0	0	0	1	0.0288434
351	[ 0. 0. 0. 0. 0. 0. 1. 0. 0. 0. 0. -1. 0. 0. 0. 1. -1.]	0	0	0	0	0	0	0	0	0	0	0	0	1	0.247525	0	0	0	0	0	0	0	0	1	0.0288434
352	[ 0. 0. -1. 0. 0. 0. 0. 0. 0. 0. -1. 0. 0. -1. 0. 0. -1.]	0	0	0	0	0	0	0	0	0	0	1	0.220264	0	0	0	0	0	0	0	0	0	0	1	0.0288434
353	[ 0. 0. 0. 0. 0. 0. 0. 1. 1. 0. 0. 0. 0. 0. 0. 0. 0.]	0	0	0	0	0	0	0	0	0	0	0	0	1	0.247525	0	0	0	0	0	0	0	0	1	0.0288434
354	[ 0. 0. 0. 0. 0. 0. 0. 0. 0. 0. 0. -1. 1. 1. 0. 0. 0.]	0	0	0	0	0	0	0	0	0	0	0	0	1	0.247525	0	0	0	0	0	0	0	0	1	0.0288434
355	[ 0. 0. 0. 1. 0. 0. 1. 0. 0. 0. 0. 0. 0. 0. 1. 0. 0.]	0	0	0	0	0	0	0	0	0	0	0	0	0	0	0	0	1	0.512821	0	0	0	0	1	0.0288434
356	[ 0. 0. 0. 1. 0. 0. 1. 0. 0. 0. 0. 0. 0. 1. 1. 0. 0.]	0	0	0	0	0	0	0	0	0	0	0	0	0	0	0	0	1	0.512821	0	0	0	0	1	0.0288434
357	[ 0. 0. -1. 0. 0. 0. 0. 0. 0. 0. 0. 0. 0. 0. 0. 1. 0.]	0	0	0	0	0	0	0	0	0	0	0	0	0	0	0	0	0	0	1	0.471698	0	0	1	0.0288434
358	[ 0. 0. 0. 0. 0. 0. -1. 0. 0. 0. 1. 0. 0. -1. 0. 0. -1.]	0	0	0	0	0	0	0	0	1	0.421941	0	0	0	0	0	0	0	0	0	0	0	0	1	0.0288434
359	[ 0. 0. 0. 0. 0. 0. 0. 0. 0. 0. 0. -1. 0. -1. 0. 1. -1.]	0	0	0	0	0	0	0	0	0	0	0	0	0	0	1	0.769231	0	0	0	0	0	0	1	0.0288434
360	[ 0. 0. 0. 0. 0. 0. 0. 0. 0. 0. 0. 0. 0. 0. -1. 1. 1.]	0	0	0	0	1	0.133869	0	0	0	0	0	0	0	0	0	0	0	0	0	0	0	0	1	0.0288434
361	[ 0. 0. 0. 0. 0. 0. 0. 0. 0. -1. -1. 0. 0. 0. 0. 0. 1.]	0	0	0	0	0	0	0	0	0	0	0	0	0	0	0	0	0	0	0	0	1	0.242718	1	0.0288434
362	[ 0. 0. 0. 0. 0. 0. 0. 0. 0. 1. 0. 0. 0. 1. 0. 0. -1.]	0	0	0	0	0	0	0	0	0	0	1	0.220264	0	0	0	0	0	0	0	0	0	0	1	0.0288434
363	[ 0. 0. 0. -1. 1. -1. 0. 0. 0. 0. -1. 0. -1. 0. 0. -1. -1.]	0	0	0	0	0	0	1	0.465116	0	0	0	0	0	0	0	0	0	0	0	0	0	0	1	0.0288434
364	[ 0. 0. 0. -1. 0. 0. 0. 0. 0. 0. 0. 0. 0. -1. 0. 0. -1.]	0	0	0	0	0	0	0	0	0	0	0	0	0	0	0	0	0	0	1	0.471698	0	0	1	0.0288434
365	[ 0. 0. 0. 0. 0. 1. 0. 0. 0. 0. 0. -1. 0. 0. 0. 0. -1.]	0	0	0	0	0	0	0	0	0	0	0	0	1	0.247525	0	0	0	0	0	0	0	0	1	0.0288434
366	[ 0. 0. 0. 0. 0. 0. 0. -1. 0. 0. -1. 0. 0. 0. 0. 0. 0.]	0	0	0	0	0	0	0	0	0	0	0	0	1	0.247525	0	0	0	0	0	0	0	0	1	0.0288434
367	[ 0. 0. 0. 0. 1. 0. 0. 0. 0. 0. 0. 0. 0. -1. -1. 0. -1.]	0	0	0	0	0	0	1	0.465116	0	0	0	0	0	0	0	0	0	0	0	0	0	0	1	0.0288434
368	[ 0. 0. 0. 0. 0. -1. -1. 1. 0. 0. -1. 1. 0. 0. 0. 0. 0.]	0	0	0	0	0	0	0	0	0	0	0	0	0	0	0	0	0	0	0	0	1	0.242718	1	0.0288434
369	[ 0. 0. 0. 0. 0. 0. 0. 0. -1. 0. 0. 1. 0. 0. 0. 0. 0.]	0	0	0	0	0	0	0	0	0	0	0	0	0	0	0	0	0	0	0	0	1	0.242718	1	0.0288434
370	[ 0. 0. 0. 0. 0. 0. 0. 0. -1. -1. 0. 1. 0. 0. 0. 0. 0.]	0	0	0	0	0	0	0	0	0	0	0	0	0	0	0	0	0	0	0	0	1	0.242718	1	0.0288434
371	[ 0. 0. 1. 0. 0. 0. 0. -1. 0. 0. 0. 0. 0. 0. 0. 0. -1.]	0	0	0	0	0	0	0	0	1	0.421941	0	0	0	0	0	0	0	0	0	0	0	0	1	0.0288434
372	[ 0. 0. 0. 0. 0. 0. 0. 1. 0. 0. -1. -1. 0. 0. 1. 1. -1.]	0	0	1	0.299401	0	0	0	0	0	0	0	0	0	0	0	0	0	0	0	0	0	0	1	0.0288434
373	[ 0. 0. 0. -1. 1. 0. 0. 0. 1. 0. -1. -1. -1. 0. -1. -1. -1.]	0	0	0	0	0	0	1	0.465116	0	0	0	0	0	0	0	0	0	0	0	0	0	0	1	0.0288434
374	[ 0. 0. 0. 0. 0. 0. 0. 0. 0. 0. -1. 0. 0. -1. 0. 0. 0.]	0	0	0	0	1	0.133869	0	0	0	0	0	0	0	0	0	0	0	0	0	0	0	0	1	0.0288434
375	[ 0. 0. 0. 0. 0. 0. 0. 0. 0. 0. 1. 0. 1. -1. -1. 0. -1.]	0	0	0	0	1	0.133869	0	0	0	0	0	0	0	0	0	0	0	0	0	0	0	0	1	0.0288434
376	[ 0. 0. 0. 0. 0. -1. 0. 0. 0. 0. 0. 0. 0. 0. 0. 1. 0.]	0	0	1	0.299401	0	0	0	0	0	0	0	0	0	0	0	0	0	0	0	0	0	0	1	0.0288434
377	[ 0. 0. 0. 0. 1. 0. 0. 0. 0. 0. 0. 0. -1. 0. 0. 0. -1.]	0	0	0	0	0	0	0	0	0	0	0	0	0	0	0	0	0	0	1	0.471698	0	0	1	0.0288434
378	[ 0. 0. 0. 0. 0. 0. 0. 0. 0. 0. 0. 0. 0. 0. -1. 0. 1.]	0	0	0	0	1	0.133869	0	0	0	0	0	0	0	0	0	0	0	0	0	0	0	0	1	0.0288434
379	[ 0. 0. 0. 0. 1. 0. 0. 0. 0. 0. 0. 0. 0. 0. 0. 1. -1.]	1	0.787402	0	0	0	0	0	0	0	0	0	0	0	0	0	0	0	0	0	0	0	0	1	0.0288434
380	[ 0. 0. 0. -1. 0. 0. 0. 0. 0. 0. -1. 0. 0. 0. 0. 0. 0.]	0	0	0	0	0	0	0	0	0	0	0	0	1	0.247525	0	0	0	0	0	0	0	0	1	0.0288434
381	[ 0. 0. 0. 0. 0. 0. 0. 0. 0. 0. 0. 0. 0. -1. 0. 1. 0.]	0	0	1	0.299401	0	0	0	0	0	0	0	0	0	0	0	0	0	0	0	0	0	0	1	0.0288434
382	[ 1. 0. 0. 0. 0. 0. 0. 0. 1. 0. -1. 0. 0. 0. 0. 0. 0.]	0	0	0	0	0	0	0	0	0	0	0	0	1	0.247525	0	0	0	0	0	0	0	0	1	0.0288434
383	[ 0. 0. 0. 0. 0. 0. 0. 0. 0. -1. -1. 1. 0. 0. 0. 0. 0.]	0	0	0	0	0	0	0	0	0	0	0	0	0	0	0	0	0	0	0	0	1	0.242718	1	0.0288434
384	[ 0. 0. 0. 0. 0. 0. 1. 0. 0. -1. 0. 0. 0. 0. 0. 1. -1.]	0	0	0	0	0	0	0	0	0	0	0	0	0	0	0	0	0	0	0	0	1	0.242718	1	0.0288434
385	[ 0. 0. 0. 1. 0. 0. 0. 0. 0. 0. 0. 0. 0. -1. 0. -1. 0.]	1	0.787402	0	0	0	0	0	0	0	0	0	0	0	0	0	0	0	0	0	0	0	0	1	0.0288434
386	[ 0. 0. 0. 0. 0. 0. 0. 0. 0. 1. 0. 0. -1. 1. 0. 0. -1.]	0	0	0	0	0	0	0	0	0	0	0	0	0	0	0	0	0	0	1	0.471698	0	0	1	0.0288434
387	[ 0. 0. 0. 0. 0. 0. 0. -1. 0. 0. 1. 0. -1. 0. 0. 0. -1.]	0	0	0	0	0	0	0	0	1	0.421941	0	0	0	0	0	0	0	0	0	0	0	0	1	0.0288434
388	[ 0. 0. 0. 0. 0. 1. 0. 0. 0. 0. 0. 0. 0. 0. 0. 0. 0.]	0	0	0	0	0	0	0	0	0	0	0	0	1	0.247525	0	0	0	0	0	0	0	0	1	0.0288434
389	[ 0. 0. -1. 0. 0. 0. -1. 0. 0. 0. 0. 0. -1. -1. 0. 0. -1.]	0	0	0	0	0	0	0	0	0	0	0	0	0	0	0	0	0	0	1	0.471698	0	0	1	0.0288434
390	[ 0. 0. 0. 0. 0. 0. 0. 0. 0. 0. -1. -1. 0. 0. 0. 0. 0.]	0	0	0	0	0	0	1	0.465116	0	0	0	0	0	0	0	0	0	0	0	0	0	0	1	0.0288434
391	[ 0. 0. 0. 0. 0. 0. 0. 0. 0. 0. 1. 1. 0. 0. 0. 0. -1.]	0	0	0	0	0	0	0	0	0	0	0	0	0	0	0	0	1	0.512821	0	0	0	0	1	0.0288434
392	[ 0. 0. 1. 0. 0. 0. 0. 0. 0. 0. 0. 0. 0. 0. 0. 0. 0.]	0	0	0	0	0	0	0	0	0	0	0	0	0	0	0	0	0	0	0	0	1	0.242718	1	0.0288434
393	[ 0. 0. 0. 0. 0. 0. 0. 0. 0. 1. 0. 0. -1. 0. 0. 0. -1.]	0	0	0	0	0	0	0	0	0	0	0	0	0	0	0	0	0	0	1	0.471698	0	0	1	0.0288434
394	[ 0. 0. 0. 0. 0. 0. 1. 0. 0. 0. 0. 0. 0. -1. 0. 0. 0.]	1	0.787402	0	0	0	0	0	0	0	0	0	0	0	0	0	0	0	0	0	0	0	0	1	0.0288434
395	[ 0. 0. 0. 0. 0. 1. 0. 0. 1. -1. 0. 0. 0. 0. 0. 0. -1.]	0	0	0	0	0	0	0	0	0	0	0	0	1	0.247525	0	0	0	0	0	0	0	0	1	0.0288434
396	[ 0. 0. 0. 0. 0. 0. 0. 0. 0. 0. -1. 0. 1. 1. -1. 1. 0.]	0	0	0	0	1	0.133869	0	0	0	0	0	0	0	0	0	0	0	0	0	0	0	0	1	0.0288434
397	[ 0. 0. 0. 0. 0. 0. 0. 0. 0. 0. 0. -1. 0. -1. -1. 0. -1.]	0	0	0	0	1	0.133869	0	0	0	0	0	0	0	0	0	0	0	0	0	0	0	0	1	0.0288434
398	[ 0. 0. 0. 0. 0. 0. 0. 0. 1. -1. 1. 0. 1. 0. 0. 0. 0.]	0	0	0	0	0	0	0	0	0	0	0	0	1	0.247525	0	0	0	0	0	0	0	0	1	0.0288434
399	[ 1. 0. 0. 0. 0. 0. 0. 0. 0. 1. 0. 0. 0. 0. 1. 1. 0.]	1	0.787402	0	0	0	0	0	0	0	0	0	0	0	0	0	0	0	0	0	0	0	0	1	0.0288434
400	[ 0. 0. 0. 0. 0. 0. 0. 0. 0. 0. 1. 0. 0. 0. 0. 1. -1.]	0	0	0	0	0	0	0	0	1	0.421941	0	0	0	0	0	0	0	0	0	0	0	0	1	0.0288434
401	[ 0. 0. 0. 0. 0. 0. -1. 0. 0. 0. 0. 0. 0. -1. -1. 0. -1.]	0	0	0	0	0	0	1	0.465116	0	0	0	0	0	0	0	0	0	0	0	0	0	0	1	0.0288434
402	[ 0. 0. 0. 0. 0. 0. 0. 0. 0. -1. 0. 1. 0. -1. 0. 0. 0.]	0	0	0	0	0	0	0	0	0	0	0	0	0	0	0	0	0	0	0	0	1	0.242718	1	0.0288434
403	[ 0. 0. 0. 0. 0. 0. 0. 0. 0. 0. -1. 0. 1. 0. 0. 1. 0.]	0	0	0	0	0	0	0	0	0	0	0	0	1	0.247525	0	0	0	0	0	0	0	0	1	0.0288434
404	[ 0. 0. 0. 0. 0. 0. 1. 0. -1. 0. 0. 0. 0. -1. 0. 0. 0.]	1	0.787402	0	0	0	0	0	0	0	0	0	0	0	0	0	0	0	0	0	0	0	0	1	0.0288434
405	[ 0. 0. 1. 0. 0. 0. 1. 0. 0. 0. 0. 0. 0. 0. 0. 0. -1.]	0	0	0	0	0	0	0	0	0	0	0	0	0	0	0	0	0	0	0	0	1	0.242718	1	0.0288434
406	[ 0. 0. 0. 0. 0. 0. 1. 0. 0. 0. 0. 0. 1. 0. 1. 0. -1.]	0	0	0	0	0	0	0	0	0	0	0	0	1	0.247525	0	0	0	0	0	0	0	0	1	0.0288434
407	[ 0. 0. 0. 0. 0. 0. 0. -1. 0. 0. 0. 0. -1. 0. -1. -1. -1.]	0	0	0	0	0	0	1	0.465116	0	0	0	0	0	0	0	0	0	0	0	0	0	0	1	0.0288434
408	[ 0. 0. 0. 0. 0. 0. 1. 0. 0. 0. 1. 0. 0. -1. 0. 0. -1.]	1	0.787402	0	0	0	0	0	0	0	0	0	0	0	0	0	0	0	0	0	0	0	0	1	0.0288434
409	[ 0. 0. 1. 0. 0. 0. 0. 0. 0. -1. -1. 0. 0. 0. 0. 0. 0.]	0	0	0	0	0	0	0	0	0	0	0	0	0	0	0	0	0	0	0	0	1	0.242718	1	0.0288434
410	[ 0. 0. 0. -1. 0. 0. 0. 0. 0. 0. 0. 0. -1. 0. 0. -1. -1.]	0	0	0	0	0	0	1	0.465116	0	0	0	0	0	0	0	0	0	0	0	0	0	0	1	0.0288434
411	[ 0. 0. 0. 0. 0. 0. 0. 0. 0. -1. -1. 0. 0. -1. -1. -1. -1.]	0	0	0	0	0	0	1	0.465116	0	0	0	0	0	0	0	0	0	0	0	0	0	0	1	0.0288434
412	[ 0. 0. 1. 0. 0. 0. 0. 0. 0. -1. 0. 0. 0. 0. 0. 0. 0.]	0	0	0	0	0	0	0	0	0	0	0	0	0	0	0	0	0	0	0	0	1	0.242718	1	0.0288434
413	[ 0. 0. 0. 0. 0. 1. 0. 0. 1. 0. 0. 0. 0. -1. 0. 0. -1.]	0	0	0	0	0	0	0	0	0	0	0	0	0	0	1	0.769231	0	0	0	0	0	0	1	0.0288434
414	[ 0. 0. 0. 0. 0. 0. 0. 0. 0. 0. 1. 0. -1. 1. 0. 0. 0.]	0	0	0	0	0	0	0	0	0	0	0	0	0	0	0	0	1	0.512821	0	0	0	0	1	0.0288434
415	[ 0. 0. 0. 0. 0. 0. 1. 0. 0. 1. 0. 1. 0. 0. 1. -1. -1.]	0	0	0	0	0	0	0	0	0	0	1	0.220264	0	0	0	0	0	0	0	0	0	0	1	0.0288434
416	[ 0. 0. 0. 0. 0. 0. 0. 0. 0. 1. 0. 0. 0. 1. -1. 0. 0.]	0	0	0	0	1	0.133869	0	0	0	0	0	0	0	0	0	0	0	0	0	0	0	0	1	0.0288434
417	[ 0. 0. 0. 0. 0. 0. 0. 0. 0. -1. 0. 0. 0. 0. 0. 1. 0.]	0	0	0	0	0	0	0	0	0	0	0	0	0	0	0	0	0	0	0	0	1	0.242718	1	0.0288434
418	[ 0. 0. 0. 0. 1. 0. 0. -1. 1. 0. 0. 0. -1. 0. 0. 0. -1.]	0	0	0	0	0	0	0	0	0	0	0	0	0	0	0	0	1	0.512821	0	0	0	0	1	0.0288434
419	[ 0. 0. 0. 0. 0. 0. 0. 0. 0. 0. -1. -1. -1. 0. -1. -1. -1.]	0	0	0	0	0	0	1	0.465116	0	0	0	0	0	0	0	0	0	0	0	0	0	0	1	0.0288434
420	[ 0. 0. 0. 0. 0. 0. 0. 0. 0. 0. -1. 0. 0. 0. 0. 1. -1.]	0	0	1	0.299401	0	0	0	0	0	0	0	0	0	0	0	0	0	0	0	0	0	0	1	0.0288434
421	[ 0. 0. 0. 0. 0. 0. 0. 0. 0. 0. -1. 0. -1. -1. -1. 0. -1.]	0	0	0	0	0	0	1	0.465116	0	0	0	0	0	0	0	0	0	0	0	0	0	0	1	0.0288434
422	[ 0. 0. 0. 0. 0. 0. 0. 0. 1. 0. 0. 0. -1. -1. 0. 0. 0.]	0	0	0	0	0	0	0	0	0	0	0	0	0	0	0	0	0	0	1	0.471698	0	0	1	0.0288434
423	[-1. 0. 0. 0. 0. 0. 0. 0. 0. 0. 0. 0. 0. 0. -1. 0. 0.]	0	0	0	0	1	0.133869	0	0	0	0	0	0	0	0	0	0	0	0	0	0	0	0	1	0.0288434
424	[ 0. 0. -1. 0. 0. 0. 0. 0. 0. 0. 0. 0. 0. -1. 0. 0. -1.]	0	0	0	0	0	0	0	0	0	0	0	0	0	0	0	0	0	0	1	0.471698	0	0	1	0.0288434
425	[ 0. 0. 0. 0. 0. -1. 0. 1. 0. 0. 0. -1. 0. 0. 0. 1. -1.]	0	0	1	0.299401	0	0	0	0	0	0	0	0	0	0	0	0	0	0	0	0	0	0	1	0.0288434
426	[ 0. 0. 0. 0. 0. -1. 0. 1. 0. 0. 0. 0. 0. 1. 1. 1. -1.]	0	0	1	0.299401	0	0	0	0	0	0	0	0	0	0	0	0	0	0	0	0	0	0	1	0.0288434
427	[ 0. 0. 0. 0. 0. 0. 0. 1. 0. 0. -1. 0. 0. 0. 1. 0. 0.]	0	0	1	0.299401	0	0	0	0	0	0	0	0	0	0	0	0	0	0	0	0	0	0	1	0.0288434
428	[ 0. 0. 0. 0. 0. 0. 0. 0. 0. -1. 0. 0. 0. 0. 0. 1. -1.]	0	0	0	0	0	0	0	0	0	0	0	0	0	0	0	0	0	0	0	0	1	0.242718	1	0.0288434
429	[ 0. 0. 0. 0. 0. 1. 0. 0. 1. 0. 0. 0. 0. -1. 0. 0. 0.]	0	0	0	0	0	0	0	0	0	0	0	0	1	0.247525	0	0	0	0	0	0	0	0	1	0.0288434
430	[ 0. 0. 0. 0. 0. 0. 1. 0. 0. -1. 0. 0. 0. 0. 0. 0. -1.]	0	0	0	0	0	0	0	0	0	0	0	0	1	0.247525	0	0	0	0	0	0	0	0	1	0.0288434
431	[ 0. 0. 0. 0. 1. 0. 0. 0. 0. 0. 0. -1. -1. 0. -1. -1. -1.]	0	0	0	0	0	0	1	0.465116	0	0	0	0	0	0	0	0	0	0	0	0	0	0	1	0.0288434
432	[ 0. 0. 0. 0. 0. 0. 0. 0. 0. 0. 0. 0. 0. 0. 1. 0. 1.]	0	0	0	0	0	0	0	0	0	0	0	0	1	0.247525	0	0	0	0	0	0	0	0	1	0.0288434
433	[ 0. 0. 0. 0. 0. 0. 0. 0. 1. 0. 0. 0. 0. 0. -1. 1. -1.]	0	0	0	0	1	0.133869	0	0	0	0	0	0	0	0	0	0	0	0	0	0	0	0	1	0.0288434
434	[ 0. 0. 0. 0. 0. 0. -1. 0. 0. 0. 0. 0. 0. 0. 0. 0. 0.]	0	0	0	0	0	0	0	0	0	0	0	0	1	0.247525	0	0	0	0	0	0	0	0	1	0.0288434
435	[ 0. 0. 0. 0. 0. 0. 0. 0. 0. 0. 0. 1. 0. 0. 1. 0. 0.]	0	0	0	0	0	0	0	0	0	0	0	0	0	0	0	0	0	0	1	0.471698	0	0	1	0.0288434
436	[ 0. 0. 0. 0. 0. 0. 1. 1. 1. 0. 0. 0. 0. 0. 0. 0. 0.]	0	0	0	0	0	0	0	0	0	0	0	0	1	0.247525	0	0	0	0	0	0	0	0	1	0.0288434
437	[ 0. 0. 0. 0. 0. 0. 0. 0. 0. 0. 0. -1. 0. 1. 0. -1. -1.]	0	0	0	0	0	0	1	0.465116	0	0	0	0	0	0	0	0	0	0	0	0	0	0	1	0.0288434
438	[-1. 0. 0. 1. 0. 0. 0. 0. 0. 0. 0. 0. 0. 0. 0. 0. 0.]	0	0	0	0	0	0	0	0	0	0	0	0	0	0	0	0	1	0.512821	0	0	0	0	1	0.0288434
439	[ 0. 0. 0. 0. 0. 0. 0. 0. 0. 0. 0. 1. 0. 1. 0. -1. -1.]	0	0	0	0	0	0	0	0	0	0	1	0.220264	0	0	0	0	0	0	0	0	0	0	1	0.0288434
440	[ 0. 0. 0. 0. 0. 0. 0. 0. 0. 0. 0. 0. -1. 1. 0. 1. 0.]	0	0	0	0	0	0	0	0	0	0	0	0	0	0	1	0.769231	0	0	0	0	0	0	1	0.0288434
441	[ 0. 0. 0. 0. 0. 0. 0. -1. 0. 0. 0. 0. 0. 0. 1. 0. 0.]	0	0	0	0	0	0	0	0	0	0	0	0	1	0.247525	0	0	0	0	0	0	0	0	1	0.0288434
442	[ 0. 0. 0. 0. 0. 0. 0. 0. -1. 0. 0. -1. 0. -1. 0. 0. -1.]	1	0.787402	0	0	0	0	0	0	0	0	0	0	0	0	0	0	0	0	0	0	0	0	1	0.0288434
443	[ 0. 0. 0. 0. 0. 0. 1. 0. 0. 0. 0. 0. -1. 0. 0. -1. -1.]	0	0	0	0	0	0	1	0.465116	0	0	0	0	0	0	0	0	0	0	0	0	0	0	1	0.0288434
444	[ 0. 0. 0. 0. 0. 0. 0. 0. -1. 0. 0. 0. 0. 0. 0. 0. -1.]	0	0	0	0	1	0.133869	0	0	0	0	0	0	0	0	0	0	0	0	0	0	0	0	1	0.0288434
445	[ 0. 0. 0. 0. 0. -1. 0. 0. 0. 0. 0. 0. 0. 0. 1. 1. 0.]	0	0	1	0.299401	0	0	0	0	0	0	0	0	0	0	0	0	0	0	0	0	0	0	1	0.0288434
446	[ 0. 0. 0. 0. 0. 0. 0. 0. 0. 0. 0. 0. 0. 0. 1. -1. 0.]	0	0	0	0	0	0	0	0	0	0	1	0.220264	0	0	0	0	0	0	0	0	0	0	1	0.0288434
447	[ 0. 0. 0. 0. 0. 0. 0. 0. 0. 0. 0. 1. -1. 0. 1. 0. 0.]	0	0	0	0	0	0	0	0	0	0	0	0	0	0	0	0	0	0	1	0.471698	0	0	1	0.0288434
448	[ 0. 0. 0. 0. 0. 0. 0. 0. 0. 0. 0. 0. 0. 1. -1. 0. -1.]	0	0	0	0	1	0.133869	0	0	0	0	0	0	0	0	0	0	0	0	0	0	0	0	1	0.0288434
449	[ 0. 0. 0. 0. 0. 0. 0. 0. 0. 0. 1. 0. 1. 0. 0. 0. -1.]	0	0	0	0	0	0	0	0	0	0	0	0	1	0.247525	0	0	0	0	0	0	0	0	1	0.0288434
450	[ 0. 0. 0. 0. 1. 0. 0. 0. 0. 0. 0. 0. -1. 1. 0. 0. -1.]	0	0	0	0	0	0	0	0	0	0	0	0	0	0	1	0.769231	0	0	0	0	0	0	1	0.0288434
451	[ 0. 0. 0. 1. 0. 0. 0. 0. 0. 0. 0. 0. 0. 0. 0. 0. -1.]	0	0	0	0	0	0	0	0	0	0	0	0	0	0	0	0	0	0	1	0.471698	0	0	1	0.0288434
452	[ 0. 0. 0. 0. 0. 0. 1. 0. 0. 0. 0. -1. 0. -1. 0. 0. -1.]	0	0	0	0	0	0	0	0	0	0	0	0	0	0	0	0	0	0	0	0	1	0.242718	1	0.0288434
