# Supplementary material for: Decoding cancer heterogeneity: studying patient-specific signaling signatures towards personalized cancer therapy
Source: Theranostics. 2019 Jul 9;9(18):5149–65. doi: 10.7150/thno.31657 (PMC6691586; doi:10.7150/thno.31657)
Supplement: Supplementary file 6 — Table S5. [file thnov09p5149s6.xlsx]

## Sheet: Dataset
Sample Source	Sample	Order	Sample Name	Category	Sample description	Var.7	Revised Antibody Name	4E-BP1-R-V_GBL9010358.txt	4E-BP1_pS65-R-V_GBL9010359.txt	53BP1-R-E_GBL9010394.txt	ACC_pS79-R-V_GBL9010356.txt	ACC1-R-E_GBL9010357.txt	Akt-R-V_GBL9010351.txt	Akt_pS473-R-V_GBL9010352.txt	Akt_pT308-R-V_GBL9010353.txt	AMPK_alpha-R-C_GBL9010361.txt	AMPK_pT172-R-V_GBL9010355.txt	AR-R-V_GBL9010395.txt	Bak-R-E_GBL9010485.txt	Bax-R-V_GBL9010397.txt	Bcl-2-M-V_GBL9010451.txt	Bcl-xL-R-V_GBL9010486.txt	Bid-R-C_GBL9010487.txt	Bim-R-V_GBL9010411.txt	E-Cadherin-R-V_GBL9010412.txt	Caspase-3_active-R-C_GBL9010480.txt	beta-Catenin-R-V_GBL9010365.txt	Caveolin-1-R-V_GBL9010366.txt	CDK1-R-V_GBL9010367.txt	Chk1_pS345-R-C_GBL9011051.txt	Chk2-M-E_GBL9010453.txt	Chk2_pT68-R-C_GBL9010416.txt	c-Jun_pS73-R-V_GBL9010417.txt	Claudin-7-R-V_GBL9010381.txt	Collagen_VI-R-V_GBL9010368.txt	Cyclin_D1-R-V_GBL9010380.txt	Cyclin_E1-M-V_GBL9010454.txt	DJ-1-R-V_GBL9010382.txt	EGFR_pY1173-R-V_GBL9010429.txt	eIF4E-R-V_GBL9010402.txt	ER-alpha_pS118-R-V_GBL9010403.txt	Fibronectin-R-C_GBL9010405.txt	FOXO3a-R-C_GBL9010481.txt	FOXO3a_pS318_S321-R-C_GBL9010384.txt	GATA3-M-V_GBL9010456.txt	GSK3-alpha-beta_pS21_S9-R-V_GBL9010354.txt	GSK3-alpha-beta-M-V_GBL9010457.txt	HER2-M-V_GBL9010458.txt	IGFBP2-R-V_GBL9010385.txt
Treated	Sample	2	Treated 1	Breast cancer cell line	MDA-MB-231 (1) Serum starvation	NA	2.1.1	-0.277569	-0.368352	-0.347211	-0.320165	-0.283013	0.443014	-3.09752	-1.13656	-0.181871	-0.239418	0.108829	-0.229814	-0.282136	0.0759403	-0.11443	-0.307706	-0.993653	-0.708628	-0.198194	-1.38075	0.849828	-0.173517	0.231295	-1.1354	-0.481808	0.664079	-1.95	-0.48588	0.664424	-0.45056	-0.394903	-0.38218	0.00793343	-0.261497	-0.364278	-0.54725	-0.407529	-0.296109	-0.886497	0.283132	-1.11087	-0.680686
Treated	Sample	3	Treated 2	Breast cancer cell line	MDA-MB-231 (2) Serum starvation + EGF stimulation for 10 minutes	NA	3.1.1	-0.108125	-0.0585607	-0.244854	-0.782421	-0.190816	-0.0517881	1.26776	0.422613	0.0156229	-1.06477	0.220075	-0.474723	-0.173027	-0.0179891	-0.173745	-0.372012	-0.946039	-0.749428	-0.388071	-1.41708	1.03182	-0.201434	0.108107	-0.968761	-0.396565	0.529001	-1.82421	-0.372668	0.654758	-0.301617	-0.33169	-0.356786	0.0718604	-0.305459	0.0783019	-0.672897	-0.313416	-0.113371	-0.00941265	0.0465061	-0.957471	-1.01296
Treated	Sample	4	Treated 3	Breast cancer cell line	MDA-MB-231 (3) Control (regular Culture Condition)	NA	4.1.1	-0.0260995	-0.185679	-0.404407	-0.0485449	-0.182788	0.621179	-2.31555	-1.09138	-0.123243	0.286144	0.159136	-0.420898	-0.423578	0.0614689	-0.147734	-0.364129	-0.992864	-0.628054	-0.528339	-1.34519	0.792436	-0.0324605	0.047576	-0.988757	-0.442095	0.536776	-1.61416	-0.439589	0.512758	-0.552443	-0.277376	-0.140118	-0.0613863	-0.200742	0.0224162	-0.534624	-0.249638	-0.175033	-0.589129	0.180252	-0.82893	-1.00287
Treated	Sample	5	Treated 4	Breast cancer cell line	MDA-MB-231 (4) Metformin 5mM	NA	5.1.1	0.0226802	-0.544332	-0.542869	1.38173	0.109804	0.766943	-1.75082	-1.48186	0.0837156	1.16253	0.0902365	-0.361892	-0.360351	0.133806	-0.168463	-0.275037	-1.0126	-0.702401	-0.423405	-1.41035	1.14163	0.0688113	0.0523895	-0.967092	-0.362043	0.0819222	-1.42596	-0.400876	-0.893326	-0.556258	-0.160814	-0.0364047	-0.0149441	-0.291623	0.168811	-0.503571	-0.0494242	-0.146557	-0.557579	0.197935	-0.812183	-0.58558
Treated	Sample	6	Treated 5	Breast cancer cell line	MDA-MB-231 (5) 2DG 3mM	NA	6.1.1	-0.0161406	-0.243605	-0.138722	1.02398	-0.079835	0.674954	-2.12521	-1.18742	0.11822	1.24204	0.0155938	-0.303618	-0.247492	-0.0231543	-0.133011	-0.204275	-0.963177	-0.596652	-0.351912	-1.44852	0.719173	-0.027119	-0.231619	-1.0447	-0.328084	0.781563	-1.46812	-0.349646	0.363718	-0.545603	-0.254767	-0.174226	-0.00946295	-0.278098	0.0362849	-0.516512	0.0278138	-0.1152	-0.503081	0.231162	-0.937499	-0.774082
Treated	Sample	7	Treated 6	Breast cancer cell line	MDA-MB-231 (6) 2DG + Metformin	NA	7.1.1	0.0854787	-0.766222	-0.193207	1.5559	-0.27823	0.404578	-0.0902326	-0.621985	0.0891997	1.13811	-0.0651141	-0.304435	-0.311116	-0.0615495	-0.24845	-0.258903	-0.853521	-0.55456	-0.45693	-1.59168	1.16214	0.108313	-0.184229	-0.919359	-0.309268	0.0449082	-1.66585	-0.376311	-1.00757	-0.697349	-0.296441	-0.37713	0.0452436	-0.206283	-0.556237	-0.453345	0.111834	-0.0952929	-0.033384	0.186202	-0.92932	-0.700629
Treated	Sample	25	Treated 7	Ovarian cancer cell line	SK-OV-3 ip (1) Serum starvation	NA	25.1.1	-0.660855	0.420365	0.374541	-0.0736076	0.646122	-0.480686	0.362458	0.475474	-0.164337	-1.49752	-0.472948	-0.190501	-0.233952	-0.464909	-0.257246	-0.591987	-1.0176	-0.862575	-0.320625	-0.9678	0.705095	-0.504767	0.17467	-0.920969	-0.568717	-0.0768784	-2.17079	-0.200172	-0.454498	0.513535	-0.124022	-0.217131	-0.523568	0.409025	0.112955	-0.244718	-0.182864	-0.820903	-0.0491272	0.318464	4.77808	0.0270936
Treated	Sample	26	Treated 8	Ovarian cancer cell line	SK-OV-3 ip (2) Serum starvation + EGF stimulation for 10 minutes	NA	26.1.1	-0.919135	0.112141	0.192898	-0.664142	0.468575	-0.618154	0.817497	0.69064	-0.285345	-1.28273	-0.511413	-0.17989	-0.49359	-0.495652	-0.195234	-0.450078	-1.05199	-0.924489	-0.216867	-1.15651	0.573179	-0.5614	0.314116	-0.699897	-0.633857	0.162161	-2.03443	-0.29751	-0.639055	0.530769	-0.169219	-0.364083	-0.475518	0.243041	-0.204984	-0.145553	-0.224538	-0.672349	0.122024	0.0159909	5.96274	-0.459948
Treated	Sample	27	Treated 9	Ovarian cancer cell line	SK-OV-3 ip (3) Control (regular Culture Condition)	NA	27.1.1	-0.838262	0.343532	0.358428	-0.661475	-0.0681412	-0.693333	0.866101	0.937228	-0.0235263	-1.61912	-0.290086	-0.41474	-0.601057	-0.70005	-0.62102	-0.675673	-0.942544	-0.948551	-0.584625	-1.2865	0.712309	-0.205089	0.0877477	-1.15781	-0.627139	0.0907943	-1.86834	0.0937651	-0.684053	0.428863	-0.116702	-0.127339	-0.676327	0.151753	0.815328	0.0446795	-0.344075	-0.909467	0.0514073	-0.0210696	4.88182	-0.367695
Treated	Sample	28	Treated 10	Ovarian cancer cell line	SK-OV-3 ip (4) Metformin 5mM	NA	28.1.1	-0.852509	0.0686518	0.345906	0.171359	0.219604	-0.675197	0.628585	0.367355	-0.217802	-0.420552	-0.461464	-0.451738	-0.47693	-0.789502	-0.590857	-0.647878	-1.05695	-0.887495	-0.465041	-1.24288	0.559795	-0.400727	-0.0731435	-1.10831	-0.744565	-0.227029	-1.66165	-0.117077	-0.812725	0.00675224	-0.11686	0.00469445	-0.532693	0.188844	0.507753	-0.151332	-0.279338	-0.706265	0.0276252	-0.11606	5.64886	-0.435333
Treated	Sample	29	Treated 11	Ovarian cancer cell line	SK-OV-3 ip (5) 2DG 3mM	NA	29.1.1	-0.57676	0.398276	0.564378	0.458128	0.554396	-0.477954	0.921619	0.488094	0.00370068	0.083551	-0.31307	-0.437817	-0.40461	-0.449205	-0.885535	-0.87606	-0.829304	-0.797037	-0.381247	-1.16609	0.6228	-0.234756	-0.307599	-1.28842	-0.718507	-0.282084	-1.55353	0.0939572	-0.694492	0.306515	-0.0541942	0.119291	-0.405067	0.572571	0.471135	-0.274769	-0.000850075	-0.609457	0.189697	-0.023884	6.5803	-0.311914
Treated	Sample	30	Treated 12	Ovarian cancer cell line	SK-OV-3 ip (6) 2DG + Metformin	NA	30.1.1	-0.556792	-0.221428	0.642018	2.00571	0.591348	-0.614444	1.30485	1.20962	0.106358	1.18551	-0.153898	-0.26274	-0.383709	-0.380848	-0.757008	-0.621908	-0.870927	-0.793361	-0.413885	-1.40062	-0.159694	-0.192811	-0.0664571	-1.18466	-0.573766	-0.722656	-1.88804	-0.061407	-1.38007	-0.27304	0.0482287	-0.293252	-0.337396	0.153497	0.304071	0.0039936	0.266271	-0.689395	0.380591	0.0107123	6.61648	-0.35052
Treated	Sample	49	Treated 13	Esophagus cancer cell line	pSK4 (1) Serum starvation	NA	49.1.1	-0.163603	0.163502	0.266877	-0.62281	0.657381	0.275243	-0.222293	-0.0536096	-0.0650752	-1.19699	-0.0239598	0.258094	0.672676	0.140077	0.233864	-0.328527	0.168403	0.00195599	-0.0348172	0.0615639	2.42647	-0.24573	-0.0352595	-0.0603423	0.131785	-0.578742	-0.902133	0.154125	1.3578	-0.249237	0.0916311	-0.0830221	-0.0458853	-0.0757972	0.676932	0.0125271	-0.17237	0.121821	-0.031933	0.244833	-0.063534	-0.412574
Treated	Sample	50	Treated 14	Esophagus cancer cell line	pSK4 (2) Serum starvation + EGF stimulation for 10 minutes	NA	50.1.1	-0.287544	0.0629996	0.116056	-0.438308	0.197974	-0.0996151	0.995456	0.803628	-0.0278538	-1.33955	-0.045484	-0.00808446	0.42936	-0.134931	0.116567	-0.290478	-0.0312088	-0.161006	-0.0660749	-0.300299	2.17833	0.053999	0.071096	-0.128736	0.0885778	-0.0156332	-1.13137	0.197894	1.17452	-0.334446	0	4.30004	-0.112219	0.0339967	0.46984	-0.0623587	-0.112247	0.147366	0.36227	-0.0114846	-0.125831	-0.604587
Treated	Sample	51	Treated 15	Esophagus cancer cell line	pSK4 (3) Control (regular Culture Condition)	NA	51.1.1	-0.168703	0.301343	0.277996	-0.392682	0.779623	0.219614	0.134608	0.219369	0.0155968	-0.831751	-0.0981337	0.0233071	0.592283	-0.184096	0.0904702	-0.225345	-0.363983	-0.343613	-0.21232	0.0334276	2.72554	-0.106462	-0.0930295	-0.259884	-0.069881	-0.242612	-1.57638	0.0701864	0.976215	-0.426573	-0.108976	-0.266141	-0.137259	-0.174179	0.714259	-0.0738262	-0.141995	0.21961	0.0517847	0.154389	-0.253822	-0.629454
Treated	Sample	52	Treated 16	Esophagus cancer cell line	pSK4 (4) Metformin 5mM	NA	52.1.1	-0.105006	-0.327442	0.409186	1.80551	0.453748	-0.403717	1.03338	0.550666	-0.100327	0.401894	-0.163204	0.0310797	0.583345	-0.0547291	0.0412938	-0.240523	-0.332154	-0.214274	-0.139947	-0.264594	2.43822	-0.196057	-0.181957	-0.19526	-0.100591	-0.59683	-1.58378	0.184593	0.0767248	-0.873855	0.0343334	-0.252857	-0.077256	-0.232633	0.418895	0.000379846	-0.0874963	0.119649	0.618647	0.07722	-0.345326	0.0203765
Treated	Sample	53	Treated 17	Esophagus cancer cell line	pSK4 (5) 2DG 3mM	NA	53.1.1	-0.0985183	0.319669	0.496125	-0.0859139	0.715865	0.172201	0.361477	0.248088	0.00710233	-0.924119	0.0228105	-0.126479	0.561587	-0.244512	-0.188002	-0.341178	-0.414098	-0.383707	-0.199743	-0.07072	2.73071	-0.0156164	-0.120039	-0.207448	-0.024759	-0.309539	-1.30689	0.257096	1.0982	-0.553159	-0.110946	-0.265279	-0.193175	-0.0766655	0.71027	-0.0915571	-0.124246	0.25669	0.328122	0.166703	-0.222447	-0.537856
Treated	Sample	54	Treated 18	Esophagus cancer cell line	pSK4 (6) 2DG + Metformin	NA	54.1.1	-0.160628	0.167198	0.388862	0.225057	0.445706	0.233008	0.38768	-0.0234321	-0.0229891	-0.207271	-0.1015	-0.0102974	0.641165	-0.263805	-0.152209	-0.278754	-0.270525	-0.234513	-0.192644	-0.0813438	2.55353	-0.268489	-0.1488	-0.157036	0.0625068	-0.372474	-1.52423	0.319919	0.954697	-0.670672	-0.121542	-0.148056	-0.163968	-0.157266	1.07224	-0.0151225	-0.0652178	0.186162	0.200278	0.122084	-0.00196612	-0.386303
Treated	Sample	73	Treated 19	Breast cancer cell line	MDA-MB-468 (1) Serum starvation	NA	73.1.1	0.00850061	0.494789	-0.826291	-0.801823	-1.01704	-0.22314	0.400987	0.335621	-0.181311	-0.700902	-0.14159	0	0.34618	1.14586	-0.254113	0.294539	0.921293	1.00326	0.117514	0.219508	-3.27703	0.0341374	0.0987144	0.165766	0.611179	-0.0524982	2.7347	0.211992	-0.188215	0.404607	-0.141551	3.82893	-0.0522466	-0.0530143	-0.916189	0.114786	0.0980238	0.395899	0.523802	0.138042	-1.88311	0.270884
Treated	Sample	74	Treated 20	Breast cancer cell line	MDA-MB-468 (2) Serum starvation + EGF stimulation for 10 minutes	NA	74.1.1	-0.0300411	0.389888	-0.672245	-0.866549	-1.1977	-1.01335	2.06187	1.55551	-0.184987	-0.945161	-0.086768	-0.000221303	0.171454	0.916557	-0.262158	0.396248	0.753865	0.946835	0.0606496	0.244946	-3.41543	0.215386	0.29682	0.18658	0.478324	0.294704	2.52246	0.104511	-0.328383	0.549772	-0.059591	6.04667	0.0358884	-0.038656	-0.842775	0.191245	0.329625	0.31409	0.761028	-0.0592055	-1.82073	0.311836
Treated	Sample	75	Treated 21	Breast cancer cell line	MDA-MB-468 (3) Control (regular Culture Condition)	NA	75.1.1	0.191909	0.302666	-0.547777	-0.979003	-0.942594	-0.088308	0.586106	0.184577	-0.229845	-0.900217	-0.18083	-0.0750262	0.34159	0.723938	-0.401773	0.213327	0.823361	1.14487	0	0.440284	-3.51167	-0.202172	-0.0761469	0.262906	0.741668	-0.638963	2.5224	0.208796	-0.55054	0.28735	-0.137188	3.39827	0.0302925	-0.306091	-0.957165	0.00784777	0.0751811	0.451399	0.511783	0.0321856	-2.15417	0.0610863
Treated	Sample	76	Treated 22	Breast cancer cell line	MDA-MB-468 (4) Metformin 5mM	NA	76.1.1	0.140923	-0.379476	-0.705317	0.502774	-1.05353	-0.132107	-0.0506027	-0.0371119	-0.248007	0.0427418	-0.0939237	0.0670352	0.335394	0.961455	-0.305271	0.337599	1.04994	1.07502	0.0554907	0.0943835	-3.46043	-0.118032	0.161512	0.29917	0.71278	-1.06965	2.0278	0.161964	-0.862202	0.112084	0.0894985	5.09054	-0.0355852	-0.200692	-1.12274	0.065443	0.460474	0.450112	0.24414	-0.233067	-1.83857	0.0350574
Treated	Sample	77	Treated 23	Breast cancer cell line	MDA-MB-468 (5) 2DG 3mM	NA	77.1.1	0.228349	0.331443	-0.611145	-0.561215	-0.966894	-0.164968	0.679146	0.391451	-0.0544292	-0.642364	-0.020628	-0.128912	0.304297	0.80335	-0.533167	0.201704	0.803373	1.0859	0.0494782	0.250033	-3.46203	-0.153092	-0.106218	0.326683	0.722925	-0.0663218	2.29395	0.305096	-0.424355	0.262485	-0.0429672	3.82438	-0.0157443	-0.255745	-0.806012	0.0472832	0.199311	0.447748	0.704894	-0.0074946	-2.10188	0.429149
Treated	Sample	78	Treated 24	Breast cancer cell line	MDA-MB-468 (6) 2DG + Metformin	NA	78.1.1	0.391231	-0.606092	-0.663607	0.905632	-0.965044	0.140845	-0.872826	-0.300625	-0.133222	0.542254	0.0562517	0.154735	0.461402	0.814472	-0.304697	0.502281	1.12331	1.04888	0.172532	0.0418861	-3.39541	-0.101329	0.0934549	0.258636	0.874865	-0.563572	1.56376	0.166334	-1.00197	0.130703	0.194809	5.15601	0.0336227	-0.251312	-0.951796	0.0681897	0.705108	0.294884	-0.29836	-0.258783	-1.84045	-0.199788
Treated	Sample	97	Treated 25	Esophagus cancer cell line	OE 33 (1) Serum starvation	NA	97.1.1	0.0266494	0.412415	-0.305441	0.143867	0.865627	-0.148802	-0.778032	0.00240872	-0.297088	-0.448359	-0.29205	0.131642	-0.000431462	-0.104595	0.354271	0.211329	0.69448	1.73838	0.287517	-1.86873	-0.210692	0.273513	0.0407328	0.266001	0.254727	-0.16821	2.19543	-0.249062	0.253356	0.355672	-0.338531	3.8652	0.217878	0.118096	4.21655	0.369046	-0.122942	0.293545	-0.0655319	0.0545425	2.60186	-0.984378
Treated	Sample	98	Treated 26	Esophagus cancer cell line	OE 33 (2) Serum starvation + EGF stimulation for 10 minutes	NA	98.1.1	-0.0442676	0.299286	-0.238542	-0.396865	0.828785	-0.272208	-0.226773	0.343417	-0.315574	-0.886317	-0.159324	-0.127164	-0.0430486	-0.273638	0.402802	0.422073	0.496879	1.71704	0.0652663	-1.81652	-0.558163	0.261059	-0.0337713	0.209093	0.270347	-0.141161	2.13095	-0.138346	0.154942	0.25645	-0.326364	4.06957	0.296977	0.0271403	0.227611	0.270251	0.00465605	0.263356	0.20834	-0.114359	2.66873	-0.907185
Treated	Sample	99	Treated 27	Esophagus cancer cell line	OE 33 (3) Control (regular Culture Condition)	NA	99.1.1	0.175988	-0.141425	-0.133376	0.538391	0.816015	-0.2894	-0.562778	-0.451593	-0.241486	0.471383	-0.212872	-0.213283	0	-0.24003	0.416166	0.2019	0.252385	1.79989	-0.0208484	-2.10122	-0.503629	0.934678	0.0142389	0.197069	0.206827	-0.405112	2.05972	-0.181973	0.0255843	0.156342	-0.274567	5.03887	0.365469	-0.271019	0.306096	0.220267	-0.0587737	0.181223	0.0351069	-0.126022	2.89184	-1.06566
Treated	Sample	100	Treated 28	Esophagus cancer cell line	OE 33 (4) Metformin 5mM	NA	100.1.1	0.263972	-0.267717	-0.147899	1.38096	0.928613	-0.291656	-0.130742	-0.290097	-0.257424	0.225269	-0.0738361	-0.144644	0.0915686	-0.302362	0.377829	0.337678	0.312111	1.84619	0.359669	-1.97501	-0.47598	1.12948	0.0387793	0.208184	0.305681	-0.463802	2.26213	-0.14064	-0.582867	0.0508594	-0.193659	5.42373	0.358083	-0.0952924	0.455311	0.291346	0.178744	0.142938	0.204857	-0.109196	2.94318	-0.695794
Treated	Sample	101	Treated 29	Esophagus cancer cell line	OE 33 (5) 2DG 3mM	NA	101.1.1	0.215725	-0.0329686	-0.173124	0.954391	0.725298	-0.270588	-0.0728349	-0.299916	-0.289158	0.540973	-0.199517	-0.304434	-0.124649	-0.312873	0.318163	0.0985032	0.114721	1.8342	0.0842433	-1.93937	-0.482557	0.831048	-0.0440798	0.337117	0.214282	-0.342333	2.04823	-0.149659	-0.0487719	-0.036201	-0.319342	4.69446	0.270387	-0.255744	0.377429	0.324198	-0.0638707	0.172127	0.234707	-0.194053	2.90245	-0.774714
Treated	Sample	102	Treated 30	Esophagus cancer cell line	OE 33 (6) 2DG + Metformin	NA	102.1.1	0.353314	-0.266164	-0.129829	2.26392	1.01671	-0.266143	0.124928	-0.144235	-0.234483	0.451842	-0.0622554	-0.144813	0.122853	-0.370593	0.352002	0.338975	0.185377	1.83414	0.0709246	-1.90456	-0.115947	0.592647	0.0161225	0.248322	0.337226	-0.672089	2.17917	-0.0449531	-0.631144	0.0618318	-0.249764	4.76691	0.340744	-0.101255	0.241542	0.47984	0.24386	0.142267	0.398376	-0.235506	2.84572	-0.188915
Treated	Sample	121	Treated 31	Ovarian cancer cell line	HEY (1) Serum starvation	NA	121.1.1	0.234245	-0.129429	-0.963875	-0.653779	-0.400197	0.24634	-2.77163	-1.40374	0.15371	-0.207864	-0.290294	0.308612	1.07995	0.56622	0.226288	-0.0971065	-0.347944	-0.60296	-0.0661827	0.741824	1.29523	0.0807461	0.0216266	-0.387415	-0.471813	0.317427	-2.13723	-0.0407739	1.63571	-0.424779	-0.186854	0.472046	0.0178037	-0.0135588	3.73762	-0.00129917	-0.241175	-0.399246	-1.24472	-0.169481	-0.609522	0.379097
Treated	Sample	122	Treated 32	Ovarian cancer cell line	HEY (2) Serum starvation + EGF stimulation for 10 minutes	NA	122.1.1	0.0053043	-0.0492197	-0.923244	-0.541707	-0.684471	-0.0478876	0.447343	-0.43205	0.0277321	-0.0729967	0.0930865	0.164303	1.17725	0.436226	0.203597	0.0373819	-0.408763	-0.466497	-0.0748008	0.526602	1.01492	0.0332371	-0.0241951	-0.404199	-0.493368	0.386085	-2.40573	-0.147001	1.30028	-0.321473	-0.136535	4.13774	0.0131111	0.183855	3.68178	0.0228887	0.0403815	-0.16268	-0.24531	-0.267065	-0.702461	0.606456
Treated	Sample	123	Treated 33	Ovarian cancer cell line	HEY (3) Control (regular Culture Condition)	NA	123.1.1	0.13396	-0.507182	-0.866421	-0.698977	-0.757626	0.291721	-2.53238	-1.28295	0.185781	0.31917	-0.131178	0.0724587	1.22313	0.282483	3.87562e-05	-0.305238	-0.337118	-0.704825	-0.0995623	0.539601	1.23268	-0.315267	-0.0979997	-0.501743	-0.394081	0.13411	-2.33489	0.00432398	1.07814	-0.586205	-0.299812	0.386279	-0.094372	-0.226036	4.06489	-0.0643309	-0.194012	-0.29456	-1.04731	-0.311546	-0.692565	0.167491
Treated	Sample	124	Treated 34	Ovarian cancer cell line	HEY (4) Metformin 5mM	NA	124.1.1	0.227532	-0.511201	-0.849076	-0.0715165	-0.712429	0.329053	-2.59996	-1.41373	0.115444	0.319698	0.116327	0.27604	1.2251	0.295563	0.152266	-0.0821389	-0.43957	-0.68086	-0.065798	0.772338	1.32805	-0.158113	0.0896134	-0.354759	-0.343863	-0.0699442	-2.01944	-0.00845238	0.925378	-0.358992	-0.0783968	0.302999	0.0842824	-0.171485	3.92804	0.0132047	-0.0556159	-0.0307784	-0.925294	-0.442287	-0.695257	0.502032
Treated	Sample	125	Treated 35	Ovarian cancer cell line	HEY (5) 2DG 3mM	NA	125.1.1	0.193416	-0.50316	-0.853706	0.00610798	-0.579816	0.334132	-2.62288	-1.78564	0.173929	0.749772	-0.0601851	0.11542	1.15622	0.244875	-0.0401302	-0.206195	-0.414847	-0.884849	-0.0818327	0.755079	1.49952	-0.218255	-0.268904	-0.493605	-0.488312	-0.307271	-2.19628	0.0021482	0.823357	-0.640411	-0.266796	0.0381574	-0.0856888	-0.314828	3.90501	-0.139791	-0.217874	-0.236399	-1.14598	-0.367357	-0.675154	0.207837
Treated	Sample	126	Treated 36	Ovarian cancer cell line	HEY (6) 2DG + Metformin	NA	126.1.1	0.267733	-0.641463	-0.845266	0.781369	-0.546019	0.229444	-2.52493	-1.53643	0.36342	0.8528	-0.0191923	0.149146	1.38177	0.117285	-0.0764471	-0.128941	-0.648689	-0.80796	-0.0840811	0.415763	1.25574	-0.137881	-0.164709	-0.508654	-0.484862	0.0155061	-2.24476	0	0.394736	-0.636104	-0.215021	-0.111627	0.029286	-0.10574	3.01127	-0.101764	-0.0647781	-0.17665	-1.14209	-0.271389	-0.703279	0.0481403
Treated	Sample	145	Treated 37	Ovarian cancer cell line	OVCAR-3 (1) Serum starvation	NA	145.1.1	-0.141865	0.374778	0.414583	-0.457086	-0.522563	0.216827	-1.88697	0.0335238	0.340506	-1.00161	1.54311	0.306495	-0.497142	0.0616602	0.519709	0.372307	1.89355	0.531597	0.0495345	1.48118	-3.58711	0.387334	0.254913	0.474199	0.840102	0.695857	2.86302	-0.0170353	-0.345689	1.39707	0.634813	0.0462576	0.142164	-0.0416376	-1.09851	0.268202	0.0635089	-0.607453	-0.491344	0.332302	-0.384067	1.59343
Treated	Sample	146	Treated 38	Ovarian cancer cell line	OVCAR-3 (2) Serum starvation + EGF stimulation for 10 minutes	NA	146.1.1	-0.361228	0.219251	0.398462	-0.905693	-0.822778	-0.0647067	1.19185	0.783756	0.145451	-1.11252	1.57242	0.0678944	-0.727688	-0.137177	0.326372	0.441995	1.37607	0.433094	0.165922	1.22163	-3.80388	0.34569	0.140539	0.438933	0.513221	0.770319	2.5586	-0.0334623	-1.0379	1.26249	0.478634	2.5606	0.0907204	-0.170759	-1.34521	0.0418011	-0.0394032	-0.70177	0.455803	-0.0111194	-0.391088	1.50981
Treated	Sample	147	Treated 39	Ovarian cancer cell line	OVCAR-3 (3) Control (regular Culture Condition)	NA	147.1.1	-0.195903	0.343396	0.395207	-0.112398	-0.616578	0.216245	-1.32502	0.0240072	0.333967	-0.114794	1.39058	0.120594	-0.60379	-0.122194	0.309616	0.456997	1.54284	0.444133	0.267465	1.16461	-3.68652	0.410081	0.0329767	0.351124	0.750345	0.429307	2.74677	0.0246851	-0.153196	1.2975	0.628556	-0.0619068	0.0923583	-0.0784749	-0.335396	0.247801	-0.0735468	-0.676177	-0.358459	0.304181	-0.324029	1.76967
Treated	Sample	148	Treated 40	Ovarian cancer cell line	OVCAR-3 (4) Metformin 5mM	NA	148.1.1	-0.0884212	0.166087	0.389965	0.763743	-0.60654	0.0458329	-0.344441	-0.002866	0.334443	1.1029	1.31098	0.0997613	-0.726494	-0.236158	0.493462	0.465998	1.45466	0.496778	0.215028	1.1159	-3.55427	0.278464	0.184253	0.400892	0.82248	0.333065	2.61949	0.161241	-0.712298	1.09104	0.653478	0.0585429	0.134788	-0.243399	-0.270455	0.248777	-0.0341689	-0.630011	-0.182658	0.17434	-0.331642	1.22272
Treated	Sample	149	Treated 41	Ovarian cancer cell line	OVCAR-3 (5) 2DG 3mM	NA	149.1.1	-0.0110509	0.439329	0.432939	0.358933	-0.487578	0.336369	-0.320504	0.178383	0.441233	0.40116	1.55474	-0.00951453	-0.708399	-0.213438	0.188153	0.474863	1.48651	0.527791	0.0372425	1.44567	-3.36907	0.56855	-0.00428612	0.435636	0.7865	0.555489	2.60895	0.0824766	-0.254657	1.19853	0.658533	-0.0482659	0.0472805	-0.255923	-0.670681	0.133278	0.0386111	-0.661261	-0.0678735	0.277025	-0.399325	1.46552
Treated	Sample	150	Treated 42	Ovarian cancer cell line	OVCAR-3 (6) 2DG + Metformin	NA	150.1.1	0.0801449	-0.314435	0.521362	1.14434	-0.632023	0.168119	0.764186	0.180223	0.399423	1.40337	0.803675	0.0106456	-0.729794	-0.266906	0.361403	0.297828	1.36349	0.331941	0.4366	1.11699	-4.07666	-0.0623907	0.0377738	0.514321	1.07067	0.296018	2.59062	0.115871	-1.24517	0.508476	0.664612	-0.193463	0.199858	-0.353583	-1.37196	0.0301431	0.239223	-0.925898	0.574493	0.101944	-0.339507	0.0933598
Treated	Sample	169	Treated 43	Ovarian cancer cell line	SK-OV-3 (1) Serum starvation	NA	169.1.1	-0.421038	0.585026	0.456667	0	0.568404	-0.211152	0.786022	0.504133	0.217918	-0.32026	-0.234616	0.0649883	0.14552	0.249358	0.0463504	-0.41484	-0.304167	-0.655897	0.153025	-0.307821	1.10976	-0.123498	-0.126244	-0.76415	-0.490331	0.503378	-1.92192	-0.131492	0.344187	0.550043	0.402711	-0.0443829	0.00318254	0.786151	2.40555	0.454543	0.32552	-0.215915	0.124385	-0.120726	4.496	0.595125
Treated	Sample	170	Treated 44	Ovarian cancer cell line	SK-OV-3 (2) Serum starvation + EGF stimulation for 10 minutes	NA	170.1.1	-0.397903	0.632658	0.525675	-0.118769	0.589204	-0.724527	1.7558	1.51423	0.195342	-0.702948	0	0.23518	0.0892504	0.201134	0.0797496	-0.328435	-0.256368	-0.557493	0.110104	-0.221417	0.984598	0.0621491	0.094648	-0.680042	-0.33759	0.914639	-2.0873	-0.100564	0.23638	0.671365	0.385602	2.06577	0.143228	1.25552	2.50235	0.429068	0.427003	-0.188138	0.553819	-0.140315	4.61827	0.622659
Treated	Sample	171	Treated 45	Ovarian cancer cell line	SK-OV-3 (3) Control (regular Culture Condition)	NA	171.1.1	-0.408364	0.320342	0.671654	0.17646	0.530511	-0.135917	0.774782	0.552787	0.404519	-0.673821	-0.234855	0.0944669	0.112289	-0.00458985	-0.0370353	-0.472714	-0.326669	-0.774683	-0.0227652	-0.187895	1.45524	-0.240722	-0.214116	-0.829274	-0.456166	0.1249	-1.74182	0.0732023	0.00850908	0.239512	0.312309	0.0157554	0.0825231	0.797707	2.7565	0.324759	0.227226	-0.382565	0.229057	-0.164724	5.00033	-0.0227261
Treated	Sample	172	Treated 46	Ovarian cancer cell line	SK-OV-3 (4) Metformin 5mM	NA	172.1.1	0.0845097	-0.38998	-0.14987	0.204083	-0.152558	1.49682	-2.11485	-1.27462	0.150785	-0.179846	2.87908	0.272948	0.637327	3.25702	0.0870308	0	1.95832	1.42834	-0.0335839	0.512675	-5.25492	0.0198736	-0.0342411	0.54608	0.0132792	-0.716222	2.56448	-0.0889909	0.203473	0.213328	0.222934	-0.199389	0.310661	1.82618	-1.56082	-0.072222	-0.105559	5.15856	-0.288756	0.284079	0.208836	0.937068
Treated	Sample	173	Treated 47	Ovarian cancer cell line	SK-OV-3 (5) 2DG 3mM	NA	173.1.1	-0.287608	0.338233	0.501135	0.847907	0.61224	-0.242533	0.722956	0.326864	0.289867	-0.056184	-0.106574	0.0956028	0.0484791	0.0284677	-0.129218	-0.412398	-0.26523	-0.789958	0.0205903	-0.606295	1.36146	-0.24773	-0.226334	-0.996976	-0.545812	-0.473346	-1.77138	0.08178	-0.152437	0.123591	0.410141	-0.159389	0.08098	0.980419	2.88731	0.486709	0.371467	-0.251361	0.201768	-0.254314	4.66763	0.456053
Treated	Sample	174	Treated 48	Ovarian cancer cell line	SK-OV-3 (6) 2DG + Metformin	NA	174.1.1	-0.172962	-0.253256	0.627517	1.91213	0.783344	-0.497273	1.56787	1.24673	0.352592	1.24003	-0.188451	0.0807702	-0.00850376	-0.0414529	-0.0977788	-0.282133	-0.502318	-0.86323	0.158636	-0.752838	1.21258	-0.256951	-0.153397	-0.78364	-0.326996	-0.470758	-1.83545	0.0266959	-0.90045	-0.0103994	0.393873	-0.271836	0.0431955	0.132389	1.57034	0.602046	0.635701	-0.0616414	0.604006	-0.289968	4.61859	-0.276382
Treated	Sample	193	Treated 49	Breast cancer cell line	MCF-7 (1) Serum starvation	NA	193.1.1	0.156558	-0.207709	-0.0346539	-0.851141	-0.664739	1.24193	-3.14207	-1.22935	0.0945929	-0.556082	2.89675	0.546029	0.700059	3.57265	-0.00194282	0.187458	2.25884	1.51591	0.208978	0.402861	-4.66926	-0.0259166	0.129074	0.688805	-0.00983973	-0.321671	2.56841	-0.0930179	0.821549	0.179682	0.0555843	0.0206989	0.264336	2.72548	-1.97094	-0.0266521	-0.0758729	5.03317	-0.801271	0.0906773	0.078603	1.07665
Treated	Sample	194	Treated 50	Breast cancer cell line	MCF-7 (2) Serum starvation + EGF stimulation for 10 minutes	NA	194.1.1	-0.0740994	-0.11506	-0.136832	-0.609231	-0.527219	1.12019	-0.627904	-0.549026	0.0881529	-1.24896	2.87177	0.108308	0.387428	3.42489	-0.113265	-0.0731408	1.78903	1.5037	0.116732	0.318167	-4.87108	-0.0892083	-0.267428	0.595576	-0.145959	0.237084	2.69165	-0.285922	0.391522	0.114615	-0.0909142	-0.0790931	0.154681	2.90628	-1.90288	-0.147745	-0.0999922	4.8819	0.318586	0.139331	0.0680879	0.956064
Treated	Sample	195	Treated 51	Breast cancer cell line	MCF-7 (3) Control (regular Culture Condition)	NA	195.1.1	0.0355233	-0.29115	-0.0968984	-0.996466	-0.334426	1.4461	-2.59356	-1.05939	0.194512	-0.805862	2.94815	0.417874	0.706445	3.34147	-0.212578	0.0315072	2.10297	1.47364	0.121896	0.447622	-4.81994	-0.00683732	-0.087341	0.600061	-0.0507006	-0.145047	2.7983	-0.172513	0.473564	0.228013	-0.0254571	-0.225976	0.189517	2.59184	-1.48579	-0.0704776	-0.0998465	5.07093	-0.310001	0.257274	-0.00396841	1.11856
Treated	Sample	196	Treated 52	Breast cancer cell line	MCF-7 (4) Metformin 5mM	NA	196.1.1	-0.459641	0.375784	0.528094	0.233308	0.591071	-0.237002	0.775194	0.407219	0.351029	-0.00758575	-0.0978102	-0.06757	-0.15811	0.0308772	-0.0783287	-0.499437	-0.459216	-0.819518	0.128012	-0.348708	1.06448	-0.0400403	-0.202663	-0.917141	-0.631136	0.394011	-1.62702	0.0381621	-0.0600878	0.155007	0.249206	-0.0543864	0.0234407	0.434916	2.74267	0.417232	0.118123	-0.438606	0.144477	-0.186265	4.70608	-0.074572
Treated	Sample	197	Treated 53	Breast cancer cell line	MCF-7 (5) 2DG 3mM	NA	197.1.1	-0.0145985	-0.0857096	0	-1.04602	-0.364048	1.33744	-2.34631	-1.37942	0.239639	-0.125962	3.1023	0.229917	0.627216	3.29378	-0.272041	-0.0227645	2.1231	1.56066	-0.0273644	0.369221	-4.84296	-0.116525	-0.0192438	0.499756	-0.190035	-0.607395	2.73348	-0.0523509	0.549736	0.155468	-0.0141168	-0.305907	0.206817	2.55407	-1.55299	-0.221805	-0.125551	4.24348	-0.395525	0.109678	-0.00178937	1.17342
Treated	Sample	198	Treated 54	Breast cancer cell line	MCF-7 (6) 2DG + Metformin	NA	198.1.1	-0.00702037	-0.475792	-0.122446	0.905689	-0.284161	1.31034	-1.4442	-1.19396	0.231994	0.711332	2.71954	0.297362	0.634895	3.03345	-0.218681	0.00973976	2.11703	1.33674	-0.0659681	0.220897	-4.92655	-0.0880361	0	0.488083	-0.0115215	-0.12393	2.47562	-0.191923	-0.120528	-0.153229	-0.0326329	-0.259006	0.131218	1.51543	-1.55064	-0.0826632	-0.067538	4.81206	-0.210127	0.15082	-0.0432283	0.458568
Treated	Sample	217	Treated 55	Breast cancer cell line	T-47D (1) Serum starvation	NA	217.1.1	-0.0302611	0.138718	-0.476341	-0.239055	0.481975	0.212977	-1.80845	-1.07965	0.286872	-0.0279462	2.52623	0.160194	-0.287712	0.192033	0.28211	0.113498	0.0262201	1.62084	0.0929527	0.436111	-5.15078	0.256381	-0.0229706	0.110609	0.408994	0.149799	1.28776	-0.13651	0.675327	-0.124592	0.156954	-0.184414	0.190796	1.57455	-1.64769	-0.198318	0.236265	3.31604	-0.367716	-0.0155624	0.219063	2.37959
Treated	Sample	218	Treated 56	Breast cancer cell line	T-47D (2) Serum starvation + EGF stimulation for 10 minutes	NA	218.1.1	-0.0858541	0.158822	-0.492216	0.304732	0.571384	0.105446	-0.743618	-0.742417	0.267769	-0.0297235	2.41455	0.133556	-0.534717	0.0107457	0.175602	0.15426	-0.0395727	1.6983	0.168522	0.513067	-5.17984	0.0897583	-0.100843	0.028384	0.273937	0.443985	1.20616	-0.337322	0.295356	-0.0795176	0.0440031	0.140285	0.124977	1.85066	-2.04282	-0.161219	0.298822	3.33061	0.053693	-0.222614	0.101679	2.3434
Treated	Sample	219	Treated 57	Breast cancer cell line	T-47D (3) Control (regular Culture Condition)	NA	219.1.1	-0.183244	0.283256	-0.431575	-0.135519	0.826249	0.231145	-0.364285	-0.499711	0.229435	0.35074	2.06707	0.0968012	-0.495255	-0.125688	0	0.00330985	-0.342228	1.55241	-0.02606	0.686642	-5.30342	0.0880344	-0.213087	-0.150179	0.136924	-0.134132	1.38648	-0.337168	0.389314	-0.227736	-0.0124483	-0.353264	0.0247121	1.88677	-1.24493	-0.168095	-0.11985	3.8713	0.071294	-0.143678	0.0992883	2.15238
Treated	Sample	220	Treated 58	Breast cancer cell line	T-47D (4) Metformin 5mM	NA	220.1.1	-0.0885288	0.187706	-0.602999	1.02643	0.767741	0.276696	0.238708	-0.102463	0.397809	0.522562	1.90577	-0.0687893	-0.637495	-0.118769	0.0413534	-0.068194	-0.461038	1.71477	0.0288261	0.753554	-5.14531	0.235615	-0.181533	-0.00411529	0.268405	0.192996	1.29473	-0.236756	0.167212	-0.385412	0.0132328	-0.405703	0.0163731	1.51455	-1.2473	-0.226512	-0.0615285	3.77665	0.360061	-0.0170755	0.134795	2.56222
Treated	Sample	221	Treated 59	Breast cancer cell line	T-47D (5) 2DG 3mM	NA	221.1.1	0.0397375	0.203799	-0.400816	0.496051	0.748397	0.219948	0.293223	-0.43862	0.493828	0.132607	2.60273	-0.070972	-0.394623	-0.244728	0.0573222	-0.0758017	-0.0870544	1.86098	-0.0584865	0.703246	-5.16763	0.174768	-0.289041	-0.000586068	0.450708	-0.281433	1.31044	-0.127181	0.270115	-0.536239	0.08556	-0.315645	0.0383634	1.81758	-1.68683	-0.279361	-0.097589	3.44038	0.155971	0.020401	0.135947	2.19958
Treated	Sample	222	Treated 60	Breast cancer cell line	T-47D (6) 2DG + Metformin	NA	222.1.1	0.111786	-0.707455	-0.521463	1.86882	0.683569	-0.0573074	1.14848	0.709138	0.366622	1.05671	2.03472	0.100381	-0.423882	-0.0862802	0.137741	0.118678	0.0881206	1.60847	0.115365	0.429315	-5.13183	0.15941	-0.104928	0.0296562	0.401774	0.00194945	0.859873	-0.261088	-0.577321	-0.457815	0.213041	-0.330085	0.00362535	0.97404	-1.31197	-0.100002	0.458412	3.24464	0.571817	-0.239413	0.0212741	1.29564
[truncated: 159 more columns]

## Sheet: Unbalanced processes
Unbalanced process (α)	Proteins and phosphoproteins that participate in the unbalanced process * The fuctional connections between the proteins are presented in Figure S8 ** The weight of participation (G) is listed in parenthesis for each protein *** Note that (+/-) signs represent correlation or anti-correlation between proteins in the process, and not direction of change in expression level	Major protein targets when the amplitude is positive*	Major protein targets when the amplitude is negative*
1	AR (0.16), Bcl2 (0.11), Bim (0.10), E-Cadherin (0.11), Caveolin1 (-0.37), Claudin7 (0.21), Fibronectin (-0.16), GATA3 (0.25), HER2 (-0.15), IGFBP2 (0.11), MAPK_pT202_Y204 (-0.12), Notch3 (0.14), p70S6K (0.13), PKCalpha (-0.14), PR (0.44), ERalpha (0.17), EGFR_pY1068 (-0.11), HER2 (-0.13), HER2_pY1248 (-0.22), MCT1 (-0.11), MCT4 (-0.22), Myosinlla_pS1943 (-0.14), PREX1 (0.10)	ERα/PR	pHer2/pEGFR
2	Caveolin1 (0.18), Claudin7 (-0.10), EGFR_pY1173 (-0.22), HER2 (-0.33), PR (-0.18), ERalpha (-0.25), EGFR_pY1068 (-0.37), HER2 (-0.28), HER3_pY1298 (-0.12), cMet_pY1235 (-0.14), HER2_pY1248 (-0.45), GAPDH (0.22), PhosphoTyrosine (-0.10), Synaptophysin (-0.19)	GAPDH	pEGFR/pHer2/pHer3/p-cMet/ERα		* Recall that the weights of the proteins in each process represent only the correlation or anti-correlation between them. To realize the actual extent and direction of change (upregulation or downregulation) the amplitude of the process in each sample should be examined: In samples where the amplitude of the process is positive, the red proteins (which were assigned a positive weight) are upregu…
3	Akt_pS473 (0.15), PKCalpha_pS657 (-0.10), PR (-0.11), ERalpha (-0.14), HER2_pY1248 (-0.11), MEK1_pS217_S221 (-0.14), MCT4 (-0.13), GAPDH (-0.82)	pAkt	PR/ERα/GAPDH/pHer2/pMEKMAPK
4	Caveolin1 (-0.10), Claudin7 (0.25), EGFR_pY1173 (0.35), HER2 (-0.26), Notch3 (0.12), PR (-0.26), ERalpha (-0.31), AMPK_pS345_pS306 (-0.12), EGFR_pY1068 (0.25), HER2 (-0.21), HER3_pY1298 (0.12), cMet_pY1235 (0.16), ASNS (0.11), MCT4 (-0.21), EGFR (0.11), PTEN (-0.11), GAPDH (0.10), PhosphoTyrosine (0.13), P90RSK (0.18), Synaptophysin (0.16)	pEGFR/GAPDH/p-cMet/pHer3	ERα/PR
5	ACC_pS79 (0.17), Akt_pS473 (-0.12), AMPK_pT172 (0.16), Fibronectin (0.14), MAPK_pT202_Y204 (-0.12), NF2 (-0.10), p70S6K_pT389 (-0.24), PKCalpha_pS657 (0.12), S6_pS240_S244 (-0.50), S6_pS235_S236 (-0.47), Transglutaminase (0.14), AMPK_pS345_pS306 (-0.13), cMet_pY1235 (0.15), Turo3 (-0.11), GAPDH (-0.20)	p-cMet/pACC	p-p70S6K/GAPDH/pAkt/pERKMAPK
6	Caveolin1 (-0.14), Claudin7 (0.14), Cyclin_D1 (-0.15), EGFR_pY1173 (-0.20), Fibronectin (-0.16), ATA3 (-0.14), HER2 (0.13), IGF1Rbeta (-0.14), MAPK_pT202_Y204 (-0.29), NF2 (0.14), PR (-0.30), Rb_pS807_S811 (-0.11), S6_pS240_S244 (-0.17), S6_pS235_S236 (-0.22), Transglutaminase (-0.13), YAP_pS127 (-0.11), EGFR_pY1068 (-0.13), cMet_pY1235 (-0.12), HER2_pY1248 (0.16), MEK1_pS217_S221 (-0.22), MCT1 (…	pHer2/GAPDH	pEGFR/PR/p-cMet/p-MEKMAPK
7	Bim (-0.12), Caveolin1 (-0.22), Fibronectin (-0.19), HER2 (-0.13), MAPK_pT202_Y204 (0.10), NF2 (-0.16), p53 (0.11), p70S6K (-0.12), p70S6K_pT389 (-0.13), PR (0.16), Rb (-0.10), AMPK_pS345_pS306 (0.11), HER2 (-0.15), HER3_pY1298 (-0.13), cMet_pY1235 (-0.20), MEK1_pS217_S221 (0.21), JNK_pT183T185 (0.13), MCT1 (-0.18), MCT4 (0.21), MIG6 (0.13), EGFR (0.24), PTEN (-0.17), Akt_pSubstrate (0.21), Histo…	pJNK/PR/pMEKMAPK	pHer3/p-cMet/p-p70S6K
8	ACC1 (-0.13), Bax (0.12), Bcl2 (0.10), betaCatenin (0.19), Claudin7 (-0.13), EGFR_pY1173 (0.17), Fibronectin (0.26), PKCalpha_pS657 (0.17), PKCalpha (0.11), Rb_pS807_S811 (-0.13), Transglutaminase (0.11), ERalpha (0.12), AMPK_pS345_pS306 (0.17), CyclophilinD (-0.1), EGFR_pY1068 (0.19), HER2 (-0.10), HER3_pY1298 (-0.18), cMet_pY1235 (-0.26), HER2_pY1248 (0.15), TTF1 (-0.12), CyclinB1 (-0.12), JNK_…	pEGFR/pHer2/ERα	pHer3/p-cMet/pJNK

## Sheet: Amplitudes
The amplitudes of each unbalanced process are shown for every sample. Amplitudes that are considered significant (larger than 2.5 or smaller than -2.5) are highlighted.
	Breast cancer cell line	Breast cancer cell line	Breast cancer cell line	Breast cancer cell line	Breast cancer cell line	Breast cancer cell line	Ovarian cancer cell line	Ovarian cancer cell line	Ovarian cancer cell line	Ovarian cancer cell line	Ovarian cancer cell line	Ovarian cancer cell line	Esophagus cancer cell line	Esophagus cancer cell line	Esophagus cancer cell line	Esophagus cancer cell line	Esophagus cancer cell line	Esophagus cancer cell line	Breast cancer cell line	Breast cancer cell line	Breast cancer cell line	Breast cancer cell line	Breast cancer cell line	Breast cancer cell line	Esophagus cancer cell line	Esophagus cancer cell line	Esophagus cancer cell line	Esophagus cancer cell line	Esophagus cancer cell line	Esophagus cancer cell line	Ovarian cancer cell line	Ovarian cancer cell line	Ovarian cancer cell line	Ovarian cancer cell line	Ovarian cancer cell line	Ovarian cancer cell line	Ovarian cancer cell line	Ovarian cancer cell line	Ovarian cancer cell line	Ovarian cancer cell line	Ovarian cancer cell line	Ovarian cancer cell line	Ovarian cancer cell line	Ovarian cancer cell line	Ovarian cancer cell line	Ovarian cancer cell line	Ovarian cancer cell line	Ovarian cancer cell line	Breast cancer cell line
	MDA-MB-231 (1) Serum starvation	MDA-MB-231 (2) Serum starvation + EGF stimulation for 10 minutes	MDA-MB-231 (3) Control (regular Culture Condition)	MDA-MB-231 (4) Metformin 5mM	MDA-MB-231 (5) 2DG 3mM	MDA-MB-231 (6) 2DG + Metformin	SK-OV-3 ip (1) Serum starvation	SK-OV-3 ip (2) Serum starvation + EGF stimulation for 10 minutes	SK-OV-3 ip (3) Control (regular Culture Condition)	SK-OV-3 ip (4) Metformin 5mM	SK-OV-3 ip (5) 2DG 3mM	SK-OV-3 ip (6) 2DG + Metformin	pSK4 (1) Serum starvation	pSK4 (2) Serum starvation + EGF stimulation for 10 minutes	pSK4 (3) Control (regular Culture Condition)	pSK4 (4) Metformin 5mM	pSK4 (5) 2DG 3mM	pSK4 (6) 2DG + Metformin	MDA-MB-468 (1) Serum starvation	MDA-MB-468 (2) Serum starvation + EGF stimulation for 10 minutes	MDA-MB-468 (3) Control (regular Culture Condition)	MDA-MB-468 (4) Metformin 5mM	MDA-MB-468 (5) 2DG 3mM	MDA-MB-468 (6) 2DG + Metformin	OE 33 (1) Serum starvation	OE 33 (2) Serum starvation + EGF stimulation for 10 minutes	OE 33 (3) Control (regular Culture Condition)	OE 33 (4) Metformin 5mM	OE 33 (5) 2DG 3mM	OE 33 (6) 2DG + Metformin	HEY (1) Serum starvation	HEY (2) Serum starvation + EGF stimulation for 10 minutes	HEY (3) Control (regular Culture Condition)	HEY (4) Metformin 5mM	HEY (5) 2DG 3mM	HEY (6) 2DG + Metformin	OVCAR-3 (1) Serum starvation	OVCAR-3 (2) Serum starvation + EGF stimulation for 10 minutes	OVCAR-3 (3) Control (regular Culture Condition)	OVCAR-3 (4) Metformin 5mM	OVCAR-3 (5) 2DG 3mM	OVCAR-3 (6) 2DG + Metformin	SK-OV-3 (1) Serum starvation	SK-OV-3 (2) Serum starvation + EGF stimulation for 10 minutes	SK-OV-3 (3) Control (regular Culture Condition)	SK-OV-3 (4) Metformin 5mM	SK-OV-3 (5) 2DG 3mM	SK-OV-3 (6) 2DG + Metformin	MCF-7 (1) Serum starvation
1	-2.09965	-3.08438	-2.31269	-1.94895	-1.93501	-1.49002	-4.85846	-4.63432	-4.30308	-6.41578	-5.08599	-3.50227	-1.09675	-2.73792	-1.71186	-1.4595	-1.78418	-1.49534	2.1214	0.942256	2.38213	2.61758	2.41094	2.86481	-1.48012	-1.41746	-2.24665	-2.25321	-2.58087	-2.10201	-1.29432	-2.42907	-1.27621	-1.05522	-1.35834	-0.823147	3.65608	1.47532	2.69592	2.74718	2.40429	3.23846	-3.38186	-3.7578	-3.39447	10.0535	-3.68219	-2.7242	10.3538
2	3.61354	3.6368	4.01864	3.99477	2.61906	2.28528	-3.60684	-5.05883	-4.93345	-9.90458	-7.47196	-5.17732	0.98641	-2.62221	1.5537	1.73612	1.41674	1.12536	-2.55861	-4.83531	-2.19475	-3.02613	-2.39019	-2.78335	-4.07019	-5.88379	-7.05422	-7.55076	-7.14149	-6.72958	4.1271	-1.28873	2.68697	2.7375	2.94193	2.76832	0.754999	-3.55371	-0.687868	-0.615363	-0.53193	-0.232446	-5.15968	-5.57946	-4.66176	-2.24783	-5.6541	-3.41623	-0.0659111
3	-7.87146	-8.98064	-9.68065	-8.14896	-3.04533	-1.24612	-1.94817	-1.2418	-0.445313	-2.3861	-1.5255	-1.09786	-0.546392	-0.79994	-0.495918	-0.0724452	-0.255926	-0.0127426	0.287206	-0.454888	0.102477	-0.48617	0.827093	-0.596211	-6.77689	-1.58191	-2.36056	-3.03636	-1.94352	-2.02483	-7.71198	-1.89965	-2.05664	-2.11884	-1.9305	-1.72767	-5.19614	0.499836	0.472914	0.885899	0.551675	1.02144	-1.11361	-1.38876	-0.978681	-2.29899	-0.850468	-0.871386	-10.8639
4	-0.197361	-0.124136	0.018451	0.231038	-0.385741	-0.637528	-3.44778	-3.72001	-3.59675	-3.90346	-3.80642	-4.04624	-0.93418	1.65584	-1.01604	-0.548983	-1.0676	-0.965641	5.29873	6.58867	5.18513	5.60305	4.96355	5.71622	4.02149	3.79021	4.94047	5.35516	4.62917	4.70221	-0.256475	0.847438	-0.942953	-0.8317	-1.06821	-1.17783	2.75194	3.76097	2.22901	2.0671	2.2452	1.96044	-4.10388	-2.90207	-3.98544	-2.18251	-4.13741	-4.01	-1.2505
5	-0.870678	-2.4599	-0.690775	1.8951	1.92817	4.10713	-2.24492	-2.33355	-1.38829	-1.05856	-0.647652	4.40665	-0.232764	-0.927973	-0.876512	3.22658	-0.504127	1.09675	-2.48033	-3.38723	-1.13571	2.21534	-0.583997	3.91819	-0.695311	-0.226519	2.74038	3.9017	2.99948	3.93253	0.826825	0.72806	4.31055	4.3245	4.75528	4.97617	-2.18584	-3.48842	-0.915222	-0.157143	-0.458442	2.83097	-1.36746	-1.96674	-0.101614	2.17064	0.777108	4.10208	-1.69978
6	-0.544638	-0.247678	-0.0305069	1.08715	-1.62883	-0.476419	0.17525	0.955874	0.869893	2.79512	1.86298	4.61526	-1.13594	-3.54057	-1.27017	0.37109	-1.23008	-0.823579	-0.532808	-1.84487	0.43547	1.31205	0.115152	1.9787	-0.621643	-2.05207	-1.63889	-1.44183	-1.43187	-1.20023	-1.40594	-5.3947	-1.85011	-2.06176	-1.60791	-1.4855	4.55312	0.393979	3.23413	3.17094	3.72531	5.39482	-0.461269	-2.33537	0.128064	0.740968	0.820888	2.42657	2.05054
7	2.57737	3.80891	3.33667	3.15242	4.00556	4.06369	1.90306	1.08181	1.26854	1.73272	1.65311	1.4786	-2.00287	-0.650579	-1.41785	-0.641035	-1.09827	-1.1911	2.56213	3.07371	2.81194	2.62455	2.8901	2.24442	-3.76931	-2.2082	-1.34669	-1.34126	-1.06895	-1.49815	-1.64914	-0.237347	-0.384892	-0.927803	-0.308203	-0.0154142	-1.41694	0.535521	-0.295249	-0.161307	-0.100713	0.339914	-0.703377	-0.591271	-0.758456	-1.52354	-0.473372	-0.091452	-3.20417
8	-0.906445	-1.84149	-1.69829	-1.20946	-1.9558	-1.71641	-0.651949	-0.707771	-0.314807	1.33651	0.0161474	0.193598	1.35667	2.05607	0.173859	0.60175	-0.212149	0.195583	2.53693	3.09903	2.46195	3.37312	2.38284	3.29325	-1.09686	-2.31849	-2.95327	-2.55943	-3.06403	-2.85494	3.2348	3.77616	2.69596	3.13629	2.6317	2.38389	1.06999	1.27455	0.120403	0.278432	-0.0283905	0.158834	2.17665	2.2228	1.49593	0.378397	2.01559	1.58218	1.40999
		* Note: For every cell line, an unbalanced process is considered active if it was assigned a significant amplitude (i.e. that exceeds the thresholds, highlighted yellow here) in at least one of the following three conditions: under serum starvation, under serum starvation + EGF stimulation, and under regular culture conditions). This is based on the assumption that each of these three conditions …
[truncated: 11 more columns]

## Sheet: Weights
Here, the weights of the different proteins in each unbalanced process are presented. Weights that are considered significant (larger than 0.1 or smaller than -0.1) are highlighted.
Protein	G1	G2	G3	G4	G5	G6	G7	G8
4E-BP1-R-V_GBL9010358.txt	0.0150214	0.0236979	0.0050054	0.0362076	0.0329151	-0.0198152	-0.0167254	-0.00648749
4E-BP1_pS65-R-V_GBL9010359.txt	-0.00879347	-0.0218492	0.0151575	-0.00180753	-0.0741228	-0.00245536	-0.0147146	0.00840573
53BP1-R-E_GBL9010394.txt	-0.0222239	-0.015217	0.0239479	-0.0366694	-0.0377675	0.0859727	-0.0546118	-0.0419994
ACC_pS79-R-V_GBL9010356.txt	-0.0115677	-0.0334004	0.00603952	-0.0122823	0.174598	0.0601121	0.0496126	-0.087148
ACC1-R-E_GBL9010357.txt	-0.0235558	-0.0435185	0.00938672	-0.0576975	0.0182104	-0.0496268	-0.0496689	-0.130429
Akt-R-V_GBL9010351.txt	0.055071	0.033418	-0.041638	-0.0163495	0.0242156	-0.00064161	-0.0271628	-0.0149419
Akt_pS473-R-V_GBL9010352.txt	-0.0792487	-0.0815346	0.149943	0.00379112	-0.115608	0.0364165	0.0696808	-0.00999947
Akt_pT308-R-V_GBL9010353.txt	-0.0486916	-0.0521985	0.0700866	0.0072585	-0.0930886	0.0642464	0.0143993	0.0168428
AMPK_alpha-R-C_GBL9010361.txt	0.0150476	0.00132385	0.00135424	-0.0250892	0.0119853	0.011128	0.00335721	0.0208655
AMPK_pT172-R-V_GBL9010355.txt	0.00762621	0.0279502	0.0248765	-0.00421528	0.162068	0.0488844	0.0470001	-0.0563214
AR-R-V_GBL9010395.txt	0.163039	-0.0418903	-0.0577443	-0.0515024	7.8687e-05	0.00539023	0.000230042	-0.0155506
Bak-R-E_GBL9010485.txt	0.0186885	0.00549855	0.0032599	-0.00152745	0.00241357	-0.00454137	-0.0436918	0.0399525
Bax-R-V_GBL9010397.txt	0.00425228	0.0211268	-0.0242373	0.00508912	0.0569016	-0.0760374	-0.0763676	0.115338
Bcl-2-M-V_GBL9010451.txt	0.112851	-0.0110686	-0.0891532	-0.00706507	0.0011808	0.00367522	-0.0679802	0.103793
Bcl-xL-R-V_GBL9010486.txt	0.00672205	0.00660864	0.0027513	0.0206783	0.00323102	-0.020144	-0.0541488	-0.0244377
Bid-R-C_GBL9010487.txt	0.0237339	0.00487301	0.0160604	0.0562687	-0.00182916	0.00661277	-0.0199318	-0.00659048
Bim-R-V_GBL9010411.txt	0.104363	-0.0268305	-0.0115239	0.0843199	-0.0237399	0.0992845	-0.120378	0.056613
E-Cadherin-R-V_GBL9010412.txt	0.115462	-0.0814885	-0.0103516	0.09879	0.0198834	-0.0571599	-0.0337074	-0.0955286
Caspase-3_active-R-C_GBL9010480.txt	0.012968	-0.0049021	0.013392	0.0184421	-0.00268254	0.00237627	-0.0367803	0.0111729
beta-Catenin-R-V_GBL9010365.txt	0.0797376	0.0639772	0.0776521	-0.00663934	-0.0496216	0.0373463	-0.0446	0.186231
Caveolin-1-R-V_GBL9010366.txt	-0.374724	0.179775	0.0282809	-0.100628	0.044593	-0.14019	-0.217768	-0.0361122
CDK1-R-V_GBL9010367.txt	0.00819609	-0.0145646	-0.00147377	0.0381864	0.0121488	-0.0143343	-0.0224381	-0.050373
Chk1_pS345-R-C_GBL9011051.txt	-0.00207987	0.00292842	-0.00299714	0.0141128	-0.0141506	0.0108072	-0.000618449	0.000451744
Chk2-M-E_GBL9010453.txt	0.0553918	0.0106632	0.0384365	0.0697116	-0.0206991	0.0129452	-0.0921078	-0.020073
Chk2_pT68-R-C_GBL9010416.txt	0.0355544	-0.00516523	0.0286877	0.0728134	-0.00617768	0.0319482	0.00330499	-0.00232559
c-Jun_pS73-R-V_GBL9010417.txt	-0.00545933	0.0194272	-0.0106008	-0.00819935	-0.0572494	-0.0111069	0.0280935	-0.00222553
Claudin-7-R-V_GBL9010381.txt	0.209747	-0.103007	0.0277318	0.250064	-0.0703897	0.13566	-0.0848669	-0.130967
Collagen_VI-R-V_GBL9010368.txt	-0.00437199	0.00273708	0.022974	0.0112686	-0.0022906	0.0156866	-0.0216791	0.0344931
Cyclin_D1-R-V_GBL9010380.txt	0.00971136	0.0455514	-0.0366519	-0.0286461	-0.0200939	-0.150523	-0.091488	0.0445722
Cyclin_E1-M-V_GBL9010454.txt	0.00747375	-0.0365829	0.0101642	0.0314944	-0.0699298	0.0844391	-0.0302042	0.0205352
DJ-1-R-V_GBL9010382.txt	0.0103654	-0.00721722	0.0167808	-0.00622412	-0.00993549	0.0497827	-0.0128717	0.0319343
EGFR_pY1173-R-V_GBL9010429.txt	-0.0194155	-0.218243	-0.0876115	0.352179	0.0822307	-0.201497	0.0369386	0.168315
eIF4E-R-V_GBL9010402.txt	0.0144998	-0.000761528	-0.0065991	0.0192314	0.0124739	-0.0118202	-0.0261436	-0.0135009
ER-alpha_pS118-R-V_GBL9010403.txt	0.0992092	-0.0657551	-0.0513968	-0.0977093	-0.0277877	-0.0501328	-0.0303685	0.0122639
Fibronectin-R-C_GBL9010405.txt	-0.158071	0.00517689	-0.0719013	-0.062111	0.144596	-0.156279	-0.191932	0.257561
FOXO3a-R-C_GBL9010481.txt	-0.00649633	-0.0219285	0.0146153	0.0136755	0.00425352	0.0124918	-0.0557649	0.025776
FOXO3a_pS318_S321-R-C_GBL9010384.txt	0.00324372	-0.0149277	0.0128205	0.00822833	0.0176304	0.00986501	0.0117329	0.0263533
GATA3-M-V_GBL9010456.txt	0.245332	-0.0745359	-0.0877096	-0.0962839	0.0344878	-0.141318	-0.0170981	-0.0416847
GSK3-alpha-beta_pS21_S9-R-V_GBL9010354.txt	-0.00446985	-0.0404932	0.0438626	0.0158771	-0.0347196	0.0130885	0.0223132	-0.0219323
GSK3-alpha-beta-M-V_GBL9010457.txt	0.00601414	0.00914013	-0.00549528	0.000735417	-0.0224764	0.0235984	0.00363055	-0.0263956
HER2-M-V_GBL9010458.txt	-0.15436	-0.334847	-0.076962	-0.258872	0.0328458	0.131943	-0.128931	-0.0976888
IGFBP2-R-V_GBL9010385.txt	0.106813	-0.03084	0.025641	-0.0446437	-0.0309486	-0.0147404	0.0285334	0.0856286
IGF-1R-beta-R-C_GBL9010386.txt	0.0501317	0.0146724	-0.0184742	-0.0401103	0.0475571	-0.136765	-0.0460003	-0.00417098
IRS1-R-V_GBL9010387.txt	0.0279837	0.0444939	-0.0524636	-0.00054586	0.0417196	-0.095827	-0.0973449	-0.0898827
JNK2-R-C_GBL9010415.txt	0.0139976	-0.0139468	0.00176311	-0.0100408	-0.00877847	-0.0356584	0.0191642	0.0158591
c-Kit-R-V_GBL9010482.txt	-0.00258473	-0.0110004	0.0144738	-0.00618217	-0.00919524	-0.00407358	-0.0360549	0.0484811
Ku80-R-C_GBL9010460.txt	0.00823438	0.0135755	-0.0245231	0.0161826	0.0362597	-0.018996	-0.0306365	0.00755921
MAPK_pT202_Y204-R-V_GBL9010389.txt	-0.117552	0.00678678	-0.0136997	0.0446146	-0.122768	-0.291887	0.102481	0.0162302
MEK1-R-V_GBL9010370.txt	0.00886384	-0.0020142	0.00438799	0.00667443	0.0406299	-0.0155006	-0.0366823	-0.0105162
Mre11-R-C_GBL9010461.txt	0.00415198	0.00318544	-0.0019921	0.00239782	0.00659912	-0.00986399	-0.0168723	0.00621896
MSH2-M-C_GBL9011050.txt	0.0125547	0.0319693	0.00694324	0.0205836	-0.0137307	0.005684	0.0102433	-0.00727914
c-Myc-R-C_GBL9010372.txt	0.00747794	0.0169285	-0.0225557	0.0379899	-0.00132387	-0.0243602	-0.0665282	-0.0847602
NF-kB-p65_pS536-R-C_GBL9010373.txt	-0.00417686	-0.0207479	0.0163709	0.0836843	-0.0620928	-0.0115173	-0.0170113	-0.00414292
NF2-R-C_GBL9010463.txt	-0.0147681	-0.0821425	0.0971451	0.00781948	-0.10446	0.140229	-0.159641	-0.0398117
Notch3-R-C_GBL9010374.txt	0.143578	-0.037846	0.0328622	0.120704	-0.0513439	0.020662	0.04349	0.05035
p21-R-V_GBL9011052.txt	0.00447366	0.0137739	-0.0163579	0.00772113	0.0237223	-0.0593146	-0.0416405	0.025002
p27-R-V_GBL9010376.txt	0.0394766	0.0248111	-0.0101113	-0.0128625	-0.0109484	-0.0498738	-0.044312	0.0411313
p38_MAPK-R-V_GBL9010377.txt	0.0038529	0.00219913	-0.010262	-0.0238026	0.00845695	-0.0287277	0.0120611	0.00268292
p38_pT180_Y182-R-V_GBL9010378.txt	-0.00809104	0.0290489	-0.0410491	0.0497717	0.038286	-0.0532089	0.076532	0.0105794
p53-R-E_GBL9010483.txt	0.0206098	0.0208523	-0.00253474	0.0682002	-0.010616	0.0129502	0.114143	-0.0139189
p70S6K-R-V_GBL9010390.txt	0.131289	-0.0227681	-0.0773295	-0.0321895	0.0373627	0.0183619	-0.121897	-0.00518233
p70S6K_pT389-R-V_GBL9010391.txt	0.0225539	-0.0441371	0.000523813	0.0159323	-0.244265	-0.0767727	-0.130221	-0.0875897
p90RSK_pT359_S363-R-C_GBL9010484.txt	-0.0112587	-0.0127853	0.000802072	0.00380282	-0.0414745	-0.0524197	-0.0251748	0.011545
PARP_cleaved-M-V_GBL9010468.txt	-0.000742641	-0.000630816	-0.00794753	0.0432146	0.0149711	0.0282033	0.0331802	-0.0408304
Paxillin-R-C_GBL9010469.txt	-0.0275411	0.0308855	-0.0269072	0.00504549	0.049003	-0.0517684	0.00935545	-0.00771244
PDK1_pS241-R-V_GBL9010470.txt	0.0266967	-0.0163973	0.00611033	-0.0166505	0.0108333	-0.070384	-0.0884606	-0.0396394
PEA-15-R-V_GBL9010471.txt	-0.0125509	0.0181739	-0.00198192	-0.00700676	-0.0159538	0.00531044	0.0079437	0.012213
PEA-15_pS116-R-V_GBL9010472.txt	0.00293416	0.00557112	0.00173767	0.00536843	-0.0259135	-0.0107848	-0.0355644	0.0338
PI3K-p110-alpha-R-C_GBL9010473.txt	-0.00773956	0.0215326	-0.0178807	-0.0158086	-0.00251314	-0.0065976	0.0180124	0.00418537
PI3K-p85-R-V_GBL9010474.txt	-0.00546882	-0.00961035	-0.00735129	-0.0395999	0.00557408	-0.01081	-0.0191617	0.0265085
PKC-alpha_pS657-R-C_GBL9010475.txt	-0.092166	0.0506977	-0.102518	-0.0539686	0.120633	-0.0900539	0.0394624	0.173747
PKC-alpha-M-V_GBL90110185.txt	-0.135001	0.0834671	-0.0599208	-0.0405839	0.0528232	-0.0445685	-0.0255962	0.112247
PR-R-V_GBL9010476.txt	0.442009	-0.177147	-0.112323	-0.257528	0.0786893	-0.297098	0.160253	-0.0585048
PRAS40_pT246-R-V_GBL9010477.txt	-0.0203121	-0.0213126	0.0230655	0.00335413	-0.0494357	-0.00606656	-0.00929116	0.0239817
Rad50-M-V_GBL9011019.txt	0.0052608	0.000397149	0.0166083	-0.00218557	-0.00333544	-0.0160294	-0.0489183	0.000147389
B-Raf-M-C_GBL9011021.txt	0.0288538	-0.0212625	0.0209073	0.0232051	-0.00971784	0.0210517	0.0150619	-0.00607646
C-Raf-R-V_GBL9010432.txt	0.0173026	-0.00046545	-0.0102674	-0.0478253	-0.00385212	-0.0164876	0.0166968	-0.0132704
C-Raf_pS338-R-E_GBL9010433.txt	-0.0050868	-0.0238651	0.00293565	-0.0140936	-0.0448618	-0.0380612	0.0211131	-0.00834374
Rb-M-E_GBL9011022.txt	-0.0301932	0.0339904	-0.0193237	-0.0791829	0.00476393	-0.0676581	-0.100511	-0.0842729
Rb_pS807_S811-R-V_GBL9010434.txt	-0.0252389	0.0305282	-0.0321645	-0.0742189	-0.0505208	-0.108481	-0.0664745	-0.129371
S6_pS240_S244-R-V_GBL9010400.txt	-0.0325626	-0.0159035	0.0249357	-0.0529501	-0.497914	-0.168955	-0.0294307	-0.0702194
S6_pS235_S236-R-V_GBL9010360.txt	-0.0584689	-0.04348	0.0189753	0.00930847	-0.473453	-0.224071	-0.0118082	-0.0894585
S6-R-E_GBL9010401.txt	-0.00172468	0.0306082	-0.0235594	0.0423158	0.0224045	0.00598498	-0.00561591	-0.00848037
Shc_pY317-R-V_GBL9011007.txt	-0.0337036	-0.0907157	-0.00447265	0.0502056	-0.0528688	-0.0698427	-0.028942	0.0534939
Smad3-R-V_GBL9010436.txt	-0.0203076	0.0130294	-0.037745	0.00993852	0.00305619	-0.0357235	-0.0446767	-0.022659
Snail-M-E_GBL9011023.txt	0.00875129	0.00580283	-0.00188149	-0.00177681	-0.00182702	0.00519286	0.000203692	0.00131999
Src-M-V_GBL9010455.txt	9.80824e-06	-0.0113915	0.0420571	0.0190835	0.018655	0.00416201	-0.0612759	-0.0152123
Src_pY527-R-V_GBL9011004.txt	0.000937264	-0.00663845	0.025072	0.0130844	-0.00445822	0.0346136	-0.014855	0.0412739
Stat5-alpha-R-V_GBL9010464.txt	-0.0100061	0.0336257	0.0151807	0.0494347	0.0270867	-0.0689685	0.0345393	0.0282056
Stathmin-R-V_GBL9010437.txt	-0.00649221	0.00882474	-0.0165916	0.0182948	-0.0116956	0.00408611	0.0683405	0.0467901
Tau-M-C_GBL9011014.txt	0.019544	-0.00598418	0.0505681	0.000457447	-0.00765372	-0.0245901	-0.0706224	0.0810339
TAZ-R-V_GBL9011008.txt	-0.00408295	0.00504456	0.012008	-0.00154739	0.000243111	0.00297927	-0.0170943	0.0223743
Transglutaminase-M-V_GBL9011015.txt	-0.0946092	0.0799804	-0.0880534	-0.0422645	0.135922	-0.132411	-0.0568439	0.111468
Tuberin-R-C_GBL9010441.txt	-0.00199392	0.0142392	0.00922876	-0.0248039	-0.0235151	-0.00339266	-0.0541101	0.00953475
VASP-R-V_GBL9010442.txt	-0.00803299	0.0195093	-0.00605406	-0.00270389	0.0165965	-0.0558212	-0.0235378	0.0580803
VEGFR2-R-C_GBL9011009.txt	-0.00942835	0.0484864	-0.00917293	0.0371342	0.0697168	-0.0813902	-0.0448978	-0.0557932
XBP1-G-C_GBL9011068.txt	0.0042573	0.013293	-0.000587796	0.0114553	-0.0026075	0.00554195	-0.00977777	0.0250918
YAP-R-E_GBL9010446.txt	-0.0154817	0.0108836	0.0143812	0.0148681	0.00219502	-0.0194285	0.0477681	0.000140667
YAP_pS127-R-E_GBL9010447.txt	-0.0382951	-0.00456816	0.0589943	0.00593581	0.00298838	-0.111096	0.0723371	0.0406816
YB-1_pS102-R-V_GBL9010448.txt	-0.0342696	0.0122433	-0.00351477	0.00394145	-0.0935385	-0.0690323	-0.0506896	-0.0167983
YB-1-R-V_GBL9010449.txt	-0.0118743	0.00262024	-0.00204405	-0.00413104	-0.000709981	-0.00280134	-0.00791861	0.010888
Beclin-G-C_GBL9011075.txt	0.0115536	0.00257557	-0.00869007	-0.0125061	0.00192426	0.00231676	0.000345901	0.0129416
DJ-1-R-V_GBL9011077.txt	-0.0056513	-0.0138502	-0.00407303	-0.0184071	-0.0183892	0.0594475	0.0227109	0.0136508
ER-alpha-R-V_GBL9011043.txt	0.1679	-0.246991	-0.139564	-0.314019	-0.0130788	0.019304	0.0449102	0.115801
ERK2-R-E_GBL9011070.txt	-0.0246024	-0.00708771	0.000697518	-0.0111237	0.00316106	-0.00195627	-0.0269794	0.0142841
HEXOKinaseII-R-E_GBL9011076.txt	-0.0137337	0.0163133	-0.0111726	0.0659845	0.00577004	0.000610609	0.0148622	-0.00339311
c-Myc_pT58-R-NA_GBL9011025.txt	-0.00707033	0.0136837	0.00948802	0.00499343	-0.0281892	-0.00367673	-0.0252777	-0.00575126
Rad51-M-C_GBL9011081.txt	-0.00816524	-0.0021991	-0.0234161	-0.0110825	-0.0110663	-0.0246764	-0.0144649	-0.0322262
AMPK_pS345_pS306-R-E_GBL9011072.txt	-0.0322583	0.029231	0.0534939	-0.122022	-0.130087	0.0632271	0.105932	0.165348
Apoptosis-inducing-Factor-M-E_GBL9011044.txt	0.00571223	0.00757024	0.00441279	0.00304505	0.00265657	-0.00560018	-2.14172e-05	0.0135151
ATP-Synthase-subunit-alpha-M-E_GBL9011055.txt	0.0386214	-0.00859482	0.00295537	-0.0140658	-0.0254087	0.00916942	-0.016118	0.0499083
ATP-Synthase-subunit-d-M-E_GBL9011056.txt	0.0239363	-0.00468521	-0.000689371	-0.0240261	-0.0109605	0.0191267	0.0107683	0.0250385
ComplexI-subunit-NDUFB4-M-E_GBL9011045.txt	0.020744	0.000124283	0.00195052	-0.000442427	-0.0186013	-0.0214336	-0.0104194	0.0154917
ComplexIII-subunit-Core2-M-E_GBL9011060.txt	0.0359511	0.00804459	-0.0123971	-0.0226845	-0.0188136	-0.0293495	-0.0586734	-0.0189366
ComplexIII-subunit-Rieske-M-E_GBL9011061.txt	0.0108697	0.00533205	-0.00533923	-0.00705196	0.0203418	-0.0194633	-0.0186102	0.0125321
ComplexII-subunit-30kDa-IP-M-E_GBL9011046.txt	0.0199562	0.0235097	-0.000125696	0.0335895	0.0408493	-0.052885	-0.0116633	-0.0317588
ComplexII-subunit-70kDa-IP-M-E_GBL9011047.txt	-0.0082226	-0.00122426	9.07282e-05	0.0150006	0.0399776	-0.0235729	-0.03817	0.0326186
ComplexIV-subunit-IV-M-E_GBL9011063.txt	-0.00139966	-0.00340541	-0.00497437	-0.00753027	0.00843438	0.00597857	-0.00630218	0.0163896
ComplexIV-subunit1-M-E_GBL9011048.txt	0.0493049	0.0352928	-0.0204992	-0.0106924	0.0116145	-0.0687899	0.0129395	-0.0336942
Cyclophilin-D-M-E__GBL9011064.txt	0.0574473	0.0149475	-0.0110234	0.0906751	-0.00324533	0.0105372	-0.000981944	-0.112461
PDH-subunit-E1-alpha-M-E_GBL9011065.txt	0.0344239	0.000576493	0.0189908	-0.000240175	0.0196061	-0.0171917	0.0290302	0.0307411
PDH-subunit-E2-M-E_GBL9011049.txt	0.00703468	0.00103265	7.88755e-05	0.0174341	0.0265217	-0.0259167	0.00578745	-0.00244569
Porin-M-E_GBL9011067.txt	-0.00578536	-0.0120951	-0.00626381	-0.0186284	-0.00276919	0.0283863	0.00700958	0.00844778
JAB1-M-E_GBL9011028.txt	0.000257244	0.012184	-0.0100007	-0.00246085	-0.00152759	0.000503791	0.0093081	-0.00642646
LKB1-M-E_GBL9011029.txt	-0.00741827	0.0217573	-0.0262304	-0.0298172	-0.011492	0.0234253	-0.00949325	-0.0326306
Rab11-R-E_GBL9011033.txt	0.0120561	0.00282979	0.0187848	0.0175458	-0.0150165	0.0157255	-0.00657686	-0.0100567
CD31-M-V_GBL9011034.txt	0.00546034	0.00733487	0.0110976	0.00527046	0.0157826	0.00571259	-0.00205634	0.00493216
c-Met-M-C_GBL9011041.txt	-0.0600932	-0.0541208	-0.0266553	0.0195823	0.0335087	-0.0269541	-0.0732399	-0.0613295
EGFR_pY1068-R-C_GBL9011038.txt	-0.113685	-0.369922	-0.0891935	0.247276	0.0331608	-0.12822	0.0610481	0.192417
HER2-M-V_GBL9011042.txt	-0.126331	-0.275941	-0.0653955	-0.206716	0.0315205	0.0771396	-0.150759	-0.104324
HER3_pY1298-R-C_GBL9011036.txt	-0.0361286	-0.123303	-0.0616613	0.123145	0.0846118	-0.0897127	-0.132099	-0.182375
HER3-M-V_GBL9011013.txt	0.0643621	-0.0374043	-0.0255609	-0.0193992	0.007184	-0.00927453	-0.0263423	-0.01511
c-Met_pY1235-R-V_GBL9011039.txt	-0.0470407	-0.142582	-0.082269	0.161351	0.147893	-0.124724	-0.201788	-0.260785
TIGAR-R-V_GBL9011040.txt	0.0350603	0.0246751	-0.0168096	0.0411883	0.0225599	-0.033253	-0.0460619	0.0133476
BAD_pS112-R-V_GBL9011245	-0.0129785	-0.0348251	0.00566077	0.0152782	-0.0237761	-0.013531	0.0738808	-0.00302203
HER2_pY1248-R-C_GBL9011244	-0.22182	-0.447679	-0.110851	-0.0926619	-0.0470604	0.16214	0.0958026	0.149004
MEK1_pS217_S221-R-V_GBL9011251	-0.0976295	0.0181553	-0.139932	0.0581577	-0.0160024	-0.221592	0.208811	-0.0384872
mTOR-R-V_GBL9011250	-0.0157784	-0.014952	-0.00676626	-0.0227309	-0.0355601	0.0885122	0.0714163	-0.0443859
mTOR_pS2448-R-C_GBL9011249	-0.0164009	-0.0233121	0.0131435	-0.0176952	-0.0615106	0.0481292	0.0423287	-0.038819
TTF1-R-V_GBL9011248	-0.00514265	0.0025713	-0.05517	-0.0295465	-0.0360067	0.0579771	0.0709261	-0.115733
N-Ras-M-V_GBL9011256	0.0185118	0.00365441	-0.0374894	-0.0185569	0.0218968	0.0479775	0.0157548	0.0226338
Cyclin-B1-R-V_GBL9009909.txt	0.0217944	0.0231748	0.000999058	0.0116875	0.0417337	-0.0203265	0.013549	-0.118249
JNK_pT183-T185-R-V_GBL9011204	-0.0242473	-0.0337797	-0.0360958	0.0386806	-0.0346955	0.00255985	0.126841	-0.13703
PRAS40-M-NA_GBL9011206	-0.00447188	0.00212263	-0.0106253	-0.0155796	0.0287071	0.026346	0.048919	-0.0314738
MCT1-R-NA_GBL9011207	-0.114894	-0.0664714	0.0671288	-0.00185268	0.0579562	0.197975	-0.178835	0.0193638
Raptor-R-NA_GBL9011267	-0.014568	0.011008	0.0209154	-0.0191359	0.0429322	0.0533861	0.0932507	-0.0451847
Rictor-R-NA_GBL9011269	-0.0241189	-0.000999358	0.00255112	0.00314706	0.0564246	0.0522087	0.0298339	-0.0377041
Rictor_pT1135-R-NA_GBL9011268	-0.0241798	-0.0211865	0.00442214	-0.0135526	-0.0987182	0.0394058	0.0516639	-0.0452999
ASNS-R-NA_GBL9011273	0.0199165	0.0402076	-0.0035758	0.11454	0.0624863	0.060211	0.0825866	-0.186139
ATP-Citratelyase_pS455-R-NA_GBL9011274	-0.0273029	-0.0333802	0.0236184	-0.0112972	-0.0227384	0.0508684	0.0505478	-0.0366678
MCT4-R-NA_GBL9011272	-0.220477	0.0769236	-0.129082	-0.207415	0.0785286	-0.0778096	0.214232	-0.275666
AnnexinVII-M-V_GBL9011279	-0.00261207	-0.00222669	0.000163016	-0.0165086	0.0170625	0.00667052	0.0476484	-0.0206294
ARID1A-M-V_GBL9011280	-0.00520767	0.0435953	-0.0290864	0.0387504	0.00641133	0.063212	0.0251604	0.00305416
c-Myc-R-C_GBL9011278	-0.00844883	0.0175213	-0.0605901	0.0294475	-0.0226595	-0.0181598	0.00651309	-0.107252
Turo3-R-V_GBL9011282	-0.0315008	-0.0592125	0.00232632	-0.0318019	-0.105796	0.0599526	-0.00837512	-0.031711
CD147-M-V_GBL9011285	0.02259	-0.00118347	-0.030441	-0.016048	0.0456801	0.0137649	-0.0211577	-0.0448918
MIG-6-M-V_GBL9011286	-0.0330649	-0.00345134	-0.0708488	0.0301846	0.0646967	-0.0232819	0.133025	-0.142944
Smad4-M-V_GBL9011188	-0.0190394	0.000458618	0.0158826	-0.0997929	0.0318762	0.0449874	0.000838934	-0.0677371
FoxM1-R-V_GBL9011201	0.0180189	0.0293908	-0.0265378	0.00164211	0.0577287	-0.0227987	0.0619829	-0.114279
Caspase-8-M-E_GBL9011176	-0.0439139	0.000272772	-0.0152294	0.0297452	-0.00504981	-0.0103007	-0.0927901	-0.000139232
EGFR-R-V_GBL9011177	-0.055773	-0.000785819	-0.0492679	0.114315	-0.0168254	0.0361253	0.241844	0.111741
PTEN-R-V_GBL9010479	0.0093543	0.0377856	-0.00729382	-0.114951	-0.00187224	-0.0371667	-0.165458	-0.169266
Akt_pSubstrate-R-NA_GBL9011166	-0.0948709	-0.0331009	-0.072134	-0.0100957	-0.0944177	-0.0255793	0.206015	-0.050309
Histone-C-Terminal-E-R_GBL9011169	0.00747614	-0.0057947	0.00716256	-0.004224	0.0100834	0.039828	0.0623743	-0.00325111
Histone_H3K36Me2-E-R_GBL9011171	-0.00618605	-0.00842786	-0.00062891	-0.0358527	0.017709	0.0282501	0.0703851	-0.026579
Histone_H3K36Me3-E-R_GBL9011170	-0.0470312	0.00859223	-0.0342783	0.0138087	0.0652903	0.0575036	0.102334	-0.148314
Myosin-lla_pS1943-V-R_GBL9011182	-0.135338	0.0239745	-0.0614501	-0.000347854	-0.0251093	-0.00718212	0.184417	-0.00150596
Phospho-Theronine-V-E_GBL9011168	0.00376454	0.00257547	0.000142789	-0.0117524	0.0269541	0.0225935	0.067831	-0.0435201
SF2-M-V_GBL9011165	-0.0034415	0.0143495	-0.0592735	0.00184449	-0.0105658	0.0227506	0.0345931	-0.0100357
Fatty-Acid-Synthase-V-R_GBL9011135	0.0732517	0.00587757	0.00355391	0.0509724	-0.0310183	0.0529872	0.051897	-0.0252224
G6PD-M-V_GBL9011136	0.00331934	-0.073938	-0.0268849	-0.0150936	0.0101866	0.0329805	-0.0446516	-0.0733595
GAPDH-M-C_GBL9011137	0.0256232	0.217431	-0.8245	0.104122	-0.204542	0.250483	-0.115886	0.0585356
MSH6-R-E_GBL9011172	-0.00566713	0.0276368	-0.024791	0.0127905	0.034506	0.0584503	0.117651	-0.055273
Phospho-Tyrosine-M-E_GBL9011173	-0.0917955	-0.10123	-0.0444027	0.130073	0.03166	-0.0262217	0.0201573	-0.0825678
TAZ_pS89-R-E_GBL9011134	-0.0109148	0.00424186	-0.0129237	-0.0108867	-0.0130264	0.00970721	0.0253595	-0.0141772
cIAP-R-C_GBL9011143	-0.00657402	-0.00534529	-0.0112736	-0.028272	0.0133209	-0.0411585	0.0233674	-0.0104659
ERCC1-M-E_GBL9011138	-0.00533662	0.0117389	0.00765313	-0.013106	0.0204411	0.00732006	0.0229649	-0.0124593
Smac-M-E_GBL9011139	0.0202331	-0.00164535	-0.00704986	-0.0483611	0.0136982	0.0100142	0.0636455	-0.00011281
B-Raf_pS445-R-V_GBL9011146	0.0230389	-0.0148726	0.0297321	0.0240515	0.0112606	0.00784653	0.0374422	-0.0148424
MEK2-R-E_GBL9011147	0.00666932	-0.00356542	-0.0176834	-0.0280021	0.0316229	0.0108445	0.0543025	-0.00681936
P16-INK4a-R-C_GBL9011148	-0.00536579	-0.0338138	0.0244865	0.00159196	0.012233	0.043903	0.051862	0.0137817
P90RSK-R-C_GBL9011149	0.00685562	-0.0678758	-0.0359029	0.183318	0.0381928	0.0998041	0.0221921	-0.101967
Stat3_pY705-R-V_GBL9011151	-0.055281	-0.0762829	-0.0222403	0.0850693	0.0479506	-0.0124443	0.0242378	-0.0411898
Heregulin-R-V_GBL9011114	-0.0338853	0.0186017	-0.0346993	-0.0425671	0.00889693	0.0432542	0.0833978	-0.0297125
Rab25-R-V_GBL9011153	0.0620461	-0.0259518	0.025684	0.0769738	0.0201726	0.0383319	0.0183176	-0.0769293
TSC2_pT1462-R-V_GBL9011115	-0.0305561	-0.0223602	0.0309072	-0.0153581	-0.0235569	0.0279209	0.0292178	-0.0248962
XRCC1-R-E_GBL9011117	0.00110563	-0.00857275	-0.000385534	-0.0148969	-0.00223104	0.00605533	0.0159431	-0.00212647
INPP4b-R-V_GBL9011118	0.0209099	-0.0374844	-0.027851	-0.0262022	0.0421014	-0.0778785	-0.0608245	-0.060156
ETS-1-R-V_GBL9011120	-0.0394658	0.0213236	-0.042958	-0.0115808	0.010713	-0.0427153	0.0100313	0.0329263
UBAC1-R-V_GBL9011127	0.0239856	0.0131758	0.0153833	0.00495231	-0.0135464	0.0141967	-0.0628604	-0.000499098
ADAR1-M-V_GBL9011122	0.0092725	-0.00649581	-0.00150456	-0.0152785	0.0315323	0.0314044	0.0106629	-0.0332267
ChromograninA-R-E_GBL9011129	0.020022	0.00274239	0.00558567	-0.00766062	0.0289153	0.00177894	0.0360441	0.0083505
NapsinA-R-E_GBL9011130	-0.00643884	0.00554134	0.00466492	-0.000487969	0.00819941	0.0169045	0.0124786	0.000106899
P63-R-E_GBL9011126	0.00811023	0.0188263	-0.00981012	-0.0117125	0.0615308	-0.0498022	0.0082751	0.0755462
Ret_pY905-R-E_GBL9011131	0.0141829	-0.0262675	-0.00494145	-0.0333585	-0.00934915	-0.00415894	0.0325748	0.00232478
Synaptophysin-R-E_GBL9011132	-0.058418	-0.18638	-0.0528436	0.163618	0.0369355	-0.117024	-0.0297569	-0.0349534
BAP1-M-V_GBJ9011133	0.00822766	0.0187707	-0.0217675	-0.0129785	-0.0183257	0.00795606	0.000609356	0.0222553
PREX1-R-V_GBJ9009987	0.102386	-0.0253657	-0.0443606	-0.0981807	0.0595505	-0.0591098	0.00722817	0.0771597
MTSS1-M-C_GBL90099909	0.0135825	0.00431363	0.00646575	-0.0143226	0.0221567	0.00213919	0.0397617	-0.0166157
PRDX1-R-E_GBL9009989	-0.0183173	0.00136333	-0.0158852	-0.0335917	0.0161656	0.0407637	0.00897048	0.0504758
CD29-M-E-GBL9009991	-0.0435032	-0.00497829	-0.0338728	-0.0645769	0.0397058	0.00416434	0.108781	-0.00500669
