# Supplementary material for: Decoding cancer heterogeneity: studying patient-specific signaling signatures towards personalized cancer therapy
Source: Theranostics. 2019 Jul 9;9(18):5149–65. doi: 10.7150/thno.31657 (PMC6691586; doi:10.7150/thno.31657)
Supplement: Supplementary file 7 — Table S6. [file thnov09p5149s7.xlsx]

## Sheet: Sample-specific drug prediction
Cell line	Cancer type	Active unbalanced processes (The sign of the amplitude is indicated in brackets for each process)	Predicted protein targets (According to Table S5)
MDA-MB-231	Breast cancer	1 (negative) 2 (positive) 3 (negative) 7 (positive)	pHer2/pEGFR GAPDH PR/ERα/GAPDH/pHer2/pMEKMAPK pJNK/PR/pMEKMAPK		* Note: For every cell line, an unbalanced process is considered active if it was assigned a significant amplitude (i.e. that exceeds the thresholds, highlighted yellow here) in at least one of the following three conditions: under serum starvation, under serum starvation + EGF stimulation, and under regular culture conditions). This is based on the assumption that each of these three conditions …
SK-OV-3 ip	Ovarian cancer	1 (negative) 2 (negative) 4 (negative)	pHer2/pEGFR pEGFR/pHer2/pHer3/p-cMet/ERα ERα/PR
pSK4	Esophagus cancer	1 (negative) 2 (negative) 6 (negative)	pHer2/pEGFR pEGFR/pHer2/pHer3/p-cMet/ERα pEGFR/PR/p-cMet/p-MEKMAPK
MDA-MB-468	Breast cancer	2 (negative) 4 (positive) 5 (negative) 7 (positive) 8 (positive)	pEGFR/pHer2/pHer3/p-cMet/ERα pEGFR/GAPDH/p-cMet/pHer3 p-p70S6K/GAPDH/pAkt/pERKMAPK pJNK/PR/pMEKMAPK pEGFR/pHer2/ERα
OE 33	Esophagus cancer	2 (negative) 3 (negative) 4 (positive) 7 (negative) 8 (negative)	pEGFR/pHer2/pHer3/p-cMet/ERα PR/ERα/GAPDH/pHer2/pMEKMAPK pEGFR/GAPDH/p-cMet/pHer3 pHer3/p-cMet/p-p70S6K pHer3/p-cMet/pJNK
HEY	Ovarian cancer	2 (positive) 3 (negative) 5 (positive) 6 (negative) 8 (positive)	GAPDH PR/ERα/GAPDH/pHer2/pMEKMAPK p-cMet/pACC pEGFR/PR/p-cMet/p-MEKMAPK pEGFR/pHer2/ERα
OVCAR-3	Ovarian cancer	1 (positive) 2 (negative) 3 (negative) 4 (positive) 5 (negative) 6 (positive)	ERα/PR pEGFR/pHer2/pHer3/p-cMet/ERα PR/ERα/GAPDH/pHer2/pMEKMAPK pEGFR/GAPDH/p-cMet/pHer3 p-p70S6K/GAPDH/pAkt/pERKMAPK pHer2/GAPDH
SK-OV-3	Ovarian cancer	1 (negative) 2 (negative) 4 (negative)	pHer2/pEGFR pEGFR/pHer2/pHer3/p-cMet/ERα GAPDH/p-cMet/pHer3
MCF-7	Breast cancer	1 (positive) 3 (negative) 5 (negative) 7 (negative)	ERα/PR PR/ERα/GAPDH/pHer2/pMEKMAPK p-p70S6K/GAPDH/pAkt/pERKMAPK pHer3/p-cMet/p-p70S6K
T-47D	Breast cancer	1 (positive) 2 (negative) 4 (negative) 6 (negative)	ERα/PR pEGFR/pHer2/pHer3/p-cMet/ERα ERα/PR pEGFR/PR/p-cMet/p-MEKMAPK
