# Supplementary material for: Decoding cancer heterogeneity: studying patient-specific signaling signatures towards personalized cancer therapy
Source: Theranostics. 2019 Jul 9;9(18):5149–65. doi: 10.7150/thno.31657 (PMC6691586; doi:10.7150/thno.31657)
Supplement: Supplementary file 8 — Table S7. [file thnov09p5149s8.xlsx]

## Sheet: Hubs and drugs
Unbalanced process	Sign of amplitude	Major targetable hubs	Suggested drugs
1	positive	Estrogen receptor	tamoxifen
	negative	EGFR	erlotinib
2	positive	VEGFR2	ramucirumab
	negative	EGFR	erlotinib
3	positive	*	*
	negative	Estrogen receptor, androgen receptor	tamoxifen/enzalutamide
4	positive	EGFR, Her2	lapatinib
	negative	*	*
5	positive	Estrogen receptor	tamoxifen
	negative	EGFR, Src	erlotinib/dasatinib
6	positive	Estrogen receptor	tamoxifen
	negative	*	*
7	positive	Src	dasatinib
	negative	EGFR, Estrogen receptor, Androgen receptor	erlotinib/tamoxifen/enzalutamide
8	positive	EGFR, VEGFR2	erlotinib/ramucirumab
	negative	Estrogen receptor	tamoxifen
9	positive	Estrogen receptor	tamoxifen
	negative	*	*
10	positive	Src	dasatinib
	negative	EGFR, estrogen receptor, Braf	erlotinib/tamoxifen/vemurafenib
11	positive	Estrogen receptor	tamoxifen
	negative	*	*
12	positive	Src	dasatinib
	negative	Her2	trastuzumab
13	positive	EGFR	erlotinib
	negative	*	*
14	positive	Braf	vemurafenib
	negative	EGFR, estrogen receptor, Src	erlotinib/tamoxifen/dasatinib
15	positive	Her2	trastuzumab
	negative	*	*
16	positive	VEGFR2, Src	Ramucirumab/dasatinib
	negative	Her2	trastuzumab
17	positive	Her2	trastuzumab
	negative	Src	dasatinib
* Until today no such drug has entered the clinic
