# Supplementary material for: Decoding cancer heterogeneity: studying patient-specific signaling signatures towards personalized cancer therapy
Source: Theranostics. 2019 Jul 9;9(18):5149–65. doi: 10.7150/thno.31657 (PMC6691586; doi:10.7150/thno.31657)
Supplement: Supplementary file 9 — Table S8. [file thnov09p5149s9.xlsx]

## Sheet: Patient-tailored combinations
Patient index	TCGA_ID	Tumor type	Patient-specific barcode (λ*1,λ*2,λ*3,….,λ*17)	Significant unbalanced processes	Suggested drug combination
1	TCGA-BL-A0C8	BLCA	[ 0. 0. 0. 0. 0. 0. 0. 0. 0. 0. 0. 0. 0. 0. 0. 0. 0.]
2	TCGA-BL-A13I	BLCA	[-1. 0. 0. 0. 0. -1. 0. 0. -1. 0. 1. 0. 0. 0. 0. 0. 0.]	1 (negative); 6 (negative); 9 (negative); 11 (positive);	erlotinib, *, tamoxifen
3	TCGA-BL-A13J	BLCA	[ 0. 1. 0. 0. 0. 0. 0. 0. 0. 0. 0. 0. 0. 0. 0. 0. 0.]	2 (positive);	ramucirumab
4	TCGA-BL-A3JM	BLCA	[ 0. 0. 0. 0. 0. 0. 0. 0. 0. 0. 0. 0. 0. 0. 0. 0. 0.]
5	TCGA-BT-A0S7	BLCA	[ 0. 0. 0. 0. 0. 0. 0. 0. 0. 0. 0. 0. 0. 0. 0. 0. 0.]
6	TCGA-BT-A0YX	BLCA	[ 0. 0. 0. 0. 0. 0. 0. 0. 0. 0. 0. 0. 0. 0. 0. 0. 0.]
7	TCGA-BT-A20J	BLCA	[ 0. 0. 0. 0. -1. 0. -1. 0. 0. 0. 0. 0. 0. 0. 0. 0. 0.]	5 (negative); 7 (negative);	erlotinib/dasatinib, erlotinib/tamoxifen/enzalutamide
8	TCGA-BT-A20N	BLCA	[ 0. 1. 0. 0. 0. 0. 0. 1. 0. 0. 0. 0. 0. 0. 0. 0. 0.]	2 (positive); 8 (positive);	ramucirumab, erlotinib/ramucirumab
9	TCGA-BT-A20O	BLCA	[ 0. 0. 0. -1. 0. 0. 0. 0. -1. 0. 1. 0. 0. 0. 0. 0. 0.]	4 (negative); 9 (negative); 11 (positive);	*, tamoxifen
10	TCGA-BT-A20P	BLCA	[ 0. 1. 0. 0. 0. 0. 0. 1. 0. 0. 0. 0. 0. 0. 0. 0. 0.]	2 (positive); 8 (positive);	ramucirumab, erlotinib/ramucirumab
11	TCGA-BT-A20Q	BLCA	[ 0. 1. 0. 0. 0. 0. 0. 1. 0. 0. 0. 0. 0. 0. 0. 0. 0.]	2 (positive); 8 (positive);	ramucirumab, erlotinib/ramucirumab
12	TCGA-BT-A20R	BLCA	[-1. 1. 0. 0. 0. -1. 0. 0. 0. 0. 0. 0. 0. 0. 0. 0. 0.]	1 (negative); 2 (positive); 6 (negative);	erlotinib, ramucirumab, *
13	TCGA-BT-A20T	BLCA	[ 0. 1. 0. 0. 0. 0. 0. 0. 0. 0. 0. 0. 0. 0. 0. 0. 0.]	2 (positive);	ramucirumab
14	TCGA-BT-A20U	BLCA	[ 0. 1. 0. 0. 0. 0. 0. 0. 0. 0. 1. 0. 0. 0. 0. 0. 0.]	2 (positive); 11 (positive);	ramucirumab, tamoxifen
15	TCGA-BT-A20V	BLCA	[ 0. 1. 1. 0. 0. 0. 0. 0. 0. 0. 0. 0. 0. 0. 0. 0. 0.]	2 (positive); 3 (positive);	ramucirumab, *
16	TCGA-BT-A20W	BLCA	[ 0. 1. 0. 0. 0. 0. 0. 0. 0. 0. 0. 0. 0. 0. 0. 0. 0.]	2 (positive);	ramucirumab
17	TCGA-BT-A20X	BLCA	[ 0. 0. 0. 0. 0. 0. 0. 0. 0. 0. 0. 0. 0. 0. 0. 0. 0.]
18	TCGA-BT-A2LA	BLCA	[ 0. 0. 0. 0. 0. 0. 0. 0. 0. 0. 0. 0. 0. 0. 0. 0. 0.]
19	TCGA-BT-A2LB	BLCA	[ 0. 0. 0. 0. 0. 0. 1. 0. 0. 0. 0. 0. 0. 0. 0. 0. 0.]	7 (positive);	dasatinib
20	TCGA-BT-A2LD	BLCA	[-1. 1. 0. -1. 0. 0. 0. 0. 0. 0. 0. 0. 0. 0. 0. 0. 0.]	1 (negative); 2 (positive); 4 (negative);	erlotinib, ramucirumab, *
21	TCGA-BT-A3PH	BLCA	[ 0. 1. 0. 0. -1. 0. 0. 1. 0. 0. 0. 0. 0. 0. 0. 0. 1.]	2 (positive); 5 (negative); 8 (positive);	ramucirumab, erlotinib/dasatinib, erlotinib/ramucirumab
22	TCGA-BT-A3PJ	BLCA	[ 0. 0. 0. 0. 0. 0. 0. 0. 0. 0. 0. 0. 0. 0. 0. 0. 0.]
23	TCGA-BT-A3PK	BLCA	[-1. 0. 0. -1. 0. 0. 0. 0. 0. 0. 0. 0. 0. 0. 0. 0. 0.]	1 (negative); 4 (negative);	erlotinib, *
24	TCGA-BT-A42B	BLCA	[-1. 0. 0. -1. 0. 0. 0. 0. 0. 0. 0. 0. 0. 0. 0. 0. 0.]	1 (negative); 4 (negative);	erlotinib, *
25	TCGA-BT-A42C	BLCA	[ 0. 0. 0. 0. 0. 0. 0. 1. 0. 0. 0. 0. 0. 0. 0. 0. 0.]	8 (positive);	erlotinib/ramucirumab
26	TCGA-C4-A0EZ	BLCA	[-1. 0. 0. -1. 0. 0. 0. 0. 0. 0. 0. 0. 0. 0. 0. 0. 0.]	1 (negative); 4 (negative);	erlotinib, *
27	TCGA-C4-A0F0	BLCA	[-1. 0. 0. 0. 0. -1. 0. 0. -1. 0. 1. 0. 0. 0. 0. 0. 0.]	1 (negative); 6 (negative); 9 (negative); 11 (positive);	erlotinib, *, tamoxifen
28	TCGA-C4-A0F1	BLCA	[ 0. 0. 0. 0. -1. 0. 0. 0. 0. 0. 0. 0. 0. 0. 0. 0. 0.]	5 (negative);	erlotinib/dasatinib
29	TCGA-C4-A0F6	BLCA	[ 0. 1. 0. 0. 0. 0. 0. 1. 0. 0. 0. 0. 0. 0. 0. 0. 0.]	2 (positive); 8 (positive);	ramucirumab, erlotinib/ramucirumab
30	TCGA-C4-A0F7	BLCA	[ 0. 0. 0. 0. 0. 0. 0. 0. 0. 0. 0. 0. 0. 0. 0. 0. 0.]
31	TCGA-CF-A1HR	BLCA	[ 0. 1. 0. 0. 0. 0. 0. 0. 0. 0. 0. 0. 0. 0. 0. 0. 0.]	2 (positive);	ramucirumab
32	TCGA-CF-A1HS	BLCA	[ 0. 0. 1. 0. 0. 0. 0. 0. 0. 0. 0. 0. 0. 0. 0. 0. 0.]	3 (positive);	*
33	TCGA-CF-A27C	BLCA	[ 0. 0. 0. 1. -1. 0. 0. 1. 0. 0. 0. 0. 0. 0. 0. 0. 0.]	4 (positive); 5 (negative); 8 (positive);	lapatinib, erlotinib/dasatinib, erlotinib/ramucirumab
34	TCGA-CF-A3MF	BLCA	[ 0. 0. 0. 1. 0. 0. 0. 1. 0. 0. 0. 0. 0. 0. 0. 1. 0.]	4 (positive); 8 (positive); 16 (positive);	lapatinib, erlotinib/ramucirumab, ramucirumab/dasatinib
35	TCGA-CF-A3MG	BLCA	[ 0. 0. 0. 0. 0. 0. 0. 1. 0. 0. 0. 0. 0. 0. 0. 0. 0.]	8 (positive);	erlotinib/ramucirumab
36	TCGA-CF-A3MH	BLCA	[ 0. 0. 0. 0. 0. 0. 0. 0. 0. 0. 0. 0. 0. 0. 0. 0. 0.]
37	TCGA-CF-A3MI	BLCA	[ 0. 1. 0. 0. -1. 0. 0. 1. 0. 0. 0. 0. 0. 0. 0. 0. 0.]	2 (positive); 5 (negative); 8 (positive);	ramucirumab, erlotinib/dasatinib, erlotinib/ramucirumab
38	TCGA-CU-A0YN	BLCA	[-1. 0. 0. -1. 0. 0. 0. 0. 0. 0. 0. 0. 0. 0. 0. 0. 0.]	1 (negative); 4 (negative);	erlotinib, *
39	TCGA-CU-A3KJ	BLCA	[ 0. 0. 0. 0. 0. 0. 0. 0. 0. 0. 0. 0. 0. 0. 0. 0. 0.]
40	TCGA-CU-A3QU	BLCA	[ 0. 0. 0. 0. -1. 0. 0. 0. 0. 0. 0. 0. 0. 0. 0. 0. 0.]	5 (negative);	erlotinib/dasatinib
41	TCGA-CU-A3YL	BLCA	[ 0. 1. 0. 0. 0. 0. 0. 0. 0. 0. 0. 0. 0. 0. 0. 0. 0.]	2 (positive);	ramucirumab
42	TCGA-DK-A1A3	BLCA	[ 0. 0. 0. 0. 0. 0. 0. 0. 0. 0. 0. 0. 0. 0. 0. 0. 0.]
43	TCGA-DK-A1A5	BLCA	[ 0. 0. 0. 0. -1. 0. 0. 1. 0. 0. 0. 0. 0. 0. 0. 0. 0.]	5 (negative); 8 (positive);	erlotinib/dasatinib, erlotinib/ramucirumab
44	TCGA-DK-A1A6	BLCA	[ 0. 1. 0. 0. -1. 0. 0. 1. 0. 0. 0. 0. 0. 0. 0. 0. 0.]	2 (positive); 5 (negative); 8 (positive);	ramucirumab, erlotinib/dasatinib, erlotinib/ramucirumab
45	TCGA-DK-A1AA	BLCA	[ 0. 0. 0. 0. 0. 0. 0. 0. 0. 0. 0. 0. 0. 0. 0. 0. 0.]
46	TCGA-DK-A1AB	BLCA	[-1. 0. 0. 0. 0. 0. 0. 0. 0. 0. 0. 0. 0. 0. 0. 0. 0.]	1 (negative);	erlotinib
47	TCGA-DK-A1AC	BLCA	[ 0. 1. 0. 0. -1. 0. 0. 0. 0. 0. 0. 0. 0. 0. 0. 0. 0.]	2 (positive); 5 (negative);	ramucirumab, erlotinib/dasatinib
48	TCGA-DK-A1AD	BLCA	[ 0. 0. 0. 0. 0. 0. 0. 0. 0. 0. 0. 0. 0. 0. 0. 0. 0.]
49	TCGA-DK-A1AE	BLCA	[ 0. 0. 1. 0. 0. -1. 0. 0. 0. 0. 0. 0. 0. 0. 0. 0. 0.]	3 (positive); 6 (negative);	*
50	TCGA-DK-A1AF	BLCA	[-1. 0. 0. 0. 0. 0. 0. 0. 0. 0. 0. 0. 0. 0. 0. 0. 0.]	1 (negative);	erlotinib
51	TCGA-DK-A1AG	BLCA	[ 0. 0. 0. 0. 0. 0. 0. 0. 0. 0. 0. 0. 0. 0. 0. 0. 0.]
52	TCGA-DK-A2HX	BLCA	[-1. 1. 0. 0. 0. -1. 0. 0. 0. 0. 0. 0. 0. 0. 0. 0. 0.]	1 (negative); 2 (positive); 6 (negative);	erlotinib, ramucirumab, *
53	TCGA-DK-A2I1	BLCA	[ 0. 1. 0. 0. 0. 0. 0. 1. 0. 0. 0. 0. 0. 0. 0. 0. 0.]	2 (positive); 8 (positive);	ramucirumab, erlotinib/ramucirumab
54	TCGA-DK-A2I2	BLCA	[ 0. 0. 0. -1. 0. 0. 0. 0. 0. 0. 1. 0. 0. 0. 0. 0. 0.]	4 (negative); 11 (positive);	*, tamoxifen
55	TCGA-DK-A2I4	BLCA	[ 0. 1. 0. 0. 0. 0. 0. 0. 0. 0. 0. 0. 0. 0. 0. 0. 0.]	2 (positive);	ramucirumab
56	TCGA-DK-A3IK	BLCA	[-1. 1. 0. 0. 0. 0. 0. 0. 0. 0. 0. 0. 0. 0. 0. 0. 0.]	1 (negative); 2 (positive);	erlotinib, ramucirumab
57	TCGA-DK-A3IL	BLCA	[ 0. 1. 0. 0. 0. 0. 0. 0. 0. 0. 0. 0. 0. 0. 0. 0. 0.]	2 (positive);	ramucirumab
58	TCGA-DK-A3IM	BLCA	[ 0. 0. 0. -1. 0. 0. 0. 0. 0. 0. 0. 0. 0. 0. 0. 0. 0.]	4 (negative);	*
59	TCGA-DK-A3IN	BLCA	[ 0. 0. 0. 0. 0. 0. 0. 0. 0. 0. 0. 0. 0. 0. 0. 0. 0.]
60	TCGA-DK-A3IQ	BLCA	[-1. 0. -1. 0. 0. 0. 0. 0. 0. 0. 0. 0. 0. 0. 0. 0. 0.]	1 (negative); 3 (negative);	erlotinib, tamoxifen/enzalutamide
61	TCGA-DK-A3IT	BLCA	[-1. 1. 0. 0. 0. 0. 0. 0. 0. 0. 1. 0. 0. 0. 0. 0. 0.]	1 (negative); 2 (positive); 11 (positive);	erlotinib, ramucirumab, tamoxifen
62	TCGA-DK-A3IU	BLCA	[ 0. 1. 0. 0. 0. 0. 1. 0. 0. 0. 0. 0. 0. 0. 0. 0. 0.]	2 (positive); 7 (positive);	ramucirumab, dasatinib
63	TCGA-DK-A3IV	BLCA	[ 0. 0. 0. 0. 0. 0. 1. 0. 0. 0. 0. 0. 0. 0. 0. 0. 0.]	7 (positive);	dasatinib
64	TCGA-DK-A3WW	BLCA	[-1. 0. 0. -1. 0. 0. 0. 0. 0. 1. 1. 0. 0. 0. 0. 0. 0.]	1 (negative); 4 (negative); 10 (positive); 11 (positive);	erlotinib, *, dasatinib, tamoxifen
65	TCGA-DK-A3WX	BLCA	[-1. 0. 0. -1. 0. 0. 0. 0. 0. 1. 0. 0. 0. 0. 0. 0. 0.]	1 (negative); 4 (negative); 10 (positive);	erlotinib, *, dasatinib
66	TCGA-DK-A3WY	BLCA	[-1. 0. 0. -1. 0. -1. 0. 0. -1. 0. 0. 0. 0. 0. 0. 0. 0.]	1 (negative); 4 (negative); 6 (negative); 9 (negative);	erlotinib, *
67	TCGA-DK-A3X1	BLCA	[ 0. 1. 0. 0. 0. 0. 0. 1. 0. 0. 0. 0. 0. 0. 0. 0. 0.]	2 (positive); 8 (positive);	ramucirumab, erlotinib/ramucirumab
68	TCGA-DK-A3X2	BLCA	[ 0. 1. 0. 0. 0. 0. 0. 0. 0. 0. 0. 0. 0. 0. 0. 0. 0.]	2 (positive);	ramucirumab
69	TCGA-E5-A2PC	BLCA	[ 0. 1. 1. 0. 0. 0. 0. 1. 0. 0. 0. 0. 0. 0. 0. 0. 1.]	2 (positive); 3 (positive); 8 (positive);	ramucirumab, *, erlotinib/ramucirumab
70	TCGA-E7-A3X6	BLCA	[ 0. 1. 0. 0. 0. 0. 0. 1. 0. 0. 0. 0. 0. 0. 0. 0. 0.]	2 (positive); 8 (positive);	ramucirumab, erlotinib/ramucirumab
71	TCGA-E7-A3Y1	BLCA	[ 0. 1. 0. 1. 0. 0. 0. 1. 0. 0. 0. 0. 0. 0. 0. 0. 0.]	2 (positive); 4 (positive); 8 (positive);	ramucirumab, lapatinib, erlotinib/ramucirumab
72	TCGA-FD-A3B3	BLCA	[-1. 0. 0. -1. 0. 0. 1. 0. 0. 0. 1. 0. 0. 0. 0. 0. 0.]	1 (negative); 4 (negative); 7 (positive); 11 (positive);	erlotinib, *, dasatinib, tamoxifen
73	TCGA-FD-A3B4	BLCA	[-1. 0. 0. -1. 0. 0. 0. 0. 0. 0. 1. 0. 0. 0. 0. 0. 0.]	1 (negative); 4 (negative); 11 (positive);	erlotinib, *, tamoxifen
74	TCGA-FD-A3B5	BLCA	[ 0. 0. 0. 0. -1. 0. 0. 1. 0. 0. 0. 0. 0. 0. 0. 0. 0.]	5 (negative); 8 (positive);	erlotinib/dasatinib, erlotinib/ramucirumab
75	TCGA-FD-A3B6	BLCA	[-1. 0. 0. 0. 1. -1. 0. 0. 0. 0. 0. 0. 0. 0. 0. 0. 0.]	1 (negative); 5 (positive); 6 (negative);	erlotinib, tamoxifen, *
76	TCGA-FD-A3B7	BLCA	[ 0. 0. 0. -1. 0. 0. 0. 0. 0. 0. 0. 0. 0. 0. 0. 0. 0.]	4 (negative);	*
77	TCGA-FD-A3B8	BLCA	[-1. 0. 0. -1. 0. 0. 0. 0. 0. 0. 1. 0. 0. 0. 0. 0. 0.]	1 (negative); 4 (negative); 11 (positive);	erlotinib, *, tamoxifen
78	TCGA-FD-A3N5	BLCA	[-1. 0. 1. 0. 0. 0. 0. 0. 0. 0. 1. 0. 0. 0. 0. 0. 0.]	1 (negative); 3 (positive); 11 (positive);	erlotinib, *, tamoxifen
79	TCGA-FD-A3N6	BLCA	[ 0. 0. 0. 0. -1. 0. 0. 0. 0. 0. 0. 0. 0. 0. -1. 0. 0.]	5 (negative); 15 (negative);	erlotinib/dasatinib, *
80	TCGA-FD-A3NA	BLCA	[ 0. 0. 0. 0. -1. 0. 0. 1. 0. 0. 0. 0. 0. 0. 0. 0. 0.]	5 (negative); 8 (positive);	erlotinib/dasatinib, erlotinib/ramucirumab
81	TCGA-FD-A3SJ	BLCA	[-1. 1. 0. 0. 0. 0. 0. 0. 0. 0. 1. 0. 0. 0. 0. 0. 0.]	1 (negative); 2 (positive); 11 (positive);	erlotinib, ramucirumab, tamoxifen
82	TCGA-FD-A3SL	BLCA	[-1. 1. 0. 0. 0. -1. 0. 0. 0. 0. 0. 0. 0. 0. 0. 0. 0.]	1 (negative); 2 (positive); 6 (negative);	erlotinib, ramucirumab, *
83	TCGA-FD-A3SM	BLCA	[ 0. 1. 0. 0. 0. 0. 0. 1. 0. 0. 0. 0. 0. 0. 0. 0. 0.]	2 (positive); 8 (positive);	ramucirumab, erlotinib/ramucirumab
84	TCGA-FD-A3SN	BLCA	[-1. 0. 0. 0. 0. 0. 0. 0. 0. 0. 0. 0. 0. 0. 0. 0. 0.]	1 (negative);	erlotinib
85	TCGA-FD-A3SO	BLCA	[-1. 1. 0. -1. 0. 0. 0. 0. 0. 0. 1. 0. 0. 0. 0. 0. 0.]	1 (negative); 2 (positive); 4 (negative); 11 (positive);	erlotinib, ramucirumab, *, tamoxifen
86	TCGA-FD-A3SP	BLCA	[-1. 0. 0. -1. 0. 0. 0. 0. 0. 0. 0. 0. 0. 0. 0. 0. 0.]	1 (negative); 4 (negative);	erlotinib, *
87	TCGA-FD-A3SQ	BLCA	[-1. 0. 0. 0. 0. 0. 0. 0. 0. 0. 0. 0. 0. 0. 0. 0. 0.]	1 (negative);	erlotinib
88	TCGA-FD-A3SR	BLCA	[-1. 1. 0. 0. 0. -1. 0. 0. 0. 0. 0. 0. 0. 0. 0. 0. 0.]	1 (negative); 2 (positive); 6 (negative);	erlotinib, ramucirumab, *
89	TCGA-FD-A3SS	BLCA	[-1. 1. 0. 0. 0. 0. 0. 0. 0. 0. 0. 0. 0. 0. 0. 0. 0.]	1 (negative); 2 (positive);	erlotinib, ramucirumab
90	TCGA-FJ-A3Z7	BLCA	[ 0. 0. 0. -1. 0. 0. 0. 0. 0. 0. 0. 0. 0. 0. 0. 0. 0.]	4 (negative);	*
91	TCGA-FJ-A3ZE	BLCA	[ 0. 0. 0. 0. -1. 0. 0. 0. 0. 0. 0. 0. 0. 0. 0. 1. 0.]	5 (negative); 16 (positive);	erlotinib/dasatinib, ramucirumab/dasatinib
92	TCGA-FJ-A3ZF	BLCA	[ 0. 0. 0. 0. -1. 0. 0. 0. 0. 0. 0. 0. 0. 0. 0. 0. 0.]	5 (negative);	erlotinib/dasatinib
93	TCGA-G2-A2EC	BLCA	[-1. 1. 0. -1. 0. 0. 0. 0. 0. 0. 0. 0. 0. 0. 0. 0. 0.]	1 (negative); 2 (positive); 4 (negative);	erlotinib, ramucirumab, *
94	TCGA-G2-A2EF	BLCA	[-1. 0. 0. -1. -1. 0. 0. 0. 0. 0. 0. -1. 0. 0. 0. 0. 0.]	1 (negative); 4 (negative); 5 (negative); 12 (negative);	erlotinib, *, erlotinib/dasatinib, trastuzumab
95	TCGA-G2-A2EJ	BLCA	[-1. 0. 0. 0. 0. 0. 0. 0. 0. 0. 0. 0. 0. 0. 0. 0. 0.]	1 (negative);	erlotinib
96	TCGA-G2-A2EK	BLCA	[-1. 0. 0. 0. 0. 0. 0. 0. 0. 0. 0. 0. 0. 0. 0. 0. 0.]	1 (negative);	erlotinib
97	TCGA-G2-A2EL	BLCA	[ 0. -1. 0. -1. 0. 0. 0. 0. 0. 0. 0. 0. 0. 1. 0. 0. 0.]	2 (negative); 4 (negative); 14 (positive);	erlotinib, *, vemurafenib
98	TCGA-G2-A2EO	BLCA	[ 0. 0. 0. 0. 0. 0. 0. 0. 0. 0. 0. 0. 0. 0. 0. 0. 0.]
99	TCGA-G2-A2ES	BLCA	[ 0. 0. 0. 0. 0. 0. 0. 0. 0. 0. 0. 0. 0. 0. 0. 0. 0.]
100	TCGA-G2-A3IB	BLCA	[-1. 0. 0. 0. -1. 0. 0. 0. 0. 0. 0. 0. 0. 0. 0. 0. 0.]	1 (negative); 5 (negative);	erlotinib, erlotinib/dasatinib
101	TCGA-G2-A3IE	BLCA	[ 0. 0. 0. 0. 0. 0. 0. 0. 0. 0. 0. 0. 0. 0. 0. 0. 0.]
102	TCGA-G2-A3VY	BLCA	[ 0. 0. 0. 0. 0. 0. 0. 0. 0. 0. 0. 0. 0. 0. 0. 0. 0.]
103	TCGA-GC-A3BM	BLCA	[ 0. 0. 0. 0. 0. 0. 0. 0. 0. 0. 0. 0. 0. 0. 0. 0. 0.]
104	TCGA-GC-A3I6	BLCA	[-1. 1. 1. 0. 0. 0. 0. 0. 0. 0. 0. 0. 0. 0. 0. 0. 0.]	1 (negative); 2 (positive); 3 (positive);	erlotinib, ramucirumab, *
105	TCGA-GC-A3WC	BLCA	[ 0. 0. 0. 0. 0. 0. 0. 0. 0. 0. 0. 0. 0. 0. 0. 0. 0.]
106	TCGA-GC-A3YS	BLCA	[ 0. 0. 0. 0. 0. 0. 0. 0. 0. 0. 0. 0. 0. 0. 0. 0. 0.]
107	TCGA-GD-A2C5	BLCA	[-1. 1. 0. 0. 0. 0. 0. 0. 0. 0. 0. 0. 0. 0. 0. 0. 0.]	1 (negative); 2 (positive);	erlotinib, ramucirumab
108	TCGA-GD-A3OP	BLCA	[-1. 1. 0. 0. 0. 0. 0. 0. 0. 0. 0. 0. 0. 0. 0. 0. 0.]	1 (negative); 2 (positive);	erlotinib, ramucirumab
109	TCGA-GD-A3OQ	BLCA	[-1. 0. 0. 0. 0. 0. 0. 0. 0. 0. 0. 0. 0. 0. 0. 0. 0.]	1 (negative);	erlotinib
110	TCGA-GD-A3OS	BLCA	[-1. 0. 0. -1. 0. 0. 0. -1. 0. 0. 0. 0. 0. 0. 0. 0. 0.]	1 (negative); 4 (negative); 8 (negative);	erlotinib, *, tamoxifen
111	TCGA-GU-A42R	BLCA	[-1. 0. 0. 0. 0. 0. 0. 0. 0. 0. 0. 0. 0. 0. 0. 0. 0.]	1 (negative);	erlotinib
112	TCGA-GV-A3JV	BLCA	[-1. 1. 0. -1. 0. 0. 0. 0. 0. 0. 0. 0. 0. 0. 0. 0. 0.]	1 (negative); 2 (positive); 4 (negative);	erlotinib, ramucirumab, *
113	TCGA-GV-A3JW	BLCA	[-1. 1. 0. 0. 0. 0. 0. 0. 0. 0. 0. 0. 1. 0. 0. 0. 0.]	1 (negative); 2 (positive); 13 (positive);	erlotinib, ramucirumab
114	TCGA-GV-A3JZ	BLCA	[ 0. 1. 0. 0. 0. 0. 0. 0. 0. 0. 0. 0. 0. 0. 0. 0. 0.]	2 (positive);	ramucirumab
115	TCGA-GV-A3QF	BLCA	[-1. 0. 0. -1. -1. 0. -1. 0. 0. 1. 0. 0. 0. 0. 0. 0. 0.]	1 (negative); 4 (negative); 5 (negative); 7 (negative); 10 (positive);	erlotinib, *, erlotinib/dasatinib, erlotinib/tamoxifen/enzalutamide, dasatinib
116	TCGA-GV-A3QG	BLCA	[-1. 1. 0. 0. 0. 0. 0. 0. 0. 0. 1. 0. 0. 0. 0. 0. 1.]	1 (negative); 2 (positive); 11 (positive);	erlotinib, ramucirumab, tamoxifen
117	TCGA-GV-A3QH	BLCA	[ 0. 0. 0. 0. -1. 0. 0. 0. 0. 0. 0. 0. 1. 0. 0. 0. 0.]	5 (negative); 13 (positive);	erlotinib/dasatinib, erlotinib
118	TCGA-GV-A3QI	BLCA	[ 0. 0. 0. 0. 0. 0. 0. 0. 0. 0. 0. 0. 0. 0. 0. 0. 0.]
119	TCGA-GV-A3QK	BLCA	[ 0. 1. 0. 0. 0. 0. 0. 1. 0. 0. 0. 0. 0. 0. 0. 0. 0.]	2 (positive); 8 (positive);	ramucirumab, erlotinib/ramucirumab
120	TCGA-GV-A40E	BLCA	[-1. 0. 0. 0. -1. 0. 0. 0. 0. 0. 0. 0. 0. 0. 0. 0. 0.]	1 (negative); 5 (negative);	erlotinib, erlotinib/dasatinib
121	TCGA-GV-A40G	BLCA	[ 0. 0. 0. 0. 0. 0. 0. 1. 0. 0. 0. 0. 0. 0. 0. 0. 0.]	8 (positive);	erlotinib/ramucirumab
122	TCGA-H4-A2HO	BLCA	[ 0. 1. 0. 0. 0. 0. 0. 0. 0. 0. 0. 0. 0. 0. 0. 0. 0.]	2 (positive);	ramucirumab
123	TCGA-H4-A2HQ	BLCA	[-1. 0. 0. 0. 0. 0. 0. 0. 0. 0. 0. 0. 0. 0. 0. 0. 0.]	1 (negative);	erlotinib
124	TCGA-HQ-A2OE	BLCA	[ 0. 1. 0. 0. 0. 0. 0. 1. 0. 0. 0. 0. 0. 0. 0. 0. 0.]	2 (positive); 8 (positive);	ramucirumab, erlotinib/ramucirumab
125	TCGA-K4-A3WS	BLCA	[-1. 1. 0. -1. 0. 0. 0. 0. 0. 0. 0. 0. 0. 0. 0. 0. 0.]	1 (negative); 2 (positive); 4 (negative);	erlotinib, ramucirumab, *
126	TCGA-K4-A3WU	BLCA	[-1. 0. 0. 0. 0. 0. 0. 0. 0. 0. 0. 0. 0. 0. 0. 0. 0.]	1 (negative);	erlotinib
127	TCGA-K4-A3WV	BLCA	[-1. 0. 0. 0. 0. 0. 0. 0. 0. 0. 1. 0. 0. 0. 0. 0. 0.]	1 (negative); 11 (positive);	erlotinib, tamoxifen
128	TCGA-A1-A0SF	BRCA	[ 0. 0. -1. 0. 0. 0. 0. 0. 0. 0. 0. 0. 0. 0. 0. 0. 0.]	3 (negative);	tamoxifen/enzalutamide
129	TCGA-A1-A0SH	BRCA	[ 0. 0. -1. 0. 0. 0. 0. 0. 0. 0. 0. 0. 0. 0. 0. 0. 0.]	3 (negative);	tamoxifen/enzalutamide
130	TCGA-A1-A0SJ	BRCA	[ 0. 1. -1. 0. 0. 0. 0. 0. 0. 0. 0. 0. 0. 0. 0. 0. 0.]	2 (positive); 3 (negative);	ramucirumab, tamoxifen/enzalutamide
131	TCGA-A1-A0SK	BRCA	[ 0. 0. 0. 0. 0. 0. -1. 0. 0. 0. 0. 0. 0. 0. 0. 0. 0.]	7 (negative);	erlotinib/tamoxifen/enzalutamide
132	TCGA-A1-A0SO	BRCA	[ 0. 0. 0. 0. 0. 0. 0. 0. 0. 0. 0. 0. 0. 0. 0. 0. 0.]
133	TCGA-A1-A0SQ	BRCA	[ 0. 0. -1. 0. 0. 0. 0. 0. 0. 0. 0. 0. 0. 0. 0. 0. 0.]	3 (negative);	tamoxifen/enzalutamide
134	TCGA-A2-A04N	BRCA	[-1. 0. -1. 0. 0. 0. 0. 0. 0. 0. 0. 0. 0. 0. 0. 0. 0.]	1 (negative); 3 (negative);	erlotinib, tamoxifen/enzalutamide
135	TCGA-A2-A04P	BRCA	[ 0. 0. 0. 0. 0. 0. 0. 0. 0. 0. 0. 0. 0. 0. 0. 0. 0.]
136	TCGA-A2-A04Q	BRCA	[-1. 0. -1. -1. 0. 0. 0. 0. 0. 0. 0. 0. 0. 0. 0. 0. 0.]	1 (negative); 3 (negative); 4 (negative);	erlotinib, tamoxifen/enzalutamide, *
137	TCGA-A2-A04T	BRCA	[ 0. 0. 0. 0. 0. 0. 0. 0. 0. 0. 0. 0. 0. 0. 0. 0. 0.]
138	TCGA-A2-A04U	BRCA	[ 0. 0. 0. 0. 0. 0. 0. 0. 0. 0. 0. 0. 0. 0. 0. 0. 0.]
139	TCGA-A2-A04V	BRCA	[ 0. 0. -1. 0. 0. 0. 0. 0. 0. 0. 0. 0. 0. 0. 0. 0. 0.]	3 (negative);	tamoxifen/enzalutamide
140	TCGA-A2-A04W	BRCA	[ 0. 0. 0. 0. 0. 0. 0. 0. 0. 0. 0. 0. 0. 0. 0. 0. 0.]
141	TCGA-A2-A04Y	BRCA	[ 0. 0. -1. 0. 0. 0. 0. 0. 0. 0. 0. 0. 0. 0. 0. 0. 0.]	3 (negative);	tamoxifen/enzalutamide
142	TCGA-A2-A0CK	BRCA	[ 0. 0. -1. 0. 0. 0. 0. 0. 0. 0. 0. 0. 0. 0. 0. 0. 0.]	3 (negative);	tamoxifen/enzalutamide
143	TCGA-A2-A0CL	BRCA	[ 0. 0. -1. 0. 0. 0. 0. 0. 0. 0. 0. 0. 0. 0. 0. 0. 0.]	3 (negative);	tamoxifen/enzalutamide
144	TCGA-A2-A0CM	BRCA	[ 0. 0. 0. 0. 0. 0. 0. 0. 0. 0. 0. 0. 0. 0. 0. 0. 0.]
145	TCGA-A2-A0CP	BRCA	[ 0. 0. -1. 0. 0. 0. 0. 0. 0. 0. 0. 0. 0. 0. 0. 0. 0.]	3 (negative);	tamoxifen/enzalutamide
146	TCGA-A2-A0CQ	BRCA	[ 0. 1. -1. 0. 0. 0. 0. 0. 0. 0. 0. 0. 0. 0. 0. 0. 0.]	2 (positive); 3 (negative);	ramucirumab, tamoxifen/enzalutamide
147	TCGA-A2-A0CR	BRCA	[ 0. 0. -1. 0. 0. 0. 0. 0. 0. 0. 0. 0. 0. 0. 0. 0. 0.]	3 (negative);	tamoxifen/enzalutamide
148	TCGA-A2-A0CS	BRCA	[ 0. 0. -1. 1. 0. 0. 0. 0. 0. 0. 0. 0. 0. 0. 0. 0. 0.]	3 (negative); 4 (positive);	tamoxifen/enzalutamide, lapatinib
149	TCGA-A2-A0CT	BRCA	[ 0. 0. -1. 0. 0. 0. 0. 0. 0. 0. 0. 0. 0. 0. 0. 0. 0.]	3 (negative);	tamoxifen/enzalutamide
150	TCGA-A2-A0CU	BRCA	[ 0. 1. -1. 0. 0. 0. 0. 0. 0. 0. 0. 0. 0. 0. 0. 0. 0.]	2 (positive); 3 (negative);	ramucirumab, tamoxifen/enzalutamide
151	TCGA-A2-A0CV	BRCA	[ 0. 1. -1. 0. 0. 0. 0. 0. 0. 0. 0. 0. 0. 0. 0. 0. 0.]	2 (positive); 3 (negative);	ramucirumab, tamoxifen/enzalutamide
152	TCGA-A2-A0CW	BRCA	[ 0. 0. -1. 0. 0. 0. 0. 0. 0. 0. 0. 0. 0. 0. 0. 0. 0.]	3 (negative);	tamoxifen/enzalutamide
153	TCGA-A2-A0CX	BRCA	[ 0. 0. -1. 0. 0. 0. 0. 0. 0. 0. 0. 0. 0. 0. 0. 0. 0.]	3 (negative);	tamoxifen/enzalutamide
154	TCGA-A2-A0CY	BRCA	[ 0. 0. 0. 0. 0. 1. 0. 0. 0. 0. 0. 0. 0. 0. 0. 0. 0.]	6 (positive);	tamoxifen
155	TCGA-A2-A0CZ	BRCA	[-1. 0. -1. 0. 0. 0. 0. 0. 0. 0. 0. 0. 0. 0. 0. 0. 0.]	1 (negative); 3 (negative);	erlotinib, tamoxifen/enzalutamide
156	TCGA-A2-A0D0	BRCA	[ 0. 0. 0. -1. 0. 0. 0. 0. 0. 0. 0. 0. 0. 0. 0. 0. 0.]	4 (negative);	*
157	TCGA-A2-A0D1	BRCA	[ 0. 0. -1. 0. 0. 0. 0. 0. 0. 0. 0. 0. 0. 0. 0. 0. 0.]	3 (negative);	tamoxifen/enzalutamide
158	TCGA-A2-A0D2	BRCA	[ 0. 0. 0. 0. 0. 0. 0. 0. 0. 0. 0. 0. 0. 0. 0. 0. 0.]
159	TCGA-A2-A0D3	BRCA	[ 0. 0. -1. 0. 0. 0. 0. 0. 0. 0. 0. 0. 0. 0. 0. 0. 0.]	3 (negative);	tamoxifen/enzalutamide
160	TCGA-A2-A0D4	BRCA	[ 0. 0. -1. 0. 0. 0. 0. 0. 0. 0. 0. 0. 0. 0. 0. 0. 0.]	3 (negative);	tamoxifen/enzalutamide
161	TCGA-A2-A0EO	BRCA	[ 0. 1. -1. 0. 0. 0. 0. 0. 0. 0. 0. 0. 0. 0. 0. 0. 0.]	2 (positive); 3 (negative);	ramucirumab, tamoxifen/enzalutamide
162	TCGA-A2-A0EP	BRCA	[-1. 0. -1. 0. 0. 0. 0. 0. 0. 0. 0. 0. 0. 0. 0. 0. 0.]	1 (negative); 3 (negative);	erlotinib, tamoxifen/enzalutamide
163	TCGA-A2-A0EQ	BRCA	[ 0. 0. -1. 0. 0. 0. 0. 0. 0. 0. 0. 0. 0. 0. 0. 0. 0.]	3 (negative);	tamoxifen/enzalutamide
164	TCGA-A2-A0ER	BRCA	[-1. 0. -1. -1. 0. 0. 0. 0. 0. 0. 0. 0. 0. 0. 0. 0. 0.]	1 (negative); 3 (negative); 4 (negative);	erlotinib, tamoxifen/enzalutamide, *
165	TCGA-A2-A0ES	BRCA	[-1. 0. -1. 0. 0. 0. 0. 0. 0. 0. 0. 0. 0. 0. 0. 0. 0.]	1 (negative); 3 (negative);	erlotinib, tamoxifen/enzalutamide
166	TCGA-A2-A0EU	BRCA	[-1. 0. -1. -1. 0. 0. 0. 0. 0. 0. 0. 0. 0. 0. 0. 0. 0.]	1 (negative); 3 (negative); 4 (negative);	erlotinib, tamoxifen/enzalutamide, *
167	TCGA-A2-A0EV	BRCA	[ 0. 0. -1. 0. 0. 0. 0. 0. 0. 0. 0. 0. 0. 0. 0. 0. 0.]	3 (negative);	tamoxifen/enzalutamide
168	TCGA-A2-A0EW	BRCA	[-1. 0. -1. 0. 0. 0. 0. 0. 0. 0. 0. 0. 0. 0. 0. 0. 0.]	1 (negative); 3 (negative);	erlotinib, tamoxifen/enzalutamide
169	TCGA-A2-A0EX	BRCA	[-1. 0. -1. 0. 0. 0. 0. 0. 0. 0. 0. 0. 0. 0. 0. 0. 0.]	1 (negative); 3 (negative);	erlotinib, tamoxifen/enzalutamide
170	TCGA-A2-A0EY	BRCA	[ 0. 1. -1. 0. 0. 0. 0. 0. 0. 0. 0. 0. 0. 0. 0. 0. 0.]	2 (positive); 3 (negative);	ramucirumab, tamoxifen/enzalutamide
171	TCGA-A2-A0ST	BRCA	[ 0. 0. 0. -1. 0. 0. 0. 0. 0. 0. 0. 0. 0. 0. 0. 0. 0.]	4 (negative);	*
172	TCGA-A2-A0SU	BRCA	[ 0. 1. -1. 0. 0. 0. 0. 0. 0. 0. 0. 0. 0. 0. 0. 0. 0.]	2 (positive); 3 (negative);	ramucirumab, tamoxifen/enzalutamide
173	TCGA-A2-A0SV	BRCA	[ 0. 0. -1. 0. 0. 0. 0. 0. 0. 0. 0. 0. 0. 0. 0. 0. 0.]	3 (negative);	tamoxifen/enzalutamide
174	TCGA-A2-A0SW	BRCA	[ 0. 1. -1. 0. 0. 0. 0. 0. 0. 0. 0. 0. 0. 0. 0. 0. 0.]	2 (positive); 3 (negative);	ramucirumab, tamoxifen/enzalutamide
175	TCGA-A2-A0SX	BRCA	[ 0. 0. 0. 0. 0. 0. 0. 0. 0. 0. 0. 0. 0. 0. 0. 0. 0.]
176	TCGA-A2-A0T0	BRCA	[ 0. 0. 0. 0. 0. 0. 0. 0. 0. 0. 0. 0. 0. 0. 0. 0. 0.]
177	TCGA-A2-A0T1	BRCA	[ 0. 0. 0. 0. -1. 0. 0. 1. 0. 0. 0. 0. 0. 0. 0. 0. 0.]	5 (negative); 8 (positive);	erlotinib/dasatinib, erlotinib/ramucirumab
178	TCGA-A2-A0T2	BRCA	[ 0. 0. 0. 0. 0. 0. 0. 0. 0. 0. 0. 0. 0. 0. 0. 0. 0.]
179	TCGA-A2-A0T3	BRCA	[-1. 1. -1. -1. 0. 0. 0. 0. 0. 0. 0. 0. 0. 0. 0. 0. 0.]	1 (negative); 2 (positive); 3 (negative); 4 (negative);	erlotinib, ramucirumab, tamoxifen/enzalutamide, *
180	TCGA-A2-A0T4	BRCA	[-1. 0. -1. 0. 0. 0. 0. 0. 0. 0. 0. 0. 0. 0. 0. 0. 0.]	1 (negative); 3 (negative);	erlotinib, tamoxifen/enzalutamide
181	TCGA-A2-A0T5	BRCA	[ 0. 1. -1. 1. 0. 0. 0. 0. 0. 0. 0. 0. 0. 0. 0. 0. 0.]	2 (positive); 3 (negative); 4 (positive);	ramucirumab, tamoxifen/enzalutamide, lapatinib
182	TCGA-A2-A0T6	BRCA	[ 0. 0. -1. 0. 0. 0. 0. 0. 0. 0. 0. 0. 0. 0. 0. 0. 0.]	3 (negative);	tamoxifen/enzalutamide
183	TCGA-A2-A0T7	BRCA	[ 0. 1. -1. 0. 0. 0. 0. 0. 0. 0. 0. 0. 0. 0. 0. 0. 0.]	2 (positive); 3 (negative);	ramucirumab, tamoxifen/enzalutamide
184	TCGA-A2-A0YC	BRCA	[-1. 0. -1. -1. 0. 0. 0. 0. 0. 0. 0. 0. 0. 0. 0. 0. 0.]	1 (negative); 3 (negative); 4 (negative);	erlotinib, tamoxifen/enzalutamide, *
185	TCGA-A2-A0YD	BRCA	[ 0. 0. -1. 0. 0. 0. 0. 0. 0. 0. 0. 0. 0. 0. 0. 0. 0.]	3 (negative);	tamoxifen/enzalutamide
186	TCGA-A2-A0YE	BRCA	[ 0. 0. 0. 0. 0. 0. 0. 0. 0. 0. 0. 0. 0. 0. 0. 0. 0.]
187	TCGA-A2-A0YF	BRCA	[-1. 0. -1. -1. 0. 0. 0. 0. 0. 0. 0. 0. 0. 0. 0. 0. 0.]	1 (negative); 3 (negative); 4 (negative);	erlotinib, tamoxifen/enzalutamide, *
188	TCGA-A2-A0YG	BRCA	[ 0. 0. -1. 0. 0. 0. 0. 0. 0. 0. 0. 0. 0. 0. 0. 0. 0.]	3 (negative);	tamoxifen/enzalutamide
189	TCGA-A2-A0YH	BRCA	[ 0. 0. -1. 0. 0. 1. 0. 0. 0. 0. 0. 0. 0. 0. 0. 0. 0.]	3 (negative); 6 (positive);	tamoxifen/enzalutamide, tamoxifen
190	TCGA-A2-A0YI	BRCA	[ 0. 0. -1. 0. 0. 0. 0. 0. 0. 0. 0. 0. 0. 0. 0. 0. 0.]	3 (negative);	tamoxifen/enzalutamide
191	TCGA-A2-A0YJ	BRCA	[ 0. 0. 0. 0. 0. 0. 0. 0. 0. 0. 0. 0. 0. 0. 0. 0. 0.]
192	TCGA-A2-A0YK	BRCA	[-1. 0. -1. -1. 0. 0. 0. 0. 0. 0. 0. 0. 0. 0. 0. 0. 0.]	1 (negative); 3 (negative); 4 (negative);	erlotinib, tamoxifen/enzalutamide, *
193	TCGA-A2-A0YL	BRCA	[-1. 0. -1. 0. 0. 0. 0. 0. 0. 0. 0. 0. 0. 0. 0. 0. 0.]	1 (negative); 3 (negative);	erlotinib, tamoxifen/enzalutamide
194	TCGA-A2-A0YM	BRCA	[ 0. 0. 0. 0. 0. 0. 0. 0. 0. 0. 0. 0. 0. 0. 0. 0. 0.]
195	TCGA-A2-A0YT	BRCA	[ 0. 1. -1. 0. 0. 0. 0. 0. 0. 0. 0. 0. 0. 0. 0. 0. 0.]	2 (positive); 3 (negative);	ramucirumab, tamoxifen/enzalutamide
196	TCGA-A2-A1FV	BRCA	[ 0. 0. -1. 0. 0. 0. 0. 0. 0. 0. 0. 0. 0. 0. 0. 0. 0.]	3 (negative);	tamoxifen/enzalutamide
197	TCGA-A2-A1FW	BRCA	[ 0. 0. -1. 0. 0. 0. 0. 0. 0. 0. 0. 0. 0. 0. 0. 0. 0.]	3 (negative);	tamoxifen/enzalutamide
198	TCGA-A2-A1FX	BRCA	[ 0. 0. 0. 0. 0. 0. -1. 0. 0. 0. 0. 0. 0. 0. 0. 0. 0.]	7 (negative);	erlotinib/tamoxifen/enzalutamide
199	TCGA-A2-A1FZ	BRCA	[-1. 0. -1. -1. 0. 0. 0. 0. 0. 0. 0. 0. 0. 0. 0. 0. 0.]	1 (negative); 3 (negative); 4 (negative);	erlotinib, tamoxifen/enzalutamide, *
200	TCGA-A2-A1G0	BRCA	[ 0. 1. -1. 0. 0. 0. 0. 0. 0. 0. 0. 0. 0. 0. 0. 0. 0.]	2 (positive); 3 (negative);	ramucirumab, tamoxifen/enzalutamide
201	TCGA-A2-A1G1	BRCA	[-1. 0. -1. 0. 0. 0. 0. 0. 0. 0. 0. 0. 0. 0. 0. 0. 0.]	1 (negative); 3 (negative);	erlotinib, tamoxifen/enzalutamide
202	TCGA-A2-A1G4	BRCA	[ 0. 1. -1. 1. 0. 0. 0. 0. 0. 0. 0. 0. 0. 0. 0. 0. 0.]	2 (positive); 3 (negative); 4 (positive);	ramucirumab, tamoxifen/enzalutamide, lapatinib
203	TCGA-A2-A1G6	BRCA	[-1. 0. 0. 0. 0. 0. 0. 0. 0. 0. 0. 0. 0. 0. 0. 0. 0.]	1 (negative);	erlotinib
204	TCGA-A2-A259	BRCA	[-1. 0. -1. -1. 0. 0. 0. 0. 0. 0. 0. 0. 0. 0. 0. 0. 0.]	1 (negative); 3 (negative); 4 (negative);	erlotinib, tamoxifen/enzalutamide, *
205	TCGA-A2-A25A	BRCA	[ 0. 0. -1. 0. 0. 0. 0. 0. 0. 0. 0. 0. 0. 0. 0. 0. 0.]	3 (negative);	tamoxifen/enzalutamide
206	TCGA-A2-A25B	BRCA	[ 0. 1. -1. 0. 0. 0. 0. 0. 0. 0. 0. 0. 0. 0. 0. 0. 0.]	2 (positive); 3 (negative);	ramucirumab, tamoxifen/enzalutamide
207	TCGA-A2-A25C	BRCA	[ 0. 1. -1. 0. 0. 0. -1. 0. 0. 0. 0. 0. 0. 0. 0. 0. 0.]	2 (positive); 3 (negative); 7 (negative);	ramucirumab, tamoxifen/enzalutamide, erlotinib/tamoxifen/enzalutamide
208	TCGA-A2-A25D	BRCA	[ 0. 1. -1. 0. 0. 0. 0. 0. 0. 0. 1. 0. 0. 0. 0. 0. 0.]	2 (positive); 3 (negative); 11 (positive);	ramucirumab, tamoxifen/enzalutamide, tamoxifen
209	TCGA-A2-A25E	BRCA	[ 0. 1. -1. 0. 0. 0. 0. 0. 0. 0. 0. 0. 0. 0. 0. 0. 0.]	2 (positive); 3 (negative);	ramucirumab, tamoxifen/enzalutamide
210	TCGA-A2-A25F	BRCA	[ 0. 0. 0. 0. 0. 0. 0. 0. 0. 0. 0. 0. 0. 0. 0. 0. 0.]
211	TCGA-A2-A3KC	BRCA	[-1. 0. -1. 0. 0. 0. 0. 0. 0. 0. 0. 0. 0. 0. 0. 0. 0.]	1 (negative); 3 (negative);	erlotinib, tamoxifen/enzalutamide
212	TCGA-A2-A3KD	BRCA	[ 0. 0. -1. 0. 0. 0. 0. 0. 0. 0. 0. 0. 0. 0. 0. 0. 0.]	3 (negative);	tamoxifen/enzalutamide
213	TCGA-A2-A3XT	BRCA	[ 0. 0. 0. 0. 0. 0. 0. 0. 0. 0. 0. 0. 0. 0. 0. 0. 0.]
214	TCGA-A2-A3XU	BRCA	[ 0. 0. 0. 0. 0. 0. 0. 0. 0. 0. 0. 0. 0. 0. 0. 0. 0.]
215	TCGA-A2-A3XV	BRCA	[ 0. 0. -1. 0. 0. 0. 0. 1. 0. 0. 0. 0. 0. 0. 0. 0. 0.]	3 (negative); 8 (positive);	tamoxifen/enzalutamide, erlotinib/ramucirumab
216	TCGA-A2-A3XW	BRCA	[ 0. 0. -1. 0. 0. 0. 0. 0. 0. 0. 0. 0. 0. 0. 0. 0. 0.]	3 (negative);	tamoxifen/enzalutamide
217	TCGA-A2-A3XX	BRCA	[-1. 0. -1. -1. 0. 0. 0. 0. 0. 0. 0. 0. 0. 0. 0. 0. 0.]	1 (negative); 3 (negative); 4 (negative);	erlotinib, tamoxifen/enzalutamide, *
218	TCGA-A2-A3XZ	BRCA	[ 0. 0. 0. 0. 0. 0. 0. 0. 0. 0. 0. 0. 0. 0. 0. 0. 0.]
219	TCGA-A7-A0CD	BRCA	[ 0. 0. -1. 0. 0. 0. 0. 0. 0. 0. 0. 0. 0. 0. 0. 0. 0.]	3 (negative);	tamoxifen/enzalutamide
220	TCGA-A7-A0CE	BRCA	[ 0. 0. 0. 0. 0. 0. 0. 0. 0. 0. 0. 0. 0. 0. 0. 0. 0.]
221	TCGA-A7-A0CG	BRCA	[ 0. 0. -1. 0. 0. 0. 0. 0. 0. 0. 0. 0. 0. 0. 0. 0. 0.]	3 (negative);	tamoxifen/enzalutamide
222	TCGA-A7-A0CH	BRCA	[ 0. 0. -1. 1. 0. 0. 0. 0. 0. 0. 0. 0. 0. 0. 0. 0. 0.]	3 (negative); 4 (positive);	tamoxifen/enzalutamide, lapatinib
223	TCGA-A7-A0CJ	BRCA	[ 0. 0. -1. 0. 0. 1. 0. 0. 0. 0. 0. 0. 0. 0. 0. 0. 0.]	3 (negative); 6 (positive);	tamoxifen/enzalutamide, tamoxifen
224	TCGA-A7-A0D9	BRCA	[-1. 0. -1. 0. 0. 0. 0. 0. 0. 0. 0. 0. 0. 0. 0. 0. 0.]	1 (negative); 3 (negative);	erlotinib, tamoxifen/enzalutamide
225	TCGA-A7-A0DA	BRCA	[ 0. 0. 0. 0. 0. 0. 0. 0. 0. 0. 0. 0. 0. 0. 0. 0. 0.]
226	TCGA-A7-A0DB	BRCA	[ 0. 0. -1. 0. 0. 0. 0. 0. 0. 0. 0. 0. 0. 0. 0. 0. 0.]	3 (negative);	tamoxifen/enzalutamide
227	TCGA-A7-A0DC	BRCA	[ 0. 1. -1. 0. 0. 0. 0. 0. 0. 0. 0. 0. 0. 0. 0. 0. 0.]	2 (positive); 3 (negative);	ramucirumab, tamoxifen/enzalutamide
228	TCGA-A7-A13D	BRCA	[ 0. 0. 0. 0. 0. 0. 0. 0. 0. 0. 0. 0. 0. 1. 0. 0. 0.]	14 (positive);	vemurafenib
229	TCGA-A7-A13E	BRCA	[ 0. 0. 0. 0. 0. 0. 0. 0. 0. 0. 0. 0. 0. 0. 0. 0. 0.]
230	TCGA-A7-A13F	BRCA	[ 0. 1. -1. 0. 0. 0. 0. 0. 0. 0. 0. 0. 0. 0. 0. 0. 0.]	2 (positive); 3 (negative);	ramucirumab, tamoxifen/enzalutamide
231	TCGA-A7-A26E	BRCA	[-1. 0. -1. 0. 0. 0. 0. 0. 0. 0. 0. 0. 0. 0. 0. 0. 0.]	1 (negative); 3 (negative);	erlotinib, tamoxifen/enzalutamide
232	TCGA-A7-A26F	BRCA	[ 0. 0. 0. 0. 0. 0. 0. 0. 0. 0. 0. 0. 0. 0. 0. 0. 0.]
233	TCGA-A7-A26G	BRCA	[-1. 0. 0. 0. 0. 0. 0. 0. -1. 0. 0. 0. 0. 0. 0. 0. 0.]	1 (negative); 9 (negative);	erlotinib, *
234	TCGA-A7-A26H	BRCA	[ 0. 1. -1. 0. 0. 0. 0. 0. 0. 0. 0. 0. 0. 0. 0. 0. 0.]	2 (positive); 3 (negative);	ramucirumab, tamoxifen/enzalutamide
235	TCGA-A7-A26I	BRCA	[-1. 0. 0. 0. 0. 0. 0. 0. 0. 0. 0. 0. 0. 0. 0. 0. 0.]	1 (negative);	erlotinib
236	TCGA-A7-A2KD	BRCA	[ 0. 0. -1. 0. 0. 0. 0. 0. 0. 0. 0. 0. 0. 0. 0. 0. 0.]	3 (negative);	tamoxifen/enzalutamide
237	TCGA-A7-A3IZ	BRCA	[ 0. 0. -1. 0. 0. 0. 0. 0. 0. 0. 0. 0. 0. 0. 0. 0. 0.]	3 (negative);	tamoxifen/enzalutamide
238	TCGA-A7-A3J0	BRCA	[ 0. 0. -1. 0. 0. 0. 0. 0. 0. 0. 0. 0. 0. 0. 0. 0. 0.]	3 (negative);	tamoxifen/enzalutamide
239	TCGA-A7-A3J1	BRCA	[ 0. 0. -1. 0. 0. 0. 0. 0. 0. 0. 0. 0. 0. 0. 0. 0. 0.]	3 (negative);	tamoxifen/enzalutamide
240	TCGA-A7-A3RF	BRCA	[ 0. 0. -1. 0. 0. 0. 0. 0. 0. 0. 0. 0. 0. 0. 0. 0. 0.]	3 (negative);	tamoxifen/enzalutamide
241	TCGA-A8-A06N	BRCA	[ 0. 0. -1. 0. 0. 0. 0. 0. 0. 0. 0. 0. 0. 0. 0. 0. 0.]	3 (negative);	tamoxifen/enzalutamide
242	TCGA-A8-A06P	BRCA	[-1. 0. -1. 0. 0. 0. 0. 0. 0. 0. 0. 0. 0. 0. 0. 0. 0.]	1 (negative); 3 (negative);	erlotinib, tamoxifen/enzalutamide
243	TCGA-A8-A06R	BRCA	[ 0. 0. -1. 0. 0. 1. 0. 0. 0. 0. 0. 0. 0. 0. 0. 0. 0.]	3 (negative); 6 (positive);	tamoxifen/enzalutamide, tamoxifen
244	TCGA-A8-A06U	BRCA	[ 0. 0. -1. 0. 0. 0. 0. 0. 0. 0. 0. 0. 0. 0. 0. 0. 0.]	3 (negative);	tamoxifen/enzalutamide
245	TCGA-A8-A06X	BRCA	[ 0. 0. -1. 0. 0. 0. 0. 0. 0. 0. 0. 0. 0. 0. 0. 0. 0.]	3 (negative);	tamoxifen/enzalutamide
246	TCGA-A8-A06Y	BRCA	[ 0. 0. -1. 0. 0. 0. 0. 0. 0. 0. 0. 0. 0. 0. 0. 0. 0.]	3 (negative);	tamoxifen/enzalutamide
247	TCGA-A8-A06Z	BRCA	[ 0. 0. -1. 0. 0. 0. 0. 0. 0. 0. 0. 0. 0. 0. 0. 0. 0.]	3 (negative);	tamoxifen/enzalutamide
248	TCGA-A8-A075	BRCA	[ 0. 0. -1. 0. 0. 0. 0. 0. 0. 0. 0. 0. 0. 0. 0. 0. 0.]	3 (negative);	tamoxifen/enzalutamide
249	TCGA-A8-A076	BRCA	[ 0. 0. -1. 0. 0. 0. 0. 0. 0. 0. 0. 0. 0. 0. 0. 0. 0.]	3 (negative);	tamoxifen/enzalutamide
250	TCGA-A8-A079	BRCA	[ 0. 0. -1. 0. 0. 0. 0. 0. 0. 0. 0. 0. 0. 0. 0. 0. 0.]	3 (negative);	tamoxifen/enzalutamide
251	TCGA-A8-A07E	BRCA	[-1. 0. -1. -1. 0. 0. 0. 0. 0. 0. 0. 0. 0. 0. 0. 0. 0.]	1 (negative); 3 (negative); 4 (negative);	erlotinib, tamoxifen/enzalutamide, *
252	TCGA-A8-A07F	BRCA	[-1. 0. -1. 0. 0. 0. 0. 0. 0. 0. 0. 0. 0. 0. 0. 0. 0.]	1 (negative); 3 (negative);	erlotinib, tamoxifen/enzalutamide
253	TCGA-A8-A07I	BRCA	[ 0. 0. -1. 1. 0. 0. 0. 0. 0. 0. 0. 0. 0. 0. 0. 0. 0.]	3 (negative); 4 (positive);	tamoxifen/enzalutamide, lapatinib
254	TCGA-A8-A07O	BRCA	[ 0. 0. 0. 0. -1. 1. 0. 0. 0. 0. 0. 0. 0. 0. 0. 0. 0.]	5 (negative); 6 (positive);	erlotinib/dasatinib, tamoxifen
255	TCGA-A8-A07P	BRCA	[ 0. 1. -1. 0. 0. 0. 0. 0. 0. 0. 0. 0. 0. 0. 0. 0. 0.]	2 (positive); 3 (negative);	ramucirumab, tamoxifen/enzalutamide
256	TCGA-A8-A07R	BRCA	[ 0. 0. 0. 0. 0. 0. 0. 0. 0. 0. 0. 0. 0. 0. 0. 0. 0.]
257	TCGA-A8-A07S	BRCA	[ 0. 0. -1. 1. 0. 0. 0. 0. 0. 0. 0. 0. 0. 0. 0. 0. 0.]	3 (negative); 4 (positive);	tamoxifen/enzalutamide, lapatinib
258	TCGA-A8-A07W	BRCA	[ 0. 1. -1. 1. 0. 0. 0. 0. 0. 0. 0. 0. 0. 0. 0. 0. 0.]	2 (positive); 3 (negative); 4 (positive);	ramucirumab, tamoxifen/enzalutamide, lapatinib
259	TCGA-A8-A07Z	BRCA	[ 0. 0. -1. 1. 0. 0. 0. 0. 0. 0. 0. 0. 0. 0. 0. 0. 0.]	3 (negative); 4 (positive);	tamoxifen/enzalutamide, lapatinib
260	TCGA-A8-A081	BRCA	[ 0. 0. -1. 0. 0. 0. 0. 0. 0. 0. 0. 0. 0. 0. 0. 0. 0.]	3 (negative);	tamoxifen/enzalutamide
261	TCGA-A8-A082	BRCA	[ 0. 0. -1. 0. 0. 0. 0. 0. 0. 0. 0. 0. 0. 0. 0. 0. 0.]	3 (negative);	tamoxifen/enzalutamide
262	TCGA-A8-A083	BRCA	[ 0. 0. -1. 1. 0. 0. 0. 0. 1. 0. 0. 0. 0. 0. 0. 0. 0.]	3 (negative); 4 (positive); 9 (positive);	tamoxifen/enzalutamide, lapatinib, tamoxifen
263	TCGA-A8-A084	BRCA	[ 0. 0. -1. 0. 0. 0. 0. 0. 0. 0. 0. 0. 0. 0. 0. 0. 0.]	3 (negative);	tamoxifen/enzalutamide
264	TCGA-A8-A085	BRCA	[ 0. 1. -1. 0. 0. 0. 0. 0. 0. 0. 0. 0. 0. 0. 0. 0. 0.]	2 (positive); 3 (negative);	ramucirumab, tamoxifen/enzalutamide
265	TCGA-A8-A086	BRCA	[ 0. 0. -1. 0. 0. 0. 0. 0. 0. 0. 0. 0. 0. 0. 0. 0. 0.]	3 (negative);	tamoxifen/enzalutamide
266	TCGA-A8-A08A	BRCA	[ 0. 0. -1. 1. 0. 0. 0. 0. 0. 0. 0. 0. 0. 0. 0. 0. 0.]	3 (negative); 4 (positive);	tamoxifen/enzalutamide, lapatinib
267	TCGA-A8-A08G	BRCA	[ 0. 0. -1. 0. 0. 0. 0. 0. 0. 0. 0. 0. 0. 0. 0. 0. 0.]	3 (negative);	tamoxifen/enzalutamide
268	TCGA-A8-A08H	BRCA	[-1. 0. -1. 0. 0. 0. 0. 0. 0. 0. 0. 0. 0. 0. 0. 0. 0.]	1 (negative); 3 (negative);	erlotinib, tamoxifen/enzalutamide
269	TCGA-A8-A08J	BRCA	[ 0. 0. -1. 0. -1. 0. 0. 0. 0. 0. 0. 0. 0. 0. 0. 0. 0.]	3 (negative); 5 (negative);	tamoxifen/enzalutamide, erlotinib/dasatinib
270	TCGA-A8-A08L	BRCA	[ 0. 0. -1. 0. 0. 0. 0. 0. 0. 0. 0. 0. 0. 0. 0. 0. 0.]	3 (negative);	tamoxifen/enzalutamide
271	TCGA-A8-A08O	BRCA	[-1. 0. -1. 0. 0. 0. 0. 0. 0. 0. 0. 0. 0. 0. 0. 0. 0.]	1 (negative); 3 (negative);	erlotinib, tamoxifen/enzalutamide
272	TCGA-A8-A08P	BRCA	[ 0. 0. 0. 0. 0. 1. 0. 0. 0. 0. 0. 0. 0. 0. 0. 0. 0.]	6 (positive);	tamoxifen
273	TCGA-A8-A08T	BRCA	[ 0. 0. -1. 0. 0. 0. 0. 0. 0. 0. 0. 0. 0. 0. 0. 0. 0.]	3 (negative);	tamoxifen/enzalutamide
274	TCGA-A8-A08X	BRCA	[ 0. 0. 0. 0. 0. 0. 0. 0. 0. 0. 0. 0. 0. 0. 0. 0. 0.]
275	TCGA-A8-A08Z	BRCA	[ 0. 0. -1. 0. 0. 0. 0. 0. 0. 0. 0. 0. 0. 0. 0. 0. 0.]	3 (negative);	tamoxifen/enzalutamide
276	TCGA-A8-A091	BRCA	[ 0. 0. -1. 0. 0. 0. 0. 0. 0. 0. 0. 0. 0. 0. 0. 0. 0.]	3 (negative);	tamoxifen/enzalutamide
277	TCGA-A8-A094	BRCA	[ 0. 0. 0. 0. 0. 0. 0. 0. 0. 0. 0. 0. 0. 0. 0. 0. 0.]
278	TCGA-A8-A095	BRCA	[-1. 0. -1. -1. 0. 0. 0. 0. 0. 0. 0. 0. 0. 0. 0. 0. 0.]	1 (negative); 3 (negative); 4 (negative);	erlotinib, tamoxifen/enzalutamide, *
279	TCGA-A8-A099	BRCA	[ 0. 0. -1. 0. 0. 0. 0. 0. 0. 0. 0. 0. 0. 0. 0. 0. 0.]	3 (negative);	tamoxifen/enzalutamide
280	TCGA-A8-A09A	BRCA	[ 0. 0. -1. 0. 0. 0. 0. 0. 0. 0. 0. 0. 0. 0. 0. 0. 0.]	3 (negative);	tamoxifen/enzalutamide
281	TCGA-A8-A09B	BRCA	[ 0. 0. -1. 0. 0. 0. 0. 0. 0. 0. 0. 0. 0. 0. 0. 0. 0.]	3 (negative);	tamoxifen/enzalutamide
282	TCGA-A8-A09C	BRCA	[ 0. 0. -1. 1. 0. 0. 0. 0. 0. 0. 0. 0. 0. 0. 0. 0. 0.]	3 (negative); 4 (positive);	tamoxifen/enzalutamide, lapatinib
283	TCGA-A8-A09E	BRCA	[ 0. 0. -1. 0. 0. 0. 0. 0. 1. 0. 0. 0. 0. 0. 0. 0. 0.]	3 (negative); 9 (positive);	tamoxifen/enzalutamide, tamoxifen
284	TCGA-A8-A09G	BRCA	[ 0. 0. -1. 0. 0. 0. 0. 0. 0. 0. 0. 0. 0. 0. 0. 0. 0.]	3 (negative);	tamoxifen/enzalutamide
285	TCGA-A8-A09I	BRCA	[ 0. 0. -1. 0. -1. 0. 0. 0. 0. 0. 0. 0. 0. 0. 1. 0. 0.]	3 (negative); 5 (negative); 15 (positive);	tamoxifen/enzalutamide, erlotinib/dasatinib, trastuzumab
286	TCGA-A8-A09K	BRCA	[ 0. 1. -1. 0. 0. 0. 0. 0. 0. 0. 0. 0. 0. 0. 0. 0. 0.]	2 (positive); 3 (negative);	ramucirumab, tamoxifen/enzalutamide
287	TCGA-A8-A09M	BRCA	[ 0. 1. -1. 0. 0. 0. 0. 0. 0. 0. 0. 0. 0. 0. 0. 0. 0.]	2 (positive); 3 (negative);	ramucirumab, tamoxifen/enzalutamide
288	TCGA-A8-A09R	BRCA	[ 0. 0. -1. 0. 0. 0. 0. 0. 0. 0. 0. 0. 0. 0. 0. 0. 0.]	3 (negative);	tamoxifen/enzalutamide
289	TCGA-A8-A09W	BRCA	[ 0. 0. -1. 0. 0. 0. 0. 0. 0. 0. 1. 0. 0. 0. 0. 0. 0.]	3 (negative); 11 (positive);	tamoxifen/enzalutamide, tamoxifen
290	TCGA-A8-A09X	BRCA	[ 0. 0. -1. 0. 0. 0. 0. 0. 0. 1. 0. 0. 0. 0. 0. 0. 0.]	3 (negative); 10 (positive);	tamoxifen/enzalutamide, dasatinib
291	TCGA-A8-A09Z	BRCA	[ 0. 0. -1. 0. 0. 0. 0. 0. 0. 0. 0. 0. 0. 0. 0. 0. 0.]	3 (negative);	tamoxifen/enzalutamide
292	TCGA-A8-A0A4	BRCA	[ 0. 0. -1. 0. 0. 0. 0. 0. 0. 0. 0. 0. 0. 0. 0. 0. 0.]	3 (negative);	tamoxifen/enzalutamide
293	TCGA-A8-A0A7	BRCA	[ 0. 0. 0. 0. 0. 0. 0. 0. 0. 0. 0. 0. 0. 0. 0. -1. 0.]	16 (negative);	trastuzumab
294	TCGA-AC-A23C	BRCA	[-1. 0. -1. 1. 0. 0. 0. 0. 0. 0. 0. 0. 0. 0. 0. 0. 0.]	1 (negative); 3 (negative); 4 (positive);	erlotinib, tamoxifen/enzalutamide, lapatinib
295	TCGA-AC-A23E	BRCA	[-1. 0. -1. 0. 0. 0. 0. 0. 0. 0. 0. 0. 0. 0. 0. 0. 0.]	1 (negative); 3 (negative);	erlotinib, tamoxifen/enzalutamide
296	TCGA-AC-A2B8	BRCA	[-1. 0. -1. 0. 0. 0. 0. 0. 0. 0. 0. 0. 0. 0. 0. 0. 0.]	1 (negative); 3 (negative);	erlotinib, tamoxifen/enzalutamide
297	TCGA-AC-A2BK	BRCA	[ 0. 0. 0. 0. 0. 0. 0. 0. 0. 0. 0. 0. 0. 0. 0. 0. 0.]
298	TCGA-AC-A2BM	BRCA	[ 0. 0. -1. 0. 0. 0. 0. 0. 0. 0. 0. 0. 0. 0. 0. 0. 0.]	3 (negative);	tamoxifen/enzalutamide
299	TCGA-AC-A2FB	BRCA	[-1. 0. -1. -1. 0. 0. 0. 0. 0. 0. 0. 0. 0. 0. 0. 0. 0.]	1 (negative); 3 (negative); 4 (negative);	erlotinib, tamoxifen/enzalutamide, *
300	TCGA-AC-A2FE	BRCA	[ 0. 0. -1. 0. 0. 0. 0. 0. 0. 0. 0. 0. 0. 0. 0. 0. 0.]	3 (negative);	tamoxifen/enzalutamide
301	TCGA-AC-A2FF	BRCA	[-1. 0. -1. 0. 0. 0. 0. 0. 0. 0. 0. 0. 0. 0. 0. 0. 0.]	1 (negative); 3 (negative);	erlotinib, tamoxifen/enzalutamide
302	TCGA-AC-A2FG	BRCA	[ 0. 0. -1. 0. 0. 0. 0. 0. 0. 0. 0. 0. 0. 0. 0. 0. 0.]	3 (negative);	tamoxifen/enzalutamide
303	TCGA-AC-A2FM	BRCA	[ 0. 0. -1. 0. 0. 0. 0. 0. 0. 0. 0. 0. 0. 0. 0. 0. 0.]	3 (negative);	tamoxifen/enzalutamide
304	TCGA-AC-A2QI	BRCA	[ 0. 0. -1. 0. 0. 0. 0. 0. 0. 0. 0. 0. 0. 0. 0. 0. 0.]	3 (negative);	tamoxifen/enzalutamide
305	TCGA-AC-A2QJ	BRCA	[ 0. -1. 0. 0. 0. 0. 0. 0. 0. 0. 0. 0. 0. 0. 0. 0. 0.]	2 (negative);	erlotinib
306	TCGA-AC-A3HN	BRCA	[-1. 0. -1. -1. 0. 0. 0. 0. 0. 0. 0. 0. 0. 0. 0. 0. 0.]	1 (negative); 3 (negative); 4 (negative);	erlotinib, tamoxifen/enzalutamide, *
307	TCGA-AC-A3QP	BRCA	[-1. 0. -1. 0. 0. 0. 0. 0. 0. 0. 0. 0. 0. 0. 0. 0. 0.]	1 (negative); 3 (negative);	erlotinib, tamoxifen/enzalutamide
308	TCGA-AC-A3TM	BRCA	[ 0. 0. -1. 0. 0. 0. 0. 0. 0. 0. 0. 0. 0. 0. 0. 0. 0.]	3 (negative);	tamoxifen/enzalutamide
309	TCGA-AC-A3TN	BRCA	[-1. 0. -1. 0. 0. 0. 0. 0. 0. 0. 0. 0. 0. 0. 0. 0. 0.]	1 (negative); 3 (negative);	erlotinib, tamoxifen/enzalutamide
310	TCGA-AC-A3W5	BRCA	[ 0. 0. -1. 0. 0. 0. 0. 0. 0. 0. 0. 0. 0. 0. 0. 0. 0.]	3 (negative);	tamoxifen/enzalutamide
311	TCGA-AC-A3W6	BRCA	[-1. 0. -1. 0. 0. 0. 0. 0. 0. 0. 0. 0. 0. 0. 0. 0. 0.]	1 (negative); 3 (negative);	erlotinib, tamoxifen/enzalutamide
312	TCGA-AC-A3W7	BRCA	[-1. 0. -1. 0. 0. 0. 0. 0. 0. 0. 0. 0. 0. 0. 0. 0. 0.]	1 (negative); 3 (negative);	erlotinib, tamoxifen/enzalutamide
313	TCGA-AC-A3YJ	BRCA	[ 0. 0. -1. 0. 0. 0. 0. 0. 0. 0. 0. 0. 0. 0. 0. 0. 0.]	3 (negative);	tamoxifen/enzalutamide
314	TCGA-AN-A041	BRCA	[ 0. 0. -1. 0. 0. 0. 0. 0. 0. 0. 0. 0. 0. 0. 0. 0. 0.]	3 (negative);	tamoxifen/enzalutamide
315	TCGA-AN-A049	BRCA	[ 0. 0. -1. 0. 0. 0. 0. 0. 0. 0. 0. 0. 0. 0. 0. 0. 0.]	3 (negative);	tamoxifen/enzalutamide
316	TCGA-AN-A04A	BRCA	[ 0. 1. -1. 0. 0. 0. 0. 0. 0. 0. 0. 0. 0. 0. 0. 0. 0.]	2 (positive); 3 (negative);	ramucirumab, tamoxifen/enzalutamide
317	TCGA-AN-A04D	BRCA	[ 0. 0. 0. 0. 0. 0. 0. 0. 0. 0. 0. 0. 0. 0. 0. 0. 0.]
318	TCGA-AN-A0AJ	BRCA	[ 0. 1. -1. 0. 0. 0. -1. 0. 0. 0. 0. 0. 0. 0. 0. 0. 0.]	2 (positive); 3 (negative); 7 (negative);	ramucirumab, tamoxifen/enzalutamide, erlotinib/tamoxifen/enzalutamide
319	TCGA-AN-A0AK	BRCA	[ 0. 1. -1. 0. 0. 0. 0. 0. 0. 0. 0. 0. 0. 0. 0. 0. 0.]	2 (positive); 3 (negative);	ramucirumab, tamoxifen/enzalutamide
320	TCGA-AN-A0AL	BRCA	[ 0. 0. 0. 0. 0. 0. 0. 0. 0. 0. 0. 0. 0. 0. 0. 0. 0.]
321	TCGA-AN-A0AM	BRCA	[ 0. 0. -1. 0. 0. 0. 0. 0. 0. 0. 0. 0. 0. 0. 0. 0. 0.]	3 (negative);	tamoxifen/enzalutamide
322	TCGA-AN-A0AR	BRCA	[ 0. 0. 0. 0. 0. 0. 0. 0. 0. 0. 0. 0. 0. 1. 0. 0. 0.]	14 (positive);	vemurafenib
323	TCGA-AN-A0AS	BRCA	[ 0. 0. -1. 0. 0. 1. 0. 0. 0. 0. 0. 0. 0. 0. 0. 0. 0.]	3 (negative); 6 (positive);	tamoxifen/enzalutamide, tamoxifen
324	TCGA-AN-A0AT	BRCA	[ 0. 0. 0. 0. 0. 0. 0. 0. 0. 0. 0. 0. 0. 0. 0. 0. 0.]
325	TCGA-AN-A0FD	BRCA	[ 0. 1. -1. 0. 0. 0. -1. 0. 0. 0. 0. 0. 0. 0. 0. 0. 0.]	2 (positive); 3 (negative); 7 (negative);	ramucirumab, tamoxifen/enzalutamide, erlotinib/tamoxifen/enzalutamide
326	TCGA-AN-A0FF	BRCA	[ 0. 0. -1. 0. 0. 0. 0. 0. 0. 0. 0. 0. 0. 0. 0. 0. 0.]	3 (negative);	tamoxifen/enzalutamide
327	TCGA-AN-A0FJ	BRCA	[ 0. 0. 0. 0. 0. 0. 0. 0. 0. 0. 0. 0. 0. 0. 0. 0. 0.]
328	TCGA-AN-A0FK	BRCA	[ 0. 0. -1. 0. 0. 0. 0. 0. 0. 0. 0. 0. 0. 0. 0. 0. 0.]	3 (negative);	tamoxifen/enzalutamide
329	TCGA-AN-A0FL	BRCA	[ 0. 0. 0. 0. 0. 0. 0. 0. 0. 0. 0. 0. 0. 1. 0. 0. 0.]	14 (positive);	vemurafenib
330	TCGA-AN-A0FS	BRCA	[-1. 0. -1. 0. 0. 0. 0. 0. 0. 0. 0. 0. 0. 0. 0. 0. 0.]	1 (negative); 3 (negative);	erlotinib, tamoxifen/enzalutamide
331	TCGA-AN-A0FT	BRCA	[ 0. 0. -1. 0. 0. 0. 0. 0. 0. 0. 0. 0. 0. 0. 0. 0. 0.]	3 (negative);	tamoxifen/enzalutamide
332	TCGA-AN-A0FV	BRCA	[ 0. 0. -1. 0. -1. 0. 0. 1. 0. 0. 0. 0. 1. 0. 0. 0. 0.]	3 (negative); 5 (negative); 8 (positive); 13 (positive);	tamoxifen/enzalutamide, erlotinib/dasatinib, erlotinib/ramucirumab, erlotinib
333	TCGA-AN-A0FW	BRCA	[ 0. 0. -1. 0. 0. 0. 0. 0. 0. 0. 0. 0. 0. 0. 0. 0. 0.]	3 (negative);	tamoxifen/enzalutamide
334	TCGA-AN-A0FX	BRCA	[-1. 0. 0. 0. 0. 0. 0. 0. 0. 0. 0. 0. 0. 0. 0. 0. 0.]	1 (negative);	erlotinib
335	TCGA-AN-A0FY	BRCA	[ 0. 0. -1. 0. 0. 0. 0. 0. 0. 0. 0. 0. 0. 0. 0. 0. 0.]	3 (negative);	tamoxifen/enzalutamide
336	TCGA-AN-A0FZ	BRCA	[ 0. 0. -1. 0. 0. 0. 0. 0. 0. 0. 0. 0. 0. 0. 0. 0. 0.]	3 (negative);	tamoxifen/enzalutamide
337	TCGA-AN-A0G0	BRCA	[ 0. 0. 0. 0. -1. 0. 0. 0. 0. 0. 0. 0. 0. 1. 0. 0. 0.]	5 (negative); 14 (positive);	erlotinib/dasatinib, vemurafenib
338	TCGA-AN-A0XN	BRCA	[-1. 0. -1. 0. 0. 0. 0. 0. 0. 0. 0. 0. 0. 0. 0. 0. 0.]	1 (negative); 3 (negative);	erlotinib, tamoxifen/enzalutamide
339	TCGA-AN-A0XO	BRCA	[ 0. 1. -1. 0. 0. 0. 0. 0. 0. 0. 0. 0. 0. 0. 0. 0. 0.]	2 (positive); 3 (negative);	ramucirumab, tamoxifen/enzalutamide
340	TCGA-AN-A0XP	BRCA	[ 0. 0. -1. 0. 0. 0. 0. 0. 0. 0. 0. 0. 0. 0. 0. 0. 0.]	3 (negative);	tamoxifen/enzalutamide
341	TCGA-AN-A0XS	BRCA	[ 0. 0. -1. 0. 0. 0. 0. 0. 0. 0. 0. 0. 0. 0. 0. 0. 0.]	3 (negative);	tamoxifen/enzalutamide
342	TCGA-AN-A0XT	BRCA	[ 0. 1. -1. 0. 0. 0. 0. 0. 0. 0. 0. 0. 0. 0. 0. 0. 0.]	2 (positive); 3 (negative);	ramucirumab, tamoxifen/enzalutamide
343	TCGA-AN-A0XU	BRCA	[ 0. 0. 0. 0. 0. 1. 0. 0. 0. 0. 0. 0. 0. 0. 0. 0. 0.]	6 (positive);	tamoxifen
344	TCGA-AN-A0XW	BRCA	[ 0. 0. -1. 0. 0. 0. 0. 0. 0. 0. 0. 0. 0. 0. 0. 0. 0.]	3 (negative);	tamoxifen/enzalutamide
345	TCGA-AO-A03L	BRCA	[ 0. 0. -1. 0. 0. 0. 0. 0. 0. 0. 0. 0. 0. 0. 0. 0. 0.]	3 (negative);	tamoxifen/enzalutamide
346	TCGA-AO-A03M	BRCA	[ 0. 0. 0. 0. 0. 0. 0. 0. 0. 0. 0. 0. 0. 0. 0. 0. 0.]
347	TCGA-AO-A03N	BRCA	[ 0. 1. 0. 0. 0. 0. -1. 0. 0. 0. 0. 0. 0. 0. 0. 0. 0.]	2 (positive); 7 (negative);	ramucirumab, erlotinib/tamoxifen/enzalutamide
348	TCGA-AO-A03O	BRCA	[ 1. 1. -1. 0. 0. 0. 0. 0. 0. 0. 0. 0. 0. 0. 0. 0. 0.]	1 (positive); 2 (positive); 3 (negative);	tamoxifen, ramucirumab, tamoxifen/enzalutamide
349	TCGA-AO-A03P	BRCA	[ 0. 1. -1. 0. 0. 0. -1. 0. 0. 0. 0. 0. 0. 0. 0. 0. 0.]	2 (positive); 3 (negative); 7 (negative);	ramucirumab, tamoxifen/enzalutamide, erlotinib/tamoxifen/enzalutamide
350	TCGA-AO-A03U	BRCA	[ 0. 0. 0. 0. 0. 0. 0. 0. 0. 0. 0. 0. 0. 0. 0. 0. 0.]
351	TCGA-AO-A0J2	BRCA	[ 0. 0. 0. 0. 0. 0. 0. 0. 0. 0. 0. 0. 0. 0. 0. 0. 0.]
352	TCGA-AO-A0J3	BRCA	[ 0. 1. -1. 0. 0. 0. -1. 0. 0. 0. 0. 0. 0. 0. 0. 0. 0.]	2 (positive); 3 (negative); 7 (negative);	ramucirumab, tamoxifen/enzalutamide, erlotinib/tamoxifen/enzalutamide
353	TCGA-AO-A0J5	BRCA	[ 0. 0. -1. 0. 0. 0. 0. 0. 0. 0. 0. 0. 0. 0. 0. 0. 0.]	3 (negative);	tamoxifen/enzalutamide
354	TCGA-AO-A0J6	BRCA	[ 0. 0. 0. 0. 0. 0. 0. 0. 0. 0. 0. 0. 0. 0. 0. 0. 0.]
355	TCGA-AO-A0J7	BRCA	[ 0. 0. -1. 0. 0. 0. 0. 0. 0. 0. 0. 0. 0. 0. 0. 0. 0.]	3 (negative);	tamoxifen/enzalutamide
356	TCGA-AO-A0J8	BRCA	[ 0. 0. -1. 0. 0. 0. 0. 0. 0. 0. 0. 0. 0. 0. 0. 0. 0.]	3 (negative);	tamoxifen/enzalutamide
357	TCGA-AO-A0J9	BRCA	[ 0. 0. -1. 0. 0. 0. 0. 0. 0. 0. 0. 0. 0. 0. 0. 0. 0.]	3 (negative);	tamoxifen/enzalutamide
358	TCGA-AO-A0JB	BRCA	[ 0. 1. -1. 0. 0. 0. 0. 0. 0. 0. 0. 0. 0. 0. 0. 0. 0.]	2 (positive); 3 (negative);	ramucirumab, tamoxifen/enzalutamide
359	TCGA-AO-A0JC	BRCA	[ 0. 0. -1. 0. 0. 0. 0. 0. 1. 0. 0. 0. 0. 0. 0. 0. 0.]	3 (negative); 9 (positive);	tamoxifen/enzalutamide, tamoxifen
360	TCGA-AO-A0JD	BRCA	[ 0. 0. 0. 0. 0. 0. -1. 0. 0. 0. 0. 0. 0. 0. 0. 0. 0.]	7 (negative);	erlotinib/tamoxifen/enzalutamide
361	TCGA-AO-A0JE	BRCA	[ 0. 0. 0. 0. 0. 0. 0. 0. 0. 0. 0. 0. 0. 0. 0. 0. 0.]
362	TCGA-AO-A0JF	BRCA	[ 0. 0. -1. 0. 0. 0. 0. 0. 0. 0. 0. 0. 0. 0. 0. 0. 0.]	3 (negative);	tamoxifen/enzalutamide
363	TCGA-AO-A0JG	BRCA	[ 0. 1. -1. 0. 0. 0. 0. 0. 0. -1. 0. 0. 0. 0. 0. 0. 0.]	2 (positive); 3 (negative); 10 (negative);	ramucirumab, tamoxifen/enzalutamide, erlotinib/tamoxifen/vemurafenib
364	TCGA-AO-A0JI	BRCA	[ 0. 1. -1. -1. 0. 0. 0. 0. 1. 0. 0. 1. 0. 0. 0. 1. 0.]	2 (positive); 3 (negative); 4 (negative); 9 (positive); 12 (positive); 16 (positive);	ramucirumab, tamoxifen/enzalutamide, *, tamoxifen, dasatinib, ramucirumab/dasatinib
365	TCGA-AO-A0JJ	BRCA	[ 0. 0. -1. 0. 0. 0. 0. 0. 0. 0. 0. 0. 0. 0. 0. 0. 0.]	3 (negative);	tamoxifen/enzalutamide
366	TCGA-AO-A0JL	BRCA	[ 0. 0. 0. 0. 0. 0. 0. 0. 0. 0. 0. 0. 0. 0. 0. 0. 0.]
367	TCGA-AO-A0JM	BRCA	[-1. 0. -1. -1. 0. 0. 0. 0. 0. 0. 0. 0. 0. 0. 0. 0. 0.]	1 (negative); 3 (negative); 4 (negative);	erlotinib, tamoxifen/enzalutamide, *
368	TCGA-AO-A124	BRCA	[ 0. 0. 0. 0. 0. 0. 0. 0. 0. 0. 0. 0. 0. 0. 0. 0. 0.]
369	TCGA-AO-A126	BRCA	[ 0. 0. -1. 0. 0. 0. 0. 0. 0. 0. 0. 0. 0. 0. 0. 0. 0.]	3 (negative);	tamoxifen/enzalutamide
370	TCGA-AO-A128	BRCA	[ 0. 0. 0. 0. 0. 0. 0. 0. 0. 0. 0. 0. 0. -1. 0. -1. 0.]	14 (negative); 16 (negative);	erlotinib/tamoxifen/dasatinib, trastuzumab
371	TCGA-AO-A129	BRCA	[ 0. 0. 0. 0. 0. 0. 0. 0. 0. 0. 0. 0. 0. 0. 0. 0. 0.]
372	TCGA-AO-A12A	BRCA	[ 0. 0. -1. 1. 0. 0. 0. 0. 0. 0. 0. 0. 0. 0. 0. 0. 0.]	3 (negative); 4 (positive);	tamoxifen/enzalutamide, lapatinib
373	TCGA-AO-A12B	BRCA	[ 0. 1. -1. 0. 0. 0. -1. 0. 0. 0. 0. 0. 0. 0. 0. 0. 0.]	2 (positive); 3 (negative); 7 (negative);	ramucirumab, tamoxifen/enzalutamide, erlotinib/tamoxifen/enzalutamide
374	TCGA-AO-A12C	BRCA	[ 0. 1. -1. 0. 0. 0. 0. 0. 0. 0. 0. 0. 0. 0. 0. 0. 0.]	2 (positive); 3 (negative);	ramucirumab, tamoxifen/enzalutamide
375	TCGA-AO-A12D	BRCA	[ 0. 0. 0. 0. 0. 0. 0. 0. 0. 0. 0. 0. 0. 0. 0. 0. 0.]
376	TCGA-AO-A12E	BRCA	[ 0. 0. -1. 0. 0. 0. 0. 0. 0. 0. 0. 0. 0. 0. 0. 0. 0.]	3 (negative);	tamoxifen/enzalutamide
377	TCGA-AO-A12F	BRCA	[ 0. 0. 0. 0. 0. 0. 0. 0. 0. 0. 0. 0. 0. 1. 0. 0. 0.]	14 (positive);	vemurafenib
378	TCGA-AO-A12G	BRCA	[ 0. 0. -1. 0. 0. 0. 0. 0. 0. 0. 0. 0. 0. 0. 0. 0. 0.]	3 (negative);	tamoxifen/enzalutamide
379	TCGA-AO-A12H	BRCA	[ 0. 0. -1. 0. 0. 0. 0. 0. 0. 0. 0. 0. 0. 0. 0. 0. 0.]	3 (negative);	tamoxifen/enzalutamide
380	TCGA-AO-A1KO	BRCA	[-1. 0. -1. 0. 0. 0. 0. 0. 0. 0. 0. 0. 0. 0. 0. 0. 0.]	1 (negative); 3 (negative);	erlotinib, tamoxifen/enzalutamide
381	TCGA-AO-A1KP	BRCA	[-1. 0. -1. 0. 0. 0. 0. 0. 0. 0. 0. 0. 0. 0. 0. 0. 0.]	1 (negative); 3 (negative);	erlotinib, tamoxifen/enzalutamide
382	TCGA-AO-A1KQ	BRCA	[ 0. 1. -1. 0. 0. 0. 0. 0. 0. 0. 0. 0. 0. 0. 0. 0. 0.]	2 (positive); 3 (negative);	ramucirumab, tamoxifen/enzalutamide
383	TCGA-AO-A1KR	BRCA	[ 0. 1. 0. 0. 0. 0. 0. 0. 0. 0. 0. 0. 0. 0. 0. 0. 0.]	2 (positive);	ramucirumab
384	TCGA-AO-A1KS	BRCA	[ 0. 1. -1. 0. 0. 0. 0. 0. 0. 0. 0. 0. 0. 0. 0. 0. 0.]	2 (positive); 3 (negative);	ramucirumab, tamoxifen/enzalutamide
385	TCGA-AO-A1KT	BRCA	[ 0. 1. -1. 0. 0. 0. 0. 0. 0. 0. 0. 0. 0. 0. 0. 0. 0.]	2 (positive); 3 (negative);	ramucirumab, tamoxifen/enzalutamide
386	TCGA-AQ-A04L	BRCA	[-1. 0. -1. -1. 0. 0. 0. 0. 0. 0. 0. 0. 0. 0. 0. 0. 0.]	1 (negative); 3 (negative); 4 (negative);	erlotinib, tamoxifen/enzalutamide, *
387	TCGA-AQ-A1H2	BRCA	[ 0. 1. -1. 1. 1. 0. -1. 0. 0. 0. 0. 0. 0. 0. 0. 0. 0.]	2 (positive); 3 (negative); 4 (positive); 5 (positive); 7 (negative);	ramucirumab, tamoxifen/enzalutamide, lapatinib, tamoxifen, erlotinib/tamoxifen/enzalutamide
388	TCGA-AQ-A1H3	BRCA	[-1. 0. -1. 0. 0. 0. 0. 0. 0. 0. 0. 0. 0. 0. 0. 0. 0.]	1 (negative); 3 (negative);	erlotinib, tamoxifen/enzalutamide
389	TCGA-AR-A0TP	BRCA	[ 0. 0. 0. 0. 0. 0. 0. 0. 0. 0. 0. 0. 0. 0. 0. 0. 0.]
390	TCGA-AR-A0TQ	BRCA	[ 0. 0. -1. 0. 0. 0. 0. 0. 0. 0. 0. 0. 0. 0. 0. 0. 0.]	3 (negative);	tamoxifen/enzalutamide
391	TCGA-AR-A0TR	BRCA	[ 0. 0. -1. 1. 0. 0. 0. 0. 0. 0. 0. 0. 0. 0. 0. 0. 0.]	3 (negative); 4 (positive);	tamoxifen/enzalutamide, lapatinib
392	TCGA-AR-A0TS	BRCA	[ 0. 0. 0. 0. 0. 0. 0. 0. -1. 0. 0. 0. 0. 0. 0. 0. 0.]	9 (negative);	*
393	TCGA-AR-A0TT	BRCA	[ 0. 0. -1. 0. 0. 0. 0. 0. 0. 0. 0. 0. 0. 0. 0. 0. 0.]	3 (negative);	tamoxifen/enzalutamide
394	TCGA-AR-A0TU	BRCA	[ 0. 0. 0. 0. 0. 0. 0. 0. 0. 0. 0. 0. 0. 0. 0. 0. 0.]
395	TCGA-AR-A0TV	BRCA	[ 0. 0. -1. 0. 0. 0. 0. 0. 0. 0. 0. 0. 0. 0. 0. 0. 0.]	3 (negative);	tamoxifen/enzalutamide
396	TCGA-AR-A0TW	BRCA	[ 0. 1. 0. 0. 0. 0. 0. 0. 0. 0. 0. 0. 0. 0. 0. 0. 0.]	2 (positive);	ramucirumab
397	TCGA-AR-A0TX	BRCA	[ 0. 0. -1. 0. -1. 1. 0. 0. 0. 0. 0. 0. 0. 0. 0. 0. 0.]	3 (negative); 5 (negative); 6 (positive);	tamoxifen/enzalutamide, erlotinib/dasatinib, tamoxifen
398	TCGA-AR-A0TY	BRCA	[ 0. 0. -1. 0. 0. 0. 0. 0. 0. 0. 0. 0. 0. 0. 0. 0. 0.]	3 (negative);	tamoxifen/enzalutamide
399	TCGA-AR-A0TZ	BRCA	[-1. 0. -1. -1. 0. 0. 0. 0. 0. 0. 0. 0. 0. 0. 0. 0. 0.]	1 (negative); 3 (negative); 4 (negative);	erlotinib, tamoxifen/enzalutamide, *
400	TCGA-AR-A0U0	BRCA	[ 0. 0. 0. 0. 0. 0. 0. 0. 0. 0. 0. 0. 0. 0. -1. -1. 0.]	15 (negative); 16 (negative);	*, trastuzumab
401	TCGA-AR-A0U1	BRCA	[ 0. 0. 0. 0. 0. 0. 0. 0. 0. 0. 0. 0. 0. 0. 0. 0. 0.]
402	TCGA-AR-A0U2	BRCA	[-1. 0. -1. -1. 0. 0. 0. 0. 0. 0. 0. 0. 0. 0. 0. 0. 0.]	1 (negative); 3 (negative); 4 (negative);	erlotinib, tamoxifen/enzalutamide, *
403	TCGA-AR-A0U3	BRCA	[ 0. 0. -1. 0. 0. 0. 0. 0. 0. 0. 0. 0. 0. 0. 0. 0. 0.]	3 (negative);	tamoxifen/enzalutamide
404	TCGA-AR-A0U4	BRCA	[ 0. 0. 0. -1. 0. 0. -1. 0. 0. 0. 0. 0. 0. 0. 0. 0. 0.]	4 (negative); 7 (negative);	*, erlotinib/tamoxifen/enzalutamide
405	TCGA-AR-A1AH	BRCA	[ 0. 0. 0. 0. 0. 0. 0. 0. 0. 0. 0. 0. 0. 0. 0. 0. 0.]
406	TCGA-AR-A1AI	BRCA	[ 0. 0. 0. 0. 0. 0. 0. 0. 0. 0. 0. 0. 0. 0. 0. 0. 0.]
407	TCGA-AR-A1AJ	BRCA	[ 0. 0. 0. 0. 0. 0. 0. 0. 0. 0. 0. 0. 0. 0. 0. 0. 0.]
408	TCGA-AR-A1AK	BRCA	[ 0. 1. -1. 0. 0. 0. 0. 0. 0. 0. 0. 0. 0. 0. 0. 0. 0.]	2 (positive); 3 (negative);	ramucirumab, tamoxifen/enzalutamide
409	TCGA-AR-A1AL	BRCA	[-1. 0. -1. 0. 0. 0. 0. 0. 0. 0. 0. 0. 0. 0. 0. 0. 0.]	1 (negative); 3 (negative);	erlotinib, tamoxifen/enzalutamide
410	TCGA-AR-A1AM	BRCA	[-1. 0. -1. 0. 0. 0. 0. 0. 0. 0. 0. 0. 0. 0. 0. 0. 0.]	1 (negative); 3 (negative);	erlotinib, tamoxifen/enzalutamide
411	TCGA-AR-A1AO	BRCA	[ 0. 0. 0. 0. 0. 0. 0. 1. 0. 0. 0. 0. 0. 0. 0. 0. 0.]	8 (positive);	erlotinib/ramucirumab
412	TCGA-AR-A1AP	BRCA	[ 0. 0. -1. 0. 0. 0. 0. 0. 0. 0. 0. 0. 0. 0. 0. 0. 0.]	3 (negative);	tamoxifen/enzalutamide
413	TCGA-AR-A1AQ	BRCA	[ 0. 0. 0. 0. 0. 0. 0. 0. 0. 0. 0. 0. 0. 0. 0. 0. 0.]
414	TCGA-AR-A1AS	BRCA	[ 0. 0. -1. 0. 0. 0. 0. 0. 0. 0. 0. 0. 0. 0. 0. 0. 0.]	3 (negative);	tamoxifen/enzalutamide
415	TCGA-AR-A1AT	BRCA	[ 0. 0. -1. 0. 0. 0. 0. 1. 0. 0. 0. 0. 0. 0. 0. 0. 0.]	3 (negative); 8 (positive);	tamoxifen/enzalutamide, erlotinib/ramucirumab
416	TCGA-AR-A1AU	BRCA	[ 0. 0. -1. 0. 0. 0. 0. 0. 0. 0. 0. 0. 0. 0. 0. 0. 0.]	3 (negative);	tamoxifen/enzalutamide
417	TCGA-AR-A1AV	BRCA	[ 0. 1. -1. 0. 0. 0. 0. 0. 0. 0. 0. 0. 0. 0. 0. 0. 0.]	2 (positive); 3 (negative);	ramucirumab, tamoxifen/enzalutamide
418	TCGA-AR-A1AW	BRCA	[ 0. 0. -1. 0. 0. 0. 0. 0. 0. 0. 0. 0. 0. 0. 0. 0. 0.]	3 (negative);	tamoxifen/enzalutamide
419	TCGA-AR-A1AX	BRCA	[-1. 0. -1. -1. 0. 0. 0. 0. 0. 0. 0. 0. 0. 0. 0. 0. 0.]	1 (negative); 3 (negative); 4 (negative);	erlotinib, tamoxifen/enzalutamide, *
420	TCGA-AR-A1AY	BRCA	[ 0. 0. 0. 0. 0. 0. 0. 0. 0. 0. 0. 0. 0. 0. 0. 0. 0.]
421	TCGA-AR-A24K	BRCA	[ 0. 1. -1. 0. 0. 0. 0. 0. 0. 0. 0. 0. 0. 0. 0. 0. 0.]	2 (positive); 3 (negative);	ramucirumab, tamoxifen/enzalutamide
422	TCGA-AR-A24L	BRCA	[ 0. 0. -1. 0. 0. 0. 0. 0. 0. 0. 0. 0. 0. 0. 0. 0. 0.]	3 (negative);	tamoxifen/enzalutamide
423	TCGA-AR-A24M	BRCA	[ 0. 1. -1. 0. 0. 0. 0. 0. 0. 0. 0. 0. 0. 0. 0. 0. 0.]	2 (positive); 3 (negative);	ramucirumab, tamoxifen/enzalutamide
424	TCGA-AR-A24N	BRCA	[ 0. 1. -1. 0. 0. 0. 0. 0. 0. 0. 0. 0. 0. 0. 0. 0. 0.]	2 (positive); 3 (negative);	ramucirumab, tamoxifen/enzalutamide
425	TCGA-AR-A24O	BRCA	[-1. 0. -1. 0. 0. 0. 0. 0. 0. 0. 0. 0. 0. 0. 0. 0. 0.]	1 (negative); 3 (negative);	erlotinib, tamoxifen/enzalutamide
426	TCGA-AR-A24P	BRCA	[ 0. 1. -1. 0. 0. 0. 0. 0. 0. 0. 0. 0. 0. 0. 0. 0. 0.]	2 (positive); 3 (negative);	ramucirumab, tamoxifen/enzalutamide
427	TCGA-AR-A24Q	BRCA	[-1. 0. 0. 0. 0. 0. 0. 0. 0. 0. 0. 0. 0. 0. 0. 0. 0.]	1 (negative);	erlotinib
428	TCGA-AR-A24R	BRCA	[ 0. 0. -1. 0. 0. 0. 0. 1. 0. 0. 0. 0. 0. 0. 0. 0. 0.]	3 (negative); 8 (positive);	tamoxifen/enzalutamide, erlotinib/ramucirumab
429	TCGA-AR-A24S	BRCA	[ 0. 1. -1. 0. 0. 0. 0. 0. 0. 0. 0. 0. 0. 0. 0. 0. 0.]	2 (positive); 3 (negative);	ramucirumab, tamoxifen/enzalutamide
430	TCGA-AR-A24T	BRCA	[-1. 1. -1. 0. 0. 0. 0. 0. 0. 0. 0. 0. 0. 0. 0. 0. 0.]	1 (negative); 2 (positive); 3 (negative);	erlotinib, ramucirumab, tamoxifen/enzalutamide
431	TCGA-AR-A24U	BRCA	[ 0. 1. 0. 0. 0. 0. 0. 1. 0. 0. 0. 0. 0. 0. 0. 0. 0.]	2 (positive); 8 (positive);	ramucirumab, erlotinib/ramucirumab
432	TCGA-AR-A24V	BRCA	[-1. 1. -1. 0. 0. 0. 0. 0. 0. 0. 0. 0. 0. 0. 0. 0. 0.]	1 (negative); 2 (positive); 3 (negative);	erlotinib, ramucirumab, tamoxifen/enzalutamide
433	TCGA-AR-A24W	BRCA	[-1. 1. -1. -1. 0. 0. 0. 0. 0. 0. 0. 0. 0. 0. 0. 0. 0.]	1 (negative); 2 (positive); 3 (negative); 4 (negative);	erlotinib, ramucirumab, tamoxifen/enzalutamide, *
434	TCGA-AR-A24X	BRCA	[-1. 1. -1. 0. 0. 0. 0. 0. 0. 0. 0. 0. 0. 0. 0. 0. 0.]	1 (negative); 2 (positive); 3 (negative);	erlotinib, ramucirumab, tamoxifen/enzalutamide
435	TCGA-AR-A24Z	BRCA	[ 0. 1. -1. 0. 0. 0. 0. 0. 0. 0. 0. 0. 0. 0. 0. 0. 0.]	2 (positive); 3 (negative);	ramucirumab, tamoxifen/enzalutamide
436	TCGA-AR-A250	BRCA	[-1. 1. -1. 0. 0. 0. 0. 0. 1. 0. 0. 0. 0. 0. 0. 0. 0.]	1 (negative); 2 (positive); 3 (negative); 9 (positive);	erlotinib, ramucirumab, tamoxifen/enzalutamide, tamoxifen
437	TCGA-AR-A251	BRCA	[ 0. 0. 0. 0. 0. 0. 0. 0. 0. 0. 0. 0. 0. 0. 0. 0. 0.]
438	TCGA-AR-A252	BRCA	[ 0. 1. -1. 0. 0. 0. 0. 0. 0. 0. 0. 0. 0. 0. 0. 0. 0.]	2 (positive); 3 (negative);	ramucirumab, tamoxifen/enzalutamide
439	TCGA-AR-A254	BRCA	[ 0. 1. -1. 0. 0. 0. 0. 0. 0. 0. 0. 0. 0. 0. 0. 0. 0.]	2 (positive); 3 (negative);	ramucirumab, tamoxifen/enzalutamide
440	TCGA-AR-A255	BRCA	[-1. 0. -1. 0. 0. 0. 0. 0. 0. 0. 0. 0. 0. 0. 0. 0. 0.]	1 (negative); 3 (negative);	erlotinib, tamoxifen/enzalutamide
441	TCGA-AR-A256	BRCA	[ 0. 1. 0. 0. 0. 0. 0. 0. 0. 0. 0. 0. 0. 0. 0. 0. 0.]	2 (positive);	ramucirumab
442	TCGA-AR-A2LE	BRCA	[-1. 0. -1. -1. 0. 0. 0. -1. 0. 0. 0. 0. 0. 0. 0. 0. 0.]	1 (negative); 3 (negative); 4 (negative); 8 (negative);	erlotinib, tamoxifen/enzalutamide, *, tamoxifen
443	TCGA-AR-A2LH	BRCA	[ 0. 0. 0. 0. 0. 0. 0. 0. 0. 0. 0. 0. 0. 0. -1. 0. 0.]	15 (negative);	*
444	TCGA-AR-A2LJ	BRCA	[-1. 0. -1. 0. 0. 0. 0. 0. 0. 0. 0. 0. 0. 0. 0. 0. 0.]	1 (negative); 3 (negative);	erlotinib, tamoxifen/enzalutamide
445	TCGA-AR-A2LK	BRCA	[ 0. 0. -1. 0. 0. 0. 0. 0. 0. 0. 0. 0. 0. 0. 0. 0. 0.]	3 (negative);	tamoxifen/enzalutamide
446	TCGA-AR-A2LL	BRCA	[ 0. 0. -1. 0. 0. 0. 0. 0. 0. 0. 0. 0. 0. 0. 0. 0. 0.]	3 (negative);	tamoxifen/enzalutamide
447	TCGA-AR-A2LM	BRCA	[ 0. 1. -1. 0. 0. 0. 0. 0. 0. 0. 0. 0. 0. 0. 0. 0. 0.]	2 (positive); 3 (negative);	ramucirumab, tamoxifen/enzalutamide
448	TCGA-AR-A2LN	BRCA	[-1. 0. -1. -1. 0. 0. 0. 0. 0. 0. 0. 0. 0. 0. 0. 0. 0.]	1 (negative); 3 (negative); 4 (negative);	erlotinib, tamoxifen/enzalutamide, *
449	TCGA-AR-A2LO	BRCA	[ 0. 0. -1. 0. 0. 0. 0. 0. 0. 0. 0. 0. 0. 0. 0. 0. 0.]	3 (negative);	tamoxifen/enzalutamide
450	TCGA-AR-A2LQ	BRCA	[-1. 0. -1. 0. 0. 0. 0. 0. 0. 0. 0. 0. 0. 0. 0. 0. 0.]	1 (negative); 3 (negative);	erlotinib, tamoxifen/enzalutamide
451	TCGA-AR-A2LR	BRCA	[ 0. 0. 0. 0. 0. 0. 0. 0. 0. 0. 0. 0. 0. 0. 0. 0. 0.]
452	TCGA-B6-A0I2	BRCA	[-1. 0. -1. -1. 0. 0. 0. 0. 0. 0. 0. 0. 0. 0. 0. 0. 0.]	1 (negative); 3 (negative); 4 (negative);	erlotinib, tamoxifen/enzalutamide, *
453	TCGA-B6-A0I6	BRCA	[ 0. 0. 0. 0. 0. 0. 0. 0. 0. 0. 0. 0. 0. 0. 0. 0. 0.]
454	TCGA-B6-A0I8	BRCA	[ 0. 0. -1. 0. 0. 0. 0. 0. 0. 0. 0. 0. 0. 0. 0. 0. 0.]	3 (negative);	tamoxifen/enzalutamide
455	TCGA-B6-A0I9	BRCA	[ 0. 0. -1. 0. -1. 0. 0. 0. 0. 0. 0. 0. 0. 0. 0. 0. 0.]	3 (negative); 5 (negative);	tamoxifen/enzalutamide, erlotinib/dasatinib
456	TCGA-B6-A0IB	BRCA	[ 0. 0. -1. 0. 0. 0. 0. 0. 1. 0. 0. 0. 0. 0. 0. 0. 0.]	3 (negative); 9 (positive);	tamoxifen/enzalutamide, tamoxifen
457	TCGA-B6-A0IG	BRCA	[ 0. 0. -1. 0. 0. 0. 0. 0. 0. 0. 0. 0. 0. 0. 0. 0. 0.]	3 (negative);	tamoxifen/enzalutamide
458	TCGA-B6-A0IJ	BRCA	[ 0. 0. 0. 0. 0. 0. 0. 0. 0. 0. 0. 0. 0. 0. 0. 0. 0.]
459	TCGA-B6-A0IK	BRCA	[-1. 0. -1. -1. 0. 0. 0. 0. 0. 0. 0. 0. 0. 0. 0. 0. 0.]	1 (negative); 3 (negative); 4 (negative);	erlotinib, tamoxifen/enzalutamide, *
460	TCGA-B6-A0IO	BRCA	[ 0. 1. -1. 0. 0. 0. 0. 0. 0. 0. 0. 0. 0. 0. 0. 0. 0.]	2 (positive); 3 (negative);	ramucirumab, tamoxifen/enzalutamide
461	TCGA-B6-A0IQ	BRCA	[ 0. 0. 0. 0. 0. 0. 0. 0. 0. 0. 0. 0. 0. 0. 0. 0. 0.]
462	TCGA-B6-A0RG	BRCA	[ 0. 0. -1. 0. 0. 0. 0. 0. 0. 0. 0. 0. 0. 0. 0. 0. 0.]	3 (negative);	tamoxifen/enzalutamide
463	TCGA-B6-A0RH	BRCA	[ 0. 0. 0. 0. 0. 0. 0. 0. 0. 0. 0. 0. 0. 0. 0. 0. 0.]
464	TCGA-B6-A0RL	BRCA	[ 0. 0. -1. 0. 0. 0. 0. 0. 0. 0. 0. 0. 0. 0. 0. 0. 0.]	3 (negative);	tamoxifen/enzalutamide
465	TCGA-B6-A0RM	BRCA	[ 0. 0. -1. 0. 0. 0. 0. 0. 0. 0. 0. 0. 0. 0. 0. 0. 0.]	3 (negative);	tamoxifen/enzalutamide
466	TCGA-B6-A0RN	BRCA	[-1. 1. -1. 0. 0. 0. 0. 0. 0. 0. 0. 0. 0. 0. 0. 0. 0.]	1 (negative); 2 (positive); 3 (negative);	erlotinib, ramucirumab, tamoxifen/enzalutamide
467	TCGA-B6-A0RO	BRCA	[ 0. 0. -1. 0. 0. 0. 0. 0. 0. 0. 0. 0. 0. 0. 0. 0. 0.]	3 (negative);	tamoxifen/enzalutamide
468	TCGA-B6-A0RP	BRCA	[ 0. 0. -1. 0. 0. 0. 0. 0. 0. 0. 0. 0. 0. 0. 0. 0. 0.]	3 (negative);	tamoxifen/enzalutamide
469	TCGA-B6-A0RQ	BRCA	[-1. 0. -1. 0. 0. 0. 0. 0. 0. 0. 0. 0. 0. 0. 0. 0. 0.]	1 (negative); 3 (negative);	erlotinib, tamoxifen/enzalutamide
470	TCGA-B6-A0RT	BRCA	[ 0. 0. 0. -1. 0. 0. 0. 0. 0. 0. 0. 0. 0. 0. 0. 0. 0.]	4 (negative);	*
471	TCGA-B6-A0RU	BRCA	[ 0. 0. 0. 0. 0. 0. 0. 0. 0. 0. 0. 0. 0. 0. 0. 0. 0.]
472	TCGA-B6-A0RV	BRCA	[ 0. 0. -1. 0. 0. 0. 0. 0. 0. 0. 0. 0. 0. 0. 0. 0. 0.]	3 (negative);	tamoxifen/enzalutamide
473	TCGA-B6-A0WX	BRCA	[-1. 0. 0. 0. 0. 0. 0. 0. 0. 0. 0. 0. 0. 0. 0. 0. 0.]	1 (negative);	erlotinib
474	TCGA-B6-A0X0	BRCA	[ 0. 1. -1. 0. 0. 0. 0. 0. 0. 0. 0. 0. 0. 0. 0. 0. 0.]	2 (positive); 3 (negative);	ramucirumab, tamoxifen/enzalutamide
475	TCGA-B6-A0X1	BRCA	[ 0. 0. 0. 0. 0. 0. 0. 0. 0. 0. 0. 0. 0. 0. 0. 0. 0.]
476	TCGA-B6-A2IU	BRCA	[ 0. 0. -1. 0. 0. 0. 0. 0. 0. 0. 0. 0. 0. 0. 0. 0. 0.]	3 (negative);	tamoxifen/enzalutamide
477	TCGA-BH-A0AU	BRCA	[ 0. 0. -1. 0. 0. 0. 0. 0. 0. 0. 0. 0. 0. 0. 0. 0. 0.]	3 (negative);	tamoxifen/enzalutamide
478	TCGA-BH-A0AV	BRCA	[ 0. 0. 0. 0. 0. 0. 0. 0. 0. 0. 0. 0. 0. 0. 0. 0. 0.]
479	TCGA-BH-A0AY	BRCA	[ 0. 1. -1. 0. 0. 0. 0. 0. 0. 0. 0. 0. 0. 0. 0. 0. 0.]	2 (positive); 3 (negative);	ramucirumab, tamoxifen/enzalutamide
480	TCGA-BH-A0AZ	BRCA	[ 0. 0. -1. 0. 0. 0. 0. 0. 0. 0. 0. 0. 0. 0. 0. 0. 0.]	3 (negative);	tamoxifen/enzalutamide
481	TCGA-BH-A0B0	BRCA	[-1. 0. -1. 0. 0. 0. 0. 0. 0. 0. 0. 0. 0. 0. 0. 0. 0.]	1 (negative); 3 (negative);	erlotinib, tamoxifen/enzalutamide
482	TCGA-BH-A0B1	BRCA	[ 0. 1. -1. 0. 0. 0. 0. 0. 0. 0. 0. 0. 0. 0. 0. 0. 0.]	2 (positive); 3 (negative);	ramucirumab, tamoxifen/enzalutamide
483	TCGA-BH-A0B2	BRCA	[ 0. 0. -1. 0. 0. 0. 0. 0. 0. 0. 0. 0. 0. 0. 0. 0. 0.]	3 (negative);	tamoxifen/enzalutamide
484	TCGA-BH-A0B3	BRCA	[ 0. 0. 0. 0. 0. 0. 0. 0. 0. 0. 0. 0. 0. 0. 0. 0. 0.]
485	TCGA-BH-A0B4	BRCA	[ 0. 1. -1. 0. 0. 0. 0. 0. 0. 0. 0. 0. 0. 0. 0. 0. 0.]	2 (positive); 3 (negative);	ramucirumab, tamoxifen/enzalutamide
486	TCGA-BH-A0B5	BRCA	[-1. 0. -1. -1. 0. 0. 0. 0. 0. 0. 0. 0. 0. 0. 0. 0. 0.]	1 (negative); 3 (negative); 4 (negative);	erlotinib, tamoxifen/enzalutamide, *
487	TCGA-BH-A0B6	BRCA	[ 0. 0. -1. 0. 0. 0. 0. 0. 0. 0. 0. 0. 0. 0. 0. 0. 0.]	3 (negative);	tamoxifen/enzalutamide
488	TCGA-BH-A0B7	BRCA	[ 0. 1. -1. 0. 0. 0. 0. 0. 0. 0. 0. 0. 0. 0. 0. 0. 0.]	2 (positive); 3 (negative);	ramucirumab, tamoxifen/enzalutamide
489	TCGA-BH-A0B9	BRCA	[ 0. 0. 0. 0. 0. 0. 0. 0. 0. 0. 0. 0. 0. 0. 0. 0. 0.]
490	TCGA-BH-A0BA	BRCA	[-1. 0. -1. 0. 0. 0. 0. 0. 0. 0. 0. 0. 0. 0. 0. 0. 0.]	1 (negative); 3 (negative);	erlotinib, tamoxifen/enzalutamide
491	TCGA-BH-A0BC	BRCA	[ 0. 0. -1. 0. 0. 0. 0. 0. 0. 0. 0. 0. 0. 0. 0. 0. 0.]	3 (negative);	tamoxifen/enzalutamide
492	TCGA-BH-A0BF	BRCA	[ 0. 1. 0. 0. 0. 0. 0. 0. 0. 0. 0. 0. 0. 0. 0. 0. 0.]	2 (positive);	ramucirumab
493	TCGA-BH-A0BJ	BRCA	[ 0. 1. -1. 0. 0. 0. 0. 0. 0. 0. 0. 0. 0. 0. 0. 0. 0.]	2 (positive); 3 (negative);	ramucirumab, tamoxifen/enzalutamide
494	TCGA-BH-A0BM	BRCA	[ 0. 1. -1. 0. 0. 0. 0. 0. 0. 0. 0. 0. 0. 0. 0. 0. 0.]	2 (positive); 3 (negative);	ramucirumab, tamoxifen/enzalutamide
495	TCGA-BH-A0BO	BRCA	[-1. 0. -1. 0. 0. 0. 0. 0. 0. 0. 0. 0. 0. 0. 0. 0. 0.]	1 (negative); 3 (negative);	erlotinib, tamoxifen/enzalutamide
496	TCGA-BH-A0BP	BRCA	[ 0. 0. -1. 0. 0. 0. 0. 0. 0. 0. 0. 0. 0. 0. 0. 0. 0.]	3 (negative);	tamoxifen/enzalutamide
497	TCGA-BH-A0BQ	BRCA	[ 0. 1. -1. 0. 0. 0. 0. 0. 0. 0. 0. 0. 0. 0. 0. 0. 0.]	2 (positive); 3 (negative);	ramucirumab, tamoxifen/enzalutamide
498	TCGA-BH-A0BR	BRCA	[ 0. 1. 0. 0. 0. 0. 0. 0. 0. 0. 0. 0. 0. 0. 0. 0. 0.]	2 (positive);	ramucirumab
499	TCGA-BH-A0BS	BRCA	[ 0. 1. -1. 0. 0. 0. 0. 0. 0. 0. 0. 0. 0. 0. 0. 0. 0.]	2 (positive); 3 (negative);	ramucirumab, tamoxifen/enzalutamide
500	TCGA-BH-A0BT	BRCA	[ 0. 0. -1. 0. 0. 0. 0. 0. 0. 0. 0. 0. 0. 0. 0. 0. 0.]	3 (negative);	tamoxifen/enzalutamide
501	TCGA-BH-A0BV	BRCA	[ 0. 1. -1. 0. 0. 0. 0. 0. 0. 0. 0. 0. 0. 0. 0. 0. 0.]	2 (positive); 3 (negative);	ramucirumab, tamoxifen/enzalutamide
502	TCGA-BH-A0BW	BRCA	[ 0. 0. 0. 0. 0. 0. 1. 0. 0. 0. 0. 0. 0. 0. 0. -1. 0.]	7 (positive); 16 (negative);	dasatinib, trastuzumab
503	TCGA-BH-A0BZ	BRCA	[ 0. 0. -1. 0. 0. 0. 0. 0. 0. 0. 0. 0. 0. 0. 0. 0. 0.]	3 (negative);	tamoxifen/enzalutamide
504	TCGA-BH-A0C0	BRCA	[ 0. 1. -1. 0. 0. 0. 0. 0. 0. 0. 0. 0. 0. 0. 0. 0. 0.]	2 (positive); 3 (negative);	ramucirumab, tamoxifen/enzalutamide
505	TCGA-BH-A0C1	BRCA	[-1. 0. -1. -1. 0. 0. 0. 0. 0. 0. 0. 0. 0. 0. 0. 0. 0.]	1 (negative); 3 (negative); 4 (negative);	erlotinib, tamoxifen/enzalutamide, *
506	TCGA-BH-A0C3	BRCA	[ 0. 0. -1. 0. 0. 0. 0. 0. 0. 0. 0. 0. 0. 0. 0. 0. 0.]	3 (negative);	tamoxifen/enzalutamide
507	TCGA-BH-A0C7	BRCA	[ 0. 1. -1. 0. 0. 0. 0. 0. 0. 0. 0. 0. 0. 0. 0. 0. 0.]	2 (positive); 3 (negative);	ramucirumab, tamoxifen/enzalutamide
508	TCGA-BH-A0DD	BRCA	[ 0. 1. -1. 0. 0. 0. 0. 0. 0. 0. 0. 0. 0. 0. 0. 0. 0.]	2 (positive); 3 (negative);	ramucirumab, tamoxifen/enzalutamide
509	TCGA-BH-A0DG	BRCA	[-1. 0. -1. 0. 0. 0. 0. 0. 0. 0. 0. 0. 0. 0. 0. 0. 0.]	1 (negative); 3 (negative);	erlotinib, tamoxifen/enzalutamide
510	TCGA-BH-A0DH	BRCA	[ 0. 0. -1. 0. 0. 0. 0. 0. 0. 0. 0. 0. 0. 0. 0. 0. 0.]	3 (negative);	tamoxifen/enzalutamide
511	TCGA-BH-A0DI	BRCA	[-1. 1. -1. 0. 0. 0. 0. 0. 0. 0. 0. 0. 0. 0. 0. 0. 0.]	1 (negative); 2 (positive); 3 (negative);	erlotinib, ramucirumab, tamoxifen/enzalutamide
512	TCGA-BH-A0DK	BRCA	[ 0. 1. -1. 0. 0. 0. 0. 0. 0. 0. 0. 0. 0. 0. 0. 0. 0.]	2 (positive); 3 (negative);	ramucirumab, tamoxifen/enzalutamide
513	TCGA-BH-A0DL	BRCA	[ 0. 0. 0. 0. 0. 0. 0. 0. 0. 0. 0. 0. 0. 0. 0. 0. 0.]
514	TCGA-BH-A0DP	BRCA	[ 0. 0. 0. -1. 0. 0. 0. 0. 0. 0. 0. 0. 0. 0. 0. 0. 0.]	4 (negative);	*
515	TCGA-BH-A0DS	BRCA	[ 0. 1. -1. 0. 0. 0. 0. 0. 0. 0. 0. 0. 0. 0. 0. 0. 0.]	2 (positive); 3 (negative);	ramucirumab, tamoxifen/enzalutamide
516	TCGA-BH-A0DT	BRCA	[ 0. 0. -1. 0. 0. 0. 0. 0. 0. 0. 0. 0. 0. 0. 0. 0. 0.]	3 (negative);	tamoxifen/enzalutamide
517	TCGA-BH-A0DV	BRCA	[-1. 1. -1. 0. 1. 0. 0. 0. 0. 0. 0. 0. 0. 0. 0. 0. 0.]	1 (negative); 2 (positive); 3 (negative); 5 (positive);	erlotinib, ramucirumab, tamoxifen/enzalutamide, tamoxifen
518	TCGA-BH-A0E0	BRCA	[ 0. 0. 0. 0. 0. 0. 0. 0. 0. 0. 0. 0. 0. 0. 0. 0. 0.]
519	TCGA-BH-A0E1	BRCA	[-1. 1. -1. -1. 0. 0. 0. 0. 0. 0. 0. 0. 0. 0. 0. 0. 0.]	1 (negative); 2 (positive); 3 (negative); 4 (negative);	erlotinib, ramucirumab, tamoxifen/enzalutamide, *
520	TCGA-BH-A0E2	BRCA	[ 0. 1. -1. 0. 0. 0. -1. 0. 0. 0. 0. 0. 0. 0. 0. 0. 0.]	2 (positive); 3 (negative); 7 (negative);	ramucirumab, tamoxifen/enzalutamide, erlotinib/tamoxifen/enzalutamide
521	TCGA-BH-A0E6	BRCA	[ 0. 0. 0. 0. 0. 0. 0. 0. 0. 0. 0. 0. 0. 0. 0. 0. 0.]
522	TCGA-BH-A0E7	BRCA	[ 0. 0. -1. 1. 0. 0. 0. 0. 0. 0. 0. 0. 0. 0. 0. 0. 0.]	3 (negative); 4 (positive);	tamoxifen/enzalutamide, lapatinib
523	TCGA-BH-A0E9	BRCA	[-1. 0. -1. 0. 0. 0. 0. 0. 0. 0. 0. 0. 0. 0. 0. 0. 0.]	1 (negative); 3 (negative);	erlotinib, tamoxifen/enzalutamide
524	TCGA-BH-A0EA	BRCA	[-1. 1. -1. 0. 0. 0. 0. 0. 0. 0. 0. 0. 0. 0. 0. 0. 0.]	1 (negative); 2 (positive); 3 (negative);	erlotinib, ramucirumab, tamoxifen/enzalutamide
525	TCGA-BH-A0EB	BRCA	[ 0. 0. -1. 0. 0. 0. 0. 0. 0. 0. 0. 0. 0. 0. 0. 0. 0.]	3 (negative);	tamoxifen/enzalutamide
526	TCGA-BH-A0EE	BRCA	[ 0. 0. 0. 0. 0. 0. 0. 0. 0. 0. 0. 0. 0. 0. 0. 0. 0.]
527	TCGA-BH-A0EI	BRCA	[ 0. 0. -1. 0. 0. 0. 0. 0. 0. 0. 0. 0. 0. 0. 0. 0. 0.]	3 (negative);	tamoxifen/enzalutamide
528	TCGA-BH-A0GY	BRCA	[ 0. 0. -1. 0. 0. 0. 0. 0. 0. 0. 0. 0. 0. 0. 0. 0. 0.]	3 (negative);	tamoxifen/enzalutamide
529	TCGA-BH-A0H5	BRCA	[ 0. 0. -1. 0. 0. 0. 0. 0. 0. 0. 0. 0. 0. 0. 0. 0. 0.]	3 (negative);	tamoxifen/enzalutamide
530	TCGA-BH-A0H6	BRCA	[-1. 0. -1. 0. 0. 0. 0. 0. 0. 0. 0. 0. 0. 0. 0. 0. 0.]	1 (negative); 3 (negative);	erlotinib, tamoxifen/enzalutamide
531	TCGA-BH-A0H7	BRCA	[-1. 0. -1. -1. 0. 0. 0. 0. 0. 0. 0. 0. 0. 0. 0. 0. 0.]	1 (negative); 3 (negative); 4 (negative);	erlotinib, tamoxifen/enzalutamide, *
532	TCGA-BH-A0H9	BRCA	[ 0. 1. -1. 0. 0. 0. 0. 0. 0. 0. 0. 0. 0. 0. 0. 0. 0.]	2 (positive); 3 (negative);	ramucirumab, tamoxifen/enzalutamide
533	TCGA-BH-A0HA	BRCA	[ 0. 0. -1. 0. 0. 0. 0. 0. 0. 0. 0. 0. 0. 0. 0. 0. 0.]	3 (negative);	tamoxifen/enzalutamide
534	TCGA-BH-A0HK	BRCA	[ 0. 0. -1. 0. 0. 0. 0. 0. 0. 0. 0. 0. 0. 0. 0. 0. 0.]	3 (negative);	tamoxifen/enzalutamide
535	TCGA-BH-A0HL	BRCA	[ 0. 1. -1. 0. 0. 0. 0. 0. 0. 0. 0. 0. 0. 0. 0. 0. 0.]	2 (positive); 3 (negative);	ramucirumab, tamoxifen/enzalutamide
536	TCGA-BH-A0HN	BRCA	[-1. 0. -1. 0. 0. 0. 0. 0. 0. 0. 0. 0. 0. 0. 0. 0. 0.]	1 (negative); 3 (negative);	erlotinib, tamoxifen/enzalutamide
537	TCGA-BH-A0HP	BRCA	[ 0. 0. -1. 0. 0. 0. 0. 0. 0. 0. 0. 0. 0. 0. 0. 0. -1.]	3 (negative);	tamoxifen/enzalutamide
538	TCGA-BH-A0HU	BRCA	[ 0. 1. -1. 0. 0. 0. 0. 0. 0. 0. 0. 0. 0. 0. 0. 0. 0.]	2 (positive); 3 (negative);	ramucirumab, tamoxifen/enzalutamide
539	TCGA-BH-A0HW	BRCA	[ 0. 1. -1. 1. 0. 0. 0. 0. 0. 0. 0. 0. 0. 0. 0. 0. 0.]	2 (positive); 3 (negative); 4 (positive);	ramucirumab, tamoxifen/enzalutamide, lapatinib
540	TCGA-BH-A0HX	BRCA	[ 0. 1. -1. 0. 0. 0. 0. 0. 0. 0. 0. 0. 0. 0. 0. 0. 0.]	2 (positive); 3 (negative);	ramucirumab, tamoxifen/enzalutamide
541	TCGA-BH-A0HY	BRCA	[-1. 0. -1. -1. 0. 0. 0. 0. 0. 0. 0. 0. 0. 0. 0. 0. 0.]	1 (negative); 3 (negative); 4 (negative);	erlotinib, tamoxifen/enzalutamide, *
542	TCGA-BH-A0RX	BRCA	[-1. 0. -1. -1. 0. 0. 0. 0. 0. 0. 0. 0. 0. 0. 0. 0. 0.]	1 (negative); 3 (negative); 4 (negative);	erlotinib, tamoxifen/enzalutamide, *
543	TCGA-BH-A0W4	BRCA	[ 0. 0. -1. 0. 0. 0. 0. 0. 0. 0. 0. 0. 0. 0. 0. 0. 0.]	3 (negative);	tamoxifen/enzalutamide
544	TCGA-BH-A0W5	BRCA	[ 0. 0. -1. 0. 0. 0. 0. 0. 0. 0. 0. 0. 0. 0. 0. 0. 0.]	3 (negative);	tamoxifen/enzalutamide
545	TCGA-BH-A18F	BRCA	[ 0. 0. -1. 0. 0. 0. 0. 0. 0. 0. 0. 0. 0. 0. 0. 0. 0.]	3 (negative);	tamoxifen/enzalutamide
546	TCGA-BH-A18G	BRCA	[ 0. 0. 0. 0. 0. 0. 0. 0. 0. 0. 0. 0. 0. 0. 0. 0. 0.]
547	TCGA-BH-A18H	BRCA	[ 0. 1. -1. 0. 0. 0. 0. 0. 0. 0. 0. 0. 0. 0. 0. 0. 0.]	2 (positive); 3 (negative);	ramucirumab, tamoxifen/enzalutamide
548	TCGA-BH-A18J	BRCA	[-1. 0. -1. 0. 0. 0. 0. 0. 0. 0. 0. 0. 0. 0. 0. 0. 0.]	1 (negative); 3 (negative);	erlotinib, tamoxifen/enzalutamide
549	TCGA-BH-A18L	BRCA	[ 0. 0. -1. 0. 0. 0. 0. 0. 0. 0. 0. 0. 0. 0. 0. 0. 0.]	3 (negative);	tamoxifen/enzalutamide
550	TCGA-BH-A18M	BRCA	[ 0. 0. -1. 0. 0. 0. 0. 0. 0. 0. 0. 0. 0. 0. 0. 0. 0.]	3 (negative);	tamoxifen/enzalutamide
551	TCGA-BH-A18N	BRCA	[ 0. 0. -1. 0. 0. 0. 0. 0. 0. 0. 0. 0. 0. 0. 0. 0. 0.]	3 (negative);	tamoxifen/enzalutamide
552	TCGA-BH-A18P	BRCA	[ 0. 0. -1. 0. 0. 0. 0. 1. 0. 0. 0. 0. 0. 0. 0. 0. 0.]	3 (negative); 8 (positive);	tamoxifen/enzalutamide, erlotinib/ramucirumab
553	TCGA-BH-A18Q	BRCA	[ 0. 0. 0. 0. 0. 0. 0. 0. 0. 0. 0. 0. 0. 0. 0. 0. 0.]
554	TCGA-BH-A18R	BRCA	[ 0. 0. 0. 0. 0. 0. 0. 0. 0. 0. 0. 0. 0. 0. 0. 0. 0.]
555	TCGA-BH-A18S	BRCA	[ 0. 0. -1. 1. 0. 0. 0. 0. 0. 0. 0. 0. 0. 0. 0. 0. 0.]	3 (negative); 4 (positive);	tamoxifen/enzalutamide, lapatinib
556	TCGA-BH-A18T	BRCA	[ 0. 0. 0. 0. 0. 0. 0. 0. 0. 0. 0. 0. 0. 0. 0. 0. 0.]
557	TCGA-BH-A18U	BRCA	[-1. 0. -1. 0. 0. 0. 0. 0. 0. 0. 0. 0. 0. 0. 0. 0. 0.]	1 (negative); 3 (negative);	erlotinib, tamoxifen/enzalutamide
558	TCGA-BH-A18V	BRCA	[ 0. 0. 0. 0. 0. 0. 0. 0. 0. 0. 0. 0. 0. 0. 0. 0. 0.]
559	TCGA-BH-A1EN	BRCA	[ 0. 0. 0. 0. -1. 0. 0. 0. 0. 0. 0. 0. 1. 0. 0. 0. 0.]	5 (negative); 13 (positive);	erlotinib/dasatinib, erlotinib
560	TCGA-BH-A1EO	BRCA	[-1. 0. -1. 0. 0. 1. 0. 0. 0. 0. 0. 0. 0. 0. 0. 0. 0.]	1 (negative); 3 (negative); 6 (positive);	erlotinib, tamoxifen/enzalutamide, tamoxifen
561	TCGA-BH-A1ES	BRCA	[ 0. 0. -1. 0. 0. 0. 0. 0. 0. 0. 0. 0. 0. 0. 0. 0. 0.]	3 (negative);	tamoxifen/enzalutamide
562	TCGA-BH-A1ET	BRCA	[ 0. 1. -1. 0. 0. 0. 0. 0. 0. 0. 0. 0. 0. 0. 0. 0. 0.]	2 (positive); 3 (negative);	ramucirumab, tamoxifen/enzalutamide
563	TCGA-BH-A1EU	BRCA	[ 0. 0. -1. 0. 0. 0. 0. 0. 1. 0. 0. 0. 0. 0. 0. 0. 0.]	3 (negative); 9 (positive);	tamoxifen/enzalutamide, tamoxifen
564	TCGA-BH-A1EV	BRCA	[ 0. 0. 0. 1. 0. 0. 0. 0. 0. 0. 0. 0. 0. 0. 0. 0. 0.]	4 (positive);	lapatinib
565	TCGA-BH-A1EW	BRCA	[ 0. 0. -1. 0. 0. 0. 0. 0. 0. 0. 0. 0. 0. 0. 0. 0. 0.]	3 (negative);	tamoxifen/enzalutamide
566	TCGA-BH-A1EX	BRCA	[-1. 0. -1. 0. 0. 0. 0. 0. 0. 0. 0. 0. 0. 0. 0. 0. 0.]	1 (negative); 3 (negative);	erlotinib, tamoxifen/enzalutamide
567	TCGA-BH-A1EY	BRCA	[ 0. 0. -1. 0. 0. 0. 0. 0. 0. 0. 0. 0. 0. 0. 0. 0. 0.]	3 (negative);	tamoxifen/enzalutamide
568	TCGA-BH-A1F0	BRCA	[ 0. 0. 0. 0. 0. 0. 0. 0. 0. 0. 0. 0. 0. 0. 0. 0. 0.]
569	TCGA-BH-A1F2	BRCA	[-1. 1. -1. 0. 0. 0. 0. 0. 0. 0. 0. 0. 0. 0. 0. 0. 0.]	1 (negative); 2 (positive); 3 (negative);	erlotinib, ramucirumab, tamoxifen/enzalutamide
570	TCGA-BH-A1F5	BRCA	[ 0. 0. -1. 1. 0. 0. 0. 0. 0. 0. 0. 0. 0. 0. 0. 0. 0.]	3 (negative); 4 (positive);	tamoxifen/enzalutamide, lapatinib
571	TCGA-BH-A1F6	BRCA	[-1. 0. 0. 0. 0. 0. 0. 0. 0. 0. 0. 0. 0. 0. 0. 0. 0.]	1 (negative);	erlotinib
572	TCGA-BH-A1F8	BRCA	[ 0. 0. -1. 0. 0. 0. 0. 0. 0. 0. 0. 0. 0. 0. 0. 0. 0.]	3 (negative);	tamoxifen/enzalutamide
573	TCGA-BH-A1FB	BRCA	[-1. 0. -1. 0. 0. 0. 0. 0. 0. 0. 0. 0. 0. 0. 0. 0. 0.]	1 (negative); 3 (negative);	erlotinib, tamoxifen/enzalutamide
574	TCGA-BH-A1FC	BRCA	[ 0. 0. 0. 0. 0. 0. 0. 0. 0. 0. 0. 0. 0. 0. 0. 0. 0.]
575	TCGA-BH-A1FD	BRCA	[ 0. 0. -1. 0. 0. 0. 0. 0. 0. 0. 0. 0. 0. 0. 0. 0. 0.]	3 (negative);	tamoxifen/enzalutamide
576	TCGA-BH-A1FE	BRCA	[-1. 0. 0. 0. 0. -1. 0. 0. 0. 0. 0. 0. 0. 0. 0. 0. 0.]	1 (negative); 6 (negative);	erlotinib, *
577	TCGA-BH-A1FG	BRCA	[ 0. 0. -1. 0. 0. 1. 0. 0. 0. 0. 0. 0. 0. 0. 0. 0. 0.]	3 (negative); 6 (positive);	tamoxifen/enzalutamide, tamoxifen
578	TCGA-BH-A1FH	BRCA	[-1. 0. -1. -1. 0. 0. 0. 0. 0. 0. 0. 0. 0. 0. 0. 0. 0.]	1 (negative); 3 (negative); 4 (negative);	erlotinib, tamoxifen/enzalutamide, *
579	TCGA-BH-A1FJ	BRCA	[ 0. 1. -1. 0. 0. 0. 0. 0. 0. 0. 0. 0. 0. 0. 0. 0. 0.]	2 (positive); 3 (negative);	ramucirumab, tamoxifen/enzalutamide
580	TCGA-BH-A1FL	BRCA	[-1. 0. -1. 0. 1. 0. 0. 0. 0. 0. 0. 0. 0. 0. 0. 0. 0.]	1 (negative); 3 (negative); 5 (positive);	erlotinib, tamoxifen/enzalutamide, tamoxifen
581	TCGA-BH-A1FM	BRCA	[ 0. 1. -1. 0. 0. 0. 0. 0. 0. 0. 0. 0. 0. 0. 0. 0. 0.]	2 (positive); 3 (negative);	ramucirumab, tamoxifen/enzalutamide
582	TCGA-BH-A1FN	BRCA	[ 0. 0. -1. 0. 0. 0. 0. 0. 0. 0. 0. 0. 0. 0. 0. 0. 0.]	3 (negative);	tamoxifen/enzalutamide
583	TCGA-BH-A1FR	BRCA	[ 0. 0. -1. 0. 0. 0. 0. 0. 0. 0. 0. 0. 0. 0. 0. 0. 0.]	3 (negative);	tamoxifen/enzalutamide
584	TCGA-BH-A201	BRCA	[ 0. 1. -1. 0. 0. 0. 0. 0. 0. 0. 0. 0. 0. 0. 0. 0. 0.]	2 (positive); 3 (negative);	ramucirumab, tamoxifen/enzalutamide
585	TCGA-BH-A202	BRCA	[ 0. 0. -1. 0. 0. 0. 0. 0. 0. 0. 0. 0. 0. 0. 0. 0. 0.]	3 (negative);	tamoxifen/enzalutamide
586	TCGA-BH-A203	BRCA	[ 0. 0. 0. 0. 0. 0. 0. 0. 0. 0. 0. 0. 0. 0. 0. 0. 0.]
587	TCGA-BH-A204	BRCA	[ 0. 1. -1. 0. 0. 0. -1. 0. 0. 0. 0. 0. 0. 0. 0. 0. 0.]	2 (positive); 3 (negative); 7 (negative);	ramucirumab, tamoxifen/enzalutamide, erlotinib/tamoxifen/enzalutamide
588	TCGA-BH-A208	BRCA	[ 0. 0. 0. 0. 0. 0. 0. 0. 0. 0. 0. 0. 0. 0. 0. 0. 0.]
589	TCGA-BH-A209	BRCA	[ 1. 0. -1. 0. 0. 1. 0. 0. 0. 0. 0. 0. 0. 0. 0. 0. 0.]	1 (positive); 3 (negative); 6 (positive);	tamoxifen, tamoxifen/enzalutamide
590	TCGA-BH-A28Q	BRCA	[ 0. 1. -1. 0. 0. 0. 0. 0. 0. 0. 0. 0. 0. 0. 0. 0. 0.]	2 (positive); 3 (negative);	ramucirumab, tamoxifen/enzalutamide
591	TCGA-BH-A2L8	BRCA	[ 0. 0. -1. 0. 0. 0. 0. 0. 0. 0. 0. 0. 0. 0. 0. 0. 0.]	3 (negative);	tamoxifen/enzalutamide
592	TCGA-C8-A12K	BRCA	[ 0. 0. 0. 0. 0. 0. 0. 0. 0. 0. 0. 0. 0. 0. 0. 0. 0.]
593	TCGA-C8-A12L	BRCA	[ 0. 0. 0. 0. 0. 0. 0. 0. 0. 0. 0. 0. 0. 0. 0. 0. 0.]
594	TCGA-C8-A12M	BRCA	[ 0. 1. -1. 0. 0. 0. 0. 0. 0. 0. 0. 0. 0. 0. 0. 0. 0.]	2 (positive); 3 (negative);	ramucirumab, tamoxifen/enzalutamide
595	TCGA-C8-A12N	BRCA	[ 0. 0. -1. 0. 0. 0. 0. 0. 0. 0. 0. 0. -1. 0. 0. 0. 0.]	3 (negative); 13 (negative);	tamoxifen/enzalutamide, *
596	TCGA-C8-A12O	BRCA	[ 0. 0. -1. 0. 0. 0. 0. 0. 0. 0. 0. 0. 0. 0. 0. 0. 0.]	3 (negative);	tamoxifen/enzalutamide
597	TCGA-C8-A12P	BRCA	[ 0. 0. 0. 0. 0. 0. 0. 0. 0. 0. 0. 0. 0. 0. 0. 0. 0.]
598	TCGA-C8-A12Q	BRCA	[ 0. 1. 0. 0. 0. 0. 0. 0. 0. 0. 0. 0. 0. 0. 0. 0. 0.]	2 (positive);	ramucirumab
599	TCGA-C8-A12T	BRCA	[ 0. 1. -1. 0. 0. 0. 0. 0. 0. 0. 0. 0. 0. 0. 0. 0. 0.]	2 (positive); 3 (negative);	ramucirumab, tamoxifen/enzalutamide
600	TCGA-C8-A12U	BRCA	[ 0. 0. -1. 0. 0. 0. 0. 0. 0. 0. 0. 0. 0. 0. 0. 0. 0.]	3 (negative);	tamoxifen/enzalutamide
601	TCGA-C8-A12V	BRCA	[ 0. 0. 0. 0. 0. 0. 0. 0. 0. 0. 0. 0. 0. 0. 0. -1. 0.]	16 (negative);	trastuzumab
602	TCGA-C8-A12W	BRCA	[ 0. 0. -1. 0. 0. 0. 0. 0. 0. 0. 0. 0. 0. 0. 0. 0. 0.]	3 (negative);	tamoxifen/enzalutamide
603	TCGA-C8-A12X	BRCA	[ 0. 1. -1. 0. 0. 0. 0. 0. 0. 0. 0. 0. 0. 0. 0. 0. 0.]	2 (positive); 3 (negative);	ramucirumab, tamoxifen/enzalutamide
604	TCGA-C8-A12Y	BRCA	[ 0. 0. -1. 0. 0. 0. 0. 0. 0. 0. 0. 0. 0. 0. 0. 0. 0.]	3 (negative);	tamoxifen/enzalutamide
605	TCGA-C8-A12Z	BRCA	[ 0. 1. 0. 0. -1. 0. 0. 0. 0. 0. 0. 0. 0. 0. 0. 0. 0.]	2 (positive); 5 (negative);	ramucirumab, erlotinib/dasatinib
606	TCGA-C8-A130	BRCA	[ 0. 0. -1. 0. 0. 0. 0. 0. 0. 0. 0. 0. 0. 0. 0. 0. 0.]	3 (negative);	tamoxifen/enzalutamide
607	TCGA-C8-A131	BRCA	[ 0. 0. 0. -1. 0. 1. 0. 0. 0. 0. 0. 0. 0. 0. 0. 0. 0.]	4 (negative); 6 (positive);	*, tamoxifen
608	TCGA-C8-A132	BRCA	[ 0. 1. -1. 0. 0. 0. 0. 0. 0. 0. 0. 0. 0. 0. 0. 0. 0.]	2 (positive); 3 (negative);	ramucirumab, tamoxifen/enzalutamide
609	TCGA-C8-A133	BRCA	[ 0. 0. -1. 0. 0. 0. 0. 0. 0. 0. 0. 0. 0. 0. 0. 0. 0.]	3 (negative);	tamoxifen/enzalutamide
610	TCGA-C8-A134	BRCA	[-1. 0. 0. 0. 0. 0. 0. 0. 0. 0. 0. 0. 0. 0. 0. 0. 0.]	1 (negative);	erlotinib
611	TCGA-C8-A135	BRCA	[ 0. 0. -1. 0. 0. 0. 0. 0. 0. 0. 0. 0. 0. 0. 0. 0. 0.]	3 (negative);	tamoxifen/enzalutamide
612	TCGA-C8-A137	BRCA	[ 0. 0. -1. 0. -1. 0. 0. 1. 0. 0. 0. 0. 0. 0. 0. 0. 0.]	3 (negative); 5 (negative); 8 (positive);	tamoxifen/enzalutamide, erlotinib/dasatinib, erlotinib/ramucirumab
613	TCGA-C8-A138	BRCA	[ 0. 0. -1. 0. 0. 0. 0. 0. 0. 0. 0. 0. 0. 0. 0. 0. 0.]	3 (negative);	tamoxifen/enzalutamide
614	TCGA-C8-A1HE	BRCA	[ 0. 0. -1. 0. 0. 0. 0. 0. 0. 0. 0. 0. 0. 0. 0. 0. 0.]	3 (negative);	tamoxifen/enzalutamide
615	TCGA-C8-A1HF	BRCA	[ 0. 0. 0. 0. 0. 0. 0. 0. 0. 0. 0. 0. 0. 0. 0. -1. 0.]	16 (negative);	trastuzumab
616	TCGA-C8-A1HG	BRCA	[ 0. 0. 0. 0. 0. 0. -1. 0. 0. 0. 0. 0. 0. 0. 0. 0. 0.]	7 (negative);	erlotinib/tamoxifen/enzalutamide
617	TCGA-C8-A1HI	BRCA	[ 0. 1. -1. 0. 0. 0. 0. 0. 0. 0. 0. 0. 0. 0. 0. 0. 0.]	2 (positive); 3 (negative);	ramucirumab, tamoxifen/enzalutamide
618	TCGA-C8-A1HJ	BRCA	[ 0. 0. 0. 0. 0. 0. 0. 0. 0. 0. 0. 0. 0. 0. 0. 0. 0.]
619	TCGA-C8-A1HK	BRCA	[ 0. 0. -1. 0. -1. 0. 0. 0. 0. 0. 0. 0. 0. 0. 0. 0. 0.]	3 (negative); 5 (negative);	tamoxifen/enzalutamide, erlotinib/dasatinib
620	TCGA-C8-A1HL	BRCA	[ 0. 0. -1. 0. 0. 0. 0. 0. 0. 0. 0. 0. 0. 0. 0. 0. 0.]	3 (negative);	tamoxifen/enzalutamide
621	TCGA-C8-A1HM	BRCA	[ 0. 1. -1. 0. 0. 0. -1. 0. 0. 0. 0. 0. 0. 0. 0. 0. 0.]	2 (positive); 3 (negative); 7 (negative);	ramucirumab, tamoxifen/enzalutamide, erlotinib/tamoxifen/enzalutamide
622	TCGA-C8-A1HN	BRCA	[ 0. 1. 0. 0. 0. 0. -1. 0. 0. -1. 0. 0. 0. 0. 1. 0. 0.]	2 (positive); 7 (negative); 10 (negative); 15 (positive);	ramucirumab, erlotinib/tamoxifen/enzalutamide, erlotinib/tamoxifen/vemurafenib, trastuzumab
623	TCGA-C8-A1HO	BRCA	[ 0. 0. -1. 0. 0. 0. 0. 0. 0. 0. 0. 0. 0. 0. 0. 0. 0.]	3 (negative);	tamoxifen/enzalutamide
624	TCGA-C8-A26V	BRCA	[ 0. 0. -1. 0. 0. 0. 0. 0. 0. 0. 0. 0. 0. 0. 0. 0. 0.]	3 (negative);	tamoxifen/enzalutamide
625	TCGA-C8-A26W	BRCA	[-1. 0. -1. -1. 0. 0. 0. 0. 0. 0. 0. 0. 0. 0. 0. 0. 0.]	1 (negative); 3 (negative); 4 (negative);	erlotinib, tamoxifen/enzalutamide, *
626	TCGA-C8-A26X	BRCA	[ 0. 0. 0. 0. 0. 0. 0. 0. 0. 0. 0. 0. 0. 0. 0. 0. 0.]
627	TCGA-C8-A26Y	BRCA	[ 0. 0. 0. 0. 0. 0. 0. 0. 0. 0. 0. 0. 0. 0. 0. 0. 0.]
628	TCGA-C8-A26Z	BRCA	[ 0. 1. -1. 0. 0. 0. 0. 0. 0. 0. 0. 0. 0. 0. 0. 0. 0.]	2 (positive); 3 (negative);	ramucirumab, tamoxifen/enzalutamide
629	TCGA-C8-A273	BRCA	[ 0. 1. -1. 0. 0. 0. 0. 0. 0. 0. 0. 0. 0. 0. 0. 0. 0.]	2 (positive); 3 (negative);	ramucirumab, tamoxifen/enzalutamide
630	TCGA-C8-A274	BRCA	[-1. 0. -1. 0. 0. 0. 0. 0. 0. 0. 0. 0. 0. 0. 0. 0. 0.]	1 (negative); 3 (negative);	erlotinib, tamoxifen/enzalutamide
631	TCGA-C8-A275	BRCA	[ 0. 0. 0. 0. -1. 0. 0. 1. 0. 0. 0. 0. 0. 0. 0. 0. 0.]	5 (negative); 8 (positive);	erlotinib/dasatinib, erlotinib/ramucirumab
632	TCGA-C8-A278	BRCA	[ 0. 0. -1. 0. 0. 0. 0. 0. 0. 0. 0. 0. 0. 0. 0. 0. 0.]	3 (negative);	tamoxifen/enzalutamide
633	TCGA-C8-A27A	BRCA	[ 0. 0. -1. 0. 0. 0. 0. 0. 0. 0. 0. 0. 0. 0. 1. 0. 0.]	3 (negative); 15 (positive);	tamoxifen/enzalutamide, trastuzumab
634	TCGA-C8-A27B	BRCA	[ 0. 0. 0. -1. 0. 1. 0. 0. 0. 0. 0. 0. 0. 0. 0. 0. 0.]	4 (negative); 6 (positive);	*, tamoxifen
635	TCGA-C8-A3M7	BRCA	[-1. 0. -1. -1. 0. 0. 0. 0. 0. 0. 0. 0. 0. 0. 0. 0. 0.]	1 (negative); 3 (negative); 4 (negative);	erlotinib, tamoxifen/enzalutamide, *
636	TCGA-C8-A3M8	BRCA	[ 0. 1. -1. 0. 0. 0. 0. 0. 0. 0. 0. 0. 0. 0. 0. 0. 0.]	2 (positive); 3 (negative);	ramucirumab, tamoxifen/enzalutamide
637	TCGA-D8-A13Y	BRCA	[ 0. 0. 0. 0. 0. 0. 0. -1. 0. 0. 0. 0. 0. 0. 0. 0. 0.]	8 (negative);	tamoxifen
638	TCGA-D8-A13Z	BRCA	[ 0. 0. 0. 0. 0. 0. 0. 0. 0. 0. 0. 0. 0. 1. 0. 0. 0.]	14 (positive);	vemurafenib
639	TCGA-D8-A140	BRCA	[ 0. 1. -1. 0. 0. 0. 0. 0. 0. 0. 0. 0. 0. 0. 0. 0. 0.]	2 (positive); 3 (negative);	ramucirumab, tamoxifen/enzalutamide
640	TCGA-D8-A142	BRCA	[ 0. 0. 0. 0. 0. 0. 0. 0. 0. 0. 0. 0. 0. 0. 0. 0. 0.]
641	TCGA-D8-A143	BRCA	[ 0. 0. 0. 0. -1. 0. 0. 0. 0. 0. 0. 0. 1. 0. 0. 0. 0.]	5 (negative); 13 (positive);	erlotinib/dasatinib, erlotinib
642	TCGA-D8-A145	BRCA	[ 0. 0. -1. 0. 0. 0. 0. 0. 1. 0. 0. 0. 0. 0. 0. 0. 0.]	3 (negative); 9 (positive);	tamoxifen/enzalutamide, tamoxifen
643	TCGA-D8-A146	BRCA	[ 0. 0. -1. 0. 0. 0. 0. 0. 0. 0. 0. 0. 0. 0. 0. 0. 0.]	3 (negative);	tamoxifen/enzalutamide
644	TCGA-D8-A147	BRCA	[ 0. 0. 0. 0. 0. 0. 0. 0. 0. 0. 0. 0. 0. 0. 0. 0. 0.]
645	TCGA-D8-A1J8	BRCA	[ 0. 0. -1. 0. 0. 0. 0. 0. 0. 0. 0. 0. 0. 0. 0. 0. 0.]	3 (negative);	tamoxifen/enzalutamide
646	TCGA-D8-A1J9	BRCA	[-1. 0. -1. 1. -1. 0. 0. 0. 0. 0. 0. 0. 1. 0. 0. 0. 0.]	1 (negative); 3 (negative); 4 (positive); 5 (negative); 13 (positive);	erlotinib, tamoxifen/enzalutamide, lapatinib, erlotinib/dasatinib
647	TCGA-D8-A1JA	BRCA	[ 0. 0. 0. 0. -1. 0. 0. 1. 0. 0. 0. 0. 1. 0. 0. 0. 0.]	5 (negative); 8 (positive); 13 (positive);	erlotinib/dasatinib, erlotinib/ramucirumab, erlotinib
648	TCGA-D8-A1JB	BRCA	[ 0. 0. -1. 0. 0. 0. 0. 0. 0. 0. 0. 0. 0. 0. 0. 0. 0.]	3 (negative);	tamoxifen/enzalutamide
649	TCGA-D8-A1JC	BRCA	[ 0. 0. -1. 0. 0. 0. 0. 0. 0. 0. 0. 0. 0. 0. 0. 0. 0.]	3 (negative);	tamoxifen/enzalutamide
650	TCGA-D8-A1JD	BRCA	[ 0. 1. -1. 0. 0. 0. 0. 0. 0. 0. 0. 0. 0. 0. 0. 0. 0.]	2 (positive); 3 (negative);	ramucirumab, tamoxifen/enzalutamide
651	TCGA-D8-A1JE	BRCA	[ 0. 1. -1. 0. 0. 0. 0. 0. 0. 0. 0. 0. 0. 0. 0. 0. 0.]	2 (positive); 3 (negative);	ramucirumab, tamoxifen/enzalutamide
652	TCGA-D8-A1JF	BRCA	[ 0. 0. -1. 0. 0. 0. 1. 0. 0. 0. 0. 0. 0. 0. 0. 0. 0.]	3 (negative); 7 (positive);	tamoxifen/enzalutamide, dasatinib
653	TCGA-D8-A1JG	BRCA	[ 0. 0. 0. 0. 0. 0. 0. 0. 0. 0. 0. -1. 0. 0. 0. -1. 0.]	12 (negative); 16 (negative);	trastuzumab
654	TCGA-D8-A1JH	BRCA	[ 0. 0. -1. 0. 0. 0. 0. 0. 0. 0. 0. 0. 0. 0. 0. 0. 0.]	3 (negative);	tamoxifen/enzalutamide
655	TCGA-D8-A1JI	BRCA	[ 0. 0. -1. 0. 0. 0. 0. 0. 1. 0. 0. 0. 0. 0. 0. 0. 0.]	3 (negative); 9 (positive);	tamoxifen/enzalutamide, tamoxifen
656	TCGA-D8-A1JJ	BRCA	[ 0. 0. 0. 0. 0. 0. 0. 0. 0. 0. 0. -1. 0. 0. 1. 0. 0.]	12 (negative); 15 (positive);	trastuzumab
657	TCGA-D8-A1JK	BRCA	[ 0. 0. 0. 0. 0. 0. 0. 0. 0. 0. 0. -1. 0. 0. 0. 0. 0.]	12 (negative);	trastuzumab
658	TCGA-D8-A1JL	BRCA	[ 0. 0. 0. 0. 0. 0. 0. 0. 0. 0. 0. 0. 0. 0. 0. 0. 0.]
659	TCGA-D8-A1JM	BRCA	[ 0. 0. 0. 0. 0. 0. 0. 0. 0. 0. 0. 0. 0. 0. 0. 0. 0.]
660	TCGA-D8-A1JN	BRCA	[ 0. 0. -1. 0. 0. 0. 0. 0. 0. 0. 0. 0. 0. 0. 0. 0. 0.]	3 (negative);	tamoxifen/enzalutamide
661	TCGA-D8-A1JP	BRCA	[ 0. 0. -1. 1. 0. 0. 0. 0. 0. 0. 0. 0. 0. 0. 0. 0. 0.]	3 (negative); 4 (positive);	tamoxifen/enzalutamide, lapatinib
662	TCGA-D8-A1JS	BRCA	[ 0. 0. -1. 0. 0. 0. 0. 0. 1. 0. 0. 0. 0. 0. 0. 0. 0.]	3 (negative); 9 (positive);	tamoxifen/enzalutamide, tamoxifen
663	TCGA-D8-A1JT	BRCA	[ 0. 1. -1. 1. 0. 0. 0. 0. 0. 0. 0. 0. 0. 0. 0. 0. 0.]	2 (positive); 3 (negative); 4 (positive);	ramucirumab, tamoxifen/enzalutamide, lapatinib
664	TCGA-D8-A1JU	BRCA	[ 0. 0. -1. 0. 0. 0. 0. 0. 0. 0. 0. 0. 0. 0. 0. 0. 0.]	3 (negative);	tamoxifen/enzalutamide
665	TCGA-D8-A1X5	BRCA	[ 0. 0. 0. 0. 0. 0. 0. 0. 0. 0. 0. 0. 0. 0. 0. 0. 0.]
666	TCGA-D8-A1X6	BRCA	[ 0. 1. -1. 0. 0. 0. 0. 0. 0. 0. 0. 0. 0. 0. 0. 0. 0.]	2 (positive); 3 (negative);	ramucirumab, tamoxifen/enzalutamide
667	TCGA-D8-A1X7	BRCA	[-1. 1. -1. 0. 0. 0. 0. 0. 0. 0. 0. 0. 0. 0. 0. 0. 0.]	1 (negative); 2 (positive); 3 (negative);	erlotinib, ramucirumab, tamoxifen/enzalutamide
668	TCGA-D8-A1X8	BRCA	[ 0. 0. -1. 0. 0. 0. 0. 0. 0. 0. 0. 0. 0. 0. 0. 0. 0.]	3 (negative);	tamoxifen/enzalutamide
669	TCGA-D8-A1X9	BRCA	[ 0. 1. -1. 0. 0. 0. 0. 0. 0. 0. 0. 0. 0. 0. 0. 0. 0.]	2 (positive); 3 (negative);	ramucirumab, tamoxifen/enzalutamide
670	TCGA-D8-A1XA	BRCA	[-1. 1. -1. 0. 0. 0. 0. 0. 0. 0. 0. 0. 0. 0. 0. 0. 0.]	1 (negative); 2 (positive); 3 (negative);	erlotinib, ramucirumab, tamoxifen/enzalutamide
671	TCGA-D8-A1XB	BRCA	[ 0. 0. -1. 0. 0. 0. 0. 0. 0. 0. 0. 0. 0. 0. 0. 0. 0.]	3 (negative);	tamoxifen/enzalutamide
672	TCGA-D8-A1XC	BRCA	[ 0. 0. -1. 0. 0. 0. 0. 0. 0. 0. 0. 0. 0. 0. 0. 0. 0.]	3 (negative);	tamoxifen/enzalutamide
673	TCGA-D8-A1XD	BRCA	[ 0. 1. -1. 0. 0. 0. 0. 0. 0. 0. 0. 0. 0. 0. 0. 0. 0.]	2 (positive); 3 (negative);	ramucirumab, tamoxifen/enzalutamide
674	TCGA-D8-A1XF	BRCA	[ 0. 1. -1. 0. 0. 0. 0. 0. 0. 0. 0. 0. 0. 0. 0. 0. 0.]	2 (positive); 3 (negative);	ramucirumab, tamoxifen/enzalutamide
675	TCGA-D8-A1XG	BRCA	[ 0. 1. -1. 0. 0. 0. 0. 0. 0. 0. 0. 0. 0. 0. 0. 0. 0.]	2 (positive); 3 (negative);	ramucirumab, tamoxifen/enzalutamide
676	TCGA-D8-A1XJ	BRCA	[ 0. 0. -1. 0. -1. 0. 0. 0. 0. 0. 0. 0. 1. 0. 0. 0. 0.]	3 (negative); 5 (negative); 13 (positive);	tamoxifen/enzalutamide, erlotinib/dasatinib, erlotinib
677	TCGA-D8-A1XK	BRCA	[-1. 0. 0. -1. 0. 0. -1. 0. 0. 0. 0. 0. 0. 0. 0. 0. 0.]	1 (negative); 4 (negative); 7 (negative);	erlotinib, *, erlotinib/tamoxifen/enzalutamide
678	TCGA-D8-A1XL	BRCA	[ 0. 1. -1. 0. 0. 0. 0. 0. 0. 0. 0. 0. 0. 0. 0. 0. 0.]	2 (positive); 3 (negative);	ramucirumab, tamoxifen/enzalutamide
679	TCGA-D8-A1XM	BRCA	[ 0. 0. -1. 0. 0. 0. 0. 0. 0. 0. 0. 0. 0. 0. 0. 0. 0.]	3 (negative);	tamoxifen/enzalutamide
680	TCGA-D8-A1XO	BRCA	[ 0. 0. -1. 0. 0. 0. 0. 0. 0. 0. 0. 0. 0. 0. 0. 0. 0.]	3 (negative);	tamoxifen/enzalutamide
681	TCGA-D8-A1XQ	BRCA	[ 0. 0. 0. 0. 0. 0. 0. 0. 0. 0. 0. 0. 0. 0. 0. 0. 0.]
682	TCGA-D8-A1XR	BRCA	[-1. 0. -1. 0. 0. 0. 0. 0. 0. 0. 0. 0. 0. 0. 0. 0. 0.]	1 (negative); 3 (negative);	erlotinib, tamoxifen/enzalutamide
683	TCGA-D8-A1XS	BRCA	[ 0. 1. -1. 0. 0. 0. 0. 1. 0. 0. 0. 0. 0. 0. 0. 0. 0.]	2 (positive); 3 (negative); 8 (positive);	ramucirumab, tamoxifen/enzalutamide, erlotinib/ramucirumab
684	TCGA-D8-A1XT	BRCA	[-1. 0. -1. 0. 0. 0. 0. 0. 0. 0. 0. 0. 0. 0. 0. 0. 0.]	1 (negative); 3 (negative);	erlotinib, tamoxifen/enzalutamide
685	TCGA-D8-A1XU	BRCA	[ 0. 0. -1. 0. 0. 0. 0. 0. 1. 0. 0. 0. 0. 0. 0. 0. 0.]	3 (negative); 9 (positive);	tamoxifen/enzalutamide, tamoxifen
686	TCGA-D8-A1XV	BRCA	[ 0. 0. -1. 0. 0. 0. 0. 0. 0. 0. 0. 0. 0. 0. 0. 0. 0.]	3 (negative);	tamoxifen/enzalutamide
687	TCGA-D8-A1XW	BRCA	[-1. 0. 0. 0. 0. 0. 0. 0. 0. 0. -1. 0. 0. 0. 0. 0. 0.]	1 (negative); 11 (negative);	erlotinib, *
688	TCGA-D8-A1XY	BRCA	[ 0. 0. -1. 0. 0. 0. 0. 0. 0. 0. 0. 0. 0. 0. 0. 0. 0.]	3 (negative);	tamoxifen/enzalutamide
689	TCGA-D8-A1XZ	BRCA	[ 0. 1. -1. 0. 0. 0. 0. 0. 0. 0. 0. 0. 0. 0. 0. 0. 0.]	2 (positive); 3 (negative);	ramucirumab, tamoxifen/enzalutamide
690	TCGA-D8-A1Y0	BRCA	[ 0. 0. -1. 0. 0. 0. 0. 0. 0. 0. 0. 0. 0. 0. 0. 0. 0.]	3 (negative);	tamoxifen/enzalutamide
691	TCGA-D8-A1Y1	BRCA	[ 0. 0. -1. 0. 0. 0. 0. 0. 0. 0. 0. 0. 0. 0. 0. 0. 0.]	3 (negative);	tamoxifen/enzalutamide
692	TCGA-D8-A1Y2	BRCA	[-1. 1. -1. 0. 0. 0. 0. 0. 0. 0. 0. 0. 0. 0. 0. 0. 0.]	1 (negative); 2 (positive); 3 (negative);	erlotinib, ramucirumab, tamoxifen/enzalutamide
693	TCGA-D8-A1Y3	BRCA	[ 0. 1. -1. 0. 0. 0. 0. 0. 0. 0. 0. 0. 0. 0. 0. 0. 0.]	2 (positive); 3 (negative);	ramucirumab, tamoxifen/enzalutamide
694	TCGA-D8-A27E	BRCA	[ 0. 0. -1. 0. 0. 0. 0. 0. 0. 0. 0. 0. 0. 0. 0. 0. 0.]	3 (negative);	tamoxifen/enzalutamide
695	TCGA-D8-A27F	BRCA	[ 0. 0. 0. 0. 0. 0. 0. 0. 0. 0. 0. 0. 0. 0. 0. 0. 0.]
696	TCGA-D8-A27G	BRCA	[-1. 0. -1. 0. 0. 0. 0. 0. 0. 0. 0. 0. 0. 0. 0. 0. 0.]	1 (negative); 3 (negative);	erlotinib, tamoxifen/enzalutamide
697	TCGA-D8-A27H	BRCA	[-1. 0. 0. 0. 0. 0. 0. 0. 0. 0. 0. 0. 0. 0. 0. 0. 0.]	1 (negative);	erlotinib
698	TCGA-D8-A27I	BRCA	[-1. 0. -1. 0. 0. 0. 0. 0. 0. 0. 0. 0. 0. 0. 0. 0. 0.]	1 (negative); 3 (negative);	erlotinib, tamoxifen/enzalutamide
699	TCGA-D8-A27K	BRCA	[ 0. 0. -1. 0. 0. 0. 0. 0. 0. 0. 0. 0. 0. 0. 0. 0. 0.]	3 (negative);	tamoxifen/enzalutamide
700	TCGA-D8-A27L	BRCA	[ 0. 0. -1. 0. 0. 0. 0. 0. 0. 0. 0. 0. 0. 0. 0. 0. 0.]	3 (negative);	tamoxifen/enzalutamide
701	TCGA-D8-A27M	BRCA	[ 0. 0. 0. 0. 0. 0. 0. 0. 0. 0. 0. 0. 0. 0. 0. 0. 0.]
702	TCGA-D8-A27N	BRCA	[ 0. 0. -1. 0. 0. 0. 0. 0. 0. 0. 0. 0. 0. 0. 0. 0. 0.]	3 (negative);	tamoxifen/enzalutamide
703	TCGA-D8-A27P	BRCA	[ 0. 1. -1. 1. 0. 0. 0. 0. 0. 0. 0. 0. 0. 0. 0. 0. 0.]	2 (positive); 3 (negative); 4 (positive);	ramucirumab, tamoxifen/enzalutamide, lapatinib
704	TCGA-D8-A27R	BRCA	[ 0. 0. -1. 0. 0. 0. 0. 0. 0. 0. 0. 0. 0. 0. 0. 0. 0.]	3 (negative);	tamoxifen/enzalutamide
705	TCGA-D8-A27T	BRCA	[ 0. 0. -1. 0. 0. 0. 0. 0. 0. 0. 0. 0. 0. 0. 0. 0. 0.]	3 (negative);	tamoxifen/enzalutamide
706	TCGA-D8-A27V	BRCA	[ 0. 0. -1. 0. 0. 0. 0. 0. 0. 0. 0. 0. 0. 0. 0. 0. 0.]	3 (negative);	tamoxifen/enzalutamide
707	TCGA-D8-A27W	BRCA	[ 0. 1. -1. 0. 0. 0. 0. 0. 0. 0. 0. 0. 0. 0. 0. 0. 0.]	2 (positive); 3 (negative);	ramucirumab, tamoxifen/enzalutamide
708	TCGA-E2-A107	BRCA	[ 0. 0. -1. 0. 0. 0. 0. 0. 0. 0. 0. 0. 0. 0. 0. 0. 0.]	3 (negative);	tamoxifen/enzalutamide
709	TCGA-E2-A108	BRCA	[-1. 0. -1. -1. 1. 0. 1. 0. 0. 0. 0. 0. 0. 0. 0. 0. 0.]	1 (negative); 3 (negative); 4 (negative); 5 (positive); 7 (positive);	erlotinib, tamoxifen/enzalutamide, *, tamoxifen, dasatinib
710	TCGA-E2-A109	BRCA	[ 0. 0. -1. 0. 0. 0. 0. 0. 0. 0. 0. 0. 0. 0. 0. 0. 0.]	3 (negative);	tamoxifen/enzalutamide
711	TCGA-E2-A10A	BRCA	[ 0. 1. -1. 0. 0. 0. 0. 0. 0. 0. 0. 0. 0. 0. 0. 0. 0.]	2 (positive); 3 (negative);	ramucirumab, tamoxifen/enzalutamide
712	TCGA-E2-A10B	BRCA	[ 0. 0. -1. 0. 0. 0. 0. 0. 0. 0. 0. 0. 0. 0. 0. 0. 0.]	3 (negative);	tamoxifen/enzalutamide
713	TCGA-E2-A10C	BRCA	[ 0. 0. -1. 0. 0. 0. 0. 0. 0. 0. 0. 0. 0. 0. 0. 0. 0.]	3 (negative);	tamoxifen/enzalutamide
714	TCGA-E2-A10E	BRCA	[ 0. 0. -1. 0. 0. 0. 0. 0. 0. 0. 0. 0. 0. 0. 0. 0. 0.]	3 (negative);	tamoxifen/enzalutamide
715	TCGA-E2-A14N	BRCA	[ 0. 0. 0. 0. 0. 0. 0. 0. 0. 0. 0. 0. 0. 0. 0. 0. 0.]
716	TCGA-E2-A14O	BRCA	[ 0. 0. -1. 0. 0. 0. 0. 0. 0. 0. 0. 0. 0. 0. 0. 0. 0.]	3 (negative);	tamoxifen/enzalutamide
717	TCGA-E2-A14P	BRCA	[ 0. 0. 0. 0. 0. 0. 0. 0. 0. 0. 0. 0. 0. 0. 0. 0. 0.]
718	TCGA-E2-A14Q	BRCA	[ 0. 0. -1. 1. 0. 0. 0. 0. 0. 0. 0. 0. 0. 0. 0. 0. 0.]	3 (negative); 4 (positive);	tamoxifen/enzalutamide, lapatinib
719	TCGA-E2-A14S	BRCA	[ 0. 1. -1. 0. 0. 0. 0. 0. 0. 0. 0. 0. 0. 0. 0. 0. 0.]	2 (positive); 3 (negative);	ramucirumab, tamoxifen/enzalutamide
720	TCGA-E2-A14T	BRCA	[ 0. 0. -1. 0. 0. 0. 0. 0. 0. 0. 0. 0. 0. 0. 0. 0. 0.]	3 (negative);	tamoxifen/enzalutamide
721	TCGA-E2-A14V	BRCA	[ 0. 0. -1. 0. 0. 0. 0. 0. 0. 0. 0. 0. 0. 0. 0. 0. 0.]	3 (negative);	tamoxifen/enzalutamide
722	TCGA-E2-A14W	BRCA	[ 0. 1. -1. 0. 0. 0. 0. 0. 0. 0. 0. 0. 0. 0. 0. 0. 0.]	2 (positive); 3 (negative);	ramucirumab, tamoxifen/enzalutamide
723	TCGA-E2-A14X	BRCA	[ 0. 0. 0. 0. 0. 0. 0. 0. 0. 0. 0. 0. 0. 0. 0. 0. 0.]
724	TCGA-E2-A14Y	BRCA	[ 0. 0. 0. 0. -1. 1. 0. 0. 0. 0. 0. 0. 0. 0. 0. 0. 0.]	5 (negative); 6 (positive);	erlotinib/dasatinib, tamoxifen
725	TCGA-E2-A14Z	BRCA	[ 0. 0. -1. 0. 0. 1. 0. 0. 0. 0. 0. 0. 0. 0. 0. 0. 0.]	3 (negative); 6 (positive);	tamoxifen/enzalutamide, tamoxifen
726	TCGA-E2-A150	BRCA	[-1. 0. 0. 0. -1. 0. 0. 0. 0. 0. 0. 0. 0. 0. 0. 0. 0.]	1 (negative); 5 (negative);	erlotinib, erlotinib/dasatinib
727	TCGA-E2-A152	BRCA	[ 0. 0. -1. 1. 0. 0. 0. 0. 0. 0. 0. 0. 0. 0. 0. 0. 0.]	3 (negative); 4 (positive);	tamoxifen/enzalutamide, lapatinib
728	TCGA-E2-A153	BRCA	[ 0. 0. -1. 1. 0. 0. 0. 1. 0. 0. 0. 0. 0. 0. 0. 0. 0.]	3 (negative); 4 (positive); 8 (positive);	tamoxifen/enzalutamide, lapatinib, erlotinib/ramucirumab
729	TCGA-E2-A154	BRCA	[ 0. 0. -1. 1. 0. 0. 0. 0. 0. 0. 0. 0. 0. 0. 0. 0. 0.]	3 (negative); 4 (positive);	tamoxifen/enzalutamide, lapatinib
730	TCGA-E2-A155	BRCA	[ 0. 1. -1. 1. 0. 0. 0. 0. 0. 0. 0. 0. 0. 0. 0. 0. 0.]	2 (positive); 3 (negative); 4 (positive);	ramucirumab, tamoxifen/enzalutamide, lapatinib
731	TCGA-E2-A156	BRCA	[ 0. 0. -1. 1. 0. 0. 0. 0. 0. 0. 0. 0. 0. 0. 0. 0. 0.]	3 (negative); 4 (positive);	tamoxifen/enzalutamide, lapatinib
732	TCGA-E2-A158	BRCA	[ 0. 0. 0. 0. 0. 0. 0. 0. 0. 0. 0. 0. 0. 0. 0. 0. 0.]
733	TCGA-E2-A159	BRCA	[ 0. 0. 0. 0. 0. 0. 0. 0. 0. 0. 0. 0. 0. 0. 0. 0. 0.]
734	TCGA-E2-A15A	BRCA	[ 0. 0. 0. 0. 0. 0. 0. 0. 0. 0. 0. 0. 0. 0. 0. 0. 0.]
735	TCGA-E2-A15C	BRCA	[-1. 1. -1. 0. 0. 0. 0. 0. 0. 0. 0. 0. 0. 0. 0. 0. 0.]	1 (negative); 2 (positive); 3 (negative);	erlotinib, ramucirumab, tamoxifen/enzalutamide
736	TCGA-E2-A15D	BRCA	[ 0. 0. -1. 0. 0. 0. 0. 0. 0. 0. 0. 0. 0. 0. 0. 0. 0.]	3 (negative);	tamoxifen/enzalutamide
737	TCGA-E2-A15E	BRCA	[ 0. 0. -1. 0. 0. 0. 0. 1. 0. 0. 0. 0. 0. 0. 0. 0. 0.]	3 (negative); 8 (positive);	tamoxifen/enzalutamide, erlotinib/ramucirumab
738	TCGA-E2-A15F	BRCA	[ 0. 1. -1. 0. 0. 0. 0. 0. 0. 0. 0. 0. 0. 0. 0. 0. 0.]	2 (positive); 3 (negative);	ramucirumab, tamoxifen/enzalutamide
739	TCGA-E2-A15G	BRCA	[ 0. 0. -1. 0. 0. 0. 0. 0. 0. 0. 0. 0. 0. 0. 0. 0. 0.]	3 (negative);	tamoxifen/enzalutamide
740	TCGA-E2-A15H	BRCA	[ 0. 1. -1. 0. 0. 0. 0. 0. 0. 0. 0. 0. 0. 0. 0. 0. 0.]	2 (positive); 3 (negative);	ramucirumab, tamoxifen/enzalutamide
741	TCGA-E2-A15I	BRCA	[-1. 0. -1. 0. 0. 0. 0. 0. 0. 0. 0. 0. 0. 0. 0. 0. 0.]	1 (negative); 3 (negative);	erlotinib, tamoxifen/enzalutamide
742	TCGA-E2-A15J	BRCA	[ 0. 1. -1. 0. 0. 0. 0. 0. 0. 0. 0. 0. 0. 0. 0. 0. 0.]	2 (positive); 3 (negative);	ramucirumab, tamoxifen/enzalutamide
743	TCGA-E2-A15K	BRCA	[ 0. 0. -1. 0. 0. 0. 0. 0. 0. 0. 0. 0. 0. 0. 0. 0. 0.]	3 (negative);	tamoxifen/enzalutamide
744	TCGA-E2-A15L	BRCA	[ 0. 0. -1. 0. 0. 0. 0. 0. 0. 0. 0. 0. 0. 0. 0. 0. 0.]	3 (negative);	tamoxifen/enzalutamide
745	TCGA-E2-A15M	BRCA	[ 0. 0. -1. 0. 0. 0. 0. 0. 0. 0. 0. 0. 0. 0. 0. 0. 0.]	3 (negative);	tamoxifen/enzalutamide
746	TCGA-E2-A15O	BRCA	[ 0. 0. -1. 0. 0. 0. 0. 0. 0. 0. 0. 0. 0. 0. 0. 0. 0.]	3 (negative);	tamoxifen/enzalutamide
747	TCGA-E2-A15P	BRCA	[ 0. 0. -1. 0. 0. 0. 0. 0. 0. 0. 0. 0. 0. 0. 0. 0. 0.]	3 (negative);	tamoxifen/enzalutamide
748	TCGA-E2-A15R	BRCA	[ 0. 0. -1. 0. 0. 0. 0. 0. 0. 0. 0. 0. 0. 0. 0. 0. 0.]	3 (negative);	tamoxifen/enzalutamide
749	TCGA-E2-A15S	BRCA	[ 0. 0. -1. 0. 0. 0. 0. 0. 0. 0. 0. 0. 0. 0. 0. 0. 0.]	3 (negative);	tamoxifen/enzalutamide
750	TCGA-E2-A15T	BRCA	[ 0. 1. -1. 0. 0. 0. 0. 0. 0. 0. 0. 0. 0. 0. 0. 0. 0.]	2 (positive); 3 (negative);	ramucirumab, tamoxifen/enzalutamide
751	TCGA-E2-A1AZ	BRCA	[ 0. 0. 0. 0. 0. 0. 0. 0. 0. 0. 0. 0. 0. 0. 0. 0. 0.]
752	TCGA-E2-A1B0	BRCA	[-1. 0. 0. 0. 0. 0. 0. 0. 0. 0. 0. 0. 0. 0. 0. 0. 0.]	1 (negative);	erlotinib
753	TCGA-E2-A1B1	BRCA	[-1. 0. -1. 0. 0. 0. 0. 0. 0. 0. 0. 0. 0. 0. 0. 0. 0.]	1 (negative); 3 (negative);	erlotinib, tamoxifen/enzalutamide
754	TCGA-E2-A1B4	BRCA	[ 0. 1. -1. 0. 0. 0. 0. 0. 0. 0. 0. 0. 0. 0. 0. 0. 0.]	2 (positive); 3 (negative);	ramucirumab, tamoxifen/enzalutamide
755	TCGA-E2-A1B5	BRCA	[-1. 0. -1. -1. 0. 0. 0. 0. 0. 0. 0. 0. 0. 0. 0. 0. 0.]	1 (negative); 3 (negative); 4 (negative);	erlotinib, tamoxifen/enzalutamide, *
756	TCGA-E2-A1B6	BRCA	[ 0. 0. 0. -1. 0. 0. 0. 0. 0. 0. 0. 0. 0. 0. 0. 0. 0.]	4 (negative);	*
757	TCGA-E2-A1BC	BRCA	[ 0. 0. -1. 0. 0. 0. 0. 0. 0. 0. 0. 0. 0. 0. 0. 0. 0.]	3 (negative);	tamoxifen/enzalutamide
758	TCGA-E2-A1BD	BRCA	[ 0. 0. -1. 1. 0. 0. 0. 0. 0. 0. 0. 0. 0. 0. 0. 0. 0.]	3 (negative); 4 (positive);	tamoxifen/enzalutamide, lapatinib
759	TCGA-E2-A1IG	BRCA	[ 0. 1. -1. 0. 0. 0. 0. 0. 0. 0. 0. 0. 0. 0. 0. 0. 0.]	2 (positive); 3 (negative);	ramucirumab, tamoxifen/enzalutamide
760	TCGA-E2-A1IL	BRCA	[-1. 0. -1. 0. 0. 0. 0. 0. 0. 0. 0. 0. 0. 0. 0. 0. 0.]	1 (negative); 3 (negative);	erlotinib, tamoxifen/enzalutamide
761	TCGA-E2-A1IU	BRCA	[-1. 0. -1. 0. 0. 0. 0. 0. 0. 0. 0. 0. 0. 0. 0. 0. 0.]	1 (negative); 3 (negative);	erlotinib, tamoxifen/enzalutamide
762	TCGA-E2-A1L6	BRCA	[ 0. 1. -1. 0. 0. 0. 0. 0. 0. 0. 0. 0. 0. 0. 0. 0. 0.]	2 (positive); 3 (negative);	ramucirumab, tamoxifen/enzalutamide
763	TCGA-E2-A1L7	BRCA	[ 0. 1. -1. 0. 0. 0. -1. 0. 0. 0. 0. 0. 0. 0. 0. 0. 0.]	2 (positive); 3 (negative); 7 (negative);	ramucirumab, tamoxifen/enzalutamide, erlotinib/tamoxifen/enzalutamide
764	TCGA-E2-A1L8	BRCA	[ 0. 0. -1. 0. 0. 0. 0. 0. 0. 0. 0. 0. 0. 0. 0. 0. 0.]	3 (negative);	tamoxifen/enzalutamide
765	TCGA-E2-A1LB	BRCA	[ 0. 0. -1. 0. 0. 0. 0. 0. 0. 0. 0. 0. 0. 0. 0. 0. 0.]	3 (negative);	tamoxifen/enzalutamide
766	TCGA-E2-A1LE	BRCA	[ 0. 0. 0. 0. 0. 0. 0. 0. 0. 0. 0. 0. 0. 0. 0. 0. 0.]
767	TCGA-E2-A1LG	BRCA	[-1. 0. -1. -1. 0. 0. -1. 0. 0. 0. 0. 0. 0. 0. 0. 0. 0.]	1 (negative); 3 (negative); 4 (negative); 7 (negative);	erlotinib, tamoxifen/enzalutamide, *, erlotinib/tamoxifen/enzalutamide
768	TCGA-E2-A1LK	BRCA	[ 0. 0. 0. 0. 0. 0. 0. 0. 0. 0. 0. 0. 0. 0. 0. 0. 0.]
769	TCGA-E2-A1LL	BRCA	[-1. 0. 0. 0. 0. 0. 0. 0. 0. 0. 0. 0. 0. 0. 0. 0. 0.]	1 (negative);	erlotinib
770	TCGA-E2-A1LS	BRCA	[ 0. 1. 0. 0. 0. 0. 0. 0. 0. 0. -1. 0. 0. 0. 0. 0. 0.]	2 (positive); 11 (negative);	ramucirumab, *
771	TCGA-E2-A2P5	BRCA	[ 0. 0. -1. 0. 0. 0. 0. 0. 0. 0. 0. 0. 0. 0. 0. 0. 0.]	3 (negative);	tamoxifen/enzalutamide
772	TCGA-E2-A3DX	BRCA	[-1. 0. -1. 0. 0. 0. 0. 0. 0. 0. 0. 0. 0. 0. 0. 0. 0.]	1 (negative); 3 (negative);	erlotinib, tamoxifen/enzalutamide
773	TCGA-E9-A1N3	BRCA	[ 0. 0. -1. 0. 0. 0. 0. 0. 0. 0. 0. 0. 0. 0. 0. 0. 0.]	3 (negative);	tamoxifen/enzalutamide
774	TCGA-E9-A1N4	BRCA	[ 0. 1. -1. 0. 0. 0. 0. 0. 0. 0. 0. 0. 0. 0. 0. 0. 0.]	2 (positive); 3 (negative);	ramucirumab, tamoxifen/enzalutamide
775	TCGA-E9-A1N5	BRCA	[ 0. 1. -1. 0. 0. 0. 0. 0. 0. 0. 0. 0. 0. 0. 0. 0. 0.]	2 (positive); 3 (negative);	ramucirumab, tamoxifen/enzalutamide
776	TCGA-E9-A1N6	BRCA	[ 0. 0. -1. 0. 0. 0. 0. 0. 0. 0. 0. 0. 0. 0. 0. 0. 0.]	3 (negative);	tamoxifen/enzalutamide
777	TCGA-E9-A1N8	BRCA	[ 0. 0. 0. 0. 0. 0. 0. 0. -1. 0. 0. 0. 0. 0. 0. 0. 0.]	9 (negative);	*
778	TCGA-E9-A1N9	BRCA	[ 0. 1. -1. 0. 0. 0. 0. 0. 0. 0. 0. 0. 0. 0. 0. 0. 0.]	2 (positive); 3 (negative);	ramucirumab, tamoxifen/enzalutamide
779	TCGA-E9-A1NA	BRCA	[ 0. 0. -1. 0. 0. 0. 0. 0. 0. 0. 0. 0. 0. 0. 0. 0. 0.]	3 (negative);	tamoxifen/enzalutamide
780	TCGA-E9-A1ND	BRCA	[ 0. 0. 0. 0. 0. 0. 0. 0. 0. 0. 0. 0. 0. 0. 0. -1. 0.]	16 (negative);	trastuzumab
781	TCGA-E9-A1NE	BRCA	[ 0. 0. -1. 0. 0. 0. 0. 0. 0. 0. 0. 0. 0. 0. 0. 0. 0.]	3 (negative);	tamoxifen/enzalutamide
782	TCGA-E9-A1NF	BRCA	[ 0. 0. -1. 0. 0. 0. 0. 0. 0. 0. 0. 0. 0. 0. 0. 0. 0.]	3 (negative);	tamoxifen/enzalutamide
783	TCGA-E9-A1NG	BRCA	[ 0. 1. -1. 0. 0. 0. 0. 0. 0. 0. 0. 0. 0. 0. 0. 0. 0.]	2 (positive); 3 (negative);	ramucirumab, tamoxifen/enzalutamide
784	TCGA-E9-A1NH	BRCA	[ 0. 1. -1. 0. 0. 0. 0. 0. 0. 0. 0. 0. 0. 0. 0. 0. 0.]	2 (positive); 3 (negative);	ramucirumab, tamoxifen/enzalutamide
785	TCGA-E9-A1NI	BRCA	[ 0. 1. -1. 0. 0. 0. 0. 0. 0. 0. 0. 0. 0. 0. 0. 0. 0.]	2 (positive); 3 (negative);	ramucirumab, tamoxifen/enzalutamide
786	TCGA-E9-A1QZ	BRCA	[-1. 1. -1. 0. 0. 0. 0. 0. 0. 0. 0. 0. 0. 0. 0. 0. 0.]	1 (negative); 2 (positive); 3 (negative);	erlotinib, ramucirumab, tamoxifen/enzalutamide
787	TCGA-E9-A1R0	BRCA	[-1. 0. -1. 0. 0. -1. 0. 0. 0. 0. 0. 0. 0. 0. 0. 0. 0.]	1 (negative); 3 (negative); 6 (negative);	erlotinib, tamoxifen/enzalutamide, *
788	TCGA-E9-A1R2	BRCA	[ 0. 1. -1. 0. 0. 0. 0. 0. 0. 0. 0. 0. 0. 0. 0. 0. 0.]	2 (positive); 3 (negative);	ramucirumab, tamoxifen/enzalutamide
789	TCGA-E9-A1R3	BRCA	[ 0. 0. -1. 0. 0. 0. 0. 0. 0. 0. 0. 0. 0. 0. 0. 0. 0.]	3 (negative);	tamoxifen/enzalutamide
790	TCGA-E9-A1R4	BRCA	[ 0. 0. -1. 0. 0. 0. 0. 0. 0. 0. 0. 0. 0. 0. 0. 0. 0.]	3 (negative);	tamoxifen/enzalutamide
791	TCGA-E9-A1R5	BRCA	[ 0. 0. -1. 1. 0. 0. 0. 0. 0. 0. 0. 0. 0. 0. 0. 0. 0.]	3 (negative); 4 (positive);	tamoxifen/enzalutamide, lapatinib
792	TCGA-E9-A1R6	BRCA	[-1. 0. -1. -1. 0. 0. 0. -1. 0. 0. 0. 0. 0. 0. 0. 0. 0.]	1 (negative); 3 (negative); 4 (negative); 8 (negative);	erlotinib, tamoxifen/enzalutamide, *, tamoxifen
793	TCGA-E9-A1R7	BRCA	[ 0. 0. -1. 0. 0. 0. 0. 0. 0. 0. 0. 0. 0. 0. 0. 0. 0.]	3 (negative);	tamoxifen/enzalutamide
794	TCGA-E9-A1RA	BRCA	[-1. 1. -1. 0. 0. 0. 0. 0. 0. 0. 0. 0. 0. 0. 0. 0. 0.]	1 (negative); 2 (positive); 3 (negative);	erlotinib, ramucirumab, tamoxifen/enzalutamide
795	TCGA-E9-A1RB	BRCA	[ 0. 0. -1. 0. 0. 0. 0. 0. 0. 0. 0. 0. 0. 0. 0. 0. 0.]	3 (negative);	tamoxifen/enzalutamide
796	TCGA-E9-A1RC	BRCA	[ 0. 0. -1. 0. 0. 0. -1. 0. 0. 0. 0. 0. 0. 0. 0. 0. 0.]	3 (negative); 7 (negative);	tamoxifen/enzalutamide, erlotinib/tamoxifen/enzalutamide
797	TCGA-E9-A1RD	BRCA	[ 0. 0. -1. 0. 0. 0. 0. 0. 0. 0. 0. 0. 0. 0. 0. 0. 0.]	3 (negative);	tamoxifen/enzalutamide
798	TCGA-E9-A1RE	BRCA	[ 0. 1. -1. 0. 0. 0. 0. 0. 0. 0. 0. 0. 0. 0. 0. 0. 0.]	2 (positive); 3 (negative);	ramucirumab, tamoxifen/enzalutamide
799	TCGA-E9-A1RF	BRCA	[ 0. 1. -1. 0. 0. 0. 0. 0. 0. 0. 0. 0. 0. 0. 0. 0. 0.]	2 (positive); 3 (negative);	ramucirumab, tamoxifen/enzalutamide
800	TCGA-E9-A1RG	BRCA	[ 0. 1. -1. 0. 0. 0. 0. 0. 0. 0. 0. 0. 0. 0. 0. 0. 0.]	2 (positive); 3 (negative);	ramucirumab, tamoxifen/enzalutamide
801	TCGA-E9-A1RH	BRCA	[-1. 0. -1. 0. 0. 0. 0. 0. 0. 0. 0. 0. 0. 0. 0. 0. 0.]	1 (negative); 3 (negative);	erlotinib, tamoxifen/enzalutamide
802	TCGA-E9-A1RI	BRCA	[ 0. 0. -1. 0. 0. 0. 0. 0. 0. 0. 0. 0. 0. 0. 0. 0. 0.]	3 (negative);	tamoxifen/enzalutamide
803	TCGA-E9-A226	BRCA	[ 0. 0. -1. 0. 0. 0. 0. 0. 0. 0. 0. 0. 0. 0. 0. 0. 0.]	3 (negative);	tamoxifen/enzalutamide
804	TCGA-E9-A227	BRCA	[ 0. 0. -1. 0. 0. 0. 0. 0. 0. 0. 0. 0. 0. 0. 0. 0. 0.]	3 (negative);	tamoxifen/enzalutamide
805	TCGA-E9-A228	BRCA	[ 0. 1. -1. 0. 0. 0. 0. 0. 0. 0. 0. 0. 0. 0. 0. 0. 0.]	2 (positive); 3 (negative);	ramucirumab, tamoxifen/enzalutamide
806	TCGA-E9-A229	BRCA	[-1. 0. -1. 0. 0. 0. 0. 0. 0. 0. 0. 0. 0. 0. 0. 0. 0.]	1 (negative); 3 (negative);	erlotinib, tamoxifen/enzalutamide
807	TCGA-E9-A22A	BRCA	[ 0. 0. 0. 0. 0. 0. 0. 0. 0. 0. 0. 0. 0. 0. 0. 0. 0.]
808	TCGA-E9-A22B	BRCA	[ 0. 1. -1. 0. 0. 0. 0. 0. 0. 0. 0. 0. 0. 0. 0. 0. 0.]	2 (positive); 3 (negative);	ramucirumab, tamoxifen/enzalutamide
809	TCGA-E9-A22D	BRCA	[ 0. 1. -1. 0. 0. 0. 0. 0. 0. 0. 0. 0. 0. 0. 0. 0. 0.]	2 (positive); 3 (negative);	ramucirumab, tamoxifen/enzalutamide
810	TCGA-E9-A22E	BRCA	[ 0. 0. -1. 0. 0. 0. 0. 0. 0. 0. 0. 0. 0. 0. 0. 0. 0.]	3 (negative);	tamoxifen/enzalutamide
811	TCGA-E9-A22G	BRCA	[ 0. 0. 0. 0. 0. 0. 0. 0. 0. 0. 0. 0. 0. 0. 0. 0. 0.]
812	TCGA-E9-A22H	BRCA	[ 0. 0. -1. 0. 0. 0. 0. 0. 0. 0. 0. 0. 0. 0. 0. 0. 0.]	3 (negative);	tamoxifen/enzalutamide
813	TCGA-E9-A243	BRCA	[-1. 0. 0. 0. 0. 0. 0. 0. 0. 0. 0. 0. 0. 0. 0. 0. 0.]	1 (negative);	erlotinib
814	TCGA-E9-A244	BRCA	[-1. 0. 0. 0. 0. 0. 0. 0. 0. 0. 0. 0. 0. 0. 0. 0. 0.]	1 (negative);	erlotinib
815	TCGA-E9-A245	BRCA	[-1. 0. -1. 0. 0. 0. 0. 0. 0. 0. 0. 0. 0. 0. 0. 0. 0.]	1 (negative); 3 (negative);	erlotinib, tamoxifen/enzalutamide
816	TCGA-E9-A247	BRCA	[ 0. 1. -1. 0. 0. 0. 0. 0. 0. 0. 0. 0. 0. 0. 0. 0. 0.]	2 (positive); 3 (negative);	ramucirumab, tamoxifen/enzalutamide
817	TCGA-E9-A248	BRCA	[ 0. 0. 0. 0. 0. 0. 0. 0. 0. 0. 0. 0. 0. 0. 0. 0. 0.]
818	TCGA-E9-A249	BRCA	[ 0. 0. -1. 0. 0. 0. 0. 0. 0. 0. 0. 0. 0. 0. 0. 0. 0.]	3 (negative);	tamoxifen/enzalutamide
819	TCGA-E9-A24A	BRCA	[ 0. 0. -1. 0. 0. 0. 0. 0. 0. 0. 0. 0. 0. 0. 0. 0. 0.]	3 (negative);	tamoxifen/enzalutamide
820	TCGA-E9-A295	BRCA	[-1. 0. -1. 0. 0. 0. 0. 0. 0. 0. 0. 0. 0. 0. 0. 0. 0.]	1 (negative); 3 (negative);	erlotinib, tamoxifen/enzalutamide
821	TCGA-E9-A2JS	BRCA	[ 0. 0. -1. 0. 0. 0. 0. 0. 0. 0. 0. 0. 0. 0. 0. 0. 0.]	3 (negative);	tamoxifen/enzalutamide
822	TCGA-E9-A2JT	BRCA	[-1. 0. -1. 0. 0. 0. 0. 0. 0. 0. 0. 0. 0. 0. 0. 0. 0.]	1 (negative); 3 (negative);	erlotinib, tamoxifen/enzalutamide
823	TCGA-E9-A3HO	BRCA	[ 0. 0. -1. -1. 0. 0. 0. 0. 0. 0. 0. 0. 0. 0. 0. 0. 0.]	3 (negative); 4 (negative);	tamoxifen/enzalutamide, *
824	TCGA-E9-A3Q9	BRCA	[ 0. 0. -1. 0. 0. 0. 0. 0. 0. 0. 0. 0. 0. 0. 0. 0. 0.]	3 (negative);	tamoxifen/enzalutamide
825	TCGA-E9-A3QA	BRCA	[-1. 0. 0. 0. 0. 0. 0. 0. 0. 0. 0. 0. 0. 0. 0. 0. 0.]	1 (negative);	erlotinib
826	TCGA-E9-A3X8	BRCA	[ 0. 0. -1. 0. 0. 0. 0. 0. 0. 0. 0. 0. 0. 0. 0. 0. 0.]	3 (negative);	tamoxifen/enzalutamide
827	TCGA-EW-A1IX	BRCA	[-1. 0. -1. -1. 0. -1. 0. 0. 0. 0. 0. 0. 0. 0. 0. 0. 0.]	1 (negative); 3 (negative); 4 (negative); 6 (negative);	erlotinib, tamoxifen/enzalutamide, *
828	TCGA-EW-A1IZ	BRCA	[ 0. 0. -1. 0. 0. 0. 0. 0. 0. 0. 0. 0. 0. 0. 0. 0. 0.]	3 (negative);	tamoxifen/enzalutamide
829	TCGA-EW-A1J1	BRCA	[ 0. 1. -1. 0. 0. 0. 0. 0. 0. 0. 0. 0. 0. 0. 0. 0. 0.]	2 (positive); 3 (negative);	ramucirumab, tamoxifen/enzalutamide
830	TCGA-EW-A1J2	BRCA	[-1. 0. -1. -1. 0. 0. 0. 0. 0. 0. 0. 0. 0. 0. 0. 0. 0.]	1 (negative); 3 (negative); 4 (negative);	erlotinib, tamoxifen/enzalutamide, *
831	TCGA-EW-A1J3	BRCA	[ 0. 0. -1. 0. 0. 0. 0. 1. 0. 0. 0. 0. 0. 0. 0. 0. 0.]	3 (negative); 8 (positive);	tamoxifen/enzalutamide, erlotinib/ramucirumab
832	TCGA-EW-A1J5	BRCA	[ 0. 1. -1. 0. 0. 0. -1. 1. 0. 0. 0. 0. 0. 0. 0. 0. 0.]	2 (positive); 3 (negative); 7 (negative); 8 (positive);	ramucirumab, tamoxifen/enzalutamide, erlotinib/tamoxifen/enzalutamide, erlotinib/ramucirumab
833	TCGA-EW-A1OV	BRCA	[ 0. 0. -1. 0. 0. 0. 0. 0. 0. 0. 0. 0. 0. 0. 0. 0. 0.]	3 (negative);	tamoxifen/enzalutamide
834	TCGA-EW-A1OW	BRCA	[ 0. 0. 0. 0. 0. 0. 0. 0. 0. 0. 0. 0. 0. 0. 0. 0. 0.]
835	TCGA-EW-A1OX	BRCA	[ 0. 1. -1. 0. 0. 0. 0. 0. 0. 0. 0. 0. 0. 0. 0. 0. 0.]	2 (positive); 3 (negative);	ramucirumab, tamoxifen/enzalutamide
836	TCGA-EW-A1OY	BRCA	[ 0. 1. -1. 0. 0. 0. 0. 0. 0. 0. 0. 0. 0. 0. 0. 0. 0.]	2 (positive); 3 (negative);	ramucirumab, tamoxifen/enzalutamide
837	TCGA-EW-A1OZ	BRCA	[ 0. 1. -1. 0. 0. 0. 0. 0. 0. 0. 0. 0. 0. 0. 0. 0. 0.]	2 (positive); 3 (negative);	ramucirumab, tamoxifen/enzalutamide
838	TCGA-EW-A1P0	BRCA	[ 0. 1. -1. 0. 0. 0. -1. 0. 0. 0. 0. 0. 0. 0. 0. 0. 0.]	2 (positive); 3 (negative); 7 (negative);	ramucirumab, tamoxifen/enzalutamide, erlotinib/tamoxifen/enzalutamide
839	TCGA-EW-A1P1	BRCA	[-1. 1. -1. 0. 0. 0. 0. 0. 0. 0. 0. 0. 0. 0. 0. 0. 0.]	1 (negative); 2 (positive); 3 (negative);	erlotinib, ramucirumab, tamoxifen/enzalutamide
840	TCGA-EW-A1P3	BRCA	[-1. 1. -1. -1. 0. 0. 0. 0. 0. 0. 0. 0. 0. 0. 0. 0. 0.]	1 (negative); 2 (positive); 3 (negative); 4 (negative);	erlotinib, ramucirumab, tamoxifen/enzalutamide, *
841	TCGA-EW-A1P4	BRCA	[-1. 0. -1. -1. 0. 0. 0. 0. 0. 0. 0. 0. 0. 0. 0. 0. 0.]	1 (negative); 3 (negative); 4 (negative);	erlotinib, tamoxifen/enzalutamide, *
842	TCGA-EW-A1P5	BRCA	[ 0. 0. -1. 0. 0. 0. 0. 0. 0. 0. 0. 0. 0. 0. 0. 0. 0.]	3 (negative);	tamoxifen/enzalutamide
843	TCGA-EW-A1P8	BRCA	[ 0. 0. 0. 0. 0. 0. 0. 0. 0. 0. 0. 0. 0. 0. 0. 0. 0.]
844	TCGA-EW-A1PA	BRCA	[ 0. 1. -1. -1. 0. 0. 0. 0. 0. 0. 0. 0. 0. 0. 0. 0. 0.]	2 (positive); 3 (negative); 4 (negative);	ramucirumab, tamoxifen/enzalutamide, *
845	TCGA-EW-A1PB	BRCA	[ 0. 0. 0. 0. 0. 0. 0. 0. 0. 0. 0. 0. 0. 0. 0. 0. 0.]
846	TCGA-EW-A1PC	BRCA	[ 1. 1. 0. 0. 0. 0. 0. 0. 0. 0. 0. 0. 0. 0. 0. 0. 0.]	1 (positive); 2 (positive);	tamoxifen, ramucirumab
847	TCGA-EW-A1PD	BRCA	[-1. 0. -1. 0. 0. 0. 0. 0. 0. 0. 0. 0. 0. 0. 0. 0. 0.]	1 (negative); 3 (negative);	erlotinib, tamoxifen/enzalutamide
848	TCGA-EW-A1PE	BRCA	[ 0. 0. -1. 0. 0. 0. 0. 0. 0. 0. 0. 0. 0. 0. 0. 0. 0.]	3 (negative);	tamoxifen/enzalutamide
849	TCGA-EW-A1PG	BRCA	[-1. 1. -1. 0. 0. 0. 0. 0. 0. 0. 0. 0. 0. 0. 0. 0. 0.]	1 (negative); 2 (positive); 3 (negative);	erlotinib, ramucirumab, tamoxifen/enzalutamide
850	TCGA-EW-A2FR	BRCA	[ 0. 0. 0. 0. 0. 0. 0. 0. 0. 0. 0. 0. 0. 0. 0. 0. 0.]
851	TCGA-EW-A2FS	BRCA	[ 0. 0. -1. 0. 0. 0. 0. 0. 0. 0. 0. 0. 0. 0. 0. 0. 0.]	3 (negative);	tamoxifen/enzalutamide
852	TCGA-EW-A2FV	BRCA	[ 0. 0. -1. 0. 0. 0. 0. 0. 0. 0. 0. 0. 0. 0. 0. 0. 0.]	3 (negative);	tamoxifen/enzalutamide
853	TCGA-EW-A2FW	BRCA	[ 1. 0. -1. 0. 0. 0. 0. 0. 0. 0. 0. 0. 0. 0. 0. 0. 0.]	1 (positive); 3 (negative);	tamoxifen, tamoxifen/enzalutamide
854	TCGA-EW-A3U0	BRCA	[ 0. 0. 0. 0. 0. 0. 0. 0. 0. 0. 0. 0. 0. 0. 0. 0. 0.]
855	TCGA-GI-A2C8	BRCA	[-1. 0. -1. 0. 0. 0. 0. 0. 0. 0. 0. 0. 0. 0. 0. 0. 0.]	1 (negative); 3 (negative);	erlotinib, tamoxifen/enzalutamide
856	TCGA-GI-A2C9	BRCA	[ 0. 0. 0. 0. 0. 0. 0. 0. 0. 0. 0. 0. 0. 0. 0. 0. 0.]
857	TCGA-GM-A2D9	BRCA	[ 0. 0. -1. 0. 0. 0. 0. 0. 0. 0. 0. 0. 0. 0. 0. 0. 0.]	3 (negative);	tamoxifen/enzalutamide
858	TCGA-GM-A2DB	BRCA	[ 0. 0. 0. 0. 0. 0. 0. 0. 0. 0. 0. 0. 0. 0. 0. 0. 0.]
859	TCGA-GM-A2DC	BRCA	[ 0. 1. -1. 0. 0. 0. 0. 0. 0. 0. 0. 0. 0. 0. 0. 0. 0.]	2 (positive); 3 (negative);	ramucirumab, tamoxifen/enzalutamide
860	TCGA-GM-A2DD	BRCA	[ 0. 0. 0. -1. 0. 0. 0. 0. 0. 0. 0. 0. 0. 0. 0. 0. 0.]	4 (negative);	*
861	TCGA-GM-A2DF	BRCA	[ 0. 0. 0. 0. 0. 0. 0. 0. 0. 0. 0. 0. 0. 0. 0. 0. 0.]
862	TCGA-GM-A2DH	BRCA	[ 0. 0. 0. 0. 0. 0. 0. 0. 0. 0. 0. 0. 0. 0. 0. 0. 0.]
863	TCGA-GM-A2DI	BRCA	[-1. 0. -1. 0. 0. 0. 0. 0. 0. 0. 0. 0. 0. 0. 0. 0. 0.]	1 (negative); 3 (negative);	erlotinib, tamoxifen/enzalutamide
864	TCGA-GM-A2DK	BRCA	[ 0. 1. 0. 0. 0. 0. 0. 0. 0. 0. 0. 0. 0. 0. 0. 0. 0.]	2 (positive);	ramucirumab
865	TCGA-GM-A2DL	BRCA	[ 0. 1. -1. 0. 0. 0. 0. 0. 0. 0. 0. 0. 0. 0. 0. 0. 0.]	2 (positive); 3 (negative);	ramucirumab, tamoxifen/enzalutamide
866	TCGA-GM-A2DM	BRCA	[ 0. 0. -1. 0. 0. 0. 0. 0. 0. 0. 0. 0. 0. 0. 0. 0. 0.]	3 (negative);	tamoxifen/enzalutamide
867	TCGA-GM-A2DN	BRCA	[ 0. 1. -1. 0. 0. 0. 0. 0. 0. 0. 0. 0. 0. 0. 0. 0. 0.]	2 (positive); 3 (negative);	ramucirumab, tamoxifen/enzalutamide
868	TCGA-GM-A2DO	BRCA	[ 0. 0. -1. 0. 0. 0. 0. 0. 0. 0. 0. 0. 0. 0. 0. 0. 0.]	3 (negative);	tamoxifen/enzalutamide
869	TCGA-GM-A3NY	BRCA	[-1. 1. -1. 0. 1. 0. 0. 0. 0. 0. 0. 0. 0. 0. 0. 0. 0.]	1 (negative); 2 (positive); 3 (negative); 5 (positive);	erlotinib, ramucirumab, tamoxifen/enzalutamide, tamoxifen
870	TCGA-GM-A3XL	BRCA	[ 0. 0. 0. 0. 0. 0. 0. 0. 0. 0. 0. 0. 0. 0. 0. 0. 0.]
871	TCGA-GM-A3XN	BRCA	[ 0. 0. -1. 0. 0. 0. 0. 0. 0. 0. 0. 0. 0. 0. 0. 0. 0.]	3 (negative);	tamoxifen/enzalutamide
872	TCGA-HN-A2NL	BRCA	[-1. 0. -1. 0. 0. 0. 0. 0. 0. 0. 0. 0. 0. 0. 0. 0. 0.]	1 (negative); 3 (negative);	erlotinib, tamoxifen/enzalutamide
873	TCGA-JL-A3YW	BRCA	[ 0. 0. 0. 0. 0. 0. 0. 1. 0. 0. 0. 0. 0. 0. 0. 0. 0.]	8 (positive);	erlotinib/ramucirumab
874	TCGA-JL-A3YX	BRCA	[-1. 0. -1. -1. 0. 0. 0. 0. 0. 0. 0. 0. 0. 0. 0. 0. 0.]	1 (negative); 3 (negative); 4 (negative);	erlotinib, tamoxifen/enzalutamide, *
875	TCGA-A6-2671	COAD	[-1. 1. 0. 0. 0. 0. 0. 0. 0. 0. 0. 0. 0. 0. 0. 0. 0.]	1 (negative); 2 (positive);	erlotinib, ramucirumab
876	TCGA-A6-2672	COAD	[ 0. 0. 0. 0. 0. 0. 0. 0. 0. 0. 0. 0. 0. 0. 0. 0. 0.]
877	TCGA-A6-2676	COAD	[ 0. 1. 0. 0. 0. 0. 0. 0. 0. 0. 0. 0. 0. 0. 0. 0. 0.]	2 (positive);	ramucirumab
878	TCGA-A6-2677	COAD	[-1. 1. 0. 0. 0. 0. 0. 0. 0. 0. 0. 0. 0. 0. 0. 0. 0.]	1 (negative); 2 (positive);	erlotinib, ramucirumab
879	TCGA-A6-2678	COAD	[-1. 1. 0. 1. 0. 0. 0. 0. 0. 0. 0. 0. 0. 0. 0. 0. 0.]	1 (negative); 2 (positive); 4 (positive);	erlotinib, ramucirumab, lapatinib
880	TCGA-A6-2680	COAD	[-1. 1. 1. 1. 0. 0. 0. 0. 0. 1. 0. 0. 0. 0. 0. 0. 0.]	1 (negative); 2 (positive); 3 (positive); 4 (positive); 10 (positive);	erlotinib, ramucirumab, *, lapatinib, dasatinib
881	TCGA-A6-2681	COAD	[-1. 1. 0. 0. 0. 0. 0. 0. 0. 0. 0. 0. 0. 0. 0. 0. 0.]	1 (negative); 2 (positive);	erlotinib, ramucirumab
882	TCGA-A6-2683	COAD	[-1. 1. 0. 1. 0. 0. 0. 0. 0. 0. 0. 0. 0. 0. 0. 0. 0.]	1 (negative); 2 (positive); 4 (positive);	erlotinib, ramucirumab, lapatinib
883	TCGA-A6-2684	COAD	[-1. 1. 0. 0. 0. 0. 0. 0. 0. 0. 0. 0. 0. 0. 0. 0. 0.]	1 (negative); 2 (positive);	erlotinib, ramucirumab
884	TCGA-A6-2685	COAD	[-1. 1. 0. 0. 0. -1. 0. 0. 0. 1. 0. -1. 0. 0. 0. 0. 0.]	1 (negative); 2 (positive); 6 (negative); 10 (positive); 12 (negative);	erlotinib, ramucirumab, *, dasatinib, trastuzumab
885	TCGA-A6-2686	COAD	[-1. 1. 0. 0. 0. 0. 0. 0. 0. 0. 0. 0. 0. 0. 0. 0. 0.]	1 (negative); 2 (positive);	erlotinib, ramucirumab
886	TCGA-A6-3807	COAD	[-1. 1. 1. 0. 0. 0. 0. 0. 1. 1. 0. 0. 0. 0. 0. 0. 0.]	1 (negative); 2 (positive); 3 (positive); 9 (positive); 10 (positive);	erlotinib, ramucirumab, *, tamoxifen, dasatinib
887	TCGA-A6-3808	COAD	[-1. 1. 0. 0. 0. 0. 0. 0. 0. 0. 0. 0. 0. 0. 0. 0. 0.]	1 (negative); 2 (positive);	erlotinib, ramucirumab
888	TCGA-A6-3809	COAD	[-1. 1. 1. 0. 0. 0. 0. 0. 0. 0. 0. 0. 0. 0. 0. 0. 0.]	1 (negative); 2 (positive); 3 (positive);	erlotinib, ramucirumab, *
889	TCGA-A6-3810	COAD	[-1. 1. 0. 0. 0. 0. 0. 0. 0. 1. 0. 0. 0. 0. 0. 0. 0.]	1 (negative); 2 (positive); 10 (positive);	erlotinib, ramucirumab, dasatinib
890	TCGA-A6-5656	COAD	[-1. 1. 0. 0. 0. -1. 0. 0. 0. 1. 0. 0. 0. 0. 0. 0. 0.]	1 (negative); 2 (positive); 6 (negative); 10 (positive);	erlotinib, ramucirumab, *, dasatinib
891	TCGA-A6-5657	COAD	[-1. 1. 0. 0. 0. -1. 0. 0. 0. 1. 0. 0. 0. 0. 0. 0. 0.]	1 (negative); 2 (positive); 6 (negative); 10 (positive);	erlotinib, ramucirumab, *, dasatinib
892	TCGA-A6-5659	COAD	[-1. 1. 0. 0. 0. 0. 0. 0. 0. 1. 0. 0. 0. 0. 0. 0. 0.]	1 (negative); 2 (positive); 10 (positive);	erlotinib, ramucirumab, dasatinib
893	TCGA-A6-5660	COAD	[-1. 1. 0. 0. 0. 0. 0. 0. 0. 1. 0. 0. 0. 0. 0. 0. 0.]	1 (negative); 2 (positive); 10 (positive);	erlotinib, ramucirumab, dasatinib
894	TCGA-A6-5661	COAD	[-1. 1. 1. -1. 0. 0. 0. 0. 1. 1. 0. 0. 0. 0. 0. 0. 0.]	1 (negative); 2 (positive); 3 (positive); 4 (negative); 9 (positive); 10 (positive);	erlotinib, ramucirumab, *, tamoxifen, dasatinib
895	TCGA-A6-5662	COAD	[-1. 1. 1. 1. 0. 0. 0. 0. 0. 0. -1. 0. 0. 0. 0. 0. 0.]	1 (negative); 2 (positive); 3 (positive); 4 (positive); 11 (negative);	erlotinib, ramucirumab, *, lapatinib
896	TCGA-A6-5664	COAD	[ 0. 1. 0. 0. 0. 0. 0. 0. 0. 0. 0. 0. 0. 0. 0. 0. 0.]	2 (positive);	ramucirumab
897	TCGA-A6-5665	COAD	[ 0. 1. 0. 0. 0. 0. 0. 0. 0. 0. 0. 0. 0. 0. 0. 0. 0.]	2 (positive);	ramucirumab
898	TCGA-A6-5666	COAD	[-1. 1. 0. 0. 0. 0. 0. 0. 0. 0. 0. 0. 0. 0. 0. 0. 0.]	1 (negative); 2 (positive);	erlotinib, ramucirumab
899	TCGA-A6-5667	COAD	[-1. 1. 1. 1. 0. 0. 0. 0. 0. 1. 0. -1. 0. 0. 0. 0. 0.]	1 (negative); 2 (positive); 3 (positive); 4 (positive); 10 (positive); 12 (negative);	erlotinib, ramucirumab, *, lapatinib, dasatinib, trastuzumab
900	TCGA-A6-6137	COAD	[-1. 1. 0. 0. 0. 0. 0. 0. 0. 0. 0. 0. 0. 0. 0. 0. 0.]	1 (negative); 2 (positive);	erlotinib, ramucirumab
901	TCGA-A6-6138	COAD	[-1. 1. 0. 0. 0. -1. 0. 0. 0. 0. 0. 0. 0. 0. 0. 0. 0.]	1 (negative); 2 (positive); 6 (negative);	erlotinib, ramucirumab, *
902	TCGA-A6-6140	COAD	[-1. 1. 0. 0. 0. 0. 0. 0. 0. 0. 0. 0. 0. 0. 0. 0. 0.]	1 (negative); 2 (positive);	erlotinib, ramucirumab
903	TCGA-A6-6141	COAD	[-1. 1. 0. 0. 0. 0. 0. 0. 0. 0. 0. 0. 0. 0. 0. 0. 0.]	1 (negative); 2 (positive);	erlotinib, ramucirumab
904	TCGA-A6-6142	COAD	[-1. 1. 0. 0. 0. 0. 0. 0. 0. 0. 0. 0. 0. 0. 0. 0. 0.]	1 (negative); 2 (positive);	erlotinib, ramucirumab
905	TCGA-A6-6648	COAD	[-1. 1. 0. 0. 0. 0. 0. 0. 0. 0. 0. 0. 0. 0. 0. 0. 0.]	1 (negative); 2 (positive);	erlotinib, ramucirumab
906	TCGA-A6-6649	COAD	[-1. 1. 0. 0. 0. -1. 0. 0. 0. 0. 0. 0. 0. 0. 0. 0. 0.]	1 (negative); 2 (positive); 6 (negative);	erlotinib, ramucirumab, *
907	TCGA-A6-6650	COAD	[ 0. 1. 0. 0. 0. 0. 0. 0. 0. 0. 0. 0. 0. 0. 0. 0. 0.]	2 (positive);	ramucirumab
908	TCGA-A6-6651	COAD	[-1. 0. 0. 0. 0. -1. 0. 0. 0. 0. 0. 0. 0. 0. 0. 0. 0.]	1 (negative); 6 (negative);	erlotinib, *
909	TCGA-A6-6652	COAD	[ 0. 1. 0. 0. 0. 0. 0. 0. 0. 0. 0. 0. 0. 0. 0. 0. 0.]	2 (positive);	ramucirumab
910	TCGA-A6-6653	COAD	[ 0. 1. 0. 0. 0. 0. 0. 0. 0. 0. 0. 0. 0. 0. 0. 0. 0.]	2 (positive);	ramucirumab
911	TCGA-A6-6654	COAD	[ 0. 1. 0. 0. 0. 0. 0. 0. 0. 0. 0. 0. 0. 0. 0. 0. 0.]	2 (positive);	ramucirumab
912	TCGA-A6-6780	COAD	[ 0. 0. 0. 0. 0. 0. 0. 0. 0. 0. 0. 0. 0. 0. 0. 0. 0.]
913	TCGA-A6-6781	COAD	[-1. 0. 0. -1. 0. 0. -1. 0. 0. 0. 0. 0. 0. 0. 0. 0. 0.]	1 (negative); 4 (negative); 7 (negative);	erlotinib, *, erlotinib/tamoxifen/enzalutamide
914	TCGA-A6-6782	COAD	[-1. 0. 0. 0. 0. 0. 0. 0. 0. 0. -1. 0. 0. 0. 0. 0. 0.]	1 (negative); 11 (negative);	erlotinib, *
915	TCGA-AA-3489	COAD	[-1. 1. 1. 0. 0. -1. -1. 0. 0. 1. 0. -1. 0. 0. 0. 0. 0.]	1 (negative); 2 (positive); 3 (positive); 6 (negative); 7 (negative); 10 (positive); 12 (negative);	erlotinib, ramucirumab, *, erlotinib/tamoxifen/enzalutamide, dasatinib, trastuzumab
916	TCGA-AA-3492	COAD	[-1. 1. 0. 1. 0. 0. 0. 0. 0. 0. 0. 0. 0. 0. 0. 0. 0.]	1 (negative); 2 (positive); 4 (positive);	erlotinib, ramucirumab, lapatinib
917	TCGA-AA-3496	COAD	[ 0. 0. 0. 0. 0. 0. 0. 0. 0. 0. 0. 0. 0. 0. 0. 0. 0.]
918	TCGA-AA-3502	COAD	[-1. 1. 0. 1. 0. 0. 0. 0. 0. 0. 0. 0. 0. 0. 0. 0. 0.]	1 (negative); 2 (positive); 4 (positive);	erlotinib, ramucirumab, lapatinib
919	TCGA-AA-3506	COAD	[-1. 1. 1. 0. 0. 0. 0. 0. 0. 1. 0. 0. 0. 0. 0. 0. 0.]	1 (negative); 2 (positive); 3 (positive); 10 (positive);	erlotinib, ramucirumab, *, dasatinib
920	TCGA-AA-3510	COAD	[ 0. 1. 0. 0. 0. 0. 0. 0. 0. 0. 0. 0. 0. 0. 0. 0. 0.]	2 (positive);	ramucirumab
921	TCGA-AA-3511	COAD	[-1. 1. 0. 0. 0. 0. 0. 0. 0. 0. 0. 0. 0. 0. 0. 0. 0.]	1 (negative); 2 (positive);	erlotinib, ramucirumab
922	TCGA-AA-3514	COAD	[-1. 0. 0. 0. 0. 0. 0. 0. 0. 0. 0. -1. 0. 0. 0. 0. 0.]	1 (negative); 12 (negative);	erlotinib, trastuzumab
923	TCGA-AA-3517	COAD	[-1. 1. 1. 0. 0. 0. -1. 0. 0. 0. 0. 0. 0. 0. 0. 0. 0.]	1 (negative); 2 (positive); 3 (positive); 7 (negative);	erlotinib, ramucirumab, *, erlotinib/tamoxifen/enzalutamide
924	TCGA-AA-3519	COAD	[-1. 1. 0. 1. 0. 0. 0. 0. 0. 0. 0. 0. 0. 0. 0. 0. 0.]	1 (negative); 2 (positive); 4 (positive);	erlotinib, ramucirumab, lapatinib
925	TCGA-AA-3520	COAD	[-1. 1. 0. 1. 0. 0. 0. 0. 0. 1. 0. 0. 0. 0. 0. 0. 0.]	1 (negative); 2 (positive); 4 (positive); 10 (positive);	erlotinib, ramucirumab, lapatinib, dasatinib
926	TCGA-AA-3521	COAD	[-1. 1. 1. 0. 0. 0. 0. 0. 0. 0. 0. 0. 0. 0. 0. 0. 0.]	1 (negative); 2 (positive); 3 (positive);	erlotinib, ramucirumab, *
927	TCGA-AA-3522	COAD	[-1. 1. 0. 1. 0. 0. 0. 0. 0. 0. 0. 0. 0. 0. 0. 0. 0.]	1 (negative); 2 (positive); 4 (positive);	erlotinib, ramucirumab, lapatinib
928	TCGA-AA-3525	COAD	[-1. 1. 0. 0. 0. 0. 0. 0. 0. 0. 0. 0. 0. 0. 0. 0. 0.]	1 (negative); 2 (positive);	erlotinib, ramucirumab
929	TCGA-AA-3529	COAD	[-1. 1. 0. 1. 0. 0. 0. 0. 0. 0. 0. 0. 0. 0. 0. 0. 0.]	1 (negative); 2 (positive); 4 (positive);	erlotinib, ramucirumab, lapatinib
930	TCGA-AA-3530	COAD	[ 0. 1. 0. 0. 0. 0. 0. 0. 0. 0. 0. -1. 0. 0. 0. 0. 0.]	2 (positive); 12 (negative);	ramucirumab, trastuzumab
931	TCGA-AA-3531	COAD	[ 0. 1. 0. 0. 0. 0. 0. 0. 0. 0. 0. 0. 0. 0. 0. 0. 0.]	2 (positive);	ramucirumab
932	TCGA-AA-3532	COAD	[-1. 0. 0. 0. 0. 0. 0. 0. 0. 0. 0. 0. 0. 0. 0. 0. 0.]	1 (negative);	erlotinib
933	TCGA-AA-3534	COAD	[-1. 0. 0. 1. 0. 0. 0. 0. 0. 0. 0. 0. 0. 0. 0. 0. 0.]	1 (negative); 4 (positive);	erlotinib, lapatinib
934	TCGA-AA-3548	COAD	[-1. 0. 0. 1. 0. 0. 0. 0. 0. 0. 0. 0. 0. 0. 0. 0. 0.]	1 (negative); 4 (positive);	erlotinib, lapatinib
935	TCGA-AA-3552	COAD	[-1. 1. 0. 1. 0. 0. 0. 0. 0. 0. 0. 0. 0. 0. 0. 0. 0.]	1 (negative); 2 (positive); 4 (positive);	erlotinib, ramucirumab, lapatinib
936	TCGA-AA-3553	COAD	[-1. 1. 0. 0. 0. 0. 0. 0. 0. 0. 0. 0. 0. 0. 0. 0. 0.]	1 (negative); 2 (positive);	erlotinib, ramucirumab
937	TCGA-AA-3554	COAD	[-1. 1. 1. 0. 0. 0. 0. 0. 0. 1. 0. 0. 0. 0. 0. 0. 0.]	1 (negative); 2 (positive); 3 (positive); 10 (positive);	erlotinib, ramucirumab, *, dasatinib
938	TCGA-AA-3555	COAD	[-1. 0. 0. 0. 0. 0. 0. 0. 0. 0. 0. 0. 0. 0. 0. 0. 0.]	1 (negative);	erlotinib
939	TCGA-AA-3558	COAD	[ 0. 1. 0. 0. -1. 0. -1. 0. 0. 0. 0. 0. 0. 0. 0. 0. 0.]	2 (positive); 5 (negative); 7 (negative);	ramucirumab, erlotinib/dasatinib, erlotinib/tamoxifen/enzalutamide
940	TCGA-AA-3560	COAD	[-1. 1. 0. 1. 0. 0. 0. 0. 0. 0. 0. 0. 0. 0. 0. 0. 0.]	1 (negative); 2 (positive); 4 (positive);	erlotinib, ramucirumab, lapatinib
941	TCGA-AA-3561	COAD	[ 0. 1. 0. 0. 0. 0. 0. 0. 0. 1. 0. 0. 0. 0. 0. 0. 0.]	2 (positive); 10 (positive);	ramucirumab, dasatinib
942	TCGA-AA-3562	COAD	[-1. 1. 0. 0. 0. 0. 0. 0. 0. 0. 0. 0. 0. 0. 0. 0. 0.]	1 (negative); 2 (positive);	erlotinib, ramucirumab
943	TCGA-AA-3655	COAD	[-1. 1. 0. 0. 0. 0. 0. 0. 0. 1. 0. 0. 0. 0. 0. 0. 0.]	1 (negative); 2 (positive); 10 (positive);	erlotinib, ramucirumab, dasatinib
944	TCGA-AA-3664	COAD	[-1. 1. 1. 1. 0. 0. 0. 0. 0. 1. 0. 0. 0. 0. 0. 0. 0.]	1 (negative); 2 (positive); 3 (positive); 4 (positive); 10 (positive);	erlotinib, ramucirumab, *, lapatinib, dasatinib
945	TCGA-AA-3672	COAD	[-1. 1. 1. 0. 0. 0. 0. 0. 0. 1. 0. 0. 0. 0. 0. 0. 0.]	1 (negative); 2 (positive); 3 (positive); 10 (positive);	erlotinib, ramucirumab, *, dasatinib
946	TCGA-AA-3678	COAD	[-1. 1. 0. 0. 0. 0. 0. 0. 0. 1. 0. 0. 0. 0. 0. 0. 0.]	1 (negative); 2 (positive); 10 (positive);	erlotinib, ramucirumab, dasatinib
947	TCGA-AA-3681	COAD	[ 0. 0. 1. 0. 0. 0. 0. 0. 1. 1. 0. 0. 0. 0. 0. 0. 0.]	3 (positive); 9 (positive); 10 (positive);	*, tamoxifen, dasatinib
948	TCGA-AA-3688	COAD	[ 0. 1. 0. 1. 0. 0. 0. 0. 0. 0. 0. 0. 0. 0. 0. 0. 0.]	2 (positive); 4 (positive);	ramucirumab, lapatinib
949	TCGA-AA-3695	COAD	[ 0. 0. 0. 1. 0. 0. 0. 0. 0. 0. 0. -1. 0. 0. 0. 0. 0.]	4 (positive); 12 (negative);	lapatinib, trastuzumab
950	TCGA-AA-3696	COAD	[-1. 1. 1. 1. 0. 0. 0. 0. 0. 0. 0. 0. 0. 0. 0. 0. 0.]	1 (negative); 2 (positive); 3 (positive); 4 (positive);	erlotinib, ramucirumab, *, lapatinib
951	TCGA-AA-3697	COAD	[-1. 1. 0. 0. 0. 0. 0. 0. 0. 0. 0. 0. 0. 0. 0. 0. 0.]	1 (negative); 2 (positive);	erlotinib, ramucirumab
952	TCGA-AA-3710	COAD	[-1. 1. 1. 0. 0. 0. 0. 0. 0. 1. 0. 0. 0. 0. 0. 0. 0.]	1 (negative); 2 (positive); 3 (positive); 10 (positive);	erlotinib, ramucirumab, *, dasatinib
953	TCGA-AA-3712	COAD	[ 0. 1. 0. 0. 0. 0. 0. 0. 0. 0. 0. 0. 0. 0. 0. 0. 0.]	2 (positive);	ramucirumab
954	TCGA-AA-3713	COAD	[-1. 1. 1. 1. 0. 0. 0. 0. 0. 0. -1. 0. 0. 0. 0. 0. 0.]	1 (negative); 2 (positive); 3 (positive); 4 (positive); 11 (negative);	erlotinib, ramucirumab, *, lapatinib
955	TCGA-AA-3715	COAD	[ 0. 1. 1. 0. 0. 0. 0. 0. 0. 1. 0. -1. 0. 0. 0. 0. 0.]	2 (positive); 3 (positive); 10 (positive); 12 (negative);	ramucirumab, *, dasatinib, trastuzumab
956	TCGA-AA-3811	COAD	[ 0. 1. 1. 0. 0. 0. 0. 0. 0. 0. 0. -1. 0. 0. 0. 0. 0.]	2 (positive); 3 (positive); 12 (negative);	ramucirumab, *, trastuzumab
957	TCGA-AA-3812	COAD	[-1. 0. 0. 0. 0. 0. 0. 0. 0. 0. 0. 0. 0. 0. 0. 0. 0.]	1 (negative);	erlotinib
958	TCGA-AA-3814	COAD	[ 0. 1. 0. 0. -1. 0. 0. 0. 0. 0. 0. 0. 0. 0. 0. 0. 0.]	2 (positive); 5 (negative);	ramucirumab, erlotinib/dasatinib
959	TCGA-AA-3815	COAD	[-1. 1. 1. 0. 0. 0. 0. 0. 0. 0. 0. 0. 0. 0. 0. 0. 0.]	1 (negative); 2 (positive); 3 (positive);	erlotinib, ramucirumab, *
960	TCGA-AA-3818	COAD	[-1. 1. 0. 1. 0. 0. 0. 0. 0. 0. 0. 0. 0. 0. 0. 0. 0.]	1 (negative); 2 (positive); 4 (positive);	erlotinib, ramucirumab, lapatinib
961	TCGA-AA-3819	COAD	[-1. 1. 0. 0. 0. 0. 0. 0. 0. 0. 0. 0. 0. 0. 0. 0. 0.]	1 (negative); 2 (positive);	erlotinib, ramucirumab
962	TCGA-AA-3831	COAD	[-1. 1. 0. 0. 0. 0. 0. 0. 0. 0. 0. 0. 0. 0. 0. 0. 0.]	1 (negative); 2 (positive);	erlotinib, ramucirumab
963	TCGA-AA-3833	COAD	[-1. 1. 0. 0. 0. 0. 0. 0. 0. 0. 0. 0. 0. 0. 0. 0. 0.]	1 (negative); 2 (positive);	erlotinib, ramucirumab
964	TCGA-AA-3837	COAD	[-1. 1. 0. 0. 0. 0. 0. 0. 0. 0. 0. 0. 0. 0. 0. 0. 0.]	1 (negative); 2 (positive);	erlotinib, ramucirumab
965	TCGA-AA-3841	COAD	[-1. 1. 0. 0. 0. 0. 0. 0. 0. 1. 0. 0. 0. 0. 0. 0. 0.]	1 (negative); 2 (positive); 10 (positive);	erlotinib, ramucirumab, dasatinib
966	TCGA-AA-3844	COAD	[ 0. 1. 0. 0. 0. 0. 0. 0. 0. 0. 0. 0. 0. 0. 0. 0. 0.]	2 (positive);	ramucirumab
967	TCGA-AA-3845	COAD	[-1. 1. 0. 0. 0. 0. 0. 0. 0. 0. 0. 0. 0. 0. 0. 0. 0.]	1 (negative); 2 (positive);	erlotinib, ramucirumab
968	TCGA-AA-3848	COAD	[ 0. 0. 0. 0. 0. 0. 0. 0. 0. 0. 0. 0. 0. 0. 0. 0. 0.]
969	TCGA-AA-3850	COAD	[-1. 1. 0. 0. 0. 0. 0. 0. 0. 1. 0. 0. 0. 0. 0. 0. 0.]	1 (negative); 2 (positive); 10 (positive);	erlotinib, ramucirumab, dasatinib
970	TCGA-AA-3852	COAD	[-1. 0. 0. 0. 0. 0. 0. 0. 0. 1. 0. 0. 0. 0. 0. 0. 0.]	1 (negative); 10 (positive);	erlotinib, dasatinib
971	TCGA-AA-3854	COAD	[-1. 1. 0. 1. 0. 0. 0. 0. 0. 0. 0. 0. 0. 0. 0. 0. 0.]	1 (negative); 2 (positive); 4 (positive);	erlotinib, ramucirumab, lapatinib
972	TCGA-AA-3856	COAD	[-1. 1. 0. 1. 0. 0. 0. 0. 0. 0. 0. 0. 0. 0. 0. 0. 0.]	1 (negative); 2 (positive); 4 (positive);	erlotinib, ramucirumab, lapatinib
973	TCGA-AA-3861	COAD	[ 0. 1. 0. 1. 0. 0. 0. 0. 0. 0. 0. 0. 0. 0. 0. 0. 0.]	2 (positive); 4 (positive);	ramucirumab, lapatinib
974	TCGA-AA-3862	COAD	[-1. 1. 0. 0. 0. 0. 0. 0. 0. 1. 0. 0. 0. 0. 0. 0. 0.]	1 (negative); 2 (positive); 10 (positive);	erlotinib, ramucirumab, dasatinib
975	TCGA-AA-3864	COAD	[-1. 1. 1. 0. 0. 0. 0. 0. 0. 1. 0. -1. 0. 0. 0. 0. 0.]	1 (negative); 2 (positive); 3 (positive); 10 (positive); 12 (negative);	erlotinib, ramucirumab, *, dasatinib, trastuzumab
976	TCGA-AA-3866	COAD	[-1. 1. 0. 0. 0. -1. 0. 0. 0. 0. 0. 0. 0. 0. 0. 0. 0.]	1 (negative); 2 (positive); 6 (negative);	erlotinib, ramucirumab, *
977	TCGA-AA-3869	COAD	[ 0. 1. 0. 0. 0. 0. 0. 0. 0. 0. 0. 0. 0. 0. 0. 0. 0.]	2 (positive);	ramucirumab
978	TCGA-AA-3872	COAD	[-1. 0. 0. 0. 0. -1. 0. 0. 0. 1. 0. -1. 0. 0. 0. 0. 0.]	1 (negative); 6 (negative); 10 (positive); 12 (negative);	erlotinib, *, dasatinib, trastuzumab
979	TCGA-AA-3930	COAD	[ 0. 1. 0. 0. 0. 0. 0. 0. 0. 0. 0. 0. 0. 0. 0. 0. 0.]	2 (positive);	ramucirumab
980	TCGA-AA-3947	COAD	[-1. 1. 1. 0. 0. -1. -1. 0. 0. 0. 0. 0. 0. 0. 0. 0. 0.]	1 (negative); 2 (positive); 3 (positive); 6 (negative); 7 (negative);	erlotinib, ramucirumab, *, erlotinib/tamoxifen/enzalutamide
981	TCGA-AA-3950	COAD	[-1. 1. 0. 0. 0. 0. 0. 0. 0. 0. 0. 0. 0. 0. 0. 0. 0.]	1 (negative); 2 (positive);	erlotinib, ramucirumab
982	TCGA-AA-3955	COAD	[-1. 1. 0. 1. 0. 0. 0. 0. 0. 0. 0. 0. 0. 0. 0. 0. 0.]	1 (negative); 2 (positive); 4 (positive);	erlotinib, ramucirumab, lapatinib
983	TCGA-AA-3968	COAD	[-1. 1. 1. 0. 0. -1. 0. 0. 0. 0. 0. 0. 0. 0. 0. 0. 0.]	1 (negative); 2 (positive); 3 (positive); 6 (negative);	erlotinib, ramucirumab, *
984	TCGA-AA-3971	COAD	[-1. 1. 1. 0. 0. -1. 0. 0. 0. 0. 0. 0. 0. 0. 0. 0. 0.]	1 (negative); 2 (positive); 3 (positive); 6 (negative);	erlotinib, ramucirumab, *
985	TCGA-AA-3972	COAD	[-1. 1. 1. 0. 0. 0. 0. 0. 0. 1. 0. 0. 0. 0. 0. 0. 0.]	1 (negative); 2 (positive); 3 (positive); 10 (positive);	erlotinib, ramucirumab, *, dasatinib
986	TCGA-AA-3973	COAD	[-1. 1. 0. 0. 0. 0. 0. 0. 0. 0. 0. 0. 0. 0. 0. 0. 0.]	1 (negative); 2 (positive);	erlotinib, ramucirumab
987	TCGA-AA-3975	COAD	[-1. 1. 0. 0. 0. 0. -1. 0. 0. 0. 0. 0. 0. 0. 0. 0. 0.]	1 (negative); 2 (positive); 7 (negative);	erlotinib, ramucirumab, erlotinib/tamoxifen/enzalutamide
988	TCGA-AA-3982	COAD	[-1. 1. 1. 0. 0. 0. 0. 0. 0. 0. 0. 0. 0. 0. 0. 0. 0.]	1 (negative); 2 (positive); 3 (positive);	erlotinib, ramucirumab, *
989	TCGA-AA-3986	COAD	[-1. 1. 0. 0. 0. 0. 0. 0. 0. 1. 0. 0. 0. 0. 0. 0. 0.]	1 (negative); 2 (positive); 10 (positive);	erlotinib, ramucirumab, dasatinib
990	TCGA-AA-3989	COAD	[-1. 0. 0. 1. 0. 0. 0. 0. 0. 0. 0. 0. 0. 0. 0. 0. 0.]	1 (negative); 4 (positive);	erlotinib, lapatinib
991	TCGA-AA-A004	COAD	[-1. 1. 0. 0. 0. 0. 0. 0. 0. 0. 0. 0. 0. 0. 0. 0. 0.]	1 (negative); 2 (positive);	erlotinib, ramucirumab
992	TCGA-AA-A00A	COAD	[-1. 1. 0. 0. 0. 0. 0. 0. 0. 0. 0. 0. 0. 0. 0. 0. 0.]	1 (negative); 2 (positive);	erlotinib, ramucirumab
993	TCGA-AA-A00E	COAD	[ 0. 1. 0. 0. 0. 0. 0. 0. 0. 0. 0. 0. 0. 0. 0. 0. 0.]	2 (positive);	ramucirumab
994	TCGA-AA-A00F	COAD	[-1. 0. 0. 0. 0. 0. 0. 0. 0. 0. 0. 0. 0. 0. 0. 0. 0.]	1 (negative);	erlotinib
995	TCGA-AA-A00J	COAD	[-1. 1. 0. 0. 0. 0. 0. 0. 0. 0. 0. 0. 0. 0. 0. 0. 0.]	1 (negative); 2 (positive);	erlotinib, ramucirumab
996	TCGA-AA-A00K	COAD	[-1. 0. 0. 0. 0. 0. 0. 0. 0. 0. 0. 0. 0. 0. 0. 0. 0.]	1 (negative);	erlotinib
997	TCGA-AA-A00L	COAD	[-1. 1. 0. 0. 0. 0. 0. 0. 0. 0. 0. 0. 0. 0. 0. 0. 0.]	1 (negative); 2 (positive);	erlotinib, ramucirumab
998	TCGA-AA-A00N	COAD	[-1. 0. 0. -1. 0. 0. 0. 0. 0. 0. 0. 0. 0. 0. 0. 0. 0.]	1 (negative); 4 (negative);	erlotinib, *
999	TCGA-AA-A00Q	COAD	[ 0. 1. 0. 0. 0. 0. 0. 0. 0. 0. 0. 0. 0. 0. 0. 0. 0.]	2 (positive);	ramucirumab
1000	TCGA-AA-A00R	COAD	[ 0. 0. 0. 0. 0. 0. 0. 0. 0. 0. 0. 0. 0. 0. 0. 0. 0.]
1001	TCGA-AA-A00U	COAD	[ 0. 1. 0. 0. -1. 0. 0. 0. 0. 0. 0. 0. 0. 0. 0. 0. 0.]	2 (positive); 5 (negative);	ramucirumab, erlotinib/dasatinib
1002	TCGA-AA-A00W	COAD	[ 0. 1. 0. 0. -1. 0. 0. 0. 0. 0. 0. 0. 0. 0. 0. 0. 0.]	2 (positive); 5 (negative);	ramucirumab, erlotinib/dasatinib
1003	TCGA-AA-A00Z	COAD	[-1. 1. 0. 0. 0. 0. 0. 0. 0. 0. 0. 0. 0. 0. 0. 0. 0.]	1 (negative); 2 (positive);	erlotinib, ramucirumab
1004	TCGA-AA-A010	COAD	[ 0. 0. 0. 0. 0. 0. 0. 0. 0. 0. 0. 0. 0. 0. 0. 0. 0.]
1005	TCGA-AA-A017	COAD	[-1. 0. 0. 0. 0. 0. 0. 0. 0. 0. 0. 0. 0. 0. 0. 0. 0.]	1 (negative);	erlotinib
1006	TCGA-AA-A01C	COAD	[ 0. 0. 0. 0. 0. 0. 0. 0. 0. 0. 0. 0. 0. 0. 0. 0. 0.]
1007	TCGA-AA-A01D	COAD	[-1. 1. 0. 0. 0. 0. 0. 0. 0. 0. 0. 0. 0. 0. 0. 0. 0.]	1 (negative); 2 (positive);	erlotinib, ramucirumab
1008	TCGA-AA-A01F	COAD	[-1. 1. 0. 0. 0. 0. 0. 0. 0. 0. 0. 0. 0. 0. 0. 0. 0.]	1 (negative); 2 (positive);	erlotinib, ramucirumab
1009	TCGA-AA-A01I	COAD	[ 0. 1. 0. 0. 0. 0. 0. 0. 0. 0. 0. 0. 0. 0. 0. 0. 0.]	2 (positive);	ramucirumab
1010	TCGA-AA-A01K	COAD	[-1. 0. 0. 0. 0. 0. 0. 0. 0. 0. 0. 0. 0. 0. 0. 0. 0.]	1 (negative);	erlotinib
1011	TCGA-AA-A01P	COAD	[-1. 1. 0. 0. 0. 0. 0. 0. 0. 0. 0. 0. 0. 0. 0. 0. 0.]	1 (negative); 2 (positive);	erlotinib, ramucirumab
1012	TCGA-AA-A01Q	COAD	[-1. 1. 0. -1. 0. 0. 0. 0. 0. 0. 0. 0. 0. 0. 0. 0. 0.]	1 (negative); 2 (positive); 4 (negative);	erlotinib, ramucirumab, *
1013	TCGA-AA-A01R	COAD	[ 0. 1. 0. 0. 0. 0. 0. 0. 0. 0. 0. 0. 0. 0. 0. 0. 0.]	2 (positive);	ramucirumab
1014	TCGA-AA-A01S	COAD	[-1. 1. 0. 0. 0. 0. 0. 0. 0. 0. 0. 0. 0. 0. 0. 0. 0.]	1 (negative); 2 (positive);	erlotinib, ramucirumab
1015	TCGA-AA-A01T	COAD	[-1. 1. 0. 0. 0. 0. 0. 0. 0. 0. 0. 0. 0. 0. 0. 0. 0.]	1 (negative); 2 (positive);	erlotinib, ramucirumab
1016	TCGA-AA-A01V	COAD	[ 0. 1. 0. 0. 0. 0. 0. 0. 0. 0. 0. 0. 0. 0. 0. 0. 0.]	2 (positive);	ramucirumab
1017	TCGA-AA-A01X	COAD	[ 0. 1. 0. 0. 0. 0. 0. 0. 0. 0. 0. 0. 0. 0. 0. 0. 0.]	2 (positive);	ramucirumab
1018	TCGA-AA-A022	COAD	[-1. 0. 0. 0. 0. 0. 0. 0. 0. 0. 0. 0. 0. 0. 0. 0. 0.]	1 (negative);	erlotinib
1019	TCGA-AA-A024	COAD	[ 0. 1. 0. 1. 0. 0. 0. 0. 0. 0. 0. 0. 0. 0. 0. 0. 0.]	2 (positive); 4 (positive);	ramucirumab, lapatinib
1020	TCGA-AA-A029	COAD	[-1. 1. 0. 0. 0. 0. 0. 0. 0. 0. 0. 0. 0. 0. 0. 0. 0.]	1 (negative); 2 (positive);	erlotinib, ramucirumab
1021	TCGA-AA-A02E	COAD	[-1. 1. 0. 0. 0. 0. 0. 0. 0. 0. 0. 0. 0. 0. 0. 0. 0.]	1 (negative); 2 (positive);	erlotinib, ramucirumab
1022	TCGA-AA-A02F	COAD	[ 0. 0. 0. 0. 0. 0. 0. 0. 0. 0. 0. 0. 0. 0. 0. 0. 0.]
1023	TCGA-AA-A02H	COAD	[-1. 1. 0. 1. 0. 0. 0. 0. 0. 0. 0. 0. 0. 0. 0. 0. 0.]	1 (negative); 2 (positive); 4 (positive);	erlotinib, ramucirumab, lapatinib
1024	TCGA-AA-A02J	COAD	[ 0. 1. 0. 0. -1. 0. 0. 0. 0. 0. 0. 0. 0. 0. 0. 0. 0.]	2 (positive); 5 (negative);	ramucirumab, erlotinib/dasatinib
1025	TCGA-AA-A02K	COAD	[-1. 1. 0. 0. 0. 0. 0. 0. 0. 0. 0. 0. 0. 0. 0. 0. 0.]	1 (negative); 2 (positive);	erlotinib, ramucirumab
1026	TCGA-AA-A02O	COAD	[ 0. 0. 0. 0. -1. 0. 0. 0. 0. 0. 0. 0. 0. 0. 0. 0. 0.]	5 (negative);	erlotinib/dasatinib
1027	TCGA-AA-A02R	COAD	[-1. 1. 0. 0. 0. 0. 0. 0. 0. 0. 0. 0. 0. 0. 0. 0. 0.]	1 (negative); 2 (positive);	erlotinib, ramucirumab
1028	TCGA-AA-A02W	COAD	[-1. 0. 0. 0. 0. 0. 0. 0. 0. 0. 0. 0. 0. 0. 0. 0. 0.]	1 (negative);	erlotinib
1029	TCGA-AA-A02Y	COAD	[-1. 1. 0. 0. 0. 0. 0. 0. 0. 0. 0. 0. 0. 0. 0. 0. 0.]	1 (negative); 2 (positive);	erlotinib, ramucirumab
1030	TCGA-AA-A03F	COAD	[-1. 0. 0. -1. 0. 0. 0. 0. 0. 0. 0. 0. 0. 0. 0. 0. 0.]	1 (negative); 4 (negative);	erlotinib, *
1031	TCGA-AA-A03J	COAD	[ 0. 1. 0. 0. 0. 0. 0. 0. 0. 0. 0. 0. 0. 0. 0. 0. 0.]	2 (positive);	ramucirumab
1032	TCGA-AD-5900	COAD	[-1. 0. 0. 0. 0. 0. 0. 0. 0. 0. 0. 0. 0. 0. 0. 0. 0.]	1 (negative);	erlotinib
1033	TCGA-AD-6548	COAD	[-1. 1. 0. 0. 0. 0. 0. 0. 0. 0. 0. 0. 0. 0. 0. 0. 0.]	1 (negative); 2 (positive);	erlotinib, ramucirumab
1034	TCGA-AD-6889	COAD	[-1. 1. 0. 0. 0. 0. 0. 0. 0. 0. 0. 0. 0. 0. 0. 0. 0.]	1 (negative); 2 (positive);	erlotinib, ramucirumab
1035	TCGA-AD-6899	COAD	[ 0. 1. 0. 0. -1. 0. 0. 0. 0. 0. 0. 0. 0. 0. 0. 0. 0.]	2 (positive); 5 (negative);	ramucirumab, erlotinib/dasatinib
1036	TCGA-AD-6965	COAD	[ 0. 0. 0. 0. 0. 0. 0. 0. 0. 0. 0. 0. 0. 0. 0. 0. 0.]
1037	TCGA-AF-6784	COAD	[-1. 1. 0. 0. 0. 0. 0. 0. 0. 0. 0. 0. 0. 0. 0. 0. 0.]	1 (negative); 2 (positive);	erlotinib, ramucirumab
1038	TCGA-AM-5820	COAD	[-1. 1. 0. 0. 0. 0. 0. 0. 0. 0. 0. 0. 0. 0. 0. 0. 0.]	1 (negative); 2 (positive);	erlotinib, ramucirumab
1039	TCGA-AM-5821	COAD	[-1. 1. 0. -1. 0. 0. 0. 0. 0. 0. 0. 0. 0. 0. 0. 0. 0.]	1 (negative); 2 (positive); 4 (negative);	erlotinib, ramucirumab, *
1040	TCGA-AU-6004	COAD	[-1. 1. 0. 0. 0. 0. 0. 0. 0. 0. 0. 0. 0. 0. 0. 0. 0.]	1 (negative); 2 (positive);	erlotinib, ramucirumab
1041	TCGA-AY-5543	COAD	[ 0. 0. 0. 0. 0. 0. 0. 0. 0. 0. 0. 0. 0. 0. 0. 0. 0.]
1042	TCGA-AY-6196	COAD	[-1. 1. 0. 0. 0. 0. 0. 0. 0. 0. 0. 0. 0. 0. 0. 0. 0.]	1 (negative); 2 (positive);	erlotinib, ramucirumab
1043	TCGA-AY-6197	COAD	[-1. 1. 0. 0. 0. 0. 0. 0. 0. 0. 0. 0. 0. 0. 0. 0. 0.]	1 (negative); 2 (positive);	erlotinib, ramucirumab
1044	TCGA-AY-6386	COAD	[-1. 1. 0. 1. 0. 0. 0. 0. 0. 0. 0. 0. 0. 0. 0. 0. 0.]	1 (negative); 2 (positive); 4 (positive);	erlotinib, ramucirumab, lapatinib
1045	TCGA-AZ-4308	COAD	[-1. 1. 0. 0. 0. -1. 0. 0. 0. 0. 0. 0. 0. 0. 0. 0. 0.]	1 (negative); 2 (positive); 6 (negative);	erlotinib, ramucirumab, *
1046	TCGA-AZ-4315	COAD	[ 0. 1. 1. 0. 0. 0. 0. 0. 0. 0. 0. 0. 0. 0. 0. 0. 0.]	2 (positive); 3 (positive);	ramucirumab, *
1047	TCGA-AZ-4323	COAD	[-1. 1. 0. 0. 0. 0. 0. 0. 0. 0. 0. 0. 0. 0. 0. 0. 0.]	1 (negative); 2 (positive);	erlotinib, ramucirumab
1048	TCGA-AZ-4614	COAD	[ 0. 1. 1. 0. 0. 0. -1. 0. 0. 0. 0. 0. 0. 0. 0. 0. 0.]	2 (positive); 3 (positive); 7 (negative);	ramucirumab, *, erlotinib/tamoxifen/enzalutamide
1049	TCGA-AZ-4615	COAD	[-1. 1. 1. 0. 0. 0. -1. 0. 0. 0. 0. -1. 0. 0. 0. 0. 0.]	1 (negative); 2 (positive); 3 (positive); 7 (negative); 12 (negative);	erlotinib, ramucirumab, *, erlotinib/tamoxifen/enzalutamide, trastuzumab
1050	TCGA-AZ-4616	COAD	[-1. 0. 0. -1. 0. 0. -1. 0. 0. 0. 0. 0. 0. 0. 0. 0. 0.]	1 (negative); 4 (negative); 7 (negative);	erlotinib, *, erlotinib/tamoxifen/enzalutamide
1051	TCGA-AZ-4682	COAD	[-1. 1. 0. 1. 0. 0. 0. 0. 0. 0. 0. 0. 0. 0. 0. 0. 0.]	1 (negative); 2 (positive); 4 (positive);	erlotinib, ramucirumab, lapatinib
1052	TCGA-AZ-4684	COAD	[ 0. 1. 0. 0. 0. 0. 0. 0. 0. 0. 0. 0. 0. 0. 0. 0. 0.]	2 (positive);	ramucirumab
1053	TCGA-AZ-5407	COAD	[-1. 1. 1. 1. 0. 0. 0. 0. 0. 0. 0. 0. 0. 0. 0. 0. 0.]	1 (negative); 2 (positive); 3 (positive); 4 (positive);	erlotinib, ramucirumab, *, lapatinib
1054	TCGA-AZ-6598	COAD	[ 0. 1. 1. 0. 0. 0. 0. 0. 0. 0. 0. 0. 0. 0. 0. 0. 0.]	2 (positive); 3 (positive);	ramucirumab, *
1055	TCGA-AZ-6599	COAD	[-1. 1. 0. 1. 0. 0. 0. 0. 0. 0. 0. 0. 0. 0. 0. 0. 0.]	1 (negative); 2 (positive); 4 (positive);	erlotinib, ramucirumab, lapatinib
1056	TCGA-AZ-6600	COAD	[-1. 1. 0. 0. 0. 0. 0. 0. 0. 0. 0. 0. 0. 0. 0. 0. 0.]	1 (negative); 2 (positive);	erlotinib, ramucirumab
1057	TCGA-AZ-6601	COAD	[-1. 1. 0. 0. 0. 0. 0. 0. 0. 0. 0. 0. 0. 0. 0. 0. 0.]	1 (negative); 2 (positive);	erlotinib, ramucirumab
1058	TCGA-AZ-6603	COAD	[-1. 1. 0. 1. 0. 0. 0. 0. 0. 0. 0. 0. 0. 0. 0. 0. 0.]	1 (negative); 2 (positive); 4 (positive);	erlotinib, ramucirumab, lapatinib
1059	TCGA-AZ-6605	COAD	[-1. 1. 0. 0. 0. 0. 0. 0. 0. 0. 0. 0. 0. 0. 0. 0. 0.]	1 (negative); 2 (positive);	erlotinib, ramucirumab
1060	TCGA-AZ-6606	COAD	[ 0. 1. 1. 0. 0. 0. 0. 0. 0. 0. 0. 0. 0. 0. 0. 0. 0.]	2 (positive); 3 (positive);	ramucirumab, *
1061	TCGA-AZ-6607	COAD	[-1. 1. 0. 0. 0. 0. 0. 0. 0. 0. 0. 0. 0. 0. 0. 0. 0.]	1 (negative); 2 (positive);	erlotinib, ramucirumab
1062	TCGA-AZ-6608	COAD	[ 0. 1. 0. 0. 0. 0. 0. 0. 0. 0. 0. 0. 0. 0. 0. 0. 0.]	2 (positive);	ramucirumab
1063	TCGA-CA-5254	COAD	[ 0. 1. 0. 0. 0. 0. -1. 0. 0. 0. 0. 0. 0. 0. 0. 0. 0.]	2 (positive); 7 (negative);	ramucirumab, erlotinib/tamoxifen/enzalutamide
1064	TCGA-CA-5255	COAD	[-1. 1. 1. 0. 0. 0. 0. 0. 0. 0. 0. 0. 0. 0. 0. 0. 0.]	1 (negative); 2 (positive); 3 (positive);	erlotinib, ramucirumab, *
1065	TCGA-CA-5256	COAD	[ 0. 1. 0. 0. 0. 0. 0. 0. 0. 0. 0. 0. 0. 0. 0. 0. 0.]	2 (positive);	ramucirumab
1066	TCGA-CA-5796	COAD	[-1. 1. 0. 1. 0. 0. 0. 0. 0. 0. 0. 0. 0. 0. 0. 0. 0.]	1 (negative); 2 (positive); 4 (positive);	erlotinib, ramucirumab, lapatinib
1067	TCGA-CA-5797	COAD	[-1. 1. 0. 0. 0. -1. 0. 0. 0. 0. 0. 0. 0. 0. 0. 0. 0.]	1 (negative); 2 (positive); 6 (negative);	erlotinib, ramucirumab, *
1068	TCGA-CA-6715	COAD	[ 0. 1. 0. 0. 0. 0. 0. 0. 0. 0. 0. 0. 0. 0. 0. 0. 0.]	2 (positive);	ramucirumab
1069	TCGA-CA-6716	COAD	[-1. 1. 0. 0. 0. 0. 0. 0. 0. 0. 0. 0. 0. 0. 0. 0. 0.]	1 (negative); 2 (positive);	erlotinib, ramucirumab
1070	TCGA-CA-6717	COAD	[-1. 1. 0. 0. 0. 0. 0. 0. 0. 0. 0. 0. 0. 0. 0. 0. 0.]	1 (negative); 2 (positive);	erlotinib, ramucirumab
1071	TCGA-CA-6718	COAD	[ 0. 1. 0. 0. 0. 0. 0. 0. 0. 0. 1. 0. 0. 0. 0. 0. 0.]	2 (positive); 11 (positive);	ramucirumab, tamoxifen
1072	TCGA-CA-6719	COAD	[-1. 1. 0. 0. 0. 0. 0. 0. 0. 0. 0. 0. 0. 0. 0. 0. 0.]	1 (negative); 2 (positive);	erlotinib, ramucirumab
1073	TCGA-CK-5914	COAD	[ 0. 1. 0. 0. -1. 0. 0. 0. 0. 0. 0. 0. 0. 0. 0. 0. 0.]	2 (positive); 5 (negative);	ramucirumab, erlotinib/dasatinib
1074	TCGA-CK-5916	COAD	[-1. 1. 0. 0. 0. 0. 0. 0. 0. 0. 0. 0. 0. 0. 0. 0. 0.]	1 (negative); 2 (positive);	erlotinib, ramucirumab
1075	TCGA-CK-6746	COAD	[ 0. 1. 0. 0. 0. 0. 0. 0. 0. 0. 0. 0. 0. 0. 0. 0. 0.]	2 (positive);	ramucirumab
1076	TCGA-CK-6747	COAD	[-1. 1. 0. 1. -1. 0. 0. 0. 0. 0. 0. 0. 0. 0. 0. 0. 0.]	1 (negative); 2 (positive); 4 (positive); 5 (negative);	erlotinib, ramucirumab, lapatinib, erlotinib/dasatinib
1077	TCGA-CK-6748	COAD	[-1. 1. 0. 0. 0. 0. 0. 0. 0. 0. 0. 0. 0. 0. 0. 0. 0.]	1 (negative); 2 (positive);	erlotinib, ramucirumab
1078	TCGA-CK-6751	COAD	[ 0. 1. 0. 0. 0. 0. 0. 0. 0. 0. 0. 0. 0. 0. 0. 0. 0.]	2 (positive);	ramucirumab
1079	TCGA-CM-4743	COAD	[-1. 1. 1. -1. 0. 0. -1. 0. 1. 1. 0. 0. 0. 0. 0. 0. 0.]	1 (negative); 2 (positive); 3 (positive); 4 (negative); 7 (negative); 9 (positive); 10 (positive);	erlotinib, ramucirumab, *, erlotinib/tamoxifen/enzalutamide, tamoxifen, dasatinib
1080	TCGA-CM-4744	COAD	[ 0. 1. 0. 0. 0. 0. 0. 0. 0. 0. 0. 0. 0. 0. 0. 0. 0.]	2 (positive);	ramucirumab
1081	TCGA-CM-4746	COAD	[ 0. 1. 0. 0. 0. 0. 0. 0. 0. 0. 0. 0. 0. 0. 0. 0. 0.]	2 (positive);	ramucirumab
1082	TCGA-CM-4747	COAD	[-1. 0. 0. 0. 0. 0. 0. 0. 0. 0. 0. 0. 0. 0. 0. 0. 0.]	1 (negative);	erlotinib
1083	TCGA-CM-4748	COAD	[-1. 0. 0. 0. 0. 0. 0. 0. 0. 0. 0. 0. 0. 0. 0. 0. 0.]	1 (negative);	erlotinib
1084	TCGA-CM-4750	COAD	[-1. 1. 0. 0. 0. 0. 0. 0. 0. 0. 0. 0. 0. 0. 0. 0. 0.]	1 (negative); 2 (positive);	erlotinib, ramucirumab
1085	TCGA-CM-4752	COAD	[-1. 1. 0. 0. 0. 0. 0. 0. 0. 0. 0. 0. 0. 0. 0. 0. 0.]	1 (negative); 2 (positive);	erlotinib, ramucirumab
1086	TCGA-CM-5341	COAD	[-1. 1. 0. 0. 0. 0. 0. 0. 0. 0. 0. -1. 0. 0. 0. 0. 0.]	1 (negative); 2 (positive); 12 (negative);	erlotinib, ramucirumab, trastuzumab
1087	TCGA-CM-5344	COAD	[-1. 1. 1. 0. 0. -1. 0. 0. 0. 0. 0. 0. 0. 0. 0. 0. 0.]	1 (negative); 2 (positive); 3 (positive); 6 (negative);	erlotinib, ramucirumab, *
1088	TCGA-CM-5348	COAD	[-1. 1. 0. 0. 0. -1. 0. 0. 0. 0. 0. 0. 0. 0. 0. 0. 0.]	1 (negative); 2 (positive); 6 (negative);	erlotinib, ramucirumab, *
1089	TCGA-CM-5349	COAD	[-1. 1. 1. 0. 0. -1. -1. 0. 0. 1. 0. 0. 0. 0. 0. 0. 0.]	1 (negative); 2 (positive); 3 (positive); 6 (negative); 7 (negative); 10 (positive);	erlotinib, ramucirumab, *, erlotinib/tamoxifen/enzalutamide, dasatinib
1090	TCGA-CM-5860	COAD	[-1. 1. 0. 0. 0. 0. 0. 0. 0. 0. 0. 0. 0. 0. 0. 0. 0.]	1 (negative); 2 (positive);	erlotinib, ramucirumab
1091	TCGA-CM-5861	COAD	[-1. 1. 0. 0. 0. 0. 0. 0. 0. 0. 0. 0. 0. 0. 0. 0. 0.]	1 (negative); 2 (positive);	erlotinib, ramucirumab
1092	TCGA-CM-5862	COAD	[-1. 1. 0. 0. 0. 0. 0. 0. 0. 0. 0. 0. 0. 0. 0. 0. 0.]	1 (negative); 2 (positive);	erlotinib, ramucirumab
1093	TCGA-CM-5863	COAD	[-1. 1. 0. 0. 0. 0. 0. 0. 0. 0. 0. 0. 0. 0. 0. 0. 0.]	1 (negative); 2 (positive);	erlotinib, ramucirumab
1094	TCGA-CM-5864	COAD	[ 0. 1. 0. 0. 0. 0. -1. 0. 0. 0. 0. 0. 0. 0. 0. 0. 0.]	2 (positive); 7 (negative);	ramucirumab, erlotinib/tamoxifen/enzalutamide
1095	TCGA-CM-5868	COAD	[-1. 0. 0. 0. 0. 0. 0. 0. 0. 0. 0. 0. 0. 0. 0. 0. 0.]	1 (negative);	erlotinib
1096	TCGA-CM-6161	COAD	[-1. 1. 0. 0. 0. 0. 0. 0. 0. 0. 0. 0. 0. 0. 0. 0. 0.]	1 (negative); 2 (positive);	erlotinib, ramucirumab
1097	TCGA-CM-6162	COAD	[-1. 1. 0. 0. 0. 0. 0. 0. 0. 0. 0. 0. 0. 0. 0. 0. 0.]	1 (negative); 2 (positive);	erlotinib, ramucirumab
1098	TCGA-CM-6163	COAD	[-1. 1. 0. 0. 0. 0. 0. 0. 0. 1. 0. 0. 0. 0. 0. 0. 0.]	1 (negative); 2 (positive); 10 (positive);	erlotinib, ramucirumab, dasatinib
1099	TCGA-CM-6164	COAD	[ 0. 0. 0. 0. 0. 0. 0. 0. 0. 0. 0. 0. 0. 0. 0. 0. 0.]
1100	TCGA-CM-6165	COAD	[-1. 1. 0. 0. 0. 0. 0. 0. 0. 0. 0. 0. 0. 0. 0. 0. 0.]	1 (negative); 2 (positive);	erlotinib, ramucirumab
1101	TCGA-CM-6166	COAD	[ 0. 1. 1. 0. 0. -1. 0. 0. 0. 0. 0. 0. 0. 0. 0. 0. 0.]	2 (positive); 3 (positive); 6 (negative);	ramucirumab, *
1102	TCGA-CM-6167	COAD	[-1. 1. 0. 0. 0. -1. 0. 0. 0. 0. 0. 0. 0. 0. 0. 0. 0.]	1 (negative); 2 (positive); 6 (negative);	erlotinib, ramucirumab, *
1103	TCGA-CM-6168	COAD	[-1. 1. 0. 0. 0. 0. 0. 0. 0. 0. 0. 0. 0. 0. 0. 0. 0.]	1 (negative); 2 (positive);	erlotinib, ramucirumab
1104	TCGA-CM-6169	COAD	[-1. 1. 0. 0. 0. 0. 0. 0. 0. 0. 0. 0. 0. 0. 0. 0. 0.]	1 (negative); 2 (positive);	erlotinib, ramucirumab
1105	TCGA-CM-6170	COAD	[-1. 1. 0. 0. 0. 0. 0. 0. 0. 1. 0. 0. 0. 0. 0. 0. 0.]	1 (negative); 2 (positive); 10 (positive);	erlotinib, ramucirumab, dasatinib
1106	TCGA-CM-6171	COAD	[ 0. 0. 1. 0. 0. 0. -1. 0. 0. 1. 0. 0. 0. 0. 0. 0. 0.]	3 (positive); 7 (negative); 10 (positive);	*, erlotinib/tamoxifen/enzalutamide, dasatinib
1107	TCGA-CM-6172	COAD	[-1. 1. 1. 0. 0. -1. 0. 0. 0. 0. 0. 0. 0. 0. 0. 0. 0.]	1 (negative); 2 (positive); 3 (positive); 6 (negative);	erlotinib, ramucirumab, *
1108	TCGA-CM-6674	COAD	[-1. 1. 0. -1. 0. 0. -1. 0. 0. 0. 0. 0. 0. 0. 0. 0. 0.]	1 (negative); 2 (positive); 4 (negative); 7 (negative);	erlotinib, ramucirumab, *, erlotinib/tamoxifen/enzalutamide
1109	TCGA-CM-6675	COAD	[ 0. 1. 0. 0. 0. 0. 0. 0. 0. 0. 0. 0. 0. 0. 0. 0. 0.]	2 (positive);	ramucirumab
1110	TCGA-CM-6676	COAD	[-1. 1. 0. 0. 0. 0. 0. 0. 0. 0. 0. 0. 0. 0. 0. 0. 0.]	1 (negative); 2 (positive);	erlotinib, ramucirumab
1111	TCGA-CM-6677	COAD	[-1. 1. 0. 0. 0. 0. 0. 0. 0. 0. 0. 0. 0. 0. 0. 0. 0.]	1 (negative); 2 (positive);	erlotinib, ramucirumab
1112	TCGA-CM-6678	COAD	[-1. 1. 0. 0. 0. 0. 0. 0. 0. 1. 0. 0. 0. 0. 0. 0. 0.]	1 (negative); 2 (positive); 10 (positive);	erlotinib, ramucirumab, dasatinib
1113	TCGA-CM-6679	COAD	[-1. 1. 0. 0. 0. 0. 0. 0. 0. 0. 0. 0. 0. 0. 0. 0. 0.]	1 (negative); 2 (positive);	erlotinib, ramucirumab
1114	TCGA-CM-6680	COAD	[-1. 1. 0. 0. 0. 0. 0. 0. 0. 0. 0. 0. 0. 0. 0. 0. 0.]	1 (negative); 2 (positive);	erlotinib, ramucirumab
1115	TCGA-D5-5538	COAD	[-1. 0. -1. 0. 0. 0. 0. 0. 0. 0. 0. 0. 0. 0. 0. 0. 0.]	1 (negative); 3 (negative);	erlotinib, tamoxifen/enzalutamide
1116	TCGA-D5-5539	COAD	[-1. 0. 0. -1. 0. 0. 0. 0. 0. 1. 0. 0. 0. 0. 0. 0. 0.]	1 (negative); 4 (negative); 10 (positive);	erlotinib, *, dasatinib
1117	TCGA-D5-5540	COAD	[-1. 1. 0. 0. 0. 0. 0. 0. 0. 0. 0. 0. 0. 0. 0. 0. 0.]	1 (negative); 2 (positive);	erlotinib, ramucirumab
1118	TCGA-D5-5541	COAD	[-1. 1. 0. 0. 0. 0. 0. 0. 0. 0. 0. 0. 0. 0. 0. 0. 0.]	1 (negative); 2 (positive);	erlotinib, ramucirumab
1119	TCGA-D5-6529	COAD	[-1. 1. 0. -1. 0. 0. 0. 0. 0. 1. 0. 0. 0. 0. 0. 0. 0.]	1 (negative); 2 (positive); 4 (negative); 10 (positive);	erlotinib, ramucirumab, *, dasatinib
1120	TCGA-D5-6530	COAD	[-1. 0. 0. -1. 0. 0. 0. 0. 0. 1. 0. 0. 0. 0. 0. 0. 0.]	1 (negative); 4 (negative); 10 (positive);	erlotinib, *, dasatinib
1121	TCGA-D5-6531	COAD	[-1. 1. 0. 0. 0. 0. 0. 0. 0. 0. 0. 0. 0. 0. 0. 0. 0.]	1 (negative); 2 (positive);	erlotinib, ramucirumab
1122	TCGA-D5-6532	COAD	[ 0. 1. 0. 0. 0. 0. 0. 0. 0. 0. 0. 0. 0. 0. 0. 0. 0.]	2 (positive);	ramucirumab
1123	TCGA-D5-6533	COAD	[-1. 0. 0. 0. 0. 0. 0. 0. 0. 0. 0. 0. 0. 0. 0. 0. 0.]	1 (negative);	erlotinib
1124	TCGA-D5-6534	COAD	[-1. 1. 0. 0. 0. 0. 0. 0. 0. 0. 0. 0. 0. 0. 0. 0. 0.]	1 (negative); 2 (positive);	erlotinib, ramucirumab
1125	TCGA-D5-6535	COAD	[ 0. 1. 0. 0. -1. 0. 0. 0. 0. 0. 0. 0. 0. 0. 0. 0. 0.]	2 (positive); 5 (negative);	ramucirumab, erlotinib/dasatinib
1126	TCGA-D5-6536	COAD	[-1. 1. 0. 0. 0. 0. 0. 0. 0. 0. 0. 0. 0. 0. 0. 0. 0.]	1 (negative); 2 (positive);	erlotinib, ramucirumab
1127	TCGA-D5-6537	COAD	[ 0. 0. 0. 0. 0. 0. 0. 0. 0. 1. 0. 0. 0. 0. 0. 0. 0.]	10 (positive);	dasatinib
1128	TCGA-D5-6538	COAD	[ 0. 1. 0. 0. 0. 0. 0. 0. 0. 0. 0. 0. 0. 0. 0. 0. 0.]	2 (positive);	ramucirumab
1129	TCGA-D5-6539	COAD	[-1. 1. 0. 0. 0. 0. 0. 0. 0. 0. 0. 0. 0. 0. 0. 0. 0.]	1 (negative); 2 (positive);	erlotinib, ramucirumab
1130	TCGA-D5-6540	COAD	[-1. 0. 0. 0. 0. 0. 0. 0. 0. 1. 0. 0. 0. 0. 0. 0. 0.]	1 (negative); 10 (positive);	erlotinib, dasatinib
1131	TCGA-D5-6541	COAD	[-1. 0. 0. 0. 0. 0. 0. 0. 0. 1. 0. 0. 0. 0. 0. 0. 0.]	1 (negative); 10 (positive);	erlotinib, dasatinib
1132	TCGA-D5-6898	COAD	[ 0. 0. 0. 0. 0. 0. 0. 0. 0. 0. 0. 0. 0. 0. 0. 0. 0.]
1133	TCGA-D5-6920	COAD	[ 0. 1. 0. 0. 0. 0. 0. 0. 0. 0. 0. 0. 0. 0. 0. 0. 0.]	2 (positive);	ramucirumab
1134	TCGA-D5-6922	COAD	[-1. 1. 0. 0. 0. 0. 0. 0. 0. 0. 0. 0. 0. 0. 0. 0. 0.]	1 (negative); 2 (positive);	erlotinib, ramucirumab
1135	TCGA-D5-6923	COAD	[ 0. 1. 0. 0. 0. 0. 0. 0. 0. 0. 0. 0. 0. 0. 0. 0. 0.]	2 (positive);	ramucirumab
1136	TCGA-D5-6924	COAD	[-1. 1. 0. 0. 0. 0. 0. 0. 0. 0. 0. 0. 0. 0. 0. 0. 0.]	1 (negative); 2 (positive);	erlotinib, ramucirumab
1137	TCGA-D5-6926	COAD	[-1. 1. 0. 0. 0. 0. 0. 0. 0. 0. 0. 0. 0. 0. 0. 0. 0.]	1 (negative); 2 (positive);	erlotinib, ramucirumab
1138	TCGA-D5-6927	COAD	[-1. 1. 0. -1. 0. 0. 0. 0. 0. 0. 0. 0. 0. 0. 0. 0. 0.]	1 (negative); 2 (positive); 4 (negative);	erlotinib, ramucirumab, *
1139	TCGA-D5-6928	COAD	[-1. 1. 0. 0. 0. 0. 0. 0. 0. 0. 0. 0. 0. 0. 0. 0. 0.]	1 (negative); 2 (positive);	erlotinib, ramucirumab
1140	TCGA-D5-6930	COAD	[-1. 1. 0. 0. 0. 0. 0. 0. 0. 0. 0. 0. 0. 0. 0. 0. 0.]	1 (negative); 2 (positive);	erlotinib, ramucirumab
1141	TCGA-D5-6931	COAD	[ 0. 1. 0. 0. 0. 0. 0. 0. 0. 0. 0. 0. 0. 0. 0. 0. 0.]	2 (positive);	ramucirumab
1142	TCGA-D5-6932	COAD	[-1. 1. 0. 0. 0. 0. 0. 0. 0. 0. 0. 0. 0. 0. 0. 0. 0.]	1 (negative); 2 (positive);	erlotinib, ramucirumab
1143	TCGA-DM-A0X9	COAD	[ 0. 1. 0. 0. 0. 0. 0. 0. 0. 0. 0. 0. 0. 0. 0. 0. 0.]	2 (positive);	ramucirumab
1144	TCGA-DM-A0XF	COAD	[ 0. 1. 0. 0. 0. 0. 0. 0. 0. 0. 0. 0. 0. 0. 0. 0. 0.]	2 (positive);	ramucirumab
1145	TCGA-DM-A1D0	COAD	[-1. 1. 0. 0. 0. 0. 0. 0. 0. 0. 0. 0. 0. 0. 0. 0. 0.]	1 (negative); 2 (positive);	erlotinib, ramucirumab
1146	TCGA-DM-A1D4	COAD	[ 0. 1. 0. 0. 0. 0. 0. 0. 0. 0. 0. 0. 0. 0. 0. 0. 0.]	2 (positive);	ramucirumab
1147	TCGA-DM-A1D6	COAD	[ 0. 1. 0. 0. 0. 0. 0. 0. 0. 0. 0. 0. 0. 0. 0. 0. 0.]	2 (positive);	ramucirumab
1148	TCGA-DM-A1D7	COAD	[ 0. 1. 0. 0. 0. 0. 0. 0. 0. 0. 0. 0. 0. 0. 0. 0. 0.]	2 (positive);	ramucirumab
1149	TCGA-DM-A1D8	COAD	[ 0. 1. 0. 0. 0. 0. 0. 0. 0. 0. 0. 0. 0. 0. 0. 0. 0.]	2 (positive);	ramucirumab
1150	TCGA-DM-A1D9	COAD	[ 0. 1. 0. 0. 0. 0. 0. 0. 0. 0. 0. 0. 0. 0. 0. 0. 0.]	2 (positive);	ramucirumab
1151	TCGA-DM-A1DA	COAD	[ 0. 1. 0. 0. 0. 0. 0. 0. 0. 0. 0. 0. 0. 0. 0. 0. 0.]	2 (positive);	ramucirumab
1152	TCGA-DM-A1DB	COAD	[ 0. 1. 0. 0. 0. 0. 0. 0. 0. 0. 0. 0. 0. 0. 0. 0. 0.]	2 (positive);	ramucirumab
1153	TCGA-DM-A1HA	COAD	[ 0. 1. 0. 0. 0. 0. 0. 0. 0. 0. 0. 0. 0. 0. 0. 0. 0.]	2 (positive);	ramucirumab
1154	TCGA-DM-A1HB	COAD	[ 0. 1. 0. -1. 0. 0. 0. 0. 0. 0. 0. 0. 0. 0. 0. 0. 0.]	2 (positive); 4 (negative);	ramucirumab, *
1155	TCGA-DM-A280	COAD	[-1. 1. 0. 0. 0. 0. 0. 0. 0. 0. 0. 0. 0. 0. 0. 0. 0.]	1 (negative); 2 (positive);	erlotinib, ramucirumab
1156	TCGA-DM-A282	COAD	[ 0. 1. 0. 0. 0. 0. 0. 0. 0. 0. 0. 0. 0. 0. 0. 0. 0.]	2 (positive);	ramucirumab
1157	TCGA-DM-A286	COAD	[ 0. 1. 0. 0. 0. 0. 0. 0. 0. 0. 0. 0. 0. 0. 0. 0. 0.]	2 (positive);	ramucirumab
1158	TCGA-DM-A288	COAD	[-1. 1. 0. 0. 0. 0. 0. 0. 0. 0. 0. 0. 0. 0. 0. 0. 0.]	1 (negative); 2 (positive);	erlotinib, ramucirumab
1159	TCGA-DM-A28A	COAD	[ 0. 1. 0. 0. 0. 0. 0. 0. 0. 0. 0. 0. 0. 0. 0. 0. 0.]	2 (positive);	ramucirumab
1160	TCGA-DM-A28C	COAD	[ 0. 1. 0. 0. 0. 0. 0. 0. 0. 0. 0. 0. 0. 0. 0. 0. 0.]	2 (positive);	ramucirumab
1161	TCGA-DM-A28E	COAD	[ 0. 1. 0. 0. 0. 0. 0. 0. 0. 0. 0. 0. 0. 0. 0. 0. 0.]	2 (positive);	ramucirumab
1162	TCGA-DM-A28F	COAD	[ 0. 1. 0. 0. 0. 0. 0. 0. 0. 0. 0. 0. 0. 0. 0. 0. 0.]	2 (positive);	ramucirumab
1163	TCGA-DM-A28G	COAD	[ 0. 1. 0. 0. 0. 0. 0. 0. 0. 0. 0. 0. 0. 0. 0. 0. 0.]	2 (positive);	ramucirumab
1164	TCGA-DM-A28M	COAD	[ 0. 1. 0. 0. 0. 0. -1. 0. 0. 0. 0. 0. 0. 0. 0. 0. 0.]	2 (positive); 7 (negative);	ramucirumab, erlotinib/tamoxifen/enzalutamide
1165	TCGA-F4-6459	COAD	[-1. 1. 0. 0. 0. 0. 0. 0. 0. 0. 0. 0. 0. 0. 0. 0. 0.]	1 (negative); 2 (positive);	erlotinib, ramucirumab
1166	TCGA-F4-6460	COAD	[-1. 1. 1. 0. 0. 0. 0. 0. 0. 0. 0. 0. 0. 0. 0. 0. 0.]	1 (negative); 2 (positive); 3 (positive);	erlotinib, ramucirumab, *
1167	TCGA-F4-6461	COAD	[-1. 1. 0. 0. 0. -1. -1. 0. 0. 0. 0. 0. 0. 0. 0. 0. 0.]	1 (negative); 2 (positive); 6 (negative); 7 (negative);	erlotinib, ramucirumab, *, erlotinib/tamoxifen/enzalutamide
1168	TCGA-F4-6463	COAD	[-1. 1. 0. 0. 0. -1. 0. 0. 0. 0. 0. 0. 0. 0. 0. 0. 0.]	1 (negative); 2 (positive); 6 (negative);	erlotinib, ramucirumab, *
1169	TCGA-F4-6569	COAD	[-1. 1. 0. 0. 0. 0. 0. 0. 0. 0. 0. 0. 0. 0. 0. 0. 0.]	1 (negative); 2 (positive);	erlotinib, ramucirumab
1170	TCGA-F4-6570	COAD	[-1. 0. 0. 0. 0. 0. 0. 0. 0. 0. 0. 0. 0. 0. 0. 0. 0.]	1 (negative);	erlotinib
1171	TCGA-F4-6703	COAD	[-1. 1. 0. 0. 0. 0. 0. 0. 0. 0. 0. 0. 0. 0. 0. 0. 0.]	1 (negative); 2 (positive);	erlotinib, ramucirumab
1172	TCGA-F4-6704	COAD	[-1. 1. 0. 0. 0. 0. 0. 0. 0. 0. 0. 0. 0. 0. 0. 0. 0.]	1 (negative); 2 (positive);	erlotinib, ramucirumab
1173	TCGA-F4-6805	COAD	[-1. 1. 0. 0. 0. 0. 0. 0. 0. 0. 0. 0. 0. 0. 0. 0. 0.]	1 (negative); 2 (positive);	erlotinib, ramucirumab
1174	TCGA-F4-6806	COAD	[-1. 1. 0. 0. 0. 0. 0. 0. 0. 0. 0. 0. 0. 0. 0. 0. 0.]	1 (negative); 2 (positive);	erlotinib, ramucirumab
1175	TCGA-F4-6807	COAD	[-1. 1. 0. 0. 0. 0. 0. 0. 0. 0. 0. 0. 0. 0. 0. 0. 0.]	1 (negative); 2 (positive);	erlotinib, ramucirumab
1176	TCGA-F4-6808	COAD	[ 0. 1. 0. 0. 0. 0. 0. 0. 0. 0. 0. 0. 0. 0. 0. 0. 0.]	2 (positive);	ramucirumab
1177	TCGA-F4-6809	COAD	[-1. 1. 0. 0. 0. 0. 0. 0. 0. 0. 0. 0. 0. 0. 0. 0. 0.]	1 (negative); 2 (positive);	erlotinib, ramucirumab
1178	TCGA-F4-6854	COAD	[-1. 1. 0. 0. 0. -1. 0. 0. 0. 0. 0. 0. 0. 0. 0. 0. 0.]	1 (negative); 2 (positive); 6 (negative);	erlotinib, ramucirumab, *
1179	TCGA-F4-6855	COAD	[-1. 0. 0. 0. 0. 0. 0. 0. 0. 0. 0. 0. 0. 0. 0. 0. 0.]	1 (negative);	erlotinib
1180	TCGA-F4-6856	COAD	[-1. 1. 0. 0. 0. 0. 0. 0. 0. 0. 0. 0. 0. 0. 0. 0. 0.]	1 (negative); 2 (positive);	erlotinib, ramucirumab
1181	TCGA-F4-6857	COAD	[-1. 0. 0. -1. 0. 0. 0. 0. 0. 0. 0. 0. 0. 0. 0. 0. 0.]	1 (negative); 4 (negative);	erlotinib, *
1182	TCGA-G4-6293	COAD	[ 0. 1. 0. 0. 0. 0. 0. 0. 0. 0. 0. 0. 0. 0. 0. 0. 0.]	2 (positive);	ramucirumab
1183	TCGA-G4-6294	COAD	[-1. 1. 0. 0. 0. -1. 0. 0. 0. 0. 0. 0. 0. 0. 0. 0. 0.]	1 (negative); 2 (positive); 6 (negative);	erlotinib, ramucirumab, *
1184	TCGA-G4-6295	COAD	[ 0. 1. 1. 0. 0. 0. 0. 0. 0. 0. 0. 0. 0. 0. 0. 0. 0.]	2 (positive); 3 (positive);	ramucirumab, *
1185	TCGA-G4-6297	COAD	[-1. 1. 0. 0. 0. 0. 0. 0. 0. 0. 0. 0. 0. 0. 0. 0. 0.]	1 (negative); 2 (positive);	erlotinib, ramucirumab
1186	TCGA-G4-6298	COAD	[-1. 1. 0. 0. 0. -1. 0. 0. 0. 0. 0. 0. 0. 0. 0. 0. 0.]	1 (negative); 2 (positive); 6 (negative);	erlotinib, ramucirumab, *
1187	TCGA-G4-6299	COAD	[ 0. 1. 0. 0. 0. 0. -1. 0. 0. 0. 0. 0. 0. 0. 0. 0. 0.]	2 (positive); 7 (negative);	ramucirumab, erlotinib/tamoxifen/enzalutamide
1188	TCGA-G4-6302	COAD	[-1. 1. 0. -1. 0. 0. 0. 0. 0. 0. 0. 0. 0. 0. 0. 0. 0.]	1 (negative); 2 (positive); 4 (negative);	erlotinib, ramucirumab, *
1189	TCGA-G4-6303	COAD	[-1. 1. 0. 0. 0. 0. 0. 0. 0. 0. 0. 0. 0. 0. 0. 0. 0.]	1 (negative); 2 (positive);	erlotinib, ramucirumab
1190	TCGA-G4-6304	COAD	[-1. 1. 0. 0. 0. 0. 0. 0. 0. 0. 0. 0. 0. 0. 0. 0. 0.]	1 (negative); 2 (positive);	erlotinib, ramucirumab
1191	TCGA-G4-6306	COAD	[-1. 1. 0. 0. 0. 0. 0. 0. 0. 0. 0. 0. 0. 0. 0. 0. 0.]	1 (negative); 2 (positive);	erlotinib, ramucirumab
1192	TCGA-G4-6307	COAD	[-1. 1. 1. 0. 0. 0. 0. 0. 0. 1. 0. 0. 0. 0. 0. 0. 0.]	1 (negative); 2 (positive); 3 (positive); 10 (positive);	erlotinib, ramucirumab, *, dasatinib
1193	TCGA-G4-6309	COAD	[-1. 1. 0. 0. 0. 0. 0. 0. 0. 0. 0. 0. 0. 0. 0. 0. 0.]	1 (negative); 2 (positive);	erlotinib, ramucirumab
1194	TCGA-G4-6310	COAD	[-1. 1. 0. 0. 0. -1. 0. 0. 0. 0. 0. 0. 0. 0. 0. 0. 0.]	1 (negative); 2 (positive); 6 (negative);	erlotinib, ramucirumab, *
1195	TCGA-G4-6311	COAD	[-1. 1. 0. 0. 0. 0. 0. 0. 0. 0. 0. 0. 0. 0. 0. 0. 0.]	1 (negative); 2 (positive);	erlotinib, ramucirumab
1196	TCGA-G4-6314	COAD	[-1. 0. 0. 0. 0. 0. 0. 0. 0. 1. 0. 0. 0. 0. 0. 0. 0.]	1 (negative); 10 (positive);	erlotinib, dasatinib
1197	TCGA-G4-6315	COAD	[ 0. 1. 0. 0. 0. 0. -1. 0. 0. 0. 0. 0. 0. 0. 0. 0. 0.]	2 (positive); 7 (negative);	ramucirumab, erlotinib/tamoxifen/enzalutamide
1198	TCGA-G4-6317	COAD	[-1. 1. 0. -1. 0. 0. 0. 0. 0. 0. 0. 0. 0. 0. 0. 0. 0.]	1 (negative); 2 (positive); 4 (negative);	erlotinib, ramucirumab, *
1199	TCGA-G4-6320	COAD	[-1. 1. 0. 0. 0. 0. 0. 0. 0. 0. 0. 0. 0. 0. 0. 0. 0.]	1 (negative); 2 (positive);	erlotinib, ramucirumab
1200	TCGA-G4-6321	COAD	[-1. 1. 0. 0. 0. 0. 0. 0. 0. 0. 0. 0. 0. 0. 0. 0. 0.]	1 (negative); 2 (positive);	erlotinib, ramucirumab
1201	TCGA-G4-6322	COAD	[-1. 1. 0. 0. 0. 0. 0. 0. 0. 0. 0. 0. 0. 0. 0. 0. 0.]	1 (negative); 2 (positive);	erlotinib, ramucirumab
1202	TCGA-G4-6323	COAD	[-1. 1. 0. 0. 0. 0. 0. 0. 0. 0. 0. 0. 0. 0. 0. 0. 0.]	1 (negative); 2 (positive);	erlotinib, ramucirumab
1203	TCGA-G4-6586	COAD	[-1. 1. 1. -1. 0. 0. -1. 0. 0. 0. 0. 0. 0. 0. 0. 0. 0.]	1 (negative); 2 (positive); 3 (positive); 4 (negative); 7 (negative);	erlotinib, ramucirumab, *, erlotinib/tamoxifen/enzalutamide
1204	TCGA-G4-6588	COAD	[-1. 1. 0. -1. 0. 0. 0. 0. 0. 1. 0. 0. 0. 0. 0. 0. 0.]	1 (negative); 2 (positive); 4 (negative); 10 (positive);	erlotinib, ramucirumab, *, dasatinib
1205	TCGA-G4-6625	COAD	[-1. 1. 0. 0. 0. 0. 0. 0. 0. 0. 0. 0. 0. 0. 0. 0. 0.]	1 (negative); 2 (positive);	erlotinib, ramucirumab
1206	TCGA-G4-6626	COAD	[ 0. 1. 0. 0. 0. 0. 0. 0. 0. 0. 0. 0. 0. 0. 0. 0. 0.]	2 (positive);	ramucirumab
1207	TCGA-G4-6627	COAD	[-1. 1. 0. 0. 0. 0. 0. 0. 0. 1. 0. 0. 0. 0. 0. 0. 0.]	1 (negative); 2 (positive); 10 (positive);	erlotinib, ramucirumab, dasatinib
1208	TCGA-G4-6628	COAD	[ 0. 0. 0. 0. 0. 0. 0. 0. 0. 0. 0. 0. 0. 0. 0. 0. 0.]
1209	TCGA-02-0003	GBM	[-1. -1. -1. 0. 0. 0. 0. 0. 0. 0. 0. 0. 0. 0. 0. 0. 0.]	1 (negative); 2 (negative); 3 (negative);	erlotinib, tamoxifen/enzalutamide
1210	TCGA-02-0004	GBM	[-1. -1. 0. 0. 0. 0. -1. 0. 0. 0. 0. 0. 0. 0. 0. 0. 0.]	1 (negative); 2 (negative); 7 (negative);	erlotinib, erlotinib/tamoxifen/enzalutamide
1211	TCGA-02-0011	GBM	[-1. -1. -1. 0. -1. 0. 0. 0. 0. 0. 0. 0. 0. 0. 0. 0. 0.]	1 (negative); 2 (negative); 3 (negative); 5 (negative);	erlotinib, tamoxifen/enzalutamide, erlotinib/dasatinib
1212	TCGA-02-0014	GBM	[ 0. -1. -1. 0. -1. -1. 0. 0. 0. 0. 0. 0. 0. 0. 0. 0. 0.]	2 (negative); 3 (negative); 5 (negative); 6 (negative);	erlotinib, tamoxifen/enzalutamide, erlotinib/dasatinib, *
1213	TCGA-02-0068	GBM	[-1. 0. 0. 0. 0. 0. 0. 0. 0. 0. 0. 0. 0. 0. 0. 0. 0.]	1 (negative);	erlotinib
1214	TCGA-02-0069	GBM	[-1. -1. -1. 0. 0. 0. 0. 0. 0. 0. 0. 0. 0. 0. 0. 0. 0.]	1 (negative); 2 (negative); 3 (negative);	erlotinib, tamoxifen/enzalutamide
1215	TCGA-02-0116	GBM	[-1. 0. -1. -1. 0. 0. 0. 0. 0. 0. -1. 0. 1. 0. 0. 0. 0.]	1 (negative); 3 (negative); 4 (negative); 11 (negative); 13 (positive);	erlotinib, tamoxifen/enzalutamide, *
1216	TCGA-02-2470	GBM	[-1. -1. -1. -1. 0. 0. -1. -1. 0. 0. 0. 0. 0. 0. 0. 0. 0.]	1 (negative); 2 (negative); 3 (negative); 4 (negative); 7 (negative); 8 (negative);	erlotinib, tamoxifen/enzalutamide, *, erlotinib/tamoxifen/enzalutamide, tamoxifen
1217	TCGA-02-2485	GBM	[-1. -1. -1. 0. -1. -1. 0. 0. 0. 0. 0. 0. 0. 0. 0. 0. 0.]	1 (negative); 2 (negative); 3 (negative); 5 (negative); 6 (negative);	erlotinib, tamoxifen/enzalutamide, erlotinib/dasatinib, *
1218	TCGA-06-0125	GBM	[-1. -1. 0. 0. -1. 0. 0. 0. 0. 0. 0. 0. 0. 0. 0. 0. 0.]	1 (negative); 2 (negative); 5 (negative);	erlotinib, erlotinib/dasatinib
1219	TCGA-06-0126	GBM	[-1. -1. 0. 1. -1. -1. 0. 0. 0. 0. 0. 0. 0. 0. 0. 0. 0.]	1 (negative); 2 (negative); 4 (positive); 5 (negative); 6 (negative);	erlotinib, lapatinib, erlotinib/dasatinib, *
1220	TCGA-06-0128	GBM	[-1. 0. -1. 0. 0. 0. 0. 0. 0. 0. -1. 0. 1. 0. 0. 0. 0.]	1 (negative); 3 (negative); 11 (negative); 13 (positive);	erlotinib, tamoxifen/enzalutamide, *
1221	TCGA-06-0129	GBM	[ 0. -1. 0. 0. 0. 0. 0. 0. 0. 0. 0. 0. 0. 0. 0. 0. 0.]	2 (negative);	erlotinib
1222	TCGA-06-0130	GBM	[ 0. -1. 0. 0. 0. 0. 0. 0. 0. 0. 0. 0. 0. 0. 0. 0. 0.]	2 (negative);	erlotinib
1223	TCGA-06-0154	GBM	[-1. -1. 0. 0. -1. 0. 0. 0. 0. 0. 0. 0. 0. 0. 0. 0. 0.]	1 (negative); 2 (negative); 5 (negative);	erlotinib, erlotinib/dasatinib
1224	TCGA-06-0155	GBM	[-1. -1. -1. 0. -1. 0. 0. 0. 0. 0. 0. 0. 0. 0. 0. 0. 0.]	1 (negative); 2 (negative); 3 (negative); 5 (negative);	erlotinib, tamoxifen/enzalutamide, erlotinib/dasatinib
1225	TCGA-06-0156	GBM	[ 0. -1. -1. 0. 0. 0. 0. 0. 0. 0. 0. 0. 0. 0. 0. 0. 0.]	2 (negative); 3 (negative);	erlotinib, tamoxifen/enzalutamide
1226	TCGA-06-0171	GBM	[-1. 0. -1. -1. 0. 0. 0. 0. 0. 0. 0. 0. 1. 0. 0. 0. 0.]	1 (negative); 3 (negative); 4 (negative); 13 (positive);	erlotinib, tamoxifen/enzalutamide, *
1227	TCGA-06-0189	GBM	[-1. 0. -1. -1. -1. 0. -1. 0. 0. 0. 0. 0. 0. 0. 0. 0. 0.]	1 (negative); 3 (negative); 4 (negative); 5 (negative); 7 (negative);	erlotinib, tamoxifen/enzalutamide, *, erlotinib/dasatinib, erlotinib/tamoxifen/enzalutamide
1228	TCGA-06-0238	GBM	[ 0. 0. 0. 0. 0. -1. -1. 0. 0. 0. 0. 0. 0. 0. 0. 0. 0.]	6 (negative); 7 (negative);	*, erlotinib/tamoxifen/enzalutamide
1229	TCGA-06-0644	GBM	[ 0. -1. 0. 0. 0. 0. 0. 0. 0. 0. 0. 0. 0. 0. 0. 0. 0.]	2 (negative);	erlotinib
1230	TCGA-06-0650	GBM	[-1. -1. -1. 0. 0. 0. 0. 0. 0. 0. 0. 0. 0. 0. 0. 0. 0.]	1 (negative); 2 (negative); 3 (negative);	erlotinib, tamoxifen/enzalutamide
1231	TCGA-06-0875	GBM	[ 0. -1. 0. 0. 0. 0. 0. 0. 0. 0. 0. 0. 0. 0. 0. 0. 0.]	2 (negative);	erlotinib
1232	TCGA-06-0876	GBM	[-1. -1. 0. 0. -1. -1. 0. 0. 0. 0. 0. 0. 0. 0. 0. 0. 0.]	1 (negative); 2 (negative); 5 (negative); 6 (negative);	erlotinib, erlotinib/dasatinib, *
1233	TCGA-06-0877	GBM	[-1. -1. 0. 1. -1. -1. 0. 0. 0. 0. 0. 0. 0. 0. 0. 0. 0.]	1 (negative); 2 (negative); 4 (positive); 5 (negative); 6 (negative);	erlotinib, lapatinib, erlotinib/dasatinib, *
1234	TCGA-06-0878	GBM	[-1. -1. 0. 0. -1. 0. 0. 0. 0. 0. 0. 0. 0. 0. 0. 0. 0.]	1 (negative); 2 (negative); 5 (negative);	erlotinib, erlotinib/dasatinib
1235	TCGA-06-0879	GBM	[-1. -1. 0. 0. -1. 0. 0. 0. 0. 0. 0. 0. 0. 0. 0. 0. 0.]	1 (negative); 2 (negative); 5 (negative);	erlotinib, erlotinib/dasatinib
1236	TCGA-06-0882	GBM	[-1. -1. 0. 0. 0. 0. 0. 0. 0. 0. 0. 0. 0. 0. 0. 0. 0.]	1 (negative); 2 (negative);	erlotinib
1237	TCGA-06-0939	GBM	[-1. -1. 0. 1. 0. -1. 0. 0. 0. 0. 0. 0. 0. 0. 0. 0. 0.]	1 (negative); 2 (negative); 4 (positive); 6 (negative);	erlotinib, lapatinib, *
1238	TCGA-06-1084	GBM	[-1. 0. -1. -1. -1. 0. 0. 0. 0. 0. 0. 0. 0. 0. 0. 0. 0.]	1 (negative); 3 (negative); 4 (negative); 5 (negative);	erlotinib, tamoxifen/enzalutamide, *, erlotinib/dasatinib
1239	TCGA-06-1086	GBM	[-1. 0. -1. 0. 0. 0. 0. 0. 0. 0. 0. 0. 0. 0. 0. 0. 0.]	1 (negative); 3 (negative);	erlotinib, tamoxifen/enzalutamide
1240	TCGA-06-1087	GBM	[ 0. -1. 0. 0. 0. 0. 0. 0. 0. 0. 0. 0. 0. 0. 0. 0. 0.]	2 (negative);	erlotinib
1241	TCGA-06-1800	GBM	[-1. -1. 0. 0. 0. 0. 0. 0. 0. 0. 0. 0. 0. 0. 0. 0. 0.]	1 (negative); 2 (negative);	erlotinib
1242	TCGA-06-1802	GBM	[-1. -1. -1. 0. 0. 0. 0. 0. 0. 0. 0. 0. 0. 0. 0. 0. 0.]	1 (negative); 2 (negative); 3 (negative);	erlotinib, tamoxifen/enzalutamide
1243	TCGA-06-1804	GBM	[-1. -1. -1. 0. 0. -1. 0. 0. 0. 0. 0. 0. 0. 0. 0. 0. 0.]	1 (negative); 2 (negative); 3 (negative); 6 (negative);	erlotinib, tamoxifen/enzalutamide, *
1244	TCGA-06-1805	GBM	[-1. -1. -1. 0. 0. -1. 0. 0. 0. 0. 0. 0. 0. 0. 0. 0. 0.]	1 (negative); 2 (negative); 3 (negative); 6 (negative);	erlotinib, tamoxifen/enzalutamide, *
1245	TCGA-06-1806	GBM	[-1. -1. -1. 0. 0. -1. 0. 0. 0. 0. 0. 0. 0. 0. 0. 0. 0.]	1 (negative); 2 (negative); 3 (negative); 6 (negative);	erlotinib, tamoxifen/enzalutamide, *
1246	TCGA-06-2557	GBM	[-1. -1. -1. 0. -1. 0. 0. 0. 0. 0. 0. 0. 0. 0. 0. 0. 0.]	1 (negative); 2 (negative); 3 (negative); 5 (negative);	erlotinib, tamoxifen/enzalutamide, erlotinib/dasatinib
1247	TCGA-06-2558	GBM	[-1. -1. -1. 0. 0. -1. 0. 0. 0. 0. 0. 0. 0. 0. 0. 0. 0.]	1 (negative); 2 (negative); 3 (negative); 6 (negative);	erlotinib, tamoxifen/enzalutamide, *
1248	TCGA-06-2559	GBM	[ 0. -1. 0. 0. 0. -1. 0. 0. 0. 0. 1. 0. 0. 0. 0. 0. 0.]	2 (negative); 6 (negative); 11 (positive);	erlotinib, *, tamoxifen
1249	TCGA-06-2562	GBM	[-1. -1. 0. 0. 0. 0. 0. 0. 0. 0. 0. 0. 0. 0. 0. 0. 0.]	1 (negative); 2 (negative);	erlotinib
1250	TCGA-06-2563	GBM	[-1. -1. -1. 0. -1. -1. 0. 0. 0. 0. 0. 0. 0. 0. 0. 0. 0.]	1 (negative); 2 (negative); 3 (negative); 5 (negative); 6 (negative);	erlotinib, tamoxifen/enzalutamide, erlotinib/dasatinib, *
1251	TCGA-06-2564	GBM	[-1. -1. 0. 0. -1. -1. 0. 0. 0. 0. 0. 0. 0. 0. 0. 0. 0.]	1 (negative); 2 (negative); 5 (negative); 6 (negative);	erlotinib, erlotinib/dasatinib, *
1252	TCGA-06-2565	GBM	[-1. -1. -1. 1. -1. -1. 0. 0. 0. 0. 0. 0. 0. 0. 0. 0. 0.]	1 (negative); 2 (negative); 3 (negative); 4 (positive); 5 (negative); 6 (negative);	erlotinib, tamoxifen/enzalutamide, lapatinib, erlotinib/dasatinib, *
1253	TCGA-06-2566	GBM	[-1. -1. -1. 0. 0. -1. 0. 0. 0. 0. 0. 0. 0. 0. 0. 0. 0.]	1 (negative); 2 (negative); 3 (negative); 6 (negative);	erlotinib, tamoxifen/enzalutamide, *
1254	TCGA-06-2567	GBM	[-1. -1. -1. 0. -1. 0. 0. 0. 0. 0. 0. 0. 0. 0. 0. 0. 0.]	1 (negative); 2 (negative); 3 (negative); 5 (negative);	erlotinib, tamoxifen/enzalutamide, erlotinib/dasatinib
1255	TCGA-06-2570	GBM	[-1. -1. -1. 0. 0. -1. 0. 0. 0. 0. 0. 0. 0. 0. 0. 0. 0.]	1 (negative); 2 (negative); 3 (negative); 6 (negative);	erlotinib, tamoxifen/enzalutamide, *
1256	TCGA-06-5408	GBM	[-1. -1. 0. 0. -1. 0. 0. 0. 0. 0. 0. 0. 0. 0. 0. 0. 0.]	1 (negative); 2 (negative); 5 (negative);	erlotinib, erlotinib/dasatinib
1257	TCGA-06-5410	GBM	[-1. -1. 0. 0. 0. 0. 0. 0. 0. 0. 0. 0. -1. 0. 0. 0. 0.]	1 (negative); 2 (negative); 13 (negative);	erlotinib, *
1258	TCGA-06-5411	GBM	[-1. -1. 0. 0. 0. -1. 0. 0. 0. 0. 0. 0. 0. 0. 0. 0. 0.]	1 (negative); 2 (negative); 6 (negative);	erlotinib, *
1259	TCGA-06-5412	GBM	[-1. -1. 0. 0. 0. 0. 0. 0. 0. 0. 0. 0. 0. 0. 0. 0. 0.]	1 (negative); 2 (negative);	erlotinib
1260	TCGA-06-5413	GBM	[-1. -1. -1. 0. -1. 0. 0. 0. 0. 0. 0. 0. 0. 0. 0. 0. 0.]	1 (negative); 2 (negative); 3 (negative); 5 (negative);	erlotinib, tamoxifen/enzalutamide, erlotinib/dasatinib
1261	TCGA-06-5414	GBM	[-1. -1. -1. 0. -1. -1. -1. 0. 0. 0. 0. 0. 1. 0. 0. 0. 0.]	1 (negative); 2 (negative); 3 (negative); 5 (negative); 6 (negative); 7 (negative); 13 (positive);	erlotinib, tamoxifen/enzalutamide, erlotinib/dasatinib, *, erlotinib/tamoxifen/enzalutamide
1262	TCGA-06-5415	GBM	[-1. -1. 0. 0. -1. -1. -1. 0. 0. 0. 0. 0. 0. 0. 0. 0. 0.]	1 (negative); 2 (negative); 5 (negative); 6 (negative); 7 (negative);	erlotinib, erlotinib/dasatinib, *, erlotinib/tamoxifen/enzalutamide
1263	TCGA-06-5416	GBM	[ 0. -1. 0. 0. 0. 0. 0. 0. 0. 0. 0. 0. 0. 0. 0. 0. 0.]	2 (negative);	erlotinib
1264	TCGA-06-5417	GBM	[ 0. -1. 0. 0. -1. -1. 0. 0. 0. 0. 0. 0. 0. 0. 0. 0. 0.]	2 (negative); 5 (negative); 6 (negative);	erlotinib, erlotinib/dasatinib, *
1265	TCGA-06-5418	GBM	[-1. -1. 0. 0. -1. 0. 0. 0. 0. 0. 1. 0. 0. 0. 0. 0. 0.]	1 (negative); 2 (negative); 5 (negative); 11 (positive);	erlotinib, erlotinib/dasatinib, tamoxifen
1266	TCGA-06-5856	GBM	[-1. -1. -1. 1. -1. -1. -1. 0. 0. 0. 0. 0. 0. 0. 0. 0. 0.]	1 (negative); 2 (negative); 3 (negative); 4 (positive); 5 (negative); 6 (negative); 7 (negative);	erlotinib, tamoxifen/enzalutamide, lapatinib, erlotinib/dasatinib, *, erlotinib/tamoxifen/enzalutamide
1267	TCGA-06-5858	GBM	[-1. -1. 0. 0. 0. 0. 0. 0. 0. 0. 1. 0. 0. 0. 0. 0. 0.]	1 (negative); 2 (negative); 11 (positive);	erlotinib, tamoxifen
1268	TCGA-06-5859	GBM	[ 0. -1. 0. 0. 0. 0. 0. 0. 0. 0. 0. 1. 0. 0. 0. 0. 0.]	2 (negative); 12 (positive);	erlotinib, dasatinib
1269	TCGA-06-6388	GBM	[-1. -1. 0. 0. 0. -1. 0. 0. 0. 0. 0. 0. 0. 0. 0. 0. 0.]	1 (negative); 2 (negative); 6 (negative);	erlotinib, *
1270	TCGA-06-6389	GBM	[-1. -1. 0. 0. 0. -1. 0. 0. 0. 1. 0. 0. 0. 0. 0. 0. 0.]	1 (negative); 2 (negative); 6 (negative); 10 (positive);	erlotinib, *, dasatinib
1271	TCGA-06-6390	GBM	[-1. -1. 0. 0. 0. -1. 0. 0. 0. 0. 0. 0. 0. 0. 0. 0. 0.]	1 (negative); 2 (negative); 6 (negative);	erlotinib, *
1272	TCGA-06-6391	GBM	[ 0. -1. 0. 0. 0. -1. 0. 0. 0. 1. 0. 0. 0. 0. 0. 0. 0.]	2 (negative); 6 (negative); 10 (positive);	erlotinib, *, dasatinib
1273	TCGA-06-6693	GBM	[-1. -1. 0. 0. -1. -1. -1. 0. 0. 0. 0. 0. 0. -1. 0. 0. 0.]	1 (negative); 2 (negative); 5 (negative); 6 (negative); 7 (negative); 14 (negative);	erlotinib, erlotinib/dasatinib, *, erlotinib/tamoxifen/enzalutamide, erlotinib/tamoxifen/dasatinib
1274	TCGA-06-6694	GBM	[ 0. -1. 0. 0. 0. 0. 0. 0. 0. 0. 0. 0. 0. 0. 0. 0. 0.]	2 (negative);	erlotinib
1275	TCGA-06-6695	GBM	[-1. -1. 0. 0. 0. 0. 0. 0. 0. 0. 0. 0. 0. 0. 0. 0. 0.]	1 (negative); 2 (negative);	erlotinib
1276	TCGA-06-6697	GBM	[-1. -1. -1. 0. 0. 0. 0. 0. 0. 0. 0. 0. 0. 0. 0. 0. 0.]	1 (negative); 2 (negative); 3 (negative);	erlotinib, tamoxifen/enzalutamide
1277	TCGA-06-6698	GBM	[ 0. -1. 0. 0. 0. 0. 0. 0. 0. 0. 0. 0. 0. 0. 0. 0. 0.]	2 (negative);	erlotinib
1278	TCGA-06-6699	GBM	[-1. -1. 0. 0. -1. 0. 0. 0. 0. 0. 0. 0. 0. 0. 0. 0. 0.]	1 (negative); 2 (negative); 5 (negative);	erlotinib, erlotinib/dasatinib
1279	TCGA-06-6700	GBM	[-1. -1. -1. 0. -1. -1. 0. 0. 0. 0. 0. 0. 0. 0. 0. 0. 0.]	1 (negative); 2 (negative); 3 (negative); 5 (negative); 6 (negative);	erlotinib, tamoxifen/enzalutamide, erlotinib/dasatinib, *
1280	TCGA-06-6701	GBM	[-1. -1. 0. 0. 0. -1. 0. 0. 0. 0. 0. 0. 0. 0. 0. 0. 0.]	1 (negative); 2 (negative); 6 (negative);	erlotinib, *
1281	TCGA-08-0245	GBM	[-1. 0. -1. -1. 0. 0. 0. 0. 0. 0. -1. 0. 0. 0. 0. 0. 0.]	1 (negative); 3 (negative); 4 (negative); 11 (negative);	erlotinib, tamoxifen/enzalutamide, *
1282	TCGA-08-0344	GBM	[ 0. -1. 0. 0. 0. -1. 0. 0. 0. 0. 0. 0. 0. 0. 0. 0. 0.]	2 (negative); 6 (negative);	erlotinib, *
1283	TCGA-08-0345	GBM	[-1. -1. 0. 0. 0. 0. 0. 0. 0. 0. 0. 0. 0. 0. 0. 0. 0.]	1 (negative); 2 (negative);	erlotinib
1284	TCGA-08-0346	GBM	[-1. -1. 0. 0. 0. 0. 0. 0. 0. 0. 0. 0. -1. 0. 0. 0. 0.]	1 (negative); 2 (negative); 13 (negative);	erlotinib, *
1285	TCGA-08-0347	GBM	[-1. -1. -1. 0. 0. 0. 0. 0. 0. 0. 0. 0. 0. 0. 0. 0. 0.]	1 (negative); 2 (negative); 3 (negative);	erlotinib, tamoxifen/enzalutamide
1286	TCGA-08-0348	GBM	[-1. -1. -1. 0. 0. 0. 0. 0. 0. 0. 0. 0. 0. 1. 0. 0. 0.]	1 (negative); 2 (negative); 3 (negative); 14 (positive);	erlotinib, tamoxifen/enzalutamide, vemurafenib
1287	TCGA-08-0349	GBM	[-1. -1. -1. 0. -1. -1. -1. 0. 0. 0. 0. 0. 1. 0. 0. 0. 0.]	1 (negative); 2 (negative); 3 (negative); 5 (negative); 6 (negative); 7 (negative); 13 (positive);	erlotinib, tamoxifen/enzalutamide, erlotinib/dasatinib, *, erlotinib/tamoxifen/enzalutamide
1288	TCGA-08-0350	GBM	[ 0. -1. 0. 0. 0. -1. 0. 0. 0. 0. 0. 0. 0. 0. 0. 0. 0.]	2 (negative); 6 (negative);	erlotinib, *
1289	TCGA-08-0351	GBM	[-1. -1. -1. 0. 0. -1. 0. 0. 0. 1. 0. 0. -1. 0. 0. 0. 0.]	1 (negative); 2 (negative); 3 (negative); 6 (negative); 10 (positive); 13 (negative);	erlotinib, tamoxifen/enzalutamide, *, dasatinib
1290	TCGA-08-0352	GBM	[-1. -1. -1. 0. -1. 0. -1. 0. 0. 0. 0. 0. 0. 0. 0. 0. 0.]	1 (negative); 2 (negative); 3 (negative); 5 (negative); 7 (negative);	erlotinib, tamoxifen/enzalutamide, erlotinib/dasatinib, erlotinib/tamoxifen/enzalutamide
1291	TCGA-08-0353	GBM	[-1. -1. -1. 0. -1. 0. -1. 0. 1. 0. 0. 0. 1. 0. 0. 0. 0.]	1 (negative); 2 (negative); 3 (negative); 5 (negative); 7 (negative); 9 (positive); 13 (positive);	erlotinib, tamoxifen/enzalutamide, erlotinib/dasatinib, erlotinib/tamoxifen/enzalutamide, tamoxifen
1292	TCGA-08-0354	GBM	[-1. -1. 0. 0. -1. 0. -1. 0. 0. 0. 0. 0. 0. 0. 0. 0. 0.]	1 (negative); 2 (negative); 5 (negative); 7 (negative);	erlotinib, erlotinib/dasatinib, erlotinib/tamoxifen/enzalutamide
1293	TCGA-08-0355	GBM	[-1. -1. 0. 0. -1. -1. 0. 0. 0. 0. 0. 0. 0. 0. 0. 0. 0.]	1 (negative); 2 (negative); 5 (negative); 6 (negative);	erlotinib, erlotinib/dasatinib, *
1294	TCGA-08-0356	GBM	[-1. -1. 0. 0. 0. 0. 0. 0. 0. 0. 0. 0. 0. 0. 0. 0. 0.]	1 (negative); 2 (negative);	erlotinib
1295	TCGA-08-0357	GBM	[-1. -1. -1. 0. -1. 0. 0. 0. 0. 0. 0. 0. 0. 0. 0. 0. 0.]	1 (negative); 2 (negative); 3 (negative); 5 (negative);	erlotinib, tamoxifen/enzalutamide, erlotinib/dasatinib
1296	TCGA-08-0358	GBM	[-1. -1. -1. 0. -1. -1. -1. 0. 1. 0. 0. 0. 1. -1. 0. 0. 0.]	1 (negative); 2 (negative); 3 (negative); 5 (negative); 6 (negative); 7 (negative); 9 (positive); 13 (positive); 14 (negative);	erlotinib, tamoxifen/enzalutamide, erlotinib/dasatinib, *, erlotinib/tamoxifen/enzalutamide, tamoxifen, erlotinib/tamoxifen/dasatinib
1297	TCGA-08-0359	GBM	[-1. -1. -1. 0. -1. -1. 0. 0. 0. 0. 0. 0. 0. 0. 0. 0. 0.]	1 (negative); 2 (negative); 3 (negative); 5 (negative); 6 (negative);	erlotinib, tamoxifen/enzalutamide, erlotinib/dasatinib, *
1298	TCGA-08-0360	GBM	[-1. -1. 0. 0. 0. 0. 0. 0. 0. 0. 0. 0. 0. 0. 0. 0. 0.]	1 (negative); 2 (negative);	erlotinib
1299	TCGA-08-0373	GBM	[-1. -1. -1. 0. 0. 0. 0. 0. 0. 0. 0. 0. 0. 0. 0. 0. 0.]	1 (negative); 2 (negative); 3 (negative);	erlotinib, tamoxifen/enzalutamide
1300	TCGA-08-0375	GBM	[-1. -1. -1. 0. -1. -1. 0. 0. 0. 0. 0. 0. 0. 0. 0. 0. 0.]	1 (negative); 2 (negative); 3 (negative); 5 (negative); 6 (negative);	erlotinib, tamoxifen/enzalutamide, erlotinib/dasatinib, *
1301	TCGA-08-0380	GBM	[-1. -1. 0. 0. 0. -1. 0. 0. 0. 0. 0. 0. 0. 0. 0. 0. 0.]	1 (negative); 2 (negative); 6 (negative);	erlotinib, *
1302	TCGA-08-0385	GBM	[-1. -1. -1. 0. 0. 0. 0. 0. 0. 0. 0. 0. 0. 0. 0. 0. 0.]	1 (negative); 2 (negative); 3 (negative);	erlotinib, tamoxifen/enzalutamide
1303	TCGA-08-0386	GBM	[-1. -1. -1. 0. -1. -1. 0. 0. 0. 0. 0. 0. 1. 0. 0. 0. 0.]	1 (negative); 2 (negative); 3 (negative); 5 (negative); 6 (negative); 13 (positive);	erlotinib, tamoxifen/enzalutamide, erlotinib/dasatinib, *
1304	TCGA-08-0389	GBM	[ 0. -1. 0. 0. -1. -1. 0. 0. 0. 0. 0. 0. 0. 0. 0. 0. 0.]	2 (negative); 5 (negative); 6 (negative);	erlotinib, erlotinib/dasatinib, *
1305	TCGA-08-0390	GBM	[-1. -1. 0. 0. 0. 0. 0. 0. 0. 0. 0. 0. -1. 0. 0. 0. 0.]	1 (negative); 2 (negative); 13 (negative);	erlotinib, *
1306	TCGA-08-0392	GBM	[ 0. -1. 0. 0. 0. 0. 0. 0. 0. 0. 0. 0. 0. 0. 0. 0. 0.]	2 (negative);	erlotinib
1307	TCGA-12-0691	GBM	[ 0. -1. 0. 0. 0. -1. 0. 0. 0. 0. 0. 0. 0. 0. 0. 0. 0.]	2 (negative); 6 (negative);	erlotinib, *
1308	TCGA-12-0692	GBM	[ 0. -1. 0. 0. 0. 0. 0. 0. 0. 0. 0. 0. 0. 0. 0. 0. 0.]	2 (negative);	erlotinib
1309	TCGA-12-1597	GBM	[-1. -1. -1. 0. -1. -1. 0. 0. 0. 0. 0. 0. 0. 0. 0. 0. 0.]	1 (negative); 2 (negative); 3 (negative); 5 (negative); 6 (negative);	erlotinib, tamoxifen/enzalutamide, erlotinib/dasatinib, *
1310	TCGA-12-1598	GBM	[-1. -1. 0. 0. -1. 0. 0. 0. 0. 0. 0. 0. 0. 0. 0. 0. 0.]	1 (negative); 2 (negative); 5 (negative);	erlotinib, erlotinib/dasatinib
1311	TCGA-12-1599	GBM	[-1. -1. 0. 0. 0. -1. 0. 0. 0. 0. 0. 0. 0. 0. 0. 0. 0.]	1 (negative); 2 (negative); 6 (negative);	erlotinib, *
1312	TCGA-12-3646	GBM	[-1. -1. -1. 0. -1. 0. 0. 0. 0. -1. 0. 0. 0. 0. 0. 0. 0.]	1 (negative); 2 (negative); 3 (negative); 5 (negative); 10 (negative);	erlotinib, tamoxifen/enzalutamide, erlotinib/dasatinib, erlotinib/tamoxifen/vemurafenib
1313	TCGA-12-3649	GBM	[-1. -1. 0. 0. -1. -1. 0. 0. 0. 0. 0. 0. 0. 0. 0. 0. 0.]	1 (negative); 2 (negative); 5 (negative); 6 (negative);	erlotinib, erlotinib/dasatinib, *
1314	TCGA-12-3650	GBM	[-1. -1. -1. 0. -1. 0. -1. 0. 1. 0. 0. 0. 1. 0. 0. 0. 0.]	1 (negative); 2 (negative); 3 (negative); 5 (negative); 7 (negative); 9 (positive); 13 (positive);	erlotinib, tamoxifen/enzalutamide, erlotinib/dasatinib, erlotinib/tamoxifen/enzalutamide, tamoxifen
1315	TCGA-12-3651	GBM	[-1. -1. 0. 0. 0. -1. 0. 0. 0. 0. 0. 0. 0. 0. 0. 0. 0.]	1 (negative); 2 (negative); 6 (negative);	erlotinib, *
1316	TCGA-12-3652	GBM	[-1. -1. 0. 1. -1. 0. -1. 0. 0. 0. 0. 0. 0. 0. 0. 0. 0.]	1 (negative); 2 (negative); 4 (positive); 5 (negative); 7 (negative);	erlotinib, lapatinib, erlotinib/dasatinib, erlotinib/tamoxifen/enzalutamide
1317	TCGA-12-3653	GBM	[ 0. -1. 0. 0. -1. -1. 0. 0. 0. 0. 0. 0. 0. 0. 0. 0. 0.]	2 (negative); 5 (negative); 6 (negative);	erlotinib, erlotinib/dasatinib, *
1318	TCGA-12-5295	GBM	[-1. -1. -1. 0. -1. -1. 0. 0. 0. 0. 0. 0. 0. 0. 0. 0. 0.]	1 (negative); 2 (negative); 3 (negative); 5 (negative); 6 (negative);	erlotinib, tamoxifen/enzalutamide, erlotinib/dasatinib, *
1319	TCGA-12-5301	GBM	[-1. -1. 0. 0. -1. 0. 0. 0. 0. 0. 0. 0. 0. 0. 0. 0. 0.]	1 (negative); 2 (negative); 5 (negative);	erlotinib, erlotinib/dasatinib
1320	TCGA-14-0813	GBM	[-1. -1. 0. 0. 0. 0. 0. 0. 0. 0. 1. 0. 0. 0. 0. 0. 0.]	1 (negative); 2 (negative); 11 (positive);	erlotinib, tamoxifen
1321	TCGA-14-0862	GBM	[-1. -1. -1. 0. 0. 0. 0. 0. 0. 0. 0. 0. 0. 0. 0. 0. 0.]	1 (negative); 2 (negative); 3 (negative);	erlotinib, tamoxifen/enzalutamide
1322	TCGA-14-0871	GBM	[ 0. -1. 0. 0. -1. 0. 0. 0. 0. 0. 0. 0. 0. 0. 0. 0. 0.]	2 (negative); 5 (negative);	erlotinib, erlotinib/dasatinib
1323	TCGA-14-1823	GBM	[-1. -1. 0. 0. -1. 0. -1. 0. 0. 0. 0. 0. 0. 0. 0. 0. 0.]	1 (negative); 2 (negative); 5 (negative); 7 (negative);	erlotinib, erlotinib/dasatinib, erlotinib/tamoxifen/enzalutamide
1324	TCGA-15-1446	GBM	[-1. -1. -1. 1. -1. -1. 0. 0. 0. 0. 0. 0. 0. 0. 0. 0. 0.]	1 (negative); 2 (negative); 3 (negative); 4 (positive); 5 (negative); 6 (negative);	erlotinib, tamoxifen/enzalutamide, lapatinib, erlotinib/dasatinib, *
1325	TCGA-15-1447	GBM	[-1. -1. -1. 0. 0. 0. 0. 0. 0. 0. 0. 0. 0. 0. 0. 0. 0.]	1 (negative); 2 (negative); 3 (negative);	erlotinib, tamoxifen/enzalutamide
1326	TCGA-15-1449	GBM	[-1. -1. 0. 0. -1. -1. 0. 0. 0. 0. 0. 0. 0. 0. 0. 0. 0.]	1 (negative); 2 (negative); 5 (negative); 6 (negative);	erlotinib, erlotinib/dasatinib, *
1327	TCGA-16-0846	GBM	[-1. -1. -1. 0. 0. -1. 0. 0. 0. 1. 0. 0. 0. 0. 0. 0. 0.]	1 (negative); 2 (negative); 3 (negative); 6 (negative); 10 (positive);	erlotinib, tamoxifen/enzalutamide, *, dasatinib
1328	TCGA-16-1460	GBM	[-1. -1. -1. 0. 0. 0. 0. 0. 0. 0. 0. 0. 0. 0. 0. 0. 0.]	1 (negative); 2 (negative); 3 (negative);	erlotinib, tamoxifen/enzalutamide
1329	TCGA-19-0957	GBM	[-1. -1. 0. 0. 0. -1. 0. 0. 0. 0. 0. 0. 0. 0. 0. 0. 0.]	1 (negative); 2 (negative); 6 (negative);	erlotinib, *
1330	TCGA-19-0962	GBM	[-1. -1. -1. 0. 0. -1. 0. 0. 0. 0. 0. 0. 0. 0. 0. 0. 0.]	1 (negative); 2 (negative); 3 (negative); 6 (negative);	erlotinib, tamoxifen/enzalutamide, *
1331	TCGA-19-1386	GBM	[-1. -1. 0. 1. -1. -1. 0. 0. 0. 0. 0. 0. 0. 0. 0. 0. 0.]	1 (negative); 2 (negative); 4 (positive); 5 (negative); 6 (negative);	erlotinib, lapatinib, erlotinib/dasatinib, *
1332	TCGA-19-1389	GBM	[-1. -1. 0. 0. 0. -1. 0. 0. 0. 1. 0. 0. -1. 0. 0. 0. 0.]	1 (negative); 2 (negative); 6 (negative); 10 (positive); 13 (negative);	erlotinib, *, dasatinib
1333	TCGA-19-1390	GBM	[-1. -1. -1. 0. 0. 0. 0. 0. 0. 0. 0. 0. 0. 1. 0. 0. 0.]	1 (negative); 2 (negative); 3 (negative); 14 (positive);	erlotinib, tamoxifen/enzalutamide, vemurafenib
1334	TCGA-19-1392	GBM	[-1. -1. 0. 0. 0. 0. 0. 0. 0. 0. 0. 0. 0. 0. 0. 0. 0.]	1 (negative); 2 (negative);	erlotinib
1335	TCGA-19-1786	GBM	[-1. -1. -1. 0. -1. -1. 0. 0. 0. 0. 0. 0. 0. 0. 0. 0. 0.]	1 (negative); 2 (negative); 3 (negative); 5 (negative); 6 (negative);	erlotinib, tamoxifen/enzalutamide, erlotinib/dasatinib, *
1336	TCGA-19-1788	GBM	[-1. -1. -1. 0. 0. -1. 0. 0. 0. 1. 0. 0. 0. 0. 0. 0. 0.]	1 (negative); 2 (negative); 3 (negative); 6 (negative); 10 (positive);	erlotinib, tamoxifen/enzalutamide, *, dasatinib
1337	TCGA-19-1789	GBM	[-1. -1. 0. 0. -1. -1. -1. 0. 0. 0. 0. 0. 0. 0. 0. 0. 0.]	1 (negative); 2 (negative); 5 (negative); 6 (negative); 7 (negative);	erlotinib, erlotinib/dasatinib, *, erlotinib/tamoxifen/enzalutamide
1338	TCGA-19-1790	GBM	[-1. -1. -1. 0. 0. 0. 0. 0. 0. 0. 0. 0. 0. 0. 0. 0. 0.]	1 (negative); 2 (negative); 3 (negative);	erlotinib, tamoxifen/enzalutamide
1339	TCGA-19-1791	GBM	[-1. -1. 0. 0. -1. -1. 0. 0. 0. 0. 0. 0. 0. 0. 0. 0. 0.]	1 (negative); 2 (negative); 5 (negative); 6 (negative);	erlotinib, erlotinib/dasatinib, *
1340	TCGA-19-2619	GBM	[ 0. -1. 0. 0. 0. -1. 0. 0. 0. 0. 0. 0. 0. 0. 0. 0. 0.]	2 (negative); 6 (negative);	erlotinib, *
1341	TCGA-19-2620	GBM	[-1. -1. 0. 0. 0. -1. 0. 0. 0. 0. 0. 0. 0. 0. 0. 0. 0.]	1 (negative); 2 (negative); 6 (negative);	erlotinib, *
1342	TCGA-19-2625	GBM	[-1. 0. 0. -1. 0. 0. 0. 0. 0. 0. 0. 0. 0. 0. 0. 0. 0.]	1 (negative); 4 (negative);	erlotinib, *
1343	TCGA-19-2631	GBM	[-1. -1. 0. 0. -1. 0. 0. 0. 0. 0. 0. 0. 0. 0. 0. 0. 0.]	1 (negative); 2 (negative); 5 (negative);	erlotinib, erlotinib/dasatinib
1344	TCGA-19-4068	GBM	[ 0. -1. 0. 1. 0. -1. 0. 0. 0. 0. 0. 0. 0. 0. 0. 0. 0.]	2 (negative); 4 (positive); 6 (negative);	erlotinib, lapatinib, *
1345	TCGA-19-5947	GBM	[-1. -1. 0. 0. 0. 0. 0. 0. 0. 0. 0. 0. 0. 0. 0. 0. 0.]	1 (negative); 2 (negative);	erlotinib
1346	TCGA-19-5950	GBM	[-1. -1. 0. 0. -1. -1. 0. 0. 0. 0. 0. 0. 0. 0. 0. 0. 0.]	1 (negative); 2 (negative); 5 (negative); 6 (negative);	erlotinib, erlotinib/dasatinib, *
1347	TCGA-19-5951	GBM	[-1. -1. 0. 0. -1. -1. 0. 0. 0. 0. 0. 0. 0. 0. 0. 0. 0.]	1 (negative); 2 (negative); 5 (negative); 6 (negative);	erlotinib, erlotinib/dasatinib, *
1348	TCGA-19-5952	GBM	[-1. -1. 0. 0. 0. 0. 0. 0. 0. 0. 0. 0. 0. 0. 0. 0. 0.]	1 (negative); 2 (negative);	erlotinib
1349	TCGA-19-5953	GBM	[-1. -1. 0. -1. 0. 0. 0. 0. 0. 0. 0. 0. 0. 0. 0. 0. 0.]	1 (negative); 2 (negative); 4 (negative);	erlotinib, *
1350	TCGA-19-5954	GBM	[-1. -1. 0. 0. -1. 0. 0. 0. 0. 0. 0. 0. 0. 0. 0. 0. 0.]	1 (negative); 2 (negative); 5 (negative);	erlotinib, erlotinib/dasatinib
1351	TCGA-19-5955	GBM	[-1. -1. 0. 0. 0. 0. 0. 0. 0. 1. 0. 0. 0. 0. 0. 0. 0.]	1 (negative); 2 (negative); 10 (positive);	erlotinib, dasatinib
1352	TCGA-19-5956	GBM	[ 0. -1. 0. 0. 0. -1. 0. 0. 0. 0. 0. 0. 0. 0. 0. 0. 0.]	2 (negative); 6 (negative);	erlotinib, *
1353	TCGA-19-5958	GBM	[-1. -1. 0. 0. 0. -1. 0. 0. 0. 0. 0. 0. 0. 0. 0. 0. 0.]	1 (negative); 2 (negative); 6 (negative);	erlotinib, *
1354	TCGA-19-5959	GBM	[-1. -1. -1. 0. -1. -1. 0. 0. 0. 0. 0. 0. 0. 0. 0. 0. 0.]	1 (negative); 2 (negative); 3 (negative); 5 (negative); 6 (negative);	erlotinib, tamoxifen/enzalutamide, erlotinib/dasatinib, *
1355	TCGA-19-5960	GBM	[ 0. -1. 0. 0. -1. -1. 0. 0. 0. 0. 0. 0. 0. 0. 0. 0. 0.]	2 (negative); 5 (negative); 6 (negative);	erlotinib, erlotinib/dasatinib, *
1356	TCGA-26-1440	GBM	[-1. -1. 0. 1. -1. -1. 0. 0. 0. 0. 0. 0. 0. 0. 0. 0. 0.]	1 (negative); 2 (negative); 4 (positive); 5 (negative); 6 (negative);	erlotinib, lapatinib, erlotinib/dasatinib, *
1357	TCGA-26-1442	GBM	[-1. -1. 0. 0. 0. -1. 0. 0. 0. 0. 0. 0. 0. 0. 0. 0. 0.]	1 (negative); 2 (negative); 6 (negative);	erlotinib, *
1358	TCGA-26-5132	GBM	[-1. -1. -1. 0. -1. 0. 0. 0. 0. 0. 0. 0. 0. 0. 0. 0. 0.]	1 (negative); 2 (negative); 3 (negative); 5 (negative);	erlotinib, tamoxifen/enzalutamide, erlotinib/dasatinib
1359	TCGA-26-5133	GBM	[ 0. -1. 0. 0. 0. 0. 0. 0. 0. 0. 0. 0. 0. 0. 0. 0. 0.]	2 (negative);	erlotinib
1360	TCGA-26-5134	GBM	[ 0. -1. 0. 0. 0. 0. 0. 0. 0. 0. 0. 0. 0. 0. 0. 0. 0.]	2 (negative);	erlotinib
1361	TCGA-26-6173	GBM	[-1. -1. 0. 0. 0. -1. 0. 0. 0. 0. 0. 0. 0. 0. 0. 0. 0.]	1 (negative); 2 (negative); 6 (negative);	erlotinib, *
1362	TCGA-26-6174	GBM	[-1. -1. -1. 0. 0. -1. 0. 0. 0. 0. 0. 0. 0. 0. 0. 0. 0.]	1 (negative); 2 (negative); 3 (negative); 6 (negative);	erlotinib, tamoxifen/enzalutamide, *
1363	TCGA-27-1830	GBM	[-1. -1. 0. 0. 0. 0. 0. 0. 0. 0. 0. 0. 0. 0. 0. 0. 0.]	1 (negative); 2 (negative);	erlotinib
1364	TCGA-27-1831	GBM	[-1. -1. 0. 0. -1. -1. 0. 0. 0. 0. 0. 0. 0. 0. 0. 0. 0.]	1 (negative); 2 (negative); 5 (negative); 6 (negative);	erlotinib, erlotinib/dasatinib, *
1365	TCGA-27-1832	GBM	[-1. -1. 0. 0. 0. 0. 0. 0. 0. 0. 0. 0. 0. 0. 0. 0. 0.]	1 (negative); 2 (negative);	erlotinib
1366	TCGA-27-1833	GBM	[-1. -1. -1. 0. -1. 0. -1. 0. 0. 0. 0. 0. 0. 0. 0. 0. 0.]	1 (negative); 2 (negative); 3 (negative); 5 (negative); 7 (negative);	erlotinib, tamoxifen/enzalutamide, erlotinib/dasatinib, erlotinib/tamoxifen/enzalutamide
1367	TCGA-27-1834	GBM	[-1. -1. 0. 0. 0. -1. 0. 0. 0. 0. 0. 0. 0. 0. 0. 0. 0.]	1 (negative); 2 (negative); 6 (negative);	erlotinib, *
1368	TCGA-27-1836	GBM	[-1. -1. 0. 0. 0. -1. 0. 0. 0. 0. 0. 0. 0. 0. 0. 0. 0.]	1 (negative); 2 (negative); 6 (negative);	erlotinib, *
1369	TCGA-27-2518	GBM	[-1. -1. 0. 0. -1. 0. 0. 0. 0. 0. 0. 0. 0. 0. 0. 0. 0.]	1 (negative); 2 (negative); 5 (negative);	erlotinib, erlotinib/dasatinib
1370	TCGA-27-2528	GBM	[-1. -1. -1. 0. -1. 0. 0. 0. 0. 0. 0. 0. 0. 0. 0. 0. 0.]	1 (negative); 2 (negative); 3 (negative); 5 (negative);	erlotinib, tamoxifen/enzalutamide, erlotinib/dasatinib
1371	TCGA-28-1746	GBM	[ 0. -1. 0. 0. 0. 0. 0. 0. 0. 0. 0. 0. 0. 0. 0. 0. 0.]	2 (negative);	erlotinib
1372	TCGA-28-1747	GBM	[-1. -1. -1. 0. -1. -1. 0. 0. 0. 0. 0. 0. 0. 0. 0. 0. 0.]	1 (negative); 2 (negative); 3 (negative); 5 (negative); 6 (negative);	erlotinib, tamoxifen/enzalutamide, erlotinib/dasatinib, *
1373	TCGA-28-1750	GBM	[-1. -1. 0. 0. 0. 0. 0. 0. 0. 0. 0. 0. 0. 0. 0. 0. 0.]	1 (negative); 2 (negative);	erlotinib
1374	TCGA-28-1752	GBM	[-1. -1. -1. 0. -1. -1. 0. 0. 0. 0. 0. 0. 0. 0. 0. 0. 0.]	1 (negative); 2 (negative); 3 (negative); 5 (negative); 6 (negative);	erlotinib, tamoxifen/enzalutamide, erlotinib/dasatinib, *
1375	TCGA-28-1753	GBM	[-1. -1. 0. 0. 0. 0. -1. 0. 0. 0. 0. -1. 0. 0. 0. 0. 0.]	1 (negative); 2 (negative); 7 (negative); 12 (negative);	erlotinib, erlotinib/tamoxifen/enzalutamide, trastuzumab
1376	TCGA-28-1757	GBM	[-1. -1. 0. 0. -1. 0. -1. 0. 0. 0. 0. -1. 1. -1. 0. 0. 0.]	1 (negative); 2 (negative); 5 (negative); 7 (negative); 12 (negative); 13 (positive); 14 (negative);	erlotinib, erlotinib/dasatinib, erlotinib/tamoxifen/enzalutamide, trastuzumab, erlotinib/tamoxifen/dasatinib
1377	TCGA-28-1760	GBM	[-1. -1. 0. 0. -1. 0. 0. 0. 0. 0. 0. 0. 0. 0. 0. 0. 0.]	1 (negative); 2 (negative); 5 (negative);	erlotinib, erlotinib/dasatinib
1378	TCGA-28-2501	GBM	[-1. -1. 0. 0. 0. 0. 0. 0. 0. 0. 0. 0. 0. 0. 0. 0. 0.]	1 (negative); 2 (negative);	erlotinib
1379	TCGA-28-5208	GBM	[-1. -1. -1. 0. -1. 0. 0. 0. 0. 0. 0. 0. 0. 0. 0. 0. 0.]	1 (negative); 2 (negative); 3 (negative); 5 (negative);	erlotinib, tamoxifen/enzalutamide, erlotinib/dasatinib
1380	TCGA-28-5214	GBM	[-1. -1. -1. 0. -1. 0. 0. 0. 0. 0. 0. 0. 0. 0. 0. 0. 0.]	1 (negative); 2 (negative); 3 (negative); 5 (negative);	erlotinib, tamoxifen/enzalutamide, erlotinib/dasatinib
1381	TCGA-32-1970	GBM	[-1. -1. 0. 0. -1. -1. -1. 0. 0. 0. 0. 0. 0. 0. 0. 0. 0.]	1 (negative); 2 (negative); 5 (negative); 6 (negative); 7 (negative);	erlotinib, erlotinib/dasatinib, *, erlotinib/tamoxifen/enzalutamide
1382	TCGA-32-1976	GBM	[-1. -1. -1. 0. 0. 0. 0. 0. 0. 0. 0. 0. 0. 0. 0. 0. 0.]	1 (negative); 2 (negative); 3 (negative);	erlotinib, tamoxifen/enzalutamide
1383	TCGA-32-1978	GBM	[-1. -1. -1. 0. -1. -1. -1. 0. 0. -1. 0. 0. 1. -1. 0. 0. 0.]	1 (negative); 2 (negative); 3 (negative); 5 (negative); 6 (negative); 7 (negative); 10 (negative); 13 (positive); 14 (negative);	erlotinib, tamoxifen/enzalutamide, erlotinib/dasatinib, *, erlotinib/tamoxifen/enzalutamide, erlotinib/tamoxifen/vemurafenib, erlotinib/tamoxifen/dasatinib
1384	TCGA-32-1982	GBM	[-1. -1. -1. 0. -1. 0. -1. 0. 0. 0. 0. 0. 0. 0. 0. 0. 0.]	1 (negative); 2 (negative); 3 (negative); 5 (negative); 7 (negative);	erlotinib, tamoxifen/enzalutamide, erlotinib/dasatinib, erlotinib/tamoxifen/enzalutamide
1385	TCGA-32-1986	GBM	[-1. -1. 0. 0. 0. 0. 0. 0. 0. 0. 0. 0. 0. 0. 0. 0. 0.]	1 (negative); 2 (negative);	erlotinib
1386	TCGA-32-1987	GBM	[ 0. -1. 0. 0. 0. 0. 0. 0. 0. 0. 0. 0. 0. 0. 0. 0. 0.]	2 (negative);	erlotinib
1387	TCGA-32-1991	GBM	[-1. -1. -1. 0. -1. -1. -1. 0. 0. 0. 0. 0. 0. -1. 0. 0. 0.]	1 (negative); 2 (negative); 3 (negative); 5 (negative); 6 (negative); 7 (negative); 14 (negative);	erlotinib, tamoxifen/enzalutamide, erlotinib/dasatinib, *, erlotinib/tamoxifen/enzalutamide, erlotinib/tamoxifen/dasatinib
1388	TCGA-32-4210	GBM	[ 0. -1. 0. 0. 0. 0. 0. 0. 0. 0. 0. 0. 0. 0. 0. 0. 0.]	2 (negative);	erlotinib
1389	TCGA-32-4211	GBM	[-1. 0. -1. -1. 0. 0. 0. 0. 0. 0. 0. 0. 0. 0. 0. 0. 0.]	1 (negative); 3 (negative); 4 (negative);	erlotinib, tamoxifen/enzalutamide, *
1390	TCGA-32-5222	GBM	[-1. -1. 0. 0. -1. -1. 0. 0. 0. 0. 0. 0. 0. 0. 0. 0. 0.]	1 (negative); 2 (negative); 5 (negative); 6 (negative);	erlotinib, erlotinib/dasatinib, *
1391	TCGA-41-2573	GBM	[ 0. -1. -1. 0. 0. 0. 0. 0. 0. 0. 0. 0. 0. 0. 0. 0. 0.]	2 (negative); 3 (negative);	erlotinib, tamoxifen/enzalutamide
1392	TCGA-41-2575	GBM	[ 0. -1. 0. 0. 0. 0. 0. 0. 0. 0. 0. 0. 0. 0. 0. 0. 0.]	2 (negative);	erlotinib
1393	TCGA-41-3392	GBM	[-1. -1. -1. 0. -1. -1. -1. 0. 0. 0. 0. 0. 0. 0. 0. 0. 0.]	1 (negative); 2 (negative); 3 (negative); 5 (negative); 6 (negative); 7 (negative);	erlotinib, tamoxifen/enzalutamide, erlotinib/dasatinib, *, erlotinib/tamoxifen/enzalutamide
1394	TCGA-41-3393	GBM	[-1. -1. -1. 0. -1. 0. 0. 0. 0. 0. 0. 0. 0. 0. 0. 0. 0.]	1 (negative); 2 (negative); 3 (negative); 5 (negative);	erlotinib, tamoxifen/enzalutamide, erlotinib/dasatinib
1395	TCGA-41-3915	GBM	[-1. -1. 0. 0. 0. 0. 0. 0. 0. 0. 0. 0. 0. 0. 0. 0. 0.]	1 (negative); 2 (negative);	erlotinib
1396	TCGA-41-4097	GBM	[-1. -1. 0. 0. 0. 0. 0. 0. 0. 0. 0. 0. -1. 0. 0. 0. 0.]	1 (negative); 2 (negative); 13 (negative);	erlotinib, *
1397	TCGA-41-5651	GBM	[ 0. -1. 0. 0. 0. 0. 0. 0. 0. 0. 0. 0. 0. 0. 0. 0. 0.]	2 (negative);	erlotinib
1398	TCGA-41-6646	GBM	[-1. -1. 0. 0. -1. 0. 0. 0. 0. 0. 0. 0. 0. 0. 0. 0. 0.]	1 (negative); 2 (negative); 5 (negative);	erlotinib, erlotinib/dasatinib
1399	TCGA-74-6573	GBM	[-1. -1. -1. 0. -1. 0. -1. 0. 0. 0. 0. 0. 0. 0. 0. 0. 0.]	1 (negative); 2 (negative); 3 (negative); 5 (negative); 7 (negative);	erlotinib, tamoxifen/enzalutamide, erlotinib/dasatinib, erlotinib/tamoxifen/enzalutamide
1400	TCGA-74-6575	GBM	[ 0. -1. 0. 0. 0. 0. 0. 0. 0. 0. 0. 0. 0. 0. 0. 0. 0.]	2 (negative);	erlotinib
1401	TCGA-74-6577	GBM	[-1. -1. 0. 0. 0. 0. 0. 0. 0. 0. 0. 0. 0. 0. 0. 0. 0.]	1 (negative); 2 (negative);	erlotinib
1402	TCGA-74-6578	GBM	[ 0. -1. 0. 0. -1. 0. 0. 0. 0. 0. 0. 0. 0. 0. 0. 0. 0.]	2 (negative); 5 (negative);	erlotinib, erlotinib/dasatinib
1403	TCGA-74-6581	GBM	[-1. -1. -1. 0. -1. -1. 0. 0. 0. 0. 0. 0. 0. 0. 0. 0. 0.]	1 (negative); 2 (negative); 3 (negative); 5 (negative); 6 (negative);	erlotinib, tamoxifen/enzalutamide, erlotinib/dasatinib, *
1404	TCGA-74-6584	GBM	[ 0. -1. -1. 0. 0. -1. 0. 0. 0. 0. 0. 0. 0. 0. 0. 0. 0.]	2 (negative); 3 (negative); 6 (negative);	erlotinib, tamoxifen/enzalutamide, *
1405	TCGA-76-4926	GBM	[-1. -1. 0. 0. -1. 0. 0. 0. 0. 0. 0. 0. 0. 0. 0. 0. 0.]	1 (negative); 2 (negative); 5 (negative);	erlotinib, erlotinib/dasatinib
1406	TCGA-76-4927	GBM	[-1. -1. 0. 0. 0. 0. 0. 0. 0. 0. 0. 0. 0. 0. 0. 0. 0.]	1 (negative); 2 (negative);	erlotinib
1407	TCGA-76-4928	GBM	[-1. 0. -1. -1. 0. 0. -1. 0. 0. 0. 0. 0. 0. 0. 0. 0. 0.]	1 (negative); 3 (negative); 4 (negative); 7 (negative);	erlotinib, tamoxifen/enzalutamide, *, erlotinib/tamoxifen/enzalutamide
1408	TCGA-76-4929	GBM	[-1. -1. 0. 0. 0. 0. 0. 0. 0. 0. 0. 0. 0. 0. 0. 0. 0.]	1 (negative); 2 (negative);	erlotinib
1409	TCGA-76-4931	GBM	[-1. -1. 0. 1. -1. -1. 0. 0. 0. 0. 0. 0. 0. 0. 0. 0. 0.]	1 (negative); 2 (negative); 4 (positive); 5 (negative); 6 (negative);	erlotinib, lapatinib, erlotinib/dasatinib, *
1410	TCGA-76-4932	GBM	[-1. -1. 0. 1. -1. -1. 0. 0. 0. 0. 0. 0. 0. 0. 0. 0. 0.]	1 (negative); 2 (negative); 4 (positive); 5 (negative); 6 (negative);	erlotinib, lapatinib, erlotinib/dasatinib, *
1411	TCGA-76-6192	GBM	[-1. -1. 0. 0. 0. -1. 0. 0. 0. 0. 0. 0. 0. 0. 0. 0. 0.]	1 (negative); 2 (negative); 6 (negative);	erlotinib, *
1412	TCGA-76-6193	GBM	[-1. -1. 0. 0. 0. -1. 0. 0. 0. 1. 0. 0. 0. 0. 0. 0. 0.]	1 (negative); 2 (negative); 6 (negative); 10 (positive);	erlotinib, *, dasatinib
1413	TCGA-76-6282	GBM	[-1. -1. 0. 0. -1. 0. 0. 0. 0. 0. 0. 0. 0. -1. 0. 0. 0.]	1 (negative); 2 (negative); 5 (negative); 14 (negative);	erlotinib, erlotinib/dasatinib, erlotinib/tamoxifen/dasatinib
1414	TCGA-76-6283	GBM	[ 0. -1. 0. 0. 0. 0. 0. 0. 0. 0. 0. 0. 0. 0. 0. 0. 0.]	2 (negative);	erlotinib
1415	TCGA-76-6285	GBM	[ 0. -1. 0. 0. 0. -1. 0. 0. 0. 0. 0. 0. 0. 0. 0. 0. 0.]	2 (negative); 6 (negative);	erlotinib, *
1416	TCGA-76-6656	GBM	[-1. -1. 0. 0. -1. -1. 0. 0. 0. 0. 0. 0. 1. 0. 0. 0. 0.]	1 (negative); 2 (negative); 5 (negative); 6 (negative); 13 (positive);	erlotinib, erlotinib/dasatinib, *
1417	TCGA-76-6657	GBM	[-1. -1. 0. 0. 0. 0. 0. 0. 0. 0. 0. 0. 0. 0. 0. 0. 0.]	1 (negative); 2 (negative);	erlotinib
1418	TCGA-76-6660	GBM	[-1. -1. 0. 0. 0. 0. 0. 0. 0. 0. 0. 0. 0. 0. 0. 0. 0.]	1 (negative); 2 (negative);	erlotinib
1419	TCGA-76-6661	GBM	[-1. 0. -1. -1. -1. 0. -1. 0. 0. 0. 0. -1. 0. 0. -1. 0. 0.]	1 (negative); 3 (negative); 4 (negative); 5 (negative); 7 (negative); 12 (negative); 15 (negative);	erlotinib, tamoxifen/enzalutamide, *, erlotinib/dasatinib, erlotinib/tamoxifen/enzalutamide, trastuzumab
1420	TCGA-76-6662	GBM	[-1. -1. 0. 0. 0. 0. 0. 0. 0. 0. 0. 0. 0. 0. 0. 0. 0.]	1 (negative); 2 (negative);	erlotinib
1421	TCGA-76-6663	GBM	[-1. -1. 0. 0. 0. -1. 0. 0. 0. 1. 0. 0. 0. 0. 0. 0. 0.]	1 (negative); 2 (negative); 6 (negative); 10 (positive);	erlotinib, *, dasatinib
1422	TCGA-76-6664	GBM	[-1. -1. 0. 0. -1. -1. 0. 0. 0. 0. 0. 0. 0. 0. 0. 0. 0.]	1 (negative); 2 (negative); 5 (negative); 6 (negative);	erlotinib, erlotinib/dasatinib, *
1423	TCGA-81-5910	GBM	[ 0. -1. 0. 0. -1. 0. 0. 0. 0. 0. 0. 0. 0. 0. 0. 0. 0.]	2 (negative); 5 (negative);	erlotinib, erlotinib/dasatinib
1424	TCGA-BA-4074	HNSC	[ 0. 0. 0. -1. 0. 1. 0. 0. 0. 0. 0. 0. 0. 0. 0. 0. 0.]	4 (negative); 6 (positive);	*, tamoxifen
1425	TCGA-BA-4078	HNSC	[-1. 0. 0. 0. 0. 1. 0. 0. 0. 0. 0. 0. 0. 0. 0. 0. 0.]	1 (negative); 6 (positive);	erlotinib, tamoxifen
1426	TCGA-BA-5149	HNSC	[-1. 0. 0. -1. 0. 1. 0. 0. 0. 0. 0. 0. 0. 0. 0. 0. 0.]	1 (negative); 4 (negative); 6 (positive);	erlotinib, *, tamoxifen
1427	TCGA-BA-5151	HNSC	[-1. 0. 0. -1. 0. 0. 0. 0. 0. 0. 0. 0. 0. 0. 0. 0. 0.]	1 (negative); 4 (negative);	erlotinib, *
1428	TCGA-BA-5152	HNSC	[ 0. 0. 0. 0. -1. 1. 0. 0. 0. 0. 0. 0. 0. 0. 0. 0. 0.]	5 (negative); 6 (positive);	erlotinib/dasatinib, tamoxifen
1429	TCGA-BA-5153	HNSC	[ 0. 0. 0. 0. -1. 0. 0. 0. 0. 0. 0. 0. 0. 0. 0. 0. 0.]	5 (negative);	erlotinib/dasatinib
1430	TCGA-BA-5555	HNSC	[ 0. 0. 0. 0. -1. 1. 0. 0. 0. 0. 0. 0. 0. 0. 0. 0. 0.]	5 (negative); 6 (positive);	erlotinib/dasatinib, tamoxifen
1431	TCGA-BA-5556	HNSC	[-1. 0. 0. -1. 0. 1. 0. 0. 0. 0. 0. 0. 0. 0. 0. 0. 0.]	1 (negative); 4 (negative); 6 (positive);	erlotinib, *, tamoxifen
1432	TCGA-BA-5557	HNSC	[-1. 0. 0. -1. 0. 0. 0. 0. 0. 0. 0. 0. 0. 0. -1. 0. 0.]	1 (negative); 4 (negative); 15 (negative);	erlotinib, *
1433	TCGA-BA-5559	HNSC	[ 0. 0. 0. 0. 0. 0. 0. 0. 0. 0. 0. 0. 0. 0. 0. 0. 0.]
1434	TCGA-BA-6869	HNSC	[ 0. 0. 0. 0. -1. 1. 0. 0. 0. 0. 0. 0. 0. 0. 0. 0. 0.]	5 (negative); 6 (positive);	erlotinib/dasatinib, tamoxifen
1435	TCGA-BA-6870	HNSC	[-1. 0. 0. -1. 0. 1. 0. 0. 0. 0. 0. 0. 0. 0. 0. 0. 0.]	1 (negative); 4 (negative); 6 (positive);	erlotinib, *, tamoxifen
1436	TCGA-BA-6871	HNSC	[ 0. 0. 1. 0. 0. 0. 0. 0. 0. 0. 0. 0. 0. 0. 0. 0. 0.]	3 (positive);	*
1437	TCGA-BA-6872	HNSC	[-1. 0. 0. 0. -1. 0. 0. 0. 0. 0. 0. 0. 0. 0. 0. 0. 0.]	1 (negative); 5 (negative);	erlotinib, erlotinib/dasatinib
1438	TCGA-BA-6873	HNSC	[-1. 0. 0. 0. 0. 1. 0. 0. 0. 0. 0. 0. 0. 0. 0. 0. 0.]	1 (negative); 6 (positive);	erlotinib, tamoxifen
1439	TCGA-BB-4217	HNSC	[-1. 0. 0. 0. 0. 1. 0. 0. 0. 0. 0. 0. 0. 0. 0. 0. 0.]	1 (negative); 6 (positive);	erlotinib, tamoxifen
1440	TCGA-CN-4722	HNSC	[-1. 0. 0. 1. -1. 0. 0. 1. 0. 0. 0. 0. 0. 0. 0. 0. 0.]	1 (negative); 4 (positive); 5 (negative); 8 (positive);	erlotinib, lapatinib, erlotinib/dasatinib, erlotinib/ramucirumab
1441	TCGA-CN-4723	HNSC	[-1. 0. 1. -1. 0. 0. 0. 0. 0. 0. 0. 0. 0. 0. 0. 0. 0.]	1 (negative); 3 (positive); 4 (negative);	erlotinib, *
1442	TCGA-CN-4725	HNSC	[-1. 0. 0. 0. -1. 1. 0. 0. 0. 0. 0. 0. 0. 0. -1. 0. 0.]	1 (negative); 5 (negative); 6 (positive); 15 (negative);	erlotinib, erlotinib/dasatinib, tamoxifen, *
1443	TCGA-CN-4726	HNSC	[-1. 0. 0. -1. -1. 0. 0. 0. 0. 0. -1. 0. 0. 0. -1. 0. 0.]	1 (negative); 4 (negative); 5 (negative); 11 (negative); 15 (negative);	erlotinib, *, erlotinib/dasatinib
1444	TCGA-CN-4727	HNSC	[-1. 0. 0. -1. 0. 0. 0. 0. 0. 0. 0. 0. 0. 0. 0. 0. 0.]	1 (negative); 4 (negative);	erlotinib, *
1445	TCGA-CN-4728	HNSC	[-1. 0. 0. 0. 0. 0. 0. 0. 0. 0. 0. 0. 0. 0. 0. 0. 0.]	1 (negative);	erlotinib
1446	TCGA-CN-4729	HNSC	[-1. 0. 0. -1. 0. 1. 0. 0. 0. 0. 0. 0. 0. 0. 0. 0. 0.]	1 (negative); 4 (negative); 6 (positive);	erlotinib, *, tamoxifen
1447	TCGA-CN-4730	HNSC	[-1. 0. 0. 0. -1. 0. 0. 0. 0. 0. 0. 0. 0. 0. -1. 0. 0.]	1 (negative); 5 (negative); 15 (negative);	erlotinib, erlotinib/dasatinib, *
1448	TCGA-CN-4731	HNSC	[-1. 0. 0. 0. -1. 0. 0. 0. 0. 0. 0. 0. 0. 0. 0. 0. 0.]	1 (negative); 5 (negative);	erlotinib, erlotinib/dasatinib
1449	TCGA-CN-4733	HNSC	[-1. 0. 0. -1. 0. 1. 0. 0. 0. 0. 0. 0. 0. 0. 0. 0. 0.]	1 (negative); 4 (negative); 6 (positive);	erlotinib, *, tamoxifen
1450	TCGA-CN-4734	HNSC	[-1. 0. 0. 0. 0. 1. 0. 1. 0. 0. 0. 0. 0. 0. 0. 0. 0.]	1 (negative); 6 (positive); 8 (positive);	erlotinib, tamoxifen, erlotinib/ramucirumab
1451	TCGA-CN-4735	HNSC	[-1. 0. 0. -1. 0. 0. -1. 0. 0. 0. 0. 0. 0. 0. 0. 0. 0.]	1 (negative); 4 (negative); 7 (negative);	erlotinib, *, erlotinib/tamoxifen/enzalutamide
1452	TCGA-CN-4736	HNSC	[-1. 0. 0. 0. 0. 0. 0. 0. 0. 0. 0. 0. 0. 0. 0. 0. 0.]	1 (negative);	erlotinib
1453	TCGA-CN-4737	HNSC	[-1. 0. 0. 0. 0. 0. 0. 0. 0. 0. 0. 0. 0. 0. 0. 0. 0.]	1 (negative);	erlotinib
1454	TCGA-CN-4738	HNSC	[-1. 0. 0. 0. -1. 0. 0. 0. 0. 0. 0. 0. 0. 0. 0. 0. 0.]	1 (negative); 5 (negative);	erlotinib, erlotinib/dasatinib
1455	TCGA-CN-4739	HNSC	[-1. 0. 0. -1. 0. 1. 0. 0. 1. 0. 0. 0. 0. 0. 0. 0. 0.]	1 (negative); 4 (negative); 6 (positive); 9 (positive);	erlotinib, *, tamoxifen
1456	TCGA-CN-4740	HNSC	[-1. 0. 0. 0. 0. 0. 0. 0. 0. 0. 0. 0. 0. 0. 0. 0. 0.]	1 (negative);	erlotinib
1457	TCGA-CN-4741	HNSC	[-1. 1. 1. 0. 0. 0. 0. 0. 0. 0. 0. 0. 0. 0. -1. 0. 0.]	1 (negative); 2 (positive); 3 (positive); 15 (negative);	erlotinib, ramucirumab, *
1458	TCGA-CN-4742	HNSC	[-1. 0. 0. 0. 0. 0. 0. 1. 0. 0. 0. 0. 0. 0. 0. 0. 0.]	1 (negative); 8 (positive);	erlotinib, erlotinib/ramucirumab
1459	TCGA-CN-5355	HNSC	[ 0. 1. 0. 0. 0. 0. 0. 0. 0. 0. 0. 0. 0. 0. -1. 0. 0.]	2 (positive); 15 (negative);	ramucirumab, *
1460	TCGA-CN-5356	HNSC	[-1. 0. 0. 0. -1. 1. 0. 0. 0. 0. 0. 0. 0. 0. 0. 0. 0.]	1 (negative); 5 (negative); 6 (positive);	erlotinib, erlotinib/dasatinib, tamoxifen
1461	TCGA-CN-5358	HNSC	[-1. 0. 0. 0. 0. 0. 0. 0. 0. 0. 0. 0. 0. 0. 0. 0. 0.]	1 (negative);	erlotinib
1462	TCGA-CN-5359	HNSC	[-1. 0. 0. -1. 0. 0. 0. 0. 0. 0. 0. 0. 0. 0. 0. 0. 0.]	1 (negative); 4 (negative);	erlotinib, *
1463	TCGA-CN-5360	HNSC	[-1. 0. 0. 0. 0. 0. 0. 0. 0. 0. 0. 0. 0. 0. 0. 0. 0.]	1 (negative);	erlotinib
1464	TCGA-CN-5361	HNSC	[ 0. 0. 0. 0. 0. 0. 0. 0. 0. 0. 0. 0. 0. 0. 0. 0. 0.]
1465	TCGA-CN-5363	HNSC	[-1. 0. 0. -1. 0. 0. 0. 0. 0. 0. 0. 0. 0. 0. 0. 0. 0.]	1 (negative); 4 (negative);	erlotinib, *
1466	TCGA-CN-5364	HNSC	[-1. 0. 0. 0. 0. 0. 0. 0. 0. 0. 0. 0. 0. 0. 0. 0. 0.]	1 (negative);	erlotinib
1467	TCGA-CN-5365	HNSC	[-1. 0. 0. 0. -1. 1. 0. 0. 0. 0. 0. 0. 0. 0. 0. 0. 0.]	1 (negative); 5 (negative); 6 (positive);	erlotinib, erlotinib/dasatinib, tamoxifen
1468	TCGA-CN-5366	HNSC	[-1. 0. 0. 0. 0. 0. 0. 1. 0. 0. 0. 0. 0. 0. 0. 0. 0.]	1 (negative); 8 (positive);	erlotinib, erlotinib/ramucirumab
1469	TCGA-CN-5367	HNSC	[-1. 0. 0. 0. 0. 0. 0. 0. 0. 0. 0. 0. 0. 0. 0. 0. 0.]	1 (negative);	erlotinib
1470	TCGA-CN-5369	HNSC	[-1. 0. 0. -1. 0. 0. 0. 0. 0. 0. 0. 0. 0. 0. 0. 0. 0.]	1 (negative); 4 (negative);	erlotinib, *
1471	TCGA-CN-5370	HNSC	[-1. 0. 0. 0. 0. 0. 0. 0. 0. 0. 0. 0. 0. 0. 0. 0. 0.]	1 (negative);	erlotinib
1472	TCGA-CN-5373	HNSC	[-1. 0. 0. 1. -1. 1. 0. 0. 0. 0. 0. 0. 0. 0. 0. 0. 0.]	1 (negative); 4 (positive); 5 (negative); 6 (positive);	erlotinib, lapatinib, erlotinib/dasatinib, tamoxifen
1473	TCGA-CN-5374	HNSC	[ 0. 0. 0. 0. 0. 1. 0. 0. 0. 0. 0. 0. 0. 0. 0. 0. 0.]	6 (positive);	tamoxifen
1474	TCGA-CN-6010	HNSC	[ 0. 0. 0. 0. 0. 0. 0. 0. 0. 0. 0. 0. 0. 0. 0. 0. 0.]
1475	TCGA-CN-6011	HNSC	[-1. 0. 0. -1. 0. 1. 0. 0. 0. 0. 0. 0. 0. 0. 0. 0. 0.]	1 (negative); 4 (negative); 6 (positive);	erlotinib, *, tamoxifen
1476	TCGA-CN-6012	HNSC	[ 0. 0. 0. 0. 0. 0. 0. 0. 0. 0. 0. 0. 0. 0. 0. 0. 0.]
1477	TCGA-CN-6013	HNSC	[-1. 0. 0. 0. 0. 1. 0. 0. 0. 0. 0. 0. 0. 0. 0. 0. 0.]	1 (negative); 6 (positive);	erlotinib, tamoxifen
1478	TCGA-CN-6016	HNSC	[-1. 0. 0. 0. 0. 0. 0. 0. 0. 0. 0. 0. 0. 0. 0. 0. 0.]	1 (negative);	erlotinib
1479	TCGA-CN-6017	HNSC	[-1. 1. 1. 0. 0. 0. 0. 0. 0. 0. 0. 0. 0. 0. 0. 0. 0.]	1 (negative); 2 (positive); 3 (positive);	erlotinib, ramucirumab, *
1480	TCGA-CN-6018	HNSC	[-1. 0. 0. -1. 0. 1. 0. 0. 0. 0. 0. 0. 0. 0. 0. 0. 0.]	1 (negative); 4 (negative); 6 (positive);	erlotinib, *, tamoxifen
1481	TCGA-CN-6019	HNSC	[-1. 0. 0. 0. 0. 0. 0. 0. 0. 0. 0. 0. 0. 0. 0. 0. 0.]	1 (negative);	erlotinib
1482	TCGA-CN-6020	HNSC	[-1. 0. 0. -1. 0. 0. 0. 0. 0. 0. 0. 0. 0. 0. 0. 0. 0.]	1 (negative); 4 (negative);	erlotinib, *
1483	TCGA-CN-6021	HNSC	[-1. 0. 0. 0. 0. 0. 0. 0. 0. 0. 0. 0. 0. 0. 0. 0. 0.]	1 (negative);	erlotinib
1484	TCGA-CN-6022	HNSC	[-1. 0. 0. 0. 0. 0. 0. 0. 0. 0. 0. 0. 0. 0. 0. 0. 0.]	1 (negative);	erlotinib
1485	TCGA-CN-6023	HNSC	[ 0. 0. 0. 0. 0. 0. 0. 0. 0. 0. 0. 0. 0. 0. 0. 0. 0.]
1486	TCGA-CN-6024	HNSC	[-1. 0. 1. 0. 0. 1. 0. 0. 0. 0. 0. 0. 0. 0. 0. 0. 0.]	1 (negative); 3 (positive); 6 (positive);	erlotinib, *, tamoxifen
1487	TCGA-CN-6988	HNSC	[ 0. 0. 0. 0. -1. 0. 0. 0. 0. 0. 0. 0. 0. 0. 0. 0. 0.]	5 (negative);	erlotinib/dasatinib
1488	TCGA-CN-6989	HNSC	[ 0. 0. 0. 0. 0. 0. 0. 0. 0. 0. 0. 0. 0. 0. 0. 0. 0.]
1489	TCGA-CN-6992	HNSC	[-1. 0. 0. 1. -1. 0. 0. 0. 0. 0. 0. 0. 0. 0. 0. 0. 0.]	1 (negative); 4 (positive); 5 (negative);	erlotinib, lapatinib, erlotinib/dasatinib
1490	TCGA-CN-6994	HNSC	[ 0. 0. 0. 0. 0. 0. 0. 0. 0. 0. 0. 0. 0. 0. 0. 0. 0.]
1491	TCGA-CN-6995	HNSC	[-1. 0. 0. 0. -1. 0. 0. 0. 0. 0. 0. 0. 0. 0. 0. 0. 0.]	1 (negative); 5 (negative);	erlotinib, erlotinib/dasatinib
1492	TCGA-CN-6996	HNSC	[-1. 0. 0. 0. 0. 0. 0. 0. 0. 0. 0. 0. 0. 0. 0. 0. 0.]	1 (negative);	erlotinib
1493	TCGA-CN-6997	HNSC	[-1. 0. 0. 0. -1. 0. 0. 0. 0. 0. 0. 0. 0. 0. 0. 0. 0.]	1 (negative); 5 (negative);	erlotinib, erlotinib/dasatinib
1494	TCGA-CN-6998	HNSC	[-1. 0. 0. 0. 0. 0. 0. 0. 0. 0. 0. 0. 0. 0. 0. 0. 0.]	1 (negative);	erlotinib
1495	TCGA-CQ-5323	HNSC	[ 0. 0. 1. 0. -1. 1. 0. 0. 0. 0. 0. 0. 0. 0. 0. 0. 0.]	3 (positive); 5 (negative); 6 (positive);	*, erlotinib/dasatinib, tamoxifen
1496	TCGA-CQ-5324	HNSC	[ 0. 0. 0. 0. 0. 0. 0. 0. 0. 0. 0. 0. 0. 0. 0. 0. 0.]
1497	TCGA-CQ-5325	HNSC	[-1. 0. 0. 0. 0. 0. 0. 0. 0. 0. 0. 0. 0. 0. 0. 0. 0.]	1 (negative);	erlotinib
1498	TCGA-CQ-5326	HNSC	[-1. 0. 0. -1. 0. 1. 0. 0. 0. 0. 0. 0. 0. 0. 0. 0. 0.]	1 (negative); 4 (negative); 6 (positive);	erlotinib, *, tamoxifen
1499	TCGA-CQ-5327	HNSC	[-1. 1. 0. 0. 0. 0. 0. 0. 0. 0. 0. 0. 0. 0. 0. 0. 0.]	1 (negative); 2 (positive);	erlotinib, ramucirumab
1500	TCGA-CQ-5329	HNSC	[-1. 0. 0. -1. 0. 0. 0. 0. 0. 0. 0. 0. 0. 0. 0. 0. 0.]	1 (negative); 4 (negative);	erlotinib, *
1501	TCGA-CQ-5330	HNSC	[-1. 0. 0. 0. 0. 0. 0. 0. 0. 0. 0. 0. 0. 0. 0. 0. 0.]	1 (negative);	erlotinib
1502	TCGA-CQ-5331	HNSC	[-1. 0. 0. 0. -1. 1. 1. 0. 0. 0. 0. 0. 0. 0. 0. 0. 0.]	1 (negative); 5 (negative); 6 (positive); 7 (positive);	erlotinib, erlotinib/dasatinib, tamoxifen, dasatinib
1503	TCGA-CQ-5332	HNSC	[ 0. 0. 0. 0. 0. 1. 0. 0. 0. 0. 0. 0. 0. 0. 0. 0. 0.]	6 (positive);	tamoxifen
1504	TCGA-CQ-5334	HNSC	[ 0. 0. 0. 0. -1. 0. 0. 0. 0. 0. 0. 0. 0. 0. 0. 0. 0.]	5 (negative);	erlotinib/dasatinib
1505	TCGA-CQ-6218	HNSC	[-1. 0. 0. 0. 0. 0. 0. 0. 0. 0. 0. 0. 0. 0. 0. 0. 0.]	1 (negative);	erlotinib
1506	TCGA-CQ-6219	HNSC	[-1. 0. 0. -1. 0. 0. 0. 0. 0. 0. 0. 0. 0. 0. 0. 0. 0.]	1 (negative); 4 (negative);	erlotinib, *
1507	TCGA-CQ-6220	HNSC	[-1. 0. 1. 0. 0. 1. 0. 0. 0. 0. 0. 0. 0. 0. 0. 0. 0.]	1 (negative); 3 (positive); 6 (positive);	erlotinib, *, tamoxifen
1508	TCGA-CQ-6221	HNSC	[ 0. 0. 0. 0. 0. 0. 0. 0. 0. 0. 0. 0. 0. 0. 0. 0. 0.]
1509	TCGA-CQ-6222	HNSC	[-1. 0. 0. 0. 1. 0. 0. 0. 0. 0. 0. 0. 0. 0. 0. 0. 0.]	1 (negative); 5 (positive);	erlotinib, tamoxifen
1510	TCGA-CQ-6224	HNSC	[-1. 0. 0. 0. 0. 0. 0. 0. 0. 0. 0. 0. 0. 0. 0. 0. 0.]	1 (negative);	erlotinib
1511	TCGA-CQ-6225	HNSC	[-1. 0. 0. 0. -1. 1. 0. 0. 0. 0. 0. 0. 0. 0. 0. 0. 0.]	1 (negative); 5 (negative); 6 (positive);	erlotinib, erlotinib/dasatinib, tamoxifen
1512	TCGA-CQ-6227	HNSC	[-1. 0. 0. 0. 0. 0. 0. 0. 0. 0. 0. 0. 0. 0. 0. 0. 0.]	1 (negative);	erlotinib
1513	TCGA-CQ-6228	HNSC	[-1. 0. 0. 0. 0. 0. 0. 0. 0. 0. 0. 0. 0. 0. 0. 0. 0.]	1 (negative);	erlotinib
1514	TCGA-CQ-6229	HNSC	[-1. 0. 0. 0. 0. 1. 0. 0. 0. 0. 0. 0. 0. 0. 0. 0. 0.]	1 (negative); 6 (positive);	erlotinib, tamoxifen
1515	TCGA-CQ-7065	HNSC	[-1. 0. 0. 1. 0. 0. 0. 0. 0. 0. 0. 0. 0. 0. 0. 0. 0.]	1 (negative); 4 (positive);	erlotinib, lapatinib
1516	TCGA-CQ-7068	HNSC	[-1. 0. 0. 0. -1. 1. 0. 0. 0. 0. 0. 0. 0. 0. 0. 0. 0.]	1 (negative); 5 (negative); 6 (positive);	erlotinib, erlotinib/dasatinib, tamoxifen
1517	TCGA-CV-5430	HNSC	[ 0. 0. 0. 0. 0. 0. 0. 0. 0. 0. 0. 0. 0. 0. 0. 0. 0.]
1518	TCGA-CV-5431	HNSC	[ 0. 0. 0. -1. 0. 0. 0. 0. 0. 0. 0. 0. 0. 0. 0. 0. 0.]	4 (negative);	*
1519	TCGA-CV-5432	HNSC	[ 0. 0. 1. 0. 0. 1. 0. 0. 0. 0. 0. 0. 0. 0. 0. 0. 0.]	3 (positive); 6 (positive);	*, tamoxifen
1520	TCGA-CV-5434	HNSC	[ 0. 0. 0. 0. 0. 0. 0. 0. 0. 0. 0. 0. 0. 0. 0. 0. 0.]
1521	TCGA-CV-5436	HNSC	[ 0. 0. 0. 0. -1. 0. 0. 0. 0. 0. 0. 0. 0. 0. 0. 0. 0.]	5 (negative);	erlotinib/dasatinib
1522	TCGA-CV-5439	HNSC	[-1. 0. 0. 0. 0. 0. 0. 0. 0. 0. 0. 0. 0. 0. 0. 0. 0.]	1 (negative);	erlotinib
1523	TCGA-CV-5440	HNSC	[ 0. 0. 0. 0. 0. 0. 0. 0. 0. 0. 0. 0. 0. 0. 0. 0. 0.]
1524	TCGA-CV-5441	HNSC	[ 0. 0. 0. 0. 0. 0. 0. 0. 0. 0. 0. 0. 0. 0. 0. 0. 0.]
1525	TCGA-CV-5442	HNSC	[-1. 0. 0. 0. -1. 1. 0. 0. 0. 0. 0. 0. 0. 0. 0. 0. 0.]	1 (negative); 5 (negative); 6 (positive);	erlotinib, erlotinib/dasatinib, tamoxifen
1526	TCGA-CV-5443	HNSC	[ 0. 0. 0. -1. 0. 0. 0. 0. 0. 0. 0. 0. 0. 0. 0. 0. 0.]	4 (negative);	*
1527	TCGA-CV-5444	HNSC	[-1. 0. 0. 0. -1. 0. 0. 0. 0. 0. 0. 0. 0. 0. 0. 0. 0.]	1 (negative); 5 (negative);	erlotinib, erlotinib/dasatinib
1528	TCGA-CV-5966	HNSC	[-1. 0. 0. -1. 0. 0. 0. 0. 0. 0. 0. 0. 0. -1. 0. 0. 0.]	1 (negative); 4 (negative); 14 (negative);	erlotinib, *, erlotinib/tamoxifen/dasatinib
1529	TCGA-CV-5970	HNSC	[-1. 0. 0. 0. 0. 0. 0. 0. 0. 0. 0. 0. 0. 0. 0. 0. 0.]	1 (negative);	erlotinib
1530	TCGA-CV-5971	HNSC	[-1. 0. 0. -1. 0. 0. 0. 0. 0. 0. 0. 0. 0. 0. 0. 0. 0.]	1 (negative); 4 (negative);	erlotinib, *
1531	TCGA-CV-5973	HNSC	[-1. 0. 0. 0. 0. 0. 0. 0. 0. 0. 0. 0. 0. 0. 0. 0. 0.]	1 (negative);	erlotinib
1532	TCGA-CV-5976	HNSC	[-1. 0. 0. 0. 0. 0. 0. 0. 0. 0. 0. 0. 0. 0. 0. 0. 0.]	1 (negative);	erlotinib
1533	TCGA-CV-5977	HNSC	[-1. 0. 0. 0. -1. 1. 0. 0. 0. 0. 0. 0. 0. 0. 0. 0. 0.]	1 (negative); 5 (negative); 6 (positive);	erlotinib, erlotinib/dasatinib, tamoxifen
1534	TCGA-CV-5978	HNSC	[-1. 0. 0. 0. 0. 0. 0. 0. 0. 0. 0. 0. 0. 0. 0. 0. 0.]	1 (negative);	erlotinib
1535	TCGA-CV-5979	HNSC	[-1. 0. 0. 0. -1. 1. 0. 0. 0. 0. 0. 0. 0. 0. 0. 0. 0.]	1 (negative); 5 (negative); 6 (positive);	erlotinib, erlotinib/dasatinib, tamoxifen
1536	TCGA-CV-6003	HNSC	[-1. 0. 0. -1. 0. 1. 0. 0. 0. 0. 0. 0. 0. 0. 0. 0. 0.]	1 (negative); 4 (negative); 6 (positive);	erlotinib, *, tamoxifen
1537	TCGA-CV-6433	HNSC	[ 0. 0. 0. 0. 0. 1. 0. 0. 0. 0. 0. 0. 0. 0. 0. 0. 0.]	6 (positive);	tamoxifen
1538	TCGA-CV-6436	HNSC	[-1. 0. 0. 0. 0. 1. 0. 0. 0. 0. 0. 0. 0. 0. 0. 0. 0.]	1 (negative); 6 (positive);	erlotinib, tamoxifen
1539	TCGA-CV-6441	HNSC	[ 0. 0. 0. 0. 0. 0. 0. 0. 0. 0. 0. 0. 0. 0. 0. 0. 0.]
1540	TCGA-CV-6933	HNSC	[-1. 0. 0. 0. -1. 0. 0. 0. 0. -1. 0. 0. 1. -1. 0. 0. 0.]	1 (negative); 5 (negative); 10 (negative); 13 (positive); 14 (negative);	erlotinib, erlotinib/dasatinib, erlotinib/tamoxifen/vemurafenib, erlotinib/tamoxifen/dasatinib
1541	TCGA-CV-6934	HNSC	[-1. 0. 0. 0. 0. 0. 0. 0. 0. 0. 0. 0. 0. 0. 0. 0. 0.]	1 (negative);	erlotinib
1542	TCGA-CV-6935	HNSC	[ 0. 0. 0. 0. -1. 0. 0. 0. 0. 0. 0. 0. 0. 0. 0. 0. 0.]	5 (negative);	erlotinib/dasatinib
1543	TCGA-CV-6936	HNSC	[ 0. 0. 0. -1. -1. 0. 0. 0. 1. 0. 0. 0. 0. 0. 0. 0. 0.]	4 (negative); 5 (negative); 9 (positive);	*, erlotinib/dasatinib, tamoxifen
1544	TCGA-CV-6937	HNSC	[-1. 0. 0. 0. 0. 1. 0. 0. 0. 0. 0. 0. 0. 0. 0. 0. 0.]	1 (negative); 6 (positive);	erlotinib, tamoxifen
1545	TCGA-CV-6938	HNSC	[ 0. 0. 0. 0. 0. 0. 0. 0. 0. 0. 0. 0. 0. 0. 0. 0. 0.]
1546	TCGA-CV-6939	HNSC	[ 0. 1. 0. 0. 0. 0. 0. 0. 0. 0. 0. 0. 0. 0. 0. 0. 0.]	2 (positive);	ramucirumab
1547	TCGA-CV-6940	HNSC	[-1. 0. 0. 0. -1. 1. 0. 0. 0. 0. 0. 0. 0. 0. 0. 0. 0.]	1 (negative); 5 (negative); 6 (positive);	erlotinib, erlotinib/dasatinib, tamoxifen
1548	TCGA-CV-6941	HNSC	[-1. 0. 0. 0. 0. 1. 0. 0. 0. 0. 0. 0. 0. 0. 0. 0. 0.]	1 (negative); 6 (positive);	erlotinib, tamoxifen
1549	TCGA-CV-6942	HNSC	[-1. 0. 0. -1. 0. 0. 0. 0. 0. 0. 0. 0. 0. 0. 0. 0. 0.]	1 (negative); 4 (negative);	erlotinib, *
1550	TCGA-CV-6943	HNSC	[-1. 0. 0. 0. 0. 0. 0. 0. 0. 0. 0. 0. 0. 0. 0. 0. 0.]	1 (negative);	erlotinib
1551	TCGA-CV-6945	HNSC	[-1. 0. 1. -1. 0. 1. 0. 0. 0. 0. 0. 0. 0. 0. 0. 0. 0.]	1 (negative); 3 (positive); 4 (negative); 6 (positive);	erlotinib, *, tamoxifen
1552	TCGA-CV-6948	HNSC	[ 0. 0. 0. 0. 0. 0. 0. 0. 0. 0. 0. 0. 0. 0. 0. 0. 0.]
1553	TCGA-CV-6950	HNSC	[-1. 0. 0. -1. 0. 0. 0. 0. 0. 0. 0. 0. 0. 0. 0. 0. 0.]	1 (negative); 4 (negative);	erlotinib, *
1554	TCGA-CV-6951	HNSC	[-1. 0. 0. 0. -1. 1. 0. 0. 0. 0. 0. 0. 0. 0. 0. 0. 0.]	1 (negative); 5 (negative); 6 (positive);	erlotinib, erlotinib/dasatinib, tamoxifen
1555	TCGA-CV-6952	HNSC	[-1. 0. 0. 0. -1. 1. 0. 0. 0. 0. 0. 0. 0. 0. 0. 0. 0.]	1 (negative); 5 (negative); 6 (positive);	erlotinib, erlotinib/dasatinib, tamoxifen
1556	TCGA-CV-6953	HNSC	[-1. 0. 0. 0. -1. 1. 0. 0. 0. 0. 0. 0. 0. 0. 0. 0. 0.]	1 (negative); 5 (negative); 6 (positive);	erlotinib, erlotinib/dasatinib, tamoxifen
1557	TCGA-CV-6954	HNSC	[ 0. 0. 0. 0. 0. 0. 0. 0. 0. 0. 0. 0. 0. 0. 0. 0. 0.]
1558	TCGA-CV-6955	HNSC	[-1. 0. 0. -1. 0. 0. 0. 0. 0. 0. 0. 0. 0. 0. 0. 0. 0.]	1 (negative); 4 (negative);	erlotinib, *
1559	TCGA-CV-6956	HNSC	[ 0. 0. 0. 0. -1. 0. 0. 0. 0. 0. 0. -1. 0. 0. 0. 0. 0.]	5 (negative); 12 (negative);	erlotinib/dasatinib, trastuzumab
1560	TCGA-CV-6959	HNSC	[-1. 0. 0. -1. 0. 0. 0. 0. 0. 0. 0. 0. 0. 0. 0. 0. 0.]	1 (negative); 4 (negative);	erlotinib, *
1561	TCGA-CV-6960	HNSC	[-1. 0. 0. 0. -1. 0. 0. 0. 0. -1. 0. 0. 1. -1. 0. 0. 0.]	1 (negative); 5 (negative); 10 (negative); 13 (positive); 14 (negative);	erlotinib, erlotinib/dasatinib, erlotinib/tamoxifen/vemurafenib, erlotinib/tamoxifen/dasatinib
1562	TCGA-CV-6961	HNSC	[-1. 0. 0. 0. 0. 0. 0. 0. 0. 0. 0. 0. 0. 0. 0. 0. 0.]	1 (negative);	erlotinib
1563	TCGA-CV-6962	HNSC	[-1. 0. 0. -1. 0. 0. 0. -1. 0. 0. 0. 0. 0. 0. 0. 0. 0.]	1 (negative); 4 (negative); 8 (negative);	erlotinib, *, tamoxifen
1564	TCGA-CV-7089	HNSC	[-1. 0. 0. -1. 0. 1. 0. 0. 0. 0. 0. 0. 0. -1. 0. 0. 0.]	1 (negative); 4 (negative); 6 (positive); 14 (negative);	erlotinib, *, tamoxifen, erlotinib/tamoxifen/dasatinib
1565	TCGA-CV-7090	HNSC	[-1. 0. 0. -1. 0. 1. 0. 0. 0. 0. 0. 0. 0. 0. 0. 0. 0.]	1 (negative); 4 (negative); 6 (positive);	erlotinib, *, tamoxifen
1566	TCGA-CV-7091	HNSC	[ 0. 0. 0. 0. -1. 0. 0. 0. 0. 0. 0. 0. 0. 0. 0. 0. 0.]	5 (negative);	erlotinib/dasatinib
1567	TCGA-CV-7095	HNSC	[-1. 0. 0. 0. 0. 0. 0. 0. 0. 0. 0. 0. 0. 0. 0. 0. 0.]	1 (negative);	erlotinib
1568	TCGA-CV-7097	HNSC	[ 0. 0. 0. 0. -1. 0. 0. 0. 0. 0. 0. 0. 0. 0. 0. 0. 0.]	5 (negative);	erlotinib/dasatinib
1569	TCGA-CV-7099	HNSC	[-1. 0. 0. -1. 0. 0. 0. 0. 0. 0. 0. 0. 0. 0. 0. 0. 0.]	1 (negative); 4 (negative);	erlotinib, *
1570	TCGA-CV-7100	HNSC	[ 0. 0. 0. -1. 0. 0. 0. 0. 0. 0. 0. 0. 0. 0. 0. 0. 0.]	4 (negative);	*
1571	TCGA-CV-7101	HNSC	[-1. 0. 0. 0. -1. 0. 0. 0. 0. 0. 0. 0. 0. 0. 0. 0. 0.]	1 (negative); 5 (negative);	erlotinib, erlotinib/dasatinib
1572	TCGA-CV-7102	HNSC	[-1. 0. 0. 0. -1. 0. 0. 0. 0. 0. 0. 0. 0. -1. 0. 0. 0.]	1 (negative); 5 (negative); 14 (negative);	erlotinib, erlotinib/dasatinib, erlotinib/tamoxifen/dasatinib
1573	TCGA-CV-7103	HNSC	[-1. 0. 0. 0. 0. 0. 0. 0. 0. 0. 0. 0. 0. 0. 0. 0. 0.]	1 (negative);	erlotinib
1574	TCGA-CV-7104	HNSC	[-1. 0. 0. 0. 0. 0. 0. 0. 0. 0. 0. 0. 0. 0. 0. 0. 0.]	1 (negative);	erlotinib
1575	TCGA-CV-7177	HNSC	[-1. 0. 0. 0. 0. 0. 0. 0. 0. 0. 0. 0. 0. 0. 0. 0. 0.]	1 (negative);	erlotinib
1576	TCGA-CV-7178	HNSC	[-1. 0. 1. 0. 0. 1. 0. 0. 0. 0. 0. 0. 0. 0. 0. 0. 0.]	1 (negative); 3 (positive); 6 (positive);	erlotinib, *, tamoxifen
1577	TCGA-CV-7180	HNSC	[-1. 0. 0. 0. 0. 0. 0. 0. 0. 0. 0. 0. 0. 0. 0. 0. 0.]	1 (negative);	erlotinib
1578	TCGA-CV-7183	HNSC	[-1. 0. 0. 0. -1. 0. 0. 0. 0. 0. 0. 0. 0. 0. -1. 0. 0.]	1 (negative); 5 (negative); 15 (negative);	erlotinib, erlotinib/dasatinib, *
1579	TCGA-CV-7235	HNSC	[-1. 0. 0. 0. -1. 0. 0. 0. 0. 0. 0. 0. 0. -1. 0. 0. 0.]	1 (negative); 5 (negative); 14 (negative);	erlotinib, erlotinib/dasatinib, erlotinib/tamoxifen/dasatinib
1580	TCGA-CV-7236	HNSC	[-1. 0. 0. 0. 0. 0. 0. 0. 0. 0. 0. 0. 0. 0. 0. 0. 0.]	1 (negative);	erlotinib
1581	TCGA-CV-7238	HNSC	[-1. 0. 0. 0. -1. 0. 1. 0. 0. 0. 0. 0. 0. 0. 0. 0. 0.]	1 (negative); 5 (negative); 7 (positive);	erlotinib, erlotinib/dasatinib, dasatinib
1582	TCGA-CV-7242	HNSC	[-1. 0. 0. 0. -1. 1. 0. 0. 0. 0. 0. 0. 0. 0. 0. 0. 0.]	1 (negative); 5 (negative); 6 (positive);	erlotinib, erlotinib/dasatinib, tamoxifen
1583	TCGA-CV-7243	HNSC	[-1. 0. 0. 0. 0. 0. 0. 1. 0. 0. 0. 0. 0. 0. 0. 0. 0.]	1 (negative); 8 (positive);	erlotinib, erlotinib/ramucirumab
1584	TCGA-CV-7245	HNSC	[-1. 0. 0. 0. -1. 1. 0. 0. 0. 0. 0. 0. 0. 0. 0. 0. 0.]	1 (negative); 5 (negative); 6 (positive);	erlotinib, erlotinib/dasatinib, tamoxifen
1585	TCGA-CV-7247	HNSC	[-1. 0. 0. -1. 0. 0. 0. 0. 0. 0. 0. 0. 0. 0. 0. 0. 0.]	1 (negative); 4 (negative);	erlotinib, *
1586	TCGA-CV-7248	HNSC	[-1. 0. 0. 0. 0. 0. 0. 0. 0. 0. 0. 0. 0. 0. 0. 0. 0.]	1 (negative);	erlotinib
1587	TCGA-CV-7250	HNSC	[ 0. 0. 0. 0. -1. 1. 0. 0. 0. 0. 0. 0. 0. 0. 0. 0. 0.]	5 (negative); 6 (positive);	erlotinib/dasatinib, tamoxifen
1588	TCGA-CV-7252	HNSC	[-1. 0. 0. -1. 0. 1. 0. 0. 0. 0. 0. 0. 0. 0. 0. 0. 0.]	1 (negative); 4 (negative); 6 (positive);	erlotinib, *, tamoxifen
1589	TCGA-CV-7253	HNSC	[-1. 0. 0. -1. -1. 1. 0. 0. 0. 0. 0. 0. 0. 0. 0. 0. 0.]	1 (negative); 4 (negative); 5 (negative); 6 (positive);	erlotinib, *, erlotinib/dasatinib, tamoxifen
1590	TCGA-CV-7254	HNSC	[-1. 0. 0. -1. 0. 0. 0. 0. 0. 0. 0. 0. 0. 0. 0. 0. 0.]	1 (negative); 4 (negative);	erlotinib, *
1591	TCGA-CV-7255	HNSC	[-1. 0. 0. 0. -1. 0. 0. 0. 0. 0. 0. 0. 0. 0. 0. 0. 0.]	1 (negative); 5 (negative);	erlotinib, erlotinib/dasatinib
1592	TCGA-CV-7261	HNSC	[-1. 1. 1. 0. 0. 0. 0. 0. 0. 0. 0. 0. 0. 0. 0. 0. 0.]	1 (negative); 2 (positive); 3 (positive);	erlotinib, ramucirumab, *
1593	TCGA-CV-7263	HNSC	[-1. 0. 0. 0. 0. 0. 0. 0. 0. 0. 0. 0. 0. 0. 0. 0. 0.]	1 (negative);	erlotinib
1594	TCGA-CV-7406	HNSC	[-1. 0. 0. 0. 0. 0. 0. 0. 0. 0. 0. 0. 0. 0. 0. 0. 0.]	1 (negative);	erlotinib
1595	TCGA-CV-7407	HNSC	[-1. 0. 0. 0. 0. 0. 0. 0. 0. 0. 0. 0. 0. 0. 0. 0. 0.]	1 (negative);	erlotinib
1596	TCGA-CV-7410	HNSC	[-1. 0. 0. 0. 0. 0. 0. 0. 0. 0. 0. 0. 0. 0. 0. 0. 0.]	1 (negative);	erlotinib
1597	TCGA-CV-7411	HNSC	[-1. 0. 0. 0. 0. 1. 0. 0. 0. 0. 0. 0. 0. 0. 0. 0. 0.]	1 (negative); 6 (positive);	erlotinib, tamoxifen
1598	TCGA-CV-7413	HNSC	[-1. 0. 0. 0. -1. 1. 1. 0. 0. 0. 0. 0. 0. 0. 0. 0. 0.]	1 (negative); 5 (negative); 6 (positive); 7 (positive);	erlotinib, erlotinib/dasatinib, tamoxifen, dasatinib
1599	TCGA-CV-7414	HNSC	[-1. 0. 0. 0. 0. 0. 0. 0. 0. 0. 0. 0. 0. 1. 0. 0. 0.]	1 (negative); 14 (positive);	erlotinib, vemurafenib
1600	TCGA-CV-7415	HNSC	[ 0. 0. 0. 0. 0. 0. 0. 0. 0. 0. 0. 0. 0. 0. 0. 0. 0.]
1601	TCGA-CV-7416	HNSC	[-1. 0. 0. 0. -1. 1. 0. 0. 0. 0. 0. 0. 0. 0. 0. 0. 0.]	1 (negative); 5 (negative); 6 (positive);	erlotinib, erlotinib/dasatinib, tamoxifen
1602	TCGA-CV-7418	HNSC	[ 0. 0. 0. 0. 0. 1. 0. 0. 0. 0. 0. 0. 0. 0. 0. 0. 0.]	6 (positive);	tamoxifen
1603	TCGA-CV-7421	HNSC	[-1. 0. 0. 0. 0. 0. 0. 0. 0. 0. 0. 0. 0. 0. 0. 0. 0.]	1 (negative);	erlotinib
1604	TCGA-CV-7422	HNSC	[ 0. 0. 0. 0. 0. 0. 0. 0. 0. 0. 0. 0. 0. 0. 0. 0. 0.]
1605	TCGA-CV-7423	HNSC	[-1. 0. 0. 0. -1. 0. 0. 1. 0. 0. 0. 0. 0. 0. 0. 0. 0.]	1 (negative); 5 (negative); 8 (positive);	erlotinib, erlotinib/dasatinib, erlotinib/ramucirumab
1606	TCGA-CV-7424	HNSC	[ 0. 0. 0. 0. 0. 0. 0. 0. 0. 0. 0. 0. 0. 0. 0. 0. 0.]
1607	TCGA-CV-7425	HNSC	[ 0. 0. 0. 0. -1. 0. 0. 1. 0. 0. 0. 0. 0. 0. 0. 0. 0.]	5 (negative); 8 (positive);	erlotinib/dasatinib, erlotinib/ramucirumab
1608	TCGA-CV-7427	HNSC	[-1. 0. 0. 0. 0. 1. 0. 0. 0. 0. 0. 0. 0. 0. 0. 0. 0.]	1 (negative); 6 (positive);	erlotinib, tamoxifen
1609	TCGA-CV-7428	HNSC	[-1. 0. 0. 0. -1. 1. 0. 0. 0. 0. 0. 0. 0. 0. 0. 0. 0.]	1 (negative); 5 (negative); 6 (positive);	erlotinib, erlotinib/dasatinib, tamoxifen
1610	TCGA-CV-7429	HNSC	[ 0. 0. 0. 0. 0. 0. 0. 0. 0. 0. 0. 0. 0. 0. 0. 0. 0.]
1611	TCGA-CV-7430	HNSC	[-1. 0. 0. 0. -1. 1. 0. 0. 0. 0. 0. 0. 0. 0. 0. 0. 0.]	1 (negative); 5 (negative); 6 (positive);	erlotinib, erlotinib/dasatinib, tamoxifen
1612	TCGA-CV-7432	HNSC	[-1. 0. 0. -1. 0. 1. 0. 0. 0. 0. 0. 0. 0. 0. 0. 0. 0.]	1 (negative); 4 (negative); 6 (positive);	erlotinib, *, tamoxifen
1613	TCGA-CV-7433	HNSC	[ 0. 0. 0. 0. -1. 1. 0. 0. 0. 0. 0. 0. 0. 0. 0. 0. 0.]	5 (negative); 6 (positive);	erlotinib/dasatinib, tamoxifen
1614	TCGA-CV-7434	HNSC	[-1. 0. 0. 0. -1. 1. 0. 0. 0. 0. 0. 0. 0. -1. 0. 0. 0.]	1 (negative); 5 (negative); 6 (positive); 14 (negative);	erlotinib, erlotinib/dasatinib, tamoxifen, erlotinib/tamoxifen/dasatinib
1615	TCGA-CV-7435	HNSC	[-1. 0. 0. 0. 0. 0. 0. 0. 0. 0. 0. 0. 0. 0. 0. 0. 0.]	1 (negative);	erlotinib
1616	TCGA-CV-7437	HNSC	[-1. 0. 0. 0. 0. 1. 0. 0. 0. 0. 0. 0. 0. 0. 0. 0. 0.]	1 (negative); 6 (positive);	erlotinib, tamoxifen
1617	TCGA-CV-7438	HNSC	[-1. 0. 0. -1. 0. 0. 0. 0. 0. 0. 0. 0. 0. 0. 0. 0. 0.]	1 (negative); 4 (negative);	erlotinib, *
1618	TCGA-CV-7440	HNSC	[-1. 0. 0. -1. 0. 1. 0. 0. 0. 0. 0. 0. 0. 0. 0. 0. 0.]	1 (negative); 4 (negative); 6 (positive);	erlotinib, *, tamoxifen
1619	TCGA-CV-7446	HNSC	[-1. 0. 0. 0. 0. 0. 0. 0. 0. 0. 0. 0. 0. 0. 0. 0. 0.]	1 (negative);	erlotinib
1620	TCGA-CV-7568	HNSC	[-1. 0. 0. 0. 0. 0. 0. 0. 0. 0. 0. 0. 0. 0. 0. 0. 0.]	1 (negative);	erlotinib
1621	TCGA-CX-7085	HNSC	[-1. 0. 0. 0. -1. 0. 0. 0. 0. 0. 0. 0. 0. 0. 0. 0. 0.]	1 (negative); 5 (negative);	erlotinib, erlotinib/dasatinib
1622	TCGA-CX-7086	HNSC	[-1. 0. 0. 1. -1. 1. 0. 0. 0. 0. 0. 0. 0. 0. 0. 0. 0.]	1 (negative); 4 (positive); 5 (negative); 6 (positive);	erlotinib, lapatinib, erlotinib/dasatinib, tamoxifen
1623	TCGA-CX-7219	HNSC	[-1. 0. 0. -1. 0. 1. 0. 0. 0. 0. 0. 0. 0. 0. 0. 0. 0.]	1 (negative); 4 (negative); 6 (positive);	erlotinib, *, tamoxifen
1624	TCGA-D6-6515	HNSC	[-1. 0. 0. -1. 0. 0. 0. 0. 0. 0. 0. 0. 0. 0. 0. 0. 0.]	1 (negative); 4 (negative);	erlotinib, *
1625	TCGA-D6-6516	HNSC	[-1. 0. 0. 0. 0. 1. 0. 0. 0. 0. 0. 0. 0. 0. 0. 0. 0.]	1 (negative); 6 (positive);	erlotinib, tamoxifen
1626	TCGA-D6-6517	HNSC	[-1. 0. 0. 1. -1. 0. 0. 0. 0. 0. 0. 0. 0. 0. 0. 0. 0.]	1 (negative); 4 (positive); 5 (negative);	erlotinib, lapatinib, erlotinib/dasatinib
1627	TCGA-D6-6823	HNSC	[-1. 0. 0. -1. 0. 0. 0. 0. 0. 0. 0. 0. 0. 0. 0. 0. 0.]	1 (negative); 4 (negative);	erlotinib, *
1628	TCGA-D6-6824	HNSC	[-1. 0. 0. 0. -1. 1. 0. 0. 0. 0. 0. 0. 0. 0. 0. 0. 0.]	1 (negative); 5 (negative); 6 (positive);	erlotinib, erlotinib/dasatinib, tamoxifen
1629	TCGA-D6-6825	HNSC	[-1. 0. 0. 0. -1. 1. 1. 0. 0. 0. 0. 0. 0. 0. 0. 0. 0.]	1 (negative); 5 (negative); 6 (positive); 7 (positive);	erlotinib, erlotinib/dasatinib, tamoxifen, dasatinib
1630	TCGA-D6-6826	HNSC	[-1. 0. 0. 0. -1. 0. 0. 0. 0. 0. 0. 0. 0. 0. 0. 0. 0.]	1 (negative); 5 (negative);	erlotinib, erlotinib/dasatinib
1631	TCGA-D6-6827	HNSC	[ 0. 0. 0. 0. 0. 0. 0. 0. 0. 0. 0. 0. 0. 0. 0. 0. 0.]
1632	TCGA-DQ-7591	HNSC	[ 0. 0. 1. 0. 0. 0. 0. 0. 0. 0. 0. 0. 0. 0. 0. 0. 0.]	3 (positive);	*
1633	TCGA-DQ-7592	HNSC	[-1. 0. 0. -1. 0. 0. 0. 0. 0. 0. 0. 0. 0. 0. 0. 0. 0.]	1 (negative); 4 (negative);	erlotinib, *
1634	TCGA-IQ-7630	HNSC	[-1. 0. 0. -1. 0. 0. 0. 0. 0. 0. 0. 0. 0. 0. 0. 0. 0.]	1 (negative); 4 (negative);	erlotinib, *
1635	TCGA-IQ-7632	HNSC	[-1. 0. 0. 0. -1. 0. 0. 0. 0. 0. 0. 0. 1. 0. 0. 0. 0.]	1 (negative); 5 (negative); 13 (positive);	erlotinib, erlotinib/dasatinib
1636	TCGA-A3-3306	KIRC	[-1. -1. 0. 0. 0. 0. 0. 0. 0. 0. 0. 0. 0. 0. 0. 0. 0.]	1 (negative); 2 (negative);	erlotinib
1637	TCGA-A3-3308	KIRC	[-1. -1. 0. 0. 0. 0. 0. 0. 0. 0. 0. 0. 0. 0. 0. 0. 0.]	1 (negative); 2 (negative);	erlotinib
1638	TCGA-A3-3311	KIRC	[-1. -1. 0. 0. 0. 0. 0. 0. 0. 0. 0. 0. 0. 0. 0. 0. 0.]	1 (negative); 2 (negative);	erlotinib
1639	TCGA-A3-3313	KIRC	[-1. 0. 0. 0. 0. 0. 0. 0. 0. 0. 0. 0. 0. 0. 0. 0. 0.]	1 (negative);	erlotinib
1640	TCGA-A3-3316	KIRC	[-1. -1. 0. 0. 0. 0. 0. 0. 0. 0. 0. 0. 0. 0. 0. 0. 0.]	1 (negative); 2 (negative);	erlotinib
1641	TCGA-A3-3317	KIRC	[-1. 0. 0. 0. 0. 0. 0. 0. 0. 0. 0. 0. 0. 0. 0. 0. 0.]	1 (negative);	erlotinib
1642	TCGA-A3-3319	KIRC	[-1. 0. 0. 1. 0. 0. 0. 0. 0. 0. 0. 0. 0. 0. 0. 0. 0.]	1 (negative); 4 (positive);	erlotinib, lapatinib
1643	TCGA-A3-3320	KIRC	[-1. 0. 0. 0. 1. 0. 0. 0. 0. 0. 0. 0. 0. 0. 0. 0. 0.]	1 (negative); 5 (positive);	erlotinib, tamoxifen
1644	TCGA-A3-3322	KIRC	[-1. 0. 0. 0. 0. 0. 0. 0. 0. 0. 0. 0. 0. 0. 0. 0. 0.]	1 (negative);	erlotinib
1645	TCGA-A3-3323	KIRC	[-1. 0. 0. 0. 0. 0. 0. 0. 0. 0. 0. 0. 0. 0. 0. 0. 0.]	1 (negative);	erlotinib
1646	TCGA-A3-3324	KIRC	[-1. -1. 0. 0. 0. 0. 0. 0. 0. 0. 0. 0. 0. 0. 0. 0. 0.]	1 (negative); 2 (negative);	erlotinib
1647	TCGA-A3-3326	KIRC	[-1. 0. 0. 0. 0. 0. 0. 0. 0. 0. 0. 0. 0. 0. 0. 0. 0.]	1 (negative);	erlotinib
1648	TCGA-A3-3329	KIRC	[-1. -1. 0. 0. 0. 0. 0. 0. 0. 0. 0. 0. 0. 0. 0. 0. 0.]	1 (negative); 2 (negative);	erlotinib
1649	TCGA-A3-3331	KIRC	[-1. 0. 0. 0. 0. 0. 0. 0. 0. 0. 0. 0. 0. 0. 0. 0. 0.]	1 (negative);	erlotinib
1650	TCGA-A3-3335	KIRC	[-1. 0. 0. 0. 0. 0. 0. 0. 0. 0. 0. 0. 0. 0. 0. 0. 0.]	1 (negative);	erlotinib
1651	TCGA-A3-3336	KIRC	[-1. -1. 0. 0. 0. 0. 0. 0. 0. 0. 0. 0. 0. 0. 0. 0. 0.]	1 (negative); 2 (negative);	erlotinib
1652	TCGA-A3-3346	KIRC	[-1. -1. 0. -1. 0. 0. 0. 0. 0. 0. 0. 0. 0. 0. 0. 0. 0.]	1 (negative); 2 (negative); 4 (negative);	erlotinib, *
1653	TCGA-A3-3347	KIRC	[-1. 0. 0. 0. 0. 0. 0. 0. 0. 0. 0. 0. 0. 0. 0. 0. 0.]	1 (negative);	erlotinib
1654	TCGA-A3-3349	KIRC	[-1. 0. 0. 0. 0. 0. 0. 0. 0. 0. 0. 0. 0. 0. 0. 0. 0.]	1 (negative);	erlotinib
1655	TCGA-A3-3351	KIRC	[-1. 0. 0. 0. 0. 0. 0. 0. 0. 0. 0. 0. 0. 0. 0. 0. 0.]	1 (negative);	erlotinib
1656	TCGA-A3-3352	KIRC	[-1. 0. 0. 0. 0. 0. 0. 0. 0. 0. 0. 0. 0. 0. 0. 0. 0.]	1 (negative);	erlotinib
1657	TCGA-A3-3357	KIRC	[-1. 0. 0. 0. 0. 1. 0. 0. 0. 0. 0. 0. 0. 0. 0. 0. 0.]	1 (negative); 6 (positive);	erlotinib, tamoxifen
1658	TCGA-A3-3362	KIRC	[-1. -1. 0. 0. 0. 0. 0. 0. 0. 0. 0. 0. 0. 0. 0. 0. 0.]	1 (negative); 2 (negative);	erlotinib
1659	TCGA-A3-3363	KIRC	[-1. 0. 0. 0. 0. 0. 0. 0. 0. 0. 0. 1. 0. 0. 0. 0. 0.]	1 (negative); 12 (positive);	erlotinib, dasatinib
1660	TCGA-A3-3365	KIRC	[-1. 0. 0. 0. 0. 0. 0. 0. 0. 0. 0. 0. 0. 0. 0. 0. 0.]	1 (negative);	erlotinib
1661	TCGA-A3-3367	KIRC	[-1. -1. 0. 0. 0. 0. 0. 0. 0. 0. 0. 0. 0. 0. 0. 0. 0.]	1 (negative); 2 (negative);	erlotinib
1662	TCGA-A3-3370	KIRC	[-1. 0. 0. 0. 1. 0. 0. 0. 0. 0. 0. 0. 0. 0. 0. 0. 0.]	1 (negative); 5 (positive);	erlotinib, tamoxifen
1663	TCGA-A3-3372	KIRC	[-1. -1. 0. 0. 0. 0. 0. 0. 0. 0. 0. 0. 0. 0. 0. 0. 0.]	1 (negative); 2 (negative);	erlotinib
1664	TCGA-A3-3373	KIRC	[-1. 0. 0. 0. 0. 0. 0. 0. 0. 0. 0. 0. 0. 0. 0. 0. 0.]	1 (negative);	erlotinib
1665	TCGA-A3-3374	KIRC	[-1. 0. 0. -1. 0. 0. -1. 0. 0. 0. -1. 0. 0. 0. 0. 0. 0.]	1 (negative); 4 (negative); 7 (negative); 11 (negative);	erlotinib, *, erlotinib/tamoxifen/enzalutamide
1666	TCGA-A3-3376	KIRC	[-1. 0. 0. 0. 0. 0. 0. 0. 0. 0. 0. 0. 0. 0. 0. 0. 0.]	1 (negative);	erlotinib
1667	TCGA-A3-3378	KIRC	[-1. 0. 0. -1. 0. 0. 0. 0. 0. 0. 0. 0. 0. 0. 0. 0. 0.]	1 (negative); 4 (negative);	erlotinib, *
1668	TCGA-A3-3380	KIRC	[-1. 0. 0. 0. 0. 0. 0. 0. 0. 0. 0. 0. 0. 0. 0. 0. 0.]	1 (negative);	erlotinib
1669	TCGA-A3-3382	KIRC	[-1. 0. 0. 0. 0. 0. 0. 0. 0. 0. 0. 0. 0. 0. 0. 0. 0.]	1 (negative);	erlotinib
1670	TCGA-A3-3383	KIRC	[-1. 0. 0. 0. 0. 0. 0. 0. 0. 0. 0. 0. 0. 0. 0. 0. 0.]	1 (negative);	erlotinib
1671	TCGA-A3-3385	KIRC	[-1. -1. 0. 0. 0. 0. 0. 0. 0. 0. 0. 0. 0. 0. 0. 0. 0.]	1 (negative); 2 (negative);	erlotinib
1672	TCGA-A3-3387	KIRC	[-1. 0. 0. 0. 0. 0. 0. 0. 0. 0. 0. 0. 0. 0. 0. 0. 0.]	1 (negative);	erlotinib
1673	TCGA-AK-3427	KIRC	[-1. 0. 0. 0. 0. 0. 0. 0. 0. 0. 0. 0. 0. 0. 0. 0. 0.]	1 (negative);	erlotinib
1674	TCGA-AK-3428	KIRC	[-1. 0. 0. -1. 0. 0. -1. 0. 0. 0. 0. 0. 0. 0. 0. 0. 0.]	1 (negative); 4 (negative); 7 (negative);	erlotinib, *, erlotinib/tamoxifen/enzalutamide
1675	TCGA-AK-3434	KIRC	[-1. 0. 0. 0. 0. 0. 0. 0. 0. 0. 0. 0. 0. 0. 0. 0. 0.]	1 (negative);	erlotinib
1676	TCGA-AK-3436	KIRC	[-1. -1. 0. 0. 0. 0. 0. 0. 0. 0. 0. 0. 0. 0. 0. 0. 0.]	1 (negative); 2 (negative);	erlotinib
1677	TCGA-AK-3444	KIRC	[-1. -1. 0. 0. 0. 0. 0. 0. 0. 0. 0. 0. 0. 0. 0. 0. 0.]	1 (negative); 2 (negative);	erlotinib
1678	TCGA-AK-3451	KIRC	[-1. 0. 0. 0. 1. 0. 0. 0. 0. 0. 0. 0. 0. 0. 0. 0. 0.]	1 (negative); 5 (positive);	erlotinib, tamoxifen
1679	TCGA-AK-3456	KIRC	[-1. 0. 0. 0. 0. 0. 0. 0. 0. 0. 0. 0. 0. 0. 0. 0. 0.]	1 (negative);	erlotinib
1680	TCGA-B0-4688	KIRC	[ 0. 0. 0. -1. 0. 0. -1. 0. 0. 0. 0. 0. 0. 0. 0. 0. 1.]	4 (negative); 7 (negative);	*, erlotinib/tamoxifen/enzalutamide
1681	TCGA-B0-4690	KIRC	[-1. 0. 0. 0. 0. 0. 0. 0. 0. 0. 1. 0. 0. 0. 0. 0. 0.]	1 (negative); 11 (positive);	erlotinib, tamoxifen
1682	TCGA-B0-4691	KIRC	[-1. 0. 0. 0. 0. 0. 0. 0. 0. 0. 0. 0. 0. 0. 0. 0. 0.]	1 (negative);	erlotinib
1683	TCGA-B0-4693	KIRC	[-1. -1. 0. 0. 0. 0. 0. 0. 0. 0. 0. 0. 0. 0. 0. 0. 0.]	1 (negative); 2 (negative);	erlotinib
1684	TCGA-B0-4694	KIRC	[-1. 0. 0. 0. 0. 0. 0. 0. 0. 0. 0. 0. 0. 0. 0. 0. 0.]	1 (negative);	erlotinib
1685	TCGA-B0-4696	KIRC	[ 0. -1. 0. 0. 0. 0. 0. 0. 0. 0. 0. 0. 0. 0. 0. 0. 0.]	2 (negative);	erlotinib
1686	TCGA-B0-4697	KIRC	[-1. 0. 0. 0. 1. 0. 0. 0. 0. 0. 0. 0. 0. 0. 0. 0. 0.]	1 (negative); 5 (positive);	erlotinib, tamoxifen
1687	TCGA-B0-4698	KIRC	[-1. 0. 0. -1. 0. 0. 0. 0. 0. 0. 0. 0. 0. 0. 0. 0. 0.]	1 (negative); 4 (negative);	erlotinib, *
1688	TCGA-B0-4699	KIRC	[-1. 0. 0. 0. 0. 0. -1. 0. 0. 0. 0. 0. 0. 0. 0. 0. 0.]	1 (negative); 7 (negative);	erlotinib, erlotinib/tamoxifen/enzalutamide
1689	TCGA-B0-4700	KIRC	[-1. 0. 0. 0. 1. 0. 0. 0. 0. 0. 0. 0. 0. 0. 0. 0. 0.]	1 (negative); 5 (positive);	erlotinib, tamoxifen
1690	TCGA-B0-4701	KIRC	[-1. 0. 0. 0. 1. 0. 0. 0. 0. 0. 0. 0. 0. 0. 0. 0. 0.]	1 (negative); 5 (positive);	erlotinib, tamoxifen
1691	TCGA-B0-4703	KIRC	[-1. 0. 0. 0. 1. 0. 0. 0. 0. 0. 0. 0. 0. 0. 0. 0. 0.]	1 (negative); 5 (positive);	erlotinib, tamoxifen
1692	TCGA-B0-4706	KIRC	[-1. 0. 0. 0. 1. 0. 0. 0. 0. 0. 0. 0. 0. 0. 0. 0. 0.]	1 (negative); 5 (positive);	erlotinib, tamoxifen
1693	TCGA-B0-4707	KIRC	[-1. 0. 0. 0. 0. 0. 0. 0. 0. 0. 0. 0. 0. 0. 0. 0. 1.]	1 (negative);	erlotinib
1694	TCGA-B0-4710	KIRC	[-1. 0. 0. 0. 0. 0. 0. 0. 0. 0. 0. 0. 0. 0. 0. 0. 0.]	1 (negative);	erlotinib
1695	TCGA-B0-4712	KIRC	[-1. 0. 0. 0. 0. 0. 0. 0. 0. 0. 0. 0. 0. 0. 0. 0. 0.]	1 (negative);	erlotinib
1696	TCGA-B0-4713	KIRC	[-1. 0. 0. 0. 0. 1. 0. 0. 0. 0. 0. 0. 0. 0. 0. 0. 0.]	1 (negative); 6 (positive);	erlotinib, tamoxifen
1697	TCGA-B0-4714	KIRC	[-1. 0. 0. 0. 0. 0. 0. 0. 0. 0. 0. 0. 0. 0. 0. 0. 0.]	1 (negative);	erlotinib
1698	TCGA-B0-4718	KIRC	[-1. -1. 0. 0. 1. 0. 0. 0. 0. 0. 0. 0. 0. 0. 0. 0. 0.]	1 (negative); 2 (negative); 5 (positive);	erlotinib, tamoxifen
1699	TCGA-B0-4810	KIRC	[-1. 0. 0. 0. 0. 0. 0. 0. 0. 0. 0. 0. 0. 0. 0. 0. 0.]	1 (negative);	erlotinib
1700	TCGA-B0-4811	KIRC	[-1. 0. 0. 0. 0. 0. 0. 0. 0. 0. 0. 0. 0. 0. 0. 0. 0.]	1 (negative);	erlotinib
1701	TCGA-B0-4813	KIRC	[-1. 0. 0. 0. 0. 0. 0. 0. 0. 0. 0. 0. 0. 0. 0. 0. 0.]	1 (negative);	erlotinib
1702	TCGA-B0-4814	KIRC	[-1. 0. 0. 0. 0. 0. 0. 0. 0. 0. 0. 0. 0. 0. 0. 0. 0.]	1 (negative);	erlotinib
1703	TCGA-B0-4815	KIRC	[-1. 0. 0. 0. 0. 0. 0. 0. 0. 0. 0. 0. 0. 0. 0. 0. 0.]	1 (negative);	erlotinib
1704	TCGA-B0-4816	KIRC	[-1. 0. 0. 0. 0. 0. 0. 0. 0. 0. 0. 0. 0. 0. 0. 0. 0.]	1 (negative);	erlotinib
1705	TCGA-B0-4817	KIRC	[-1. 0. 0. -1. 0. 1. 0. 0. 0. 0. 0. 0. 0. 0. 0. 0. 0.]	1 (negative); 4 (negative); 6 (positive);	erlotinib, *, tamoxifen
1706	TCGA-B0-4818	KIRC	[-1. -1. 0. 0. 0. 0. 0. 0. 0. 0. 0. 0. 0. 0. 0. 0. 0.]	1 (negative); 2 (negative);	erlotinib
1707	TCGA-B0-4819	KIRC	[-1. 0. 0. 0. 1. 0. 0. 0. 0. 0. 0. 0. 0. 0. 0. 0. 0.]	1 (negative); 5 (positive);	erlotinib, tamoxifen
1708	TCGA-B0-4821	KIRC	[-1. 0. 1. 0. 1. 0. 0. 0. 0. 0. 0. 0. 0. 0. 0. 0. 1.]	1 (negative); 3 (positive); 5 (positive);	erlotinib, *, tamoxifen
1709	TCGA-B0-4822	KIRC	[-1. 0. 0. 0. 0. 0. 0. 0. 0. 0. 0. 0. 0. 0. 0. 0. 0.]	1 (negative);	erlotinib
1710	TCGA-B0-4823	KIRC	[-1. 0. 0. 0. 1. 0. 0. 0. 0. 0. 0. 0. 0. 0. 0. 0. 0.]	1 (negative); 5 (positive);	erlotinib, tamoxifen
1711	TCGA-B0-4824	KIRC	[-1. 0. 0. 0. 0. 0. 0. 0. 0. 0. 0. 0. 0. 0. 0. 0. 0.]	1 (negative);	erlotinib
1712	TCGA-B0-4827	KIRC	[-1. -1. 0. 0. 0. 0. 0. 0. 0. 0. 0. 0. 0. 0. 0. 0. 0.]	1 (negative); 2 (negative);	erlotinib
1713	TCGA-B0-4828	KIRC	[-1. 0. 0. 0. 1. 0. 0. 0. 0. 0. 0. 0. 0. 0. 0. 0. 0.]	1 (negative); 5 (positive);	erlotinib, tamoxifen
1714	TCGA-B0-4833	KIRC	[-1. 0. 0. 0. 0. 0. 0. 0. 0. 0. 0. 0. 0. 0. 0. 0. 0.]	1 (negative);	erlotinib
1715	TCGA-B0-4834	KIRC	[-1. 0. 0. 0. 0. 0. 0. 0. 0. 0. 0. 0. 0. 0. 0. 0. 0.]	1 (negative);	erlotinib
1716	TCGA-B0-4836	KIRC	[-1. 0. 0. 0. 1. 0. 0. 0. 0. 0. 0. 0. 0. 0. 0. 0. 0.]	1 (negative); 5 (positive);	erlotinib, tamoxifen
1717	TCGA-B0-4837	KIRC	[-1. 0. 0. 0. 0. 0. 0. 0. 0. 0. 0. 0. 0. 0. 0. 0. 0.]	1 (negative);	erlotinib
1718	TCGA-B0-4838	KIRC	[-1. 0. 0. 0. 0. 0. 0. 0. 0. 0. 0. 0. 0. 0. 0. 0. 0.]	1 (negative);	erlotinib
1719	TCGA-B0-4839	KIRC	[-1. 0. 0. 0. 0. 0. 0. 0. 0. 0. 0. 0. 0. 0. 0. 0. 0.]	1 (negative);	erlotinib
1720	TCGA-B0-4841	KIRC	[-1. 0. 0. 0. 0. 0. 0. 0. 0. 0. 0. 0. 0. 0. 0. 0. 0.]	1 (negative);	erlotinib
1721	TCGA-B0-4842	KIRC	[-1. -1. 1. 0. 1. 0. 0. 0. 0. 0. 0. 0. 0. 0. 0. 0. 0.]	1 (negative); 2 (negative); 3 (positive); 5 (positive);	erlotinib, *, tamoxifen
1722	TCGA-B0-4843	KIRC	[-1. 0. 0. 0. 1. 0. 0. 0. 0. 0. 0. 0. 0. 0. 0. 0. 0.]	1 (negative); 5 (positive);	erlotinib, tamoxifen
1723	TCGA-B0-4844	KIRC	[-1. 0. 0. 0. 1. 0. 0. 0. 0. 0. 0. 0. 0. 0. 0. 0. 0.]	1 (negative); 5 (positive);	erlotinib, tamoxifen
1724	TCGA-B0-4845	KIRC	[-1. 0. 0. 0. 0. 0. 0. 0. 0. 0. 0. 0. 0. 0. 0. 0. 0.]	1 (negative);	erlotinib
1725	TCGA-B0-4846	KIRC	[-1. -1. 0. 0. 1. 0. 0. 0. 0. 0. 0. 0. 0. 0. 0. 0. 0.]	1 (negative); 2 (negative); 5 (positive);	erlotinib, tamoxifen
1726	TCGA-B0-4847	KIRC	[-1. -1. 0. 0. 0. 0. 0. 0. 0. 0. 0. 0. 0. 0. 0. 0. 0.]	1 (negative); 2 (negative);	erlotinib
1727	TCGA-B0-4848	KIRC	[-1. 0. 0. 0. 1. 0. 0. 0. 0. 0. 0. 0. 0. 0. 0. 0. 0.]	1 (negative); 5 (positive);	erlotinib, tamoxifen
1728	TCGA-B0-4849	KIRC	[-1. 0. 0. 0. 0. 0. 0. 0. 0. 0. 0. 0. 0. 0. 0. 0. 0.]	1 (negative);	erlotinib
1729	TCGA-B0-4852	KIRC	[-1. -1. 0. 0. 0. 0. 0. 0. 0. 0. 0. 0. 0. 0. 0. 0. 0.]	1 (negative); 2 (negative);	erlotinib
1730	TCGA-B0-4945	KIRC	[-1. 0. 0. 0. 0. 0. 0. 0. 0. 0. 0. 0. 0. 0. 0. 0. 0.]	1 (negative);	erlotinib
1731	TCGA-B0-5075	KIRC	[-1. 0. 0. 1. 0. 0. 0. 0. 0. 0. 0. 0. 0. 0. 0. 0. 0.]	1 (negative); 4 (positive);	erlotinib, lapatinib
1732	TCGA-B0-5077	KIRC	[-1. 0. 0. 0. 0. 0. 0. 0. 0. 0. 0. 0. 0. 0. 0. 0. 0.]	1 (negative);	erlotinib
1733	TCGA-B0-5080	KIRC	[-1. 0. 0. 0. 0. 0. 0. 0. 0. 0. 0. 0. 0. 0. 0. 0. 0.]	1 (negative);	erlotinib
1734	TCGA-B0-5081	KIRC	[-1. 0. 0. 0. 0. 0. 0. 0. 0. 0. 0. 0. 0. 0. 0. 0. 0.]	1 (negative);	erlotinib
1735	TCGA-B0-5084	KIRC	[-1. 0. 0. -1. 0. 0. 0. 0. 0. 0. 0. 0. 0. 0. 0. 0. 0.]	1 (negative); 4 (negative);	erlotinib, *
1736	TCGA-B0-5085	KIRC	[-1. -1. 0. 0. 0. 0. 0. 0. 0. 0. 0. 0. 0. 0. 0. 0. 0.]	1 (negative); 2 (negative);	erlotinib
1737	TCGA-B0-5088	KIRC	[-1. 0. 0. 0. 0. 0. 0. 0. 0. 0. 0. 0. 0. 0. 0. 0. 0.]	1 (negative);	erlotinib
1738	TCGA-B0-5092	KIRC	[-1. 0. 0. 0. 1. 0. 0. 0. 0. 0. 0. 0. 0. 0. 0. 0. 0.]	1 (negative); 5 (positive);	erlotinib, tamoxifen
1739	TCGA-B0-5094	KIRC	[-1. -1. 0. 0. 0. 0. 0. 0. 0. 0. 0. 0. 0. 0. 0. 0. 0.]	1 (negative); 2 (negative);	erlotinib
1740	TCGA-B0-5095	KIRC	[-1. 0. 0. 0. 1. 0. 0. 0. 0. 0. 0. 0. 0. 0. 0. 0. 0.]	1 (negative); 5 (positive);	erlotinib, tamoxifen
1741	TCGA-B0-5096	KIRC	[-1. 0. 0. -1. 0. 0. -1. 0. 0. 0. 0. 0. 0. 0. 0. 0. 0.]	1 (negative); 4 (negative); 7 (negative);	erlotinib, *, erlotinib/tamoxifen/enzalutamide
1742	TCGA-B0-5097	KIRC	[-1. 0. 0. 0. 0. 0. 0. 0. 0. 0. 0. 0. 0. 0. 0. 0. 0.]	1 (negative);	erlotinib
1743	TCGA-B0-5098	KIRC	[ 0. 0. 0. -1. 0. 0. 0. 0. 0. 0. 0. 0. 0. 0. 0. 0. 0.]	4 (negative);	*
1744	TCGA-B0-5099	KIRC	[-1. -1. 0. 1. 0. 1. 0. 0. 0. 0. 0. 0. 0. 0. 0. 0. 0.]	1 (negative); 2 (negative); 4 (positive); 6 (positive);	erlotinib, lapatinib, tamoxifen
1745	TCGA-B0-5100	KIRC	[-1. 0. 0. 0. 0. 0. 0. 0. 0. 0. 0. 0. 0. 0. 0. 0. 0.]	1 (negative);	erlotinib
1746	TCGA-B0-5102	KIRC	[-1. 0. 0. 0. 0. 0. 0. 0. 0. 0. 0. 0. 0. 0. 0. 0. 0.]	1 (negative);	erlotinib
1747	TCGA-B0-5104	KIRC	[-1. 0. 0. 0. 1. 0. 0. 0. 0. 0. 0. 0. 0. 0. 0. 0. 0.]	1 (negative); 5 (positive);	erlotinib, tamoxifen
1748	TCGA-B0-5106	KIRC	[-1. 0. 0. 0. 0. 0. 0. 0. 0. 0. 0. 0. 0. 0. 0. 0. 0.]	1 (negative);	erlotinib
1749	TCGA-B0-5107	KIRC	[ 0. -1. 1. 0. 0. 0. 0. 0. 0. 0. 0. 0. 0. 0. 0. 0. 0.]	2 (negative); 3 (positive);	erlotinib, *
1750	TCGA-B0-5108	KIRC	[-1. 0. 0. 0. 0. 0. 0. 0. 0. 0. 0. 0. 0. 0. 0. 0. 0.]	1 (negative);	erlotinib
1751	TCGA-B0-5109	KIRC	[-1. 0. 0. -1. 0. 0. 0. 0. 0. 0. 0. 0. 0. 0. 0. 0. 0.]	1 (negative); 4 (negative);	erlotinib, *
1752	TCGA-B0-5110	KIRC	[-1. -1. 0. 0. 1. 0. 0. 0. 0. 0. 0. 0. 0. 0. 0. 0. 0.]	1 (negative); 2 (negative); 5 (positive);	erlotinib, tamoxifen
1753	TCGA-B0-5113	KIRC	[-1. -1. 0. 0. 0. 0. 0. 0. 0. 0. 0. 0. 0. 0. 0. 0. 0.]	1 (negative); 2 (negative);	erlotinib
1754	TCGA-B0-5115	KIRC	[-1. 0. 0. 0. 1. 0. 0. 0. 0. 0. 0. 0. 0. 0. 0. 0. 0.]	1 (negative); 5 (positive);	erlotinib, tamoxifen
1755	TCGA-B0-5116	KIRC	[-1. -1. 0. 0. 0. 0. 0. 0. 0. 0. 0. 0. 0. 0. 0. 0. 0.]	1 (negative); 2 (negative);	erlotinib
1756	TCGA-B0-5117	KIRC	[-1. 0. 0. 0. 0. 0. 0. 0. 0. 0. 0. 0. 0. 0. 0. 0. 0.]	1 (negative);	erlotinib
1757	TCGA-B0-5119	KIRC	[-1. 0. 0. 0. 0. 0. 0. 0. 0. 0. 0. 0. 0. 0. 0. 0. 0.]	1 (negative);	erlotinib
1758	TCGA-B0-5120	KIRC	[-1. 0. 0. 0. 1. 0. 0. 0. 0. 0. 0. 0. 0. 0. 0. 0. 0.]	1 (negative); 5 (positive);	erlotinib, tamoxifen
1759	TCGA-B0-5121	KIRC	[-1. 0. 0. 0. 0. 0. 0. 0. 0. 0. 0. 0. 0. 0. 0. 0. 0.]	1 (negative);	erlotinib
1760	TCGA-B0-5399	KIRC	[-1. -1. 0. 1. 1. 0. 0. 0. 0. 0. 0. 0. 0. 0. 0. 0. 0.]	1 (negative); 2 (negative); 4 (positive); 5 (positive);	erlotinib, lapatinib, tamoxifen
1761	TCGA-B0-5400	KIRC	[-1. 0. 0. -1. 1. 0. 0. 0. 0. 0. 0. 0. 0. 0. 0. 0. 0.]	1 (negative); 4 (negative); 5 (positive);	erlotinib, *, tamoxifen
1762	TCGA-B0-5402	KIRC	[-1. -1. 0. 0. 0. 0. 0. 0. 0. 0. 0. 0. 0. 0. 0. 0. 0.]	1 (negative); 2 (negative);	erlotinib
1763	TCGA-B0-5690	KIRC	[-1. 0. 0. 0. 1. 0. 0. 0. 0. 0. 0. 0. 0. 0. 0. 0. 0.]	1 (negative); 5 (positive);	erlotinib, tamoxifen
1764	TCGA-B0-5691	KIRC	[-1. 0. 0. 0. 1. 0. 0. 0. 0. 0. 0. 0. 0. 0. 0. 0. 0.]	1 (negative); 5 (positive);	erlotinib, tamoxifen
1765	TCGA-B0-5692	KIRC	[-1. -1. 0. 1. 0. 0. 0. 0. 0. 0. 0. 0. 0. 0. 0. 0. 0.]	1 (negative); 2 (negative); 4 (positive);	erlotinib, lapatinib
1766	TCGA-B0-5693	KIRC	[-1. -1. 0. 0. 1. 0. 0. 0. 0. 0. 0. 0. 0. 0. 0. 0. 0.]	1 (negative); 2 (negative); 5 (positive);	erlotinib, tamoxifen
1767	TCGA-B0-5694	KIRC	[-1. 0. 0. 1. 0. 0. 0. 0. 0. 0. 0. 0. 0. 0. 0. 0. 0.]	1 (negative); 4 (positive);	erlotinib, lapatinib
1768	TCGA-B0-5695	KIRC	[-1. -1. 0. 0. 1. 0. 0. 0. 0. 0. 0. 0. 0. 0. 0. 0. 0.]	1 (negative); 2 (negative); 5 (positive);	erlotinib, tamoxifen
1769	TCGA-B0-5696	KIRC	[-1. -1. 0. 0. 1. 0. 0. 0. 0. 0. 0. 0. 0. 0. 0. 0. 0.]	1 (negative); 2 (negative); 5 (positive);	erlotinib, tamoxifen
1770	TCGA-B0-5697	KIRC	[-1. 0. 0. 0. 1. 0. 0. 0. 0. 0. 0. 0. 0. 0. 0. 0. 0.]	1 (negative); 5 (positive);	erlotinib, tamoxifen
1771	TCGA-B0-5698	KIRC	[-1. -1. 0. 0. 0. 0. 0. 0. 0. 0. 0. 0. 0. 0. 0. 0. 0.]	1 (negative); 2 (negative);	erlotinib
1772	TCGA-B0-5699	KIRC	[-1. 0. 0. 1. 1. 0. 0. 0. 0. 0. 0. 0. 0. 0. 0. 0. 0.]	1 (negative); 4 (positive); 5 (positive);	erlotinib, lapatinib, tamoxifen
1773	TCGA-B0-5700	KIRC	[-1. 0. 0. 0. 0. 0. 0. 0. 0. 0. 0. 0. 0. 0. 0. 0. 0.]	1 (negative);	erlotinib
1774	TCGA-B0-5701	KIRC	[-1. -1. 0. 0. 0. 0. 0. 0. 0. 0. 0. 0. 0. 0. 0. 0. 0.]	1 (negative); 2 (negative);	erlotinib
1775	TCGA-B0-5702	KIRC	[-1. 0. 0. 0. 0. 0. 0. 0. 0. 0. 0. 0. 0. 0. 0. 0. 0.]	1 (negative);	erlotinib
1776	TCGA-B0-5703	KIRC	[-1. 0. 0. 0. 0. 0. 0. 0. 0. 0. 0. 0. 0. 0. 0. 0. 0.]	1 (negative);	erlotinib
1777	TCGA-B0-5705	KIRC	[-1. -1. 0. 1. 0. 0. 0. 0. 0. 0. 0. 0. 0. 0. 0. 0. 0.]	1 (negative); 2 (negative); 4 (positive);	erlotinib, lapatinib
1778	TCGA-B0-5706	KIRC	[-1. 0. 0. 0. 0. 0. 0. 0. 0. 0. 0. 0. 0. 0. 0. 0. 0.]	1 (negative);	erlotinib
1779	TCGA-B0-5707	KIRC	[-1. 0. 0. 0. 0. 0. 0. 0. 0. 0. 0. 0. 0. 0. 0. 0. 0.]	1 (negative);	erlotinib
1780	TCGA-B0-5709	KIRC	[ 0. -1. 0. 0. 0. 0. 0. 0. 0. 0. 0. 0. 0. 0. 0. 0. 0.]	2 (negative);	erlotinib
1781	TCGA-B0-5710	KIRC	[-1. 0. 0. 0. 1. 0. 0. 0. 0. 0. 0. 0. 0. 0. 0. 0. 0.]	1 (negative); 5 (positive);	erlotinib, tamoxifen
1782	TCGA-B0-5711	KIRC	[-1. 0. 0. 0. 0. 0. 0. 0. 0. 0. 0. 0. 0. 0. 0. 0. 0.]	1 (negative);	erlotinib
1783	TCGA-B0-5712	KIRC	[-1. -1. 0. 0. 0. 0. 0. 0. 0. 0. 0. 0. 0. 0. 0. 0. 0.]	1 (negative); 2 (negative);	erlotinib
1784	TCGA-B0-5713	KIRC	[-1. 0. 0. 1. 1. 0. 0. 0. 0. 0. 0. 0. 0. 0. 0. 0. 0.]	1 (negative); 4 (positive); 5 (positive);	erlotinib, lapatinib, tamoxifen
1785	TCGA-B0-5812	KIRC	[-1. -1. 0. 1. 1. 0. 0. 1. 0. 0. 0. 0. 0. 0. 0. 0. 0.]	1 (negative); 2 (negative); 4 (positive); 5 (positive); 8 (positive);	erlotinib, lapatinib, tamoxifen, erlotinib/ramucirumab
1786	TCGA-B2-3923	KIRC	[-1. 0. 0. 0. 0. 0. 0. 0. 0. 0. 0. 0. 0. 0. 0. 0. 0.]	1 (negative);	erlotinib
1787	TCGA-B2-3924	KIRC	[-1. 0. 0. 0. 0. 0. 0. 0. 0. 0. 0. 0. 0. 0. 0. 0. 0.]	1 (negative);	erlotinib
1788	TCGA-B2-4098	KIRC	[-1. -1. 0. 0. 0. 1. 0. 0. 0. 0. 0. 0. 0. 0. 0. 0. 0.]	1 (negative); 2 (negative); 6 (positive);	erlotinib, tamoxifen
1789	TCGA-B2-4099	KIRC	[-1. 0. 0. 0. 0. 0. 0. 0. 0. 0. 0. 0. 0. 0. 0. 0. 0.]	1 (negative);	erlotinib
1790	TCGA-B2-4101	KIRC	[-1. 0. 0. 0. 0. 0. 0. 0. 0. 0. 0. 0. 0. 0. 0. 0. 0.]	1 (negative);	erlotinib
1791	TCGA-B2-4102	KIRC	[-1. 0. 0. 0. 0. 0. 0. 0. 0. 0. 0. 0. 0. 0. 0. 0. 0.]	1 (negative);	erlotinib
1792	TCGA-B2-5633	KIRC	[-1. 0. 0. 0. 0. 0. 0. 0. 0. 0. 0. 0. 0. 0. 0. 0. 0.]	1 (negative);	erlotinib
1793	TCGA-B2-5635	KIRC	[-1. 0. 0. 0. 0. 0. 0. 0. 0. 0. 0. 0. 0. 0. 0. 0. 0.]	1 (negative);	erlotinib
1794	TCGA-B2-5636	KIRC	[-1. 0. 0. 0. 0. 0. 0. 0. 0. 0. 0. 0. 0. 0. 0. 0. 0.]	1 (negative);	erlotinib
1795	TCGA-B2-5639	KIRC	[-1. -1. 0. 1. 0. 0. 0. 0. 0. 0. 0. 0. 0. 0. 0. 0. 0.]	1 (negative); 2 (negative); 4 (positive);	erlotinib, lapatinib
1796	TCGA-B2-5641	KIRC	[-1. 0. 0. 0. 0. 0. 0. 0. 0. 0. 0. 0. 0. 0. 0. 0. 0.]	1 (negative);	erlotinib
1797	TCGA-B4-5377	KIRC	[-1. 0. 0. 0. 1. 0. 0. 0. 0. 0. 0. 0. 0. 0. 0. 0. 0.]	1 (negative); 5 (positive);	erlotinib, tamoxifen
1798	TCGA-B4-5378	KIRC	[-1. 0. 0. 0. 1. 0. 0. 0. 0. 0. 0. 0. 0. 0. 0. 0. 0.]	1 (negative); 5 (positive);	erlotinib, tamoxifen
1799	TCGA-B4-5832	KIRC	[-1. -1. 0. 0. 0. 0. 0. 0. 0. 0. 0. 0. 0. 0. 0. 0. 0.]	1 (negative); 2 (negative);	erlotinib
1800	TCGA-B4-5834	KIRC	[-1. 0. 0. 0. 1. 0. 0. 0. 0. 0. 0. 0. 0. 0. 0. 0. 0.]	1 (negative); 5 (positive);	erlotinib, tamoxifen
1801	TCGA-B4-5835	KIRC	[-1. 0. 0. 0. 0. 0. 0. 0. 0. 0. 0. 0. 0. 0. 0. 0. 0.]	1 (negative);	erlotinib
1802	TCGA-B4-5836	KIRC	[-1. -1. 0. 0. 0. 0. 0. 0. 0. 0. 0. 0. 0. 0. 0. 0. 0.]	1 (negative); 2 (negative);	erlotinib
1803	TCGA-B4-5838	KIRC	[-1. 0. 0. 0. 1. 0. 0. 0. 0. 0. 0. 0. 0. 0. 0. 0. 0.]	1 (negative); 5 (positive);	erlotinib, tamoxifen
1804	TCGA-B4-5843	KIRC	[-1. -1. 0. 1. 1. 0. 0. 0. 0. 0. 0. 0. 0. 0. 0. 0. 0.]	1 (negative); 2 (negative); 4 (positive); 5 (positive);	erlotinib, lapatinib, tamoxifen
1805	TCGA-B4-5844	KIRC	[-1. -1. 0. 0. 1. 0. 0. 0. 0. 0. 0. 0. 0. 0. 0. 0. 0.]	1 (negative); 2 (negative); 5 (positive);	erlotinib, tamoxifen
1806	TCGA-B8-4143	KIRC	[-1. 0. 0. 0. 0. 0. 0. 0. 0. 0. 0. 0. 0. 0. 0. 0. 0.]	1 (negative);	erlotinib
1807	TCGA-B8-4146	KIRC	[-1. -1. 0. 0. 0. 0. 0. 0. 0. 0. 0. 0. 0. 0. 0. 0. 0.]	1 (negative); 2 (negative);	erlotinib
1808	TCGA-B8-4153	KIRC	[-1. -1. 0. 0. 0. 0. 0. 0. 0. 0. 0. 0. 0. 0. 0. 0. 0.]	1 (negative); 2 (negative);	erlotinib
1809	TCGA-B8-4620	KIRC	[-1. -1. 0. -1. 0. 1. 0. 0. 0. 0. 0. 0. 0. 0. 0. 0. 0.]	1 (negative); 2 (negative); 4 (negative); 6 (positive);	erlotinib, *, tamoxifen
1810	TCGA-B8-4621	KIRC	[-1. -1. 0. -1. 0. 0. -1. 0. 0. 0. 0. 0. 0. 0. 0. 0. 0.]	1 (negative); 2 (negative); 4 (negative); 7 (negative);	erlotinib, *, erlotinib/tamoxifen/enzalutamide
1811	TCGA-B8-4622	KIRC	[-1. 0. 0. 0. 1. 0. 0. 0. 0. 0. 0. 0. 0. 0. 0. 0. 0.]	1 (negative); 5 (positive);	erlotinib, tamoxifen
1812	TCGA-B8-5158	KIRC	[-1. -1. 0. 0. 1. 1. 0. 0. 0. 0. 0. 0. 0. 0. 0. 0. 0.]	1 (negative); 2 (negative); 5 (positive); 6 (positive);	erlotinib, tamoxifen
1813	TCGA-B8-5159	KIRC	[-1. -1. 0. 0. 0. 0. 0. 0. 0. 0. 0. 0. 0. 0. 0. 0. 0.]	1 (negative); 2 (negative);	erlotinib
1814	TCGA-B8-5162	KIRC	[-1. 0. 0. 0. 0. 0. 0. 0. 0. 0. 0. 0. 0. 0. 0. 0. 0.]	1 (negative);	erlotinib
1815	TCGA-B8-5163	KIRC	[-1. 0. 0. 0. 0. 0. 0. 0. 0. 0. 0. 0. 0. 0. 0. 0. 0.]	1 (negative);	erlotinib
1816	TCGA-B8-5164	KIRC	[-1. -1. 0. 0. 0. 0. 0. 0. 0. 0. 0. 0. 0. 0. 0. 0. 0.]	1 (negative); 2 (negative);	erlotinib
1817	TCGA-B8-5165	KIRC	[-1. 0. 0. 0. 1. 0. 0. 0. 0. 0. 0. 0. 0. 0. 0. 0. 0.]	1 (negative); 5 (positive);	erlotinib, tamoxifen
1818	TCGA-B8-5545	KIRC	[-1. 0. 0. 0. 0. 0. 0. 0. 0. 0. 0. 0. 0. 0. 0. 0. 0.]	1 (negative);	erlotinib
1819	TCGA-B8-5546	KIRC	[-1. -1. 0. 0. 1. 0. 0. 0. 0. 0. 0. 0. 0. 0. 0. 0. 0.]	1 (negative); 2 (negative); 5 (positive);	erlotinib, tamoxifen
1820	TCGA-B8-5549	KIRC	[-1. 0. 0. 0. 0. 0. 0. 0. 0. 0. 0. 0. 0. 0. 0. 0. 0.]	1 (negative);	erlotinib
1821	TCGA-B8-5550	KIRC	[-1. 0. 0. 0. 0. 0. 0. 0. 0. 0. 0. 0. 0. 0. 0. 0. 0.]	1 (negative);	erlotinib
1822	TCGA-B8-5551	KIRC	[-1. 0. 0. 0. 0. 0. 0. 0. 0. 0. 0. 0. 0. 0. 0. 0. 0.]	1 (negative);	erlotinib
1823	TCGA-B8-5552	KIRC	[-1. 0. 0. 0. 1. 0. 0. 0. 0. 0. 0. 0. 0. 0. 0. 0. 0.]	1 (negative); 5 (positive);	erlotinib, tamoxifen
1824	TCGA-B8-5553	KIRC	[-1. 0. 0. 0. 1. 0. 0. 0. 0. 0. 0. 0. 0. 0. 0. 0. 0.]	1 (negative); 5 (positive);	erlotinib, tamoxifen
1825	TCGA-BP-4158	KIRC	[-1. 0. 0. 0. 0. 0. 0. 0. 0. 0. 0. 0. 0. 0. 0. 0. 0.]	1 (negative);	erlotinib
1826	TCGA-BP-4161	KIRC	[-1. -1. 0. 0. 1. 0. 0. 0. 0. 0. 0. 0. 0. 0. 0. 0. 0.]	1 (negative); 2 (negative); 5 (positive);	erlotinib, tamoxifen
1827	TCGA-BP-4164	KIRC	[-1. -1. 0. 1. 0. 0. 0. 0. 0. 0. 0. 0. 0. 0. 0. 0. 0.]	1 (negative); 2 (negative); 4 (positive);	erlotinib, lapatinib
1828	TCGA-BP-4165	KIRC	[-1. -1. 0. 0. 0. 0. 0. 0. 0. 0. 0. 0. 0. 0. 0. 0. 0.]	1 (negative); 2 (negative);	erlotinib
1829	TCGA-BP-4169	KIRC	[-1. 0. 0. 0. 1. 0. 0. 0. 0. 0. 0. 0. 0. 0. 0. 0. 0.]	1 (negative); 5 (positive);	erlotinib, tamoxifen
1830	TCGA-BP-4170	KIRC	[-1. 0. 0. 0. 0. 0. 0. 0. 0. 0. 0. 0. 0. 0. 0. 0. 0.]	1 (negative);	erlotinib
1831	TCGA-BP-4173	KIRC	[-1. -1. 0. 0. 0. 0. 0. 0. 0. 0. 0. 0. 0. 0. 0. 0. 0.]	1 (negative); 2 (negative);	erlotinib
1832	TCGA-BP-4174	KIRC	[-1. -1. 0. 0. 0. 0. 0. 0. 0. 0. 0. 0. 0. 0. 0. 0. 0.]	1 (negative); 2 (negative);	erlotinib
1833	TCGA-BP-4325	KIRC	[-1. -1. 0. 1. 0. 0. 0. 0. 0. 0. 0. 0. 0. 0. 0. 0. 0.]	1 (negative); 2 (negative); 4 (positive);	erlotinib, lapatinib
1834	TCGA-BP-4326	KIRC	[-1. -1. 0. 0. 0. 1. 0. 0. 0. 0. 0. 0. 0. 0. 0. 0. 0.]	1 (negative); 2 (negative); 6 (positive);	erlotinib, tamoxifen
1835	TCGA-BP-4327	KIRC	[-1. 0. 0. 0. 0. 0. 0. 0. 0. 0. 0. 0. 0. 0. 0. 0. 0.]	1 (negative);	erlotinib
1836	TCGA-BP-4329	KIRC	[-1. -1. 0. 0. 0. 0. 0. 0. 0. 0. 0. 0. 0. 0. 0. 0. 0.]	1 (negative); 2 (negative);	erlotinib
1837	TCGA-BP-4330	KIRC	[-1. 0. 0. 0. 0. 0. 0. 0. 0. 0. 0. 0. 0. 0. 0. 0. 0.]	1 (negative);	erlotinib
1838	TCGA-BP-4331	KIRC	[-1. -1. 0. 0. 0. 0. 0. 0. 0. 0. 0. 0. 0. 0. 0. 0. 0.]	1 (negative); 2 (negative);	erlotinib
1839	TCGA-BP-4332	KIRC	[-1. 0. 0. 0. 0. 0. 0. 0. 0. 0. 0. 0. 0. 0. 0. 0. 0.]	1 (negative);	erlotinib
1840	TCGA-BP-4334	KIRC	[-1. 0. 0. 0. 0. 0. -1. 0. 0. 0. 0. 0. 0. 0. 0. 0. 0.]	1 (negative); 7 (negative);	erlotinib, erlotinib/tamoxifen/enzalutamide
1841	TCGA-BP-4335	KIRC	[-1. -1. 0. 0. 0. 0. 0. 0. 0. 0. 0. 0. 0. 0. 0. 0. 0.]	1 (negative); 2 (negative);	erlotinib
1842	TCGA-BP-4337	KIRC	[-1. 0. 0. 0. 0. 0. 0. 0. 0. 0. 0. 0. 0. 0. 0. 0. 0.]	1 (negative);	erlotinib
1843	TCGA-BP-4338	KIRC	[-1. 0. 0. 0. 0. 0. 0. 0. 0. 0. 0. 0. 0. 0. 0. 0. 0.]	1 (negative);	erlotinib
1844	TCGA-BP-4341	KIRC	[-1. -1. 0. 0. 0. 0. -1. 0. 0. 0. 0. 0. 0. 0. 0. 0. 0.]	1 (negative); 2 (negative); 7 (negative);	erlotinib, erlotinib/tamoxifen/enzalutamide
1845	TCGA-BP-4342	KIRC	[-1. 0. 0. 0. 0. 0. 0. 0. 0. 0. 0. 0. 0. 0. 0. 0. 0.]	1 (negative);	erlotinib
1846	TCGA-BP-4343	KIRC	[-1. 0. 0. 0. 0. 0. 0. 0. 0. 0. 0. 0. 0. 0. 0. 0. 0.]	1 (negative);	erlotinib
1847	TCGA-BP-4344	KIRC	[-1. 0. 0. 0. 0. 0. 0. 0. 0. 0. 0. 0. 0. 0. 0. 0. 0.]	1 (negative);	erlotinib
1848	TCGA-BP-4345	KIRC	[-1. 0. 0. 0. 0. 0. 0. 0. 0. 0. 0. 0. 0. 0. 0. 0. 0.]	1 (negative);	erlotinib
1849	TCGA-BP-4346	KIRC	[-1. 0. 0. 0. 0. 0. 0. 0. 0. 0. 0. 0. 0. 0. 0. 0. 0.]	1 (negative);	erlotinib
1850	TCGA-BP-4347	KIRC	[-1. -1. 0. 1. 0. 0. 0. 0. 0. 0. 0. 0. 0. 0. 0. 0. 0.]	1 (negative); 2 (negative); 4 (positive);	erlotinib, lapatinib
1851	TCGA-BP-4349	KIRC	[-1. 0. 0. 0. 1. 0. 0. 0. 0. 0. 0. 0. 0. 0. 0. 0. 0.]	1 (negative); 5 (positive);	erlotinib, tamoxifen
1852	TCGA-BP-4351	KIRC	[-1. -1. 0. 0. 0. 0. 0. 0. 0. 0. 0. 0. 0. 0. 0. 0. 0.]	1 (negative); 2 (negative);	erlotinib
1853	TCGA-BP-4352	KIRC	[-1. -1. 0. 0. 0. 0. 0. 0. 0. 0. 0. 0. 0. 0. 0. 0. 0.]	1 (negative); 2 (negative);	erlotinib
1854	TCGA-BP-4353	KIRC	[-1. 0. 0. 0. 0. 0. 0. 0. 0. 0. 0. 0. 0. 0. 0. 0. 0.]	1 (negative);	erlotinib
1855	TCGA-BP-4354	KIRC	[-1. -1. 0. -1. 0. 1. 0. 0. 0. 0. 0. 0. 0. 0. 0. 0. 0.]	1 (negative); 2 (negative); 4 (negative); 6 (positive);	erlotinib, *, tamoxifen
1856	TCGA-BP-4355	KIRC	[-1. 0. 0. 0. 1. 0. 0. 0. 0. 0. 0. 0. 0. 0. 0. 0. 0.]	1 (negative); 5 (positive);	erlotinib, tamoxifen
1857	TCGA-BP-4756	KIRC	[-1. 0. 0. 0. 0. 0. 0. 0. 0. 0. 0. 0. 0. 0. 0. 0. 0.]	1 (negative);	erlotinib
1858	TCGA-BP-4758	KIRC	[-1. -1. 0. 0. 0. 0. 0. 0. 0. 0. 0. 0. 0. 0. 0. 0. 0.]	1 (negative); 2 (negative);	erlotinib
1859	TCGA-BP-4759	KIRC	[-1. 0. 0. 0. 0. 0. 0. 0. 0. 0. 0. 0. 0. 0. 0. 0. 0.]	1 (negative);	erlotinib
1860	TCGA-BP-4760	KIRC	[-1. 0. 0. 1. 0. 0. 0. 0. 0. 0. 0. 0. 0. 0. 0. 0. 0.]	1 (negative); 4 (positive);	erlotinib, lapatinib
1861	TCGA-BP-4761	KIRC	[-1. -1. 1. 0. 0. 0. 0. 0. 1. 0. 0. 0. 0. 0. 0. 0. 0.]	1 (negative); 2 (negative); 3 (positive); 9 (positive);	erlotinib, *, tamoxifen
1862	TCGA-BP-4762	KIRC	[-1. 0. 0. 0. 0. 0. 0. 0. 0. 0. 0. 0. 0. 0. 0. 0. 0.]	1 (negative);	erlotinib
1863	TCGA-BP-4763	KIRC	[-1. 0. 0. 0. 0. 0. 0. 0. 0. 0. 0. 0. 0. 0. 0. 0. 0.]	1 (negative);	erlotinib
1864	TCGA-BP-4765	KIRC	[-1. 0. 0. 0. 1. 0. 0. 0. 0. 0. 0. 0. 0. 0. 0. 0. 0.]	1 (negative); 5 (positive);	erlotinib, tamoxifen
1865	TCGA-BP-4766	KIRC	[-1. 0. 0. 0. 0. 0. 0. 0. 0. 0. 0. 0. 0. 0. 0. 0. 0.]	1 (negative);	erlotinib
1866	TCGA-BP-4768	KIRC	[-1. -1. 0. 1. 0. 0. 0. 0. 0. 0. 0. 0. 0. 0. 0. 0. 0.]	1 (negative); 2 (negative); 4 (positive);	erlotinib, lapatinib
1867	TCGA-BP-4769	KIRC	[-1. 0. 0. 0. 0. 0. 0. 0. 0. 0. 0. 0. 0. 0. 0. 0. 0.]	1 (negative);	erlotinib
1868	TCGA-BP-4770	KIRC	[ 0. -1. 0. 0. 0. 0. 0. 0. 0. 0. 0. 0. 0. 0. 0. 0. 0.]	2 (negative);	erlotinib
1869	TCGA-BP-4771	KIRC	[-1. 0. 0. 0. 1. 0. 0. 0. 0. 0. 0. 0. 0. 0. 0. 0. 0.]	1 (negative); 5 (positive);	erlotinib, tamoxifen
1870	TCGA-BP-4774	KIRC	[-1. -1. 0. 0. 0. 0. 0. 0. 0. 0. 0. 0. 0. 0. 0. 0. 0.]	1 (negative); 2 (negative);	erlotinib
1871	TCGA-BP-4775	KIRC	[-1. 0. 0. 0. 0. 0. 0. 0. 0. 0. 0. 0. 0. 0. 0. 0. 0.]	1 (negative);	erlotinib
1872	TCGA-BP-4776	KIRC	[-1. 0. 0. 0. 0. 0. 0. 0. 0. 0. 0. 0. 0. 0. 0. 0. 0.]	1 (negative);	erlotinib
1873	TCGA-BP-4777	KIRC	[-1. 0. 0. 0. 0. 0. 0. 0. 0. 0. 0. 0. 0. 0. 0. 0. 0.]	1 (negative);	erlotinib
1874	TCGA-BP-4781	KIRC	[-1. -1. 0. 0. 0. 0. 0. 0. 0. 0. 0. 0. 0. 0. 0. 0. 0.]	1 (negative); 2 (negative);	erlotinib
1875	TCGA-BP-4784	KIRC	[-1. 0. 0. 0. 0. 0. 0. 0. 0. 0. 0. 0. 0. 0. 0. 0. 0.]	1 (negative);	erlotinib
1876	TCGA-BP-4787	KIRC	[-1. 0. 0. 0. 0. 0. 0. 0. 0. 0. 0. 0. 0. 0. 0. 0. 0.]	1 (negative);	erlotinib
1877	TCGA-BP-4789	KIRC	[-1. 0. 0. 0. 1. 0. 0. 0. 0. 0. 0. 0. 0. 0. 0. 0. 0.]	1 (negative); 5 (positive);	erlotinib, tamoxifen
1878	TCGA-BP-4790	KIRC	[-1. 0. 0. 0. 0. 0. 0. 0. 0. 0. 0. 0. 0. 0. 0. 0. 0.]	1 (negative);	erlotinib
1879	TCGA-BP-4797	KIRC	[-1. 0. 0. 0. 0. 0. 0. 0. 0. 0. 0. 0. 0. 0. 0. 0. 0.]	1 (negative);	erlotinib
1880	TCGA-BP-4798	KIRC	[-1. 0. 0. 0. 0. 0. 0. 0. 0. 0. 0. 0. 0. 0. 0. 0. 0.]	1 (negative);	erlotinib
1881	TCGA-BP-4799	KIRC	[-1. 0. 0. -1. 0. 0. -1. 0. 0. 0. 0. 0. 0. 0. -1. 0. 0.]	1 (negative); 4 (negative); 7 (negative); 15 (negative);	erlotinib, *, erlotinib/tamoxifen/enzalutamide
1882	TCGA-BP-4801	KIRC	[-1. 0. 0. 0. 0. 0. 0. 0. 0. 0. 0. 0. 0. 0. 0. 0. 0.]	1 (negative);	erlotinib
1883	TCGA-BP-4803	KIRC	[-1. 0. 0. 0. 0. 0. 0. 0. 0. 0. 0. 0. 0. 0. 0. 0. 0.]	1 (negative);	erlotinib
1884	TCGA-BP-4804	KIRC	[-1. 0. 0. 0. 1. 0. 0. 0. 0. 0. 0. 0. 0. 0. 0. 0. 0.]	1 (negative); 5 (positive);	erlotinib, tamoxifen
1885	TCGA-BP-4807	KIRC	[-1. 0. 0. 0. 0. 0. 0. 0. 0. 0. 0. 0. 0. 0. 0. 0. 0.]	1 (negative);	erlotinib
1886	TCGA-BP-4959	KIRC	[-1. 0. 0. 0. 0. 0. 0. 0. 0. 0. 0. 0. 0. 0. 0. 0. 0.]	1 (negative);	erlotinib
1887	TCGA-BP-4960	KIRC	[-1. 0. 0. 0. 0. 0. 0. 0. 0. 0. 0. 0. 0. 0. 0. 0. 0.]	1 (negative);	erlotinib
1888	TCGA-BP-4961	KIRC	[-1. 0. 0. 0. 0. 0. 0. 0. 0. 0. 0. 0. 0. 0. 0. 0. 0.]	1 (negative);	erlotinib
1889	TCGA-BP-4962	KIRC	[-1. 0. 0. 0. 1. 0. 0. 0. 0. 0. 0. 0. 0. 0. 0. 0. 0.]	1 (negative); 5 (positive);	erlotinib, tamoxifen
1890	TCGA-BP-4963	KIRC	[-1. 0. 0. 0. 0. 0. 0. 0. 0. 0. 0. 0. 0. 0. 0. 0. 0.]	1 (negative);	erlotinib
1891	TCGA-BP-4964	KIRC	[-1. 0. 0. 0. 0. 0. 0. 0. 0. 0. 0. 0. 0. 0. 0. 0. 0.]	1 (negative);	erlotinib
1892	TCGA-BP-4965	KIRC	[-1. 0. 0. 0. 0. 0. 0. 0. 0. 0. 0. 0. 0. 0. 0. 0. 0.]	1 (negative);	erlotinib
1893	TCGA-BP-4967	KIRC	[-1. 0. 0. 0. 0. 0. 0. 0. 0. 0. 0. 0. 0. 0. 0. 0. 0.]	1 (negative);	erlotinib
1894	TCGA-BP-4968	KIRC	[-1. 0. 0. 0. 1. 0. 0. 0. 0. 0. 0. 0. 0. 0. 0. 0. 0.]	1 (negative); 5 (positive);	erlotinib, tamoxifen
1895	TCGA-BP-4969	KIRC	[-1. 0. 0. 0. 0. 0. 0. 0. 0. 0. 0. 0. 0. 0. 0. 0. 0.]	1 (negative);	erlotinib
1896	TCGA-BP-4970	KIRC	[-1. 0. 0. 0. 1. 0. 0. 0. 0. 0. 0. 0. 0. 0. 0. 0. 0.]	1 (negative); 5 (positive);	erlotinib, tamoxifen
1897	TCGA-BP-4971	KIRC	[-1. 0. 0. 0. 1. 0. 0. 0. 0. 0. 0. 0. 0. 0. 0. 0. 0.]	1 (negative); 5 (positive);	erlotinib, tamoxifen
1898	TCGA-BP-4972	KIRC	[-1. 0. 0. 0. 0. 0. 0. 0. 0. 0. 0. 0. 0. 0. 0. 0. 0.]	1 (negative);	erlotinib
1899	TCGA-BP-4973	KIRC	[-1. 0. 0. 0. 0. 0. 0. 0. 0. 0. 0. 0. 0. 0. 0. 0. 0.]	1 (negative);	erlotinib
1900	TCGA-BP-4974	KIRC	[-1. 0. 0. 0. 1. 0. 0. 0. 0. 0. 0. 0. 0. 0. 0. 0. 0.]	1 (negative); 5 (positive);	erlotinib, tamoxifen
1901	TCGA-BP-4975	KIRC	[-1. -1. 0. 0. 1. 0. 0. 0. 0. 0. 0. 0. 0. 0. 0. 0. 0.]	1 (negative); 2 (negative); 5 (positive);	erlotinib, tamoxifen
1902	TCGA-BP-4976	KIRC	[-1. 0. 0. 0. 1. 0. 0. 0. 0. 0. 0. 0. 0. 0. 0. 0. 0.]	1 (negative); 5 (positive);	erlotinib, tamoxifen
1903	TCGA-BP-4977	KIRC	[-1. -1. 0. 1. 1. 0. 0. 0. 0. 0. 0. 0. 0. 0. 0. 0. 0.]	1 (negative); 2 (negative); 4 (positive); 5 (positive);	erlotinib, lapatinib, tamoxifen
1904	TCGA-BP-4981	KIRC	[-1. 0. 0. 0. 1. 0. 0. 0. 0. 0. 0. 0. 0. 0. 0. 0. 0.]	1 (negative); 5 (positive);	erlotinib, tamoxifen
1905	TCGA-BP-4982	KIRC	[-1. 0. 0. 0. 1. 0. 0. 0. 0. 0. 0. 0. 0. 0. 0. 0. 0.]	1 (negative); 5 (positive);	erlotinib, tamoxifen
1906	TCGA-BP-4983	KIRC	[-1. 0. 0. 0. 0. 0. 0. 0. 0. 0. 0. 0. 0. 0. 0. 0. 0.]	1 (negative);	erlotinib
1907	TCGA-BP-4985	KIRC	[-1. 0. 0. 0. 0. 0. 0. 0. 0. 0. 0. 0. 0. 0. 0. 0. 0.]	1 (negative);	erlotinib
1908	TCGA-BP-4986	KIRC	[-1. 0. 0. 0. 0. 0. 0. 0. 0. 0. 0. 0. 0. 0. 0. 0. 0.]	1 (negative);	erlotinib
1909	TCGA-BP-4987	KIRC	[-1. -1. 0. 0. 0. 1. 0. 0. 0. 0. 0. 0. 0. 0. 0. 0. 0.]	1 (negative); 2 (negative); 6 (positive);	erlotinib, tamoxifen
1910	TCGA-BP-4988	KIRC	[-1. 0. 0. -1. 0. 0. 0. 0. 0. 0. 0. 0. 0. 0. 0. 0. 0.]	1 (negative); 4 (negative);	erlotinib, *
1911	TCGA-BP-4989	KIRC	[-1. 0. 0. 0. 0. 0. 0. 0. 0. 0. 0. 0. 0. 0. 0. 0. 0.]	1 (negative);	erlotinib
1912	TCGA-BP-4991	KIRC	[-1. 0. 0. 0. 0. 0. 0. 0. 0. 0. 0. 0. 0. 0. 0. 0. 0.]	1 (negative);	erlotinib
1913	TCGA-BP-4992	KIRC	[-1. -1. 0. 0. 0. 0. 0. 0. 0. 0. 0. 0. 0. 0. 0. 0. 0.]	1 (negative); 2 (negative);	erlotinib
1914	TCGA-BP-4993	KIRC	[-1. 0. 0. 0. 0. 0. 0. 0. 0. 0. 0. 0. 0. 0. 0. 0. 0.]	1 (negative);	erlotinib
1915	TCGA-BP-4994	KIRC	[-1. 0. 0. 0. 0. 0. 0. 0. 0. 0. -1. 0. 0. 0. 0. 0. 0.]	1 (negative); 11 (negative);	erlotinib, *
1916	TCGA-BP-4995	KIRC	[-1. -1. 0. 0. 0. 1. 0. 0. 0. 0. 0. 0. 0. 0. 0. 0. 0.]	1 (negative); 2 (negative); 6 (positive);	erlotinib, tamoxifen
1917	TCGA-BP-4998	KIRC	[-1. 0. 0. 0. 0. 0. 0. 0. 0. 0. 0. 0. 0. 0. 0. 0. 0.]	1 (negative);	erlotinib
1918	TCGA-BP-4999	KIRC	[-1. 0. 0. 1. 1. 0. 0. 0. 0. 0. 0. 0. 0. 0. 0. 0. 0.]	1 (negative); 4 (positive); 5 (positive);	erlotinib, lapatinib, tamoxifen
1919	TCGA-BP-5000	KIRC	[-1. 0. 0. 0. 0. 0. 0. 0. 0. 0. 0. 0. 0. 0. 0. 0. 0.]	1 (negative);	erlotinib
1920	TCGA-BP-5001	KIRC	[-1. -1. 0. 0. 0. 0. 0. 0. 0. 0. 0. 0. 0. 0. 0. 0. 0.]	1 (negative); 2 (negative);	erlotinib
1921	TCGA-BP-5004	KIRC	[-1. -1. 0. 0. 0. 1. 0. 0. 0. 0. 0. 0. 0. 0. 0. 0. 0.]	1 (negative); 2 (negative); 6 (positive);	erlotinib, tamoxifen
1922	TCGA-BP-5006	KIRC	[-1. -1. 0. 0. 0. 0. 0. 0. 0. 0. 0. 0. 0. 0. 0. 0. 0.]	1 (negative); 2 (negative);	erlotinib
1923	TCGA-BP-5007	KIRC	[-1. 0. 0. 0. 0. 0. 0. 0. 0. 0. 0. 0. 0. 0. 0. 0. 0.]	1 (negative);	erlotinib
1924	TCGA-BP-5008	KIRC	[-1. 0. 0. 0. 1. 0. 0. 0. 0. 0. 0. 0. 0. 0. 0. 0. 0.]	1 (negative); 5 (positive);	erlotinib, tamoxifen
1925	TCGA-BP-5009	KIRC	[-1. -1. 0. 0. 0. 0. 0. 0. 0. 0. 0. 0. 0. 0. 0. 0. 0.]	1 (negative); 2 (negative);	erlotinib
1926	TCGA-BP-5010	KIRC	[-1. 0. 0. 0. 1. 0. 0. 0. 0. 0. 0. 0. 0. 0. 0. 0. 0.]	1 (negative); 5 (positive);	erlotinib, tamoxifen
1927	TCGA-BP-5168	KIRC	[-1. 0. 0. 0. 0. 0. 0. 0. 0. 0. 0. 0. 0. 0. 0. 0. 0.]	1 (negative);	erlotinib
1928	TCGA-BP-5169	KIRC	[-1. 0. 0. -1. 0. 0. 0. 0. 0. 0. 0. 0. 0. 0. 0. 0. 0.]	1 (negative); 4 (negative);	erlotinib, *
1929	TCGA-BP-5170	KIRC	[-1. 0. 0. 0. 0. 0. 0. 0. 0. 0. 0. 0. 0. 0. 0. 0. 0.]	1 (negative);	erlotinib
1930	TCGA-BP-5173	KIRC	[-1. 0. 0. 0. 1. 0. 0. 0. 0. 0. 0. 0. 0. 0. 0. 0. 0.]	1 (negative); 5 (positive);	erlotinib, tamoxifen
1931	TCGA-BP-5174	KIRC	[-1. -1. 0. 1. 0. 0. 0. 0. 0. 0. 0. 0. 0. 0. 0. 0. 0.]	1 (negative); 2 (negative); 4 (positive);	erlotinib, lapatinib
1932	TCGA-BP-5175	KIRC	[-1. -1. 0. 0. 0. 1. 0. 0. 0. 0. 0. 0. 0. 0. 0. 0. 0.]	1 (negative); 2 (negative); 6 (positive);	erlotinib, tamoxifen
1933	TCGA-BP-5176	KIRC	[-1. -1. 0. 0. 0. 1. 0. 0. 0. 0. 0. 0. 0. 0. 0. 0. 0.]	1 (negative); 2 (negative); 6 (positive);	erlotinib, tamoxifen
1934	TCGA-BP-5177	KIRC	[-1. 0. 0. 0. 1. 0. 0. 0. 0. 0. 0. 0. 0. 0. 0. 0. 0.]	1 (negative); 5 (positive);	erlotinib, tamoxifen
1935	TCGA-BP-5178	KIRC	[-1. 0. 0. 0. 0. 0. 0. 0. 0. 0. 0. 0. 0. 0. 0. 0. 0.]	1 (negative);	erlotinib
1936	TCGA-BP-5180	KIRC	[-1. -1. 0. 0. 0. 1. 0. 0. 0. 0. 0. 0. 0. 0. 0. 0. 0.]	1 (negative); 2 (negative); 6 (positive);	erlotinib, tamoxifen
1937	TCGA-BP-5181	KIRC	[-1. -1. 0. 0. 0. 0. 0. 0. 0. 0. 0. 0. 0. 0. 0. 0. 0.]	1 (negative); 2 (negative);	erlotinib
1938	TCGA-BP-5182	KIRC	[-1. 0. 0. 0. 0. 0. 0. 0. 0. 0. 0. 0. 0. 0. 0. 0. 0.]	1 (negative);	erlotinib
1939	TCGA-BP-5183	KIRC	[-1. -1. 0. 0. 0. 0. 0. 0. 0. 0. 0. 0. 0. 0. 0. 0. 0.]	1 (negative); 2 (negative);	erlotinib
1940	TCGA-BP-5184	KIRC	[-1. 0. 0. 0. 1. 0. 0. 0. 0. 0. 0. 0. 0. 0. 0. 0. 0.]	1 (negative); 5 (positive);	erlotinib, tamoxifen
1941	TCGA-BP-5185	KIRC	[-1. 0. 0. 0. 0. 0. 0. 0. 0. 0. 0. 0. 0. 0. 0. 0. 0.]	1 (negative);	erlotinib
1942	TCGA-BP-5186	KIRC	[-1. -1. 0. 0. 0. 0. 0. 0. 0. 0. 0. 0. 0. 0. 0. 0. 0.]	1 (negative); 2 (negative);	erlotinib
1943	TCGA-BP-5187	KIRC	[-1. 0. 0. 0. 0. 0. 0. 0. 0. 0. 0. 0. 0. 0. 0. 0. 0.]	1 (negative);	erlotinib
1944	TCGA-BP-5189	KIRC	[-1. 0. 0. 0. 0. 0. 0. 0. 0. 0. 0. 0. 0. 0. 0. 0. 0.]	1 (negative);	erlotinib
1945	TCGA-BP-5190	KIRC	[-1. 0. 0. 1. 1. 0. 0. 0. 0. 0. 0. 0. 0. 0. 0. 0. 0.]	1 (negative); 4 (positive); 5 (positive);	erlotinib, lapatinib, tamoxifen
1946	TCGA-BP-5191	KIRC	[-1. 0. 0. 1. 0. 1. 0. 0. 0. 0. 0. 0. 0. 0. 0. 0. 0.]	1 (negative); 4 (positive); 6 (positive);	erlotinib, lapatinib, tamoxifen
1947	TCGA-BP-5192	KIRC	[-1. 0. 0. 0. 0. 0. 0. 0. 0. 0. 0. 0. 0. 0. 0. 0. 0.]	1 (negative);	erlotinib
1948	TCGA-BP-5194	KIRC	[-1. 0. 0. 0. 0. 0. 0. 0. 0. 0. 0. 0. 0. 0. 0. 0. 0.]	1 (negative);	erlotinib
1949	TCGA-BP-5195	KIRC	[-1. 0. 0. 0. 0. 0. 0. 0. 0. 0. 0. 0. 0. 0. 0. 0. 0.]	1 (negative);	erlotinib
1950	TCGA-BP-5196	KIRC	[-1. 0. 0. 0. 0. 0. 0. 0. 0. 0. 0. 0. 0. 0. 0. 0. 0.]	1 (negative);	erlotinib
1951	TCGA-BP-5198	KIRC	[-1. 0. 0. 0. 0. 0. 0. 0. 0. 0. 0. 0. 0. 0. 0. 0. 0.]	1 (negative);	erlotinib
1952	TCGA-BP-5199	KIRC	[-1. 0. 0. 0. 0. 0. 0. 0. 0. 0. 0. 0. 0. 0. 0. 0. 0.]	1 (negative);	erlotinib
1953	TCGA-BP-5200	KIRC	[-1. 0. 0. 0. 0. 0. 0. 0. 0. 0. 0. 0. 0. 0. 0. 0. 0.]	1 (negative);	erlotinib
1954	TCGA-BP-5201	KIRC	[-1. 0. 0. 0. 0. 0. 0. 0. 0. 0. 0. 0. 0. 0. 0. 0. 0.]	1 (negative);	erlotinib
1955	TCGA-BP-5202	KIRC	[-1. -1. 0. 0. 0. 0. 0. 0. 0. 0. 0. 0. 0. 0. 0. 0. 0.]	1 (negative); 2 (negative);	erlotinib
1956	TCGA-CJ-4634	KIRC	[-1. -1. 0. 0. 0. 0. 0. 0. 0. 0. 0. 0. 0. 0. 0. 0. 0.]	1 (negative); 2 (negative);	erlotinib
1957	TCGA-CJ-4635	KIRC	[-1. 0. 0. 0. 0. 0. 0. 0. 0. 0. 0. 0. 0. 0. 0. 0. 0.]	1 (negative);	erlotinib
1958	TCGA-CJ-4638	KIRC	[-1. 0. 0. 0. 1. 0. 0. 0. 0. 0. 0. 0. 0. 0. 0. 0. 0.]	1 (negative); 5 (positive);	erlotinib, tamoxifen
1959	TCGA-CJ-4640	KIRC	[-1. 0. 0. 0. 0. 0. 0. 0. 0. 0. 0. 0. 0. 0. 0. 0. 0.]	1 (negative);	erlotinib
1960	TCGA-CJ-4642	KIRC	[-1. 0. 0. 0. 0. 0. 0. 0. 0. 0. 0. 0. 0. 0. 0. 0. 0.]	1 (negative);	erlotinib
1961	TCGA-CJ-4868	KIRC	[-1. 0. 0. 0. 0. 0. 0. 0. 0. 0. 0. 0. 0. 0. 0. 0. 0.]	1 (negative);	erlotinib
1962	TCGA-CJ-4869	KIRC	[-1. 0. 0. 0. 0. 0. 0. 0. 0. 0. 0. 0. 0. 0. 0. 0. 0.]	1 (negative);	erlotinib
1963	TCGA-CJ-4870	KIRC	[-1. 0. 0. 0. 0. 0. 0. 0. 0. 0. 0. 0. 0. 0. 0. 0. 0.]	1 (negative);	erlotinib
1964	TCGA-CJ-4871	KIRC	[-1. 0. 0. 0. 0. 0. 0. 0. 0. 0. 0. 0. 0. 0. 0. 0. 0.]	1 (negative);	erlotinib
1965	TCGA-CJ-4872	KIRC	[-1. 0. 0. 0. 1. 0. 0. 0. 0. 0. 0. 0. 0. 0. 0. 0. 0.]	1 (negative); 5 (positive);	erlotinib, tamoxifen
1966	TCGA-CJ-4873	KIRC	[-1. -1. 0. 0. 0. 0. 0. 0. 0. 0. 0. 0. 0. 0. 0. 0. 0.]	1 (negative); 2 (negative);	erlotinib
1967	TCGA-CJ-4874	KIRC	[-1. -1. 0. 0. 0. 0. 0. 0. 0. 0. 0. 0. 0. 0. 0. 0. 0.]	1 (negative); 2 (negative);	erlotinib
1968	TCGA-CJ-4875	KIRC	[-1. 0. 0. 0. 0. 0. 0. 0. 0. 0. 0. 0. 0. 0. 0. 0. 0.]	1 (negative);	erlotinib
1969	TCGA-CJ-4876	KIRC	[-1. 0. 0. 0. 1. 0. 0. 0. 0. 0. 0. 0. 0. 0. 0. 0. 0.]	1 (negative); 5 (positive);	erlotinib, tamoxifen
1970	TCGA-CJ-4878	KIRC	[-1. 0. 0. 0. 0. 0. 0. 0. 0. 0. 0. 0. 0. 0. 0. 0. 0.]	1 (negative);	erlotinib
1971	TCGA-CJ-4881	KIRC	[-1. 0. 0. 0. 0. 0. 0. 0. 0. 0. 0. 0. 0. 0. 0. 0. 0.]	1 (negative);	erlotinib
1972	TCGA-CJ-4882	KIRC	[-1. 0. 0. 0. 0. 0. 0. 0. 0. 0. 0. 0. 0. 0. 0. 0. 0.]	1 (negative);	erlotinib
1973	TCGA-CJ-4884	KIRC	[-1. 0. 0. 0. 0. 0. 0. 0. 0. 0. 0. 0. 0. 0. 0. 0. 0.]	1 (negative);	erlotinib
1974	TCGA-CJ-4885	KIRC	[-1. 0. 0. 0. 0. 0. 0. 0. 0. 0. 0. 0. 0. 0. 0. 0. 0.]	1 (negative);	erlotinib
1975	TCGA-CJ-4886	KIRC	[-1. -1. 0. 0. 0. 0. 0. 0. 0. 0. 0. 0. 0. 0. 0. 0. 0.]	1 (negative); 2 (negative);	erlotinib
1976	TCGA-CJ-4887	KIRC	[-1. 0. 0. 1. 0. 0. 0. 0. 0. 0. 0. 0. 0. 0. 0. 0. 0.]	1 (negative); 4 (positive);	erlotinib, lapatinib
1977	TCGA-CJ-4888	KIRC	[-1. 0. 0. 0. 0. 0. 0. 0. 0. 0. 0. 0. 0. 0. 0. 0. 0.]	1 (negative);	erlotinib
1978	TCGA-CJ-4889	KIRC	[-1. 0. 0. 0. 0. 0. 0. 0. 0. 0. 0. 0. 0. 0. 0. 0. 0.]	1 (negative);	erlotinib
1979	TCGA-CJ-4890	KIRC	[-1. 0. 0. 0. 0. 0. 0. 0. 0. 0. 0. 0. 0. 0. 0. 0. 0.]	1 (negative);	erlotinib
1980	TCGA-CJ-4891	KIRC	[-1. 0. 0. 0. 1. 0. 0. 0. 0. 0. 0. 0. 0. 0. 0. 0. 0.]	1 (negative); 5 (positive);	erlotinib, tamoxifen
1981	TCGA-CJ-4892	KIRC	[-1. 0. 0. 0. 1. 0. 0. 0. 0. 0. 0. 0. 0. 0. 0. 0. 0.]	1 (negative); 5 (positive);	erlotinib, tamoxifen
1982	TCGA-CJ-4893	KIRC	[-1. 0. 0. 0. 0. 0. 0. 0. 0. 0. 0. 0. 0. 0. 0. 0. 0.]	1 (negative);	erlotinib
1983	TCGA-CJ-4894	KIRC	[-1. 0. 0. 0. 0. 0. 0. 0. 0. 0. 0. 0. 0. 0. 0. 0. 0.]	1 (negative);	erlotinib
1984	TCGA-CJ-4895	KIRC	[-1. 0. 0. 0. 0. 0. 0. 0. 0. 0. 0. 0. 0. 0. 0. 0. 0.]	1 (negative);	erlotinib
1985	TCGA-CJ-4897	KIRC	[-1. 0. 0. 0. 1. 0. 0. 0. 0. 0. 0. 0. 0. 0. 0. 0. 0.]	1 (negative); 5 (positive);	erlotinib, tamoxifen
1986	TCGA-CJ-4899	KIRC	[-1. 0. 0. 0. 0. 0. 0. 0. 0. 0. 0. 0. 0. 0. 0. 0. 0.]	1 (negative);	erlotinib
1987	TCGA-CJ-4900	KIRC	[-1. 0. 0. 0. 0. 0. 0. 0. 0. 0. 0. 0. 0. 0. 0. 0. 0.]	1 (negative);	erlotinib
1988	TCGA-CJ-4901	KIRC	[-1. 0. 0. 0. 0. 0. 0. 0. 0. 0. 0. 0. 0. 0. 0. 0. 0.]	1 (negative);	erlotinib
1989	TCGA-CJ-4902	KIRC	[-1. 0. 0. 0. 0. 0. 0. 0. 0. 0. 0. 0. 0. 0. 0. 0. 0.]	1 (negative);	erlotinib
1990	TCGA-CJ-4903	KIRC	[-1. 0. 0. 0. 0. 0. 0. 0. 0. 0. 0. 0. 0. 0. 0. 0. 0.]	1 (negative);	erlotinib
1991	TCGA-CJ-4904	KIRC	[-1. 0. 0. 0. 0. 0. 0. 0. 0. 0. 0. 0. 0. 0. 0. 0. 0.]	1 (negative);	erlotinib
1992	TCGA-CJ-4905	KIRC	[-1. 0. 0. 0. 1. 0. 0. 0. 0. 0. 0. 0. 0. 0. 0. 0. 0.]	1 (negative); 5 (positive);	erlotinib, tamoxifen
1993	TCGA-CJ-4907	KIRC	[-1. 0. 0. 0. 0. 0. 0. 0. 0. 0. 0. 0. 0. 0. 0. 0. 0.]	1 (negative);	erlotinib
1994	TCGA-CJ-4908	KIRC	[-1. 0. 0. 0. 1. 0. 0. 0. 0. 0. 0. 0. 0. 0. 0. 0. 0.]	1 (negative); 5 (positive);	erlotinib, tamoxifen
1995	TCGA-CJ-4912	KIRC	[-1. -1. 0. 0. 0. 1. 0. 0. 0. 0. 0. 0. 0. 0. 0. 0. 0.]	1 (negative); 2 (negative); 6 (positive);	erlotinib, tamoxifen
1996	TCGA-CJ-4913	KIRC	[-1. 0. 0. 0. 1. 0. 0. 0. 0. 0. 0. 0. 0. 0. 0. 0. 0.]	1 (negative); 5 (positive);	erlotinib, tamoxifen
1997	TCGA-CJ-4916	KIRC	[-1. -1. 0. 0. 0. 0. 0. 0. 0. 0. 0. 0. 0. 0. 0. 0. 0.]	1 (negative); 2 (negative);	erlotinib
1998	TCGA-CJ-4918	KIRC	[-1. 0. 0. 0. 0. 0. 0. 0. 0. 0. 0. 0. 0. 0. 0. 0. 0.]	1 (negative);	erlotinib
1999	TCGA-CJ-4920	KIRC	[-1. -1. 0. 0. 0. 0. 0. 0. 0. 0. 0. 0. 0. 0. 0. 0. 0.]	1 (negative); 2 (negative);	erlotinib
[truncated: 1,468 more rows]
