# Supplementary material for: Decoding cancer heterogeneity: studying patient-specific signaling signatures towards personalized cancer therapy
Source: Theranostics. 2019 Jul 9;9(18):5149–65. doi: 10.7150/thno.31657 (PMC6691586; doi:10.7150/thno.31657)
Supplement: Supplementary file 10 — Table S9. [file thnov09p5149s10.xlsx]

## Sheet: Barcodes
Barcode Index	Barcode [λ*17,…,λ*3,λ*2,λ*1]	Number of Prostate adenocarcinoma patients	Percentage of Prostate adenocarcinoma patients
1	[ 0. 0. 0. 0. 0. 0. 0. 0. 0. 0. 0. 0. 1. 1. 0. 1. -1.]	22	13.4146
2	[ 1. 0. 0. 0. 0. 0. 0. 0. 0. 0. 0. 0. 0. 0. 0. 1. -1.]	1	0.609756
3	[ 0. 0. 0. 0. 0. 0. 0. 0. 0. 0. 0. 0. 0. 1. 0. 1. -1.]	104	63.4146
4	[ 0. 0. 0. 0. 0. 0. 1. 0. 0. 0. 0. 0. 0. 1. 0. 1. -1.]	3	1.82927
5	[ 0. 0. 0. 0. 0. 0. 0. 0. 0. -1. 0. 0. 1. 0. 0. 0. -1.]	1	0.609756
6	[ 0. 0. 0. 0. 0. 0. 0. 1. 0. 0. 0. 0. 0. 1. 0. 1. -1.]	1	0.609756
7	[ 0. 0. 0. 0. 0. 0. 0. 0. 0. 0. 0. 0. 1. 0. 0. 1. -1.]	5	3.04878
8	[ 1. 0. 0. 0. 0. 0. 1. 0. 1. 0. 0. 0. 0. 0. 0. 1. -1.]	1	0.609756
9	[ 0. 0. 0. 0. 0. 1. 0. 1. 0. 0. 0. -1. 0. 1. -1. 1. -1.]	1	0.609756
10	[ 0. 0. 0. 0. 0. 0. 0. 0. 0. 0. 0. -1. 0. 1. 0. 1. -1.]	3	1.82927
11	[ 0. 0. 0. 0. 0. 0. 0. 0. 0. -1. 0. -1. 0. 1. 0. 1. -1.]	1	0.609756
12	[ 0. 0. 0. 0. 0. 0. 0. 0. 0. 0. 0. 0. 0. 1. 0. 0. 0.]	1	0.609756
13	[ 0. 0. 0. 0. 0. 1. 0. 0. 0. 0. 0. 0. 0. 1. 0. 1. -1.]	4	2.43902
14	[ 0. 0. 0. 0. 0. 0. 0. 0. 0. 0. 1. 0. 0. 1. 0. 1. -1.]	1	0.609756
15	[ 0. 0. 0. 0. 0. 0. 0. 0. 0. 0. 0. 0. 0. 1. -1. 1. -1.]	1	0.609756
16	[ 0. 0. 0. 0. 0. 0. 0. 0. 0. 0. 0. 0. 0. 0. 0. 1. -1.]	7	4.26829
17	[ 0. 0. 0. 0. 0. 0. 0. 0. 0. 0. 0. 0. 1. 1. -1. 1. -1.]	1	0.609756
18	[ 0. 0. 0. 0. 0. 0. 0. 0. 0. 0. 0. 0. 0. 0. 0. 0. 0.]	1	0.609756
19	[ 0. 0. 0. 0. 0. 0. 0. 0. 0. 0. 0. -1. 1. 0. 0. 1. -1.]	1	0.609756
20	[ 0. 0. 0. 0. 0. 0. 1. 1. 0. 0. 0. -1. 0. 0. 0. 0. 0.]	1	0.609756
21	[ 0. 0. 0. 0. 0. 0. 0. 0. 0. 0. 0. 0. 1. 0. 0. 1. 0.]	1	0.609756
22	[ 0. 0. 0. 0. 0. 0. 1. 0. 0. 1. 0. 0. 0. 1. 0. 1. -1.]	1	0.609756
23	[ 0. 0. 0. 0. 0. 0. 0. 0. 0. 0. 0. 0. 0. 0. 0. 1. 0.]	1	0.609756
